# Supplementary material for: The Effect of Interferons on Presentation of Defective Ribosomal Products as HLA Peptides
Source: Mol Cell Proteomics. 2021 Jun 1;20:100105. doi: 10.1016/j.mcpro.2021.100105 (PMC8724922; doi:10.1016/j.mcpro.2021.100105)
Supplement: Supplemental Table S1 [file mmc2.xlsx]

## Sheet: Supplementary table S1
Supplementary Table S1: MaxQuant output of the HLA peptides identified and quantified in the Dynamic SILAC experiment
Sequence	N-term cleavage window	C-term cleavage window	Amino acid before	First amino acid	Second amino acid	Second last amino acid	Last amino acid	Amino acid after	A Count	R Count	N Count	D Count	C Count	Q Count	E Count	G Count	H Count	I Count	L Count	K Count	M Count	F Count	P Count	S Count	T Count	W Count	Y Count	V Count	U Count	O Count	Length	Missed cleavages	Mass	Proteins	Leading razor protein	Start position	End position	Gene names	Protein names	Unique (Groups)	Unique (Proteins)	Charges	PEP	Score	Identification type 1- control 12h	Identification type 1- control 16h	Identification type 1- control 20h	Identification type 1- control for labeling	Identification type 1- IFN-B 12h
AAAAAMAEQESARN	______________________________	MAAAAAMAEQESARNGGRNRGGVQRVEGKL	M	A	A	R	N	G	7	1	1	0	0	1	2	0	0	0	0	0	1	0	0	1	0	0	0	0	0	0	14		1389.63	Q7L5D6	Q7L5D6	2	15	GET4	Golgi to ER traffic protein 4 homolog	yes	yes	2	2.5549e-22	196.48
AAAAAMAEQESARNGGRN	______________________________	AAMAEQESARNGGRNRGGVQRVEGKLRASV	M	A	A	R	N	R	7	2	2	0	0	1	2	2	0	0	0	0	1	0	0	1	0	0	0	0	0	0	18		1773.82	Q7L5D6	Q7L5D6	2	19	GET4	Golgi to ER traffic protein 4 homolog	yes	yes	3	0.0063997	70.197
AAAAGTPVP	YTEVQLKEESAAAAAAAAAGTPVPGTPTSE	SAAAAAAAAAGTPVPGTPTSEPAPTPSMTG	A	A	A	V	P	G	4	0	0	0	0	0	0	1	0	0	0	0	0	0	2	0	1	0	0	1	0	0	9		753.402	Q9H8N7	Q9H8N7	338	346	ZNF395	Zinc finger protein 395	yes	yes	1;2	0.085059	82.263
AAAAVIPTV	PDPASAAAAAAAAAAAAAAVIPTVSTPPPF	AAAAAAAAAAVIPTVSTPPPFQGRPITPVY	A	A	A	T	V	S	4	0	0	0	0	0	0	0	0	1	0	0	0	0	1	0	1	0	0	2	0	0	9		811.48	B7Z8Z7;A0AV96	B7Z8Z7	461	469	RBM47	RNA-binding protein 47	yes	no	1;2	0.051566	101.33
AAADGSLFDNPRTF	______________________________	MAAADGSLFDNPRTFSRRPPAQASRQAKAT	M	A	A	T	F	S	3	1	1	2	0	0	0	1	0	0	1	0	0	2	1	1	1	0	0	0	0	0	14		1480.69	F8WAJ0;Q9H8H2	F8WAJ0	2	15	DDX31	Probable ATP-dependent RNA helicase DDX31	yes	no	2	3.776e-17	141.88	By MS/MS		By MS/MS
AAAELAPAV				A	A	A	V		5	0	0	0	0	0	1	0	0	0	1	0	0	0	1	0	0	0	0	1	0	0	9		811.444		REV__Q9H400					yes	yes	1	0.13069	63.148
AAAGQIHHV	VRNGYVRSSAAAAAAAAAGQIHHVTQNGGL	AAAAAAAAAGQIHHVTQNGGLYKRPFNEAF	A	A	A	H	V	T	3	0	0	0	0	1	0	1	2	1	0	0	0	0	0	0	0	0	0	1	0	0	9		902.472	O15270	O15270	40	48	SPTLC2	Serine palmitoyltransferase 2	yes	yes	2	0.11583	77.748
AAAIEVHEV	KSQSSNDTFPTAMHIAAAIEVHEVLLPGLQ	PTAMHIAAAIEVHEVLLPGLQKLHDALDAK	I	A	A	E	V	L	3	0	0	0	0	0	2	0	1	1	0	0	0	0	0	0	0	0	0	2	0	0	9		937.487	P07954	P07954	198	206	FH	Fumarate hydratase, mitochondrial	yes	yes	2	0.061788	95.62
AAALIIHHV	PHLSLAYEDKQILEDAAALIIHHVKRQTGI	KQILEDAAALIIHHVKRQTGIQKEDKYKIK	D	A	A	H	V	K	3	0	0	0	0	0	0	0	2	2	1	0	0	0	0	0	0	0	0	1	0	0	9		943.56	Q96ST3	Q96ST3	790	798	SIN3A	Paired amphipathic helix protein Sin3a	yes	yes	3	0.081757	56.122
AAAPAGTTF	FVGYSYPAAVPQALSAAAPAGTTFVQYQAP	VPQALSAAAPAGTTFVQYQAPQLQPDRMQ_	S	A	A	T	F	V	4	0	0	0	0	0	0	1	0	0	0	0	0	1	1	0	2	0	0	0	0	0	9		805.397	A6NG75;Q9H0Z9	A6NG75	136	144	RBM38	RNA-binding protein 38	yes	no	1	0.014696	137.59		By MS/MS			By MS/MS
AAAPASVPAQAPK	KAKAKAKAKDQTKAQAAAPASVPAQAPKRT	AQAAAPASVPAQAPKRTQAPTKASE_____	Q	A	A	P	K	R	6	0	0	0	0	1	0	0	0	0	0	1	0	0	3	1	0	0	0	1	0	0	13		1177.65	P47914	P47914	137	149	RPL29	60S ribosomal protein L29	yes	yes	2	0.032847	87.258
AAAPGEALHTA	NAALQGQGLLRYNSAAAAPGEALHTAPKAA	YNSAAAAPGEALHTAPKAASDAGKAGAHPL	A	A	A	T	A	P	5	0	0	0	0	0	1	1	1	0	1	0	0	0	1	0	1	0	0	0	0	0	11		1007.5	Q9BZI1	Q9BZI1	414	424	IRX2	Iroquois-class homeodomain protein IRX-2	yes	yes	2	0.0033984	139.68
AAAPVVPAV	DGTSCCSTTSTICTVAAAPVVPAVSTSSAA	STICTVAAAPVVPAVSTSSAAGVAPNPAGS	V	A	A	A	V	S	4	0	0	0	0	0	0	0	0	0	0	0	0	0	2	0	0	0	0	3	0	0	9		793.47	O95271;E5RHD2;E7EWY6	O95271	100	108	TNKS	Tankyrase-1	yes	no	1;2	0.012509	142.27		By MS/MS			By MS/MS
AAASESLFVSNHAY	SLACQGKYTPSGQAGAAASESLFVSNHAY_	GAAASESLFVSNHAY_______________	G	A	A	A	Y	-	4	0	1	0	0	0	1	0	1	0	1	0	0	1	0	3	0	0	1	1	0	0	14		1465.68	J3KPS3;P04075;H3BR68	J3KPS3	355	368	ALDOA	Fructose-bisphosphate aldolase;Fructose-bisphosphate aldolase A	yes	no	2	0.010343	103.34
AAATGGSVL	EKEMVEKQKQQEIAAAAATGGSVLNVAALL	QQEIAAAAATGGSVLNVAALLASGTQVTPQ	A	A	A	V	L	N	3	0	0	0	0	0	0	2	0	0	1	0	0	0	0	1	1	0	0	1	0	0	9		745.397	Q7L4I2;E1B6W4	Q7L4I2	269	277	RSRC2	Arginine/serine-rich coiled-coil protein 2	yes	no	1	0.033876	110.9
AADAALRV	FPAVCAHSKKQGKQEAADAALRVLIGENEK	KKQGKQEAADAALRVLIGENEKAERMGFTE	E	A	A	R	V	L	4	1	0	1	0	0	0	0	0	0	1	0	0	0	0	0	0	0	0	1	0	0	8		785.44	H0YCK3;P55265	H0YCK3	779	786	ADAR	Double-stranded RNA-specific adenosine deaminase	yes	no	2	0.07803	107.59
AADAEMTTRM	IHFIAPKIYCCGAGVAADAEMTTRMVASKM	CGAGVAADAEMTTRMVASKMELHALSTGRE	V	A	A	R	M	V	3	1	0	1	0	0	1	0	0	0	0	0	2	0	0	0	2	0	0	0	0	0	10		1095.47	P40306	P40306	88	97	PSMB10	Proteasome subunit beta type-10	yes	yes	2	0.011905	133.57
AADAGFALF	QPVNSLREEERRESAAADAGFALFEKKGAL	ERRESAAADAGFALFEKKGALAERQQLIPE	A	A	A	L	F	E	4	0	0	1	0	0	0	1	0	0	1	0	0	2	0	0	0	0	0	0	0	0	9		881.428	P52756	P52756	578	586	RBM5	RNA-binding protein 5	yes	yes	1	0.033623	100.07					By MS/MS
AADAGLLQF	WSVEEIRRSSQSWSLAADAGLLQFLQEFSQ	SQSWSLAADAGLLQFLQEFSQQTISRTHEI	L	A	A	Q	F	L	3	0	0	1	0	1	0	1	0	0	2	0	0	1	0	0	0	0	0	0	0	0	9		904.465	E7ESD2;A0A0A0MR88;A0A096LPC5;Q9Y4E1;Q641Q2;Q5T1D7;A0A087WYF6	E7ESD2	38	46	FAM21A;FAM21C	WASH complex subunit FAM21C;WASH complex subunit FAM21A	yes	no	1;2	0.025184	108.09					By MS/MS
AADAGTFL	______________________________	DFNVKKLAADAGTFLSRAVQFTEEKLGQAE	L	A	A	F	L	S	3	0	0	1	0	0	0	1	0	0	1	0	0	1	0	0	1	0	0	0	0	0	8		764.37	A0A087WW40;Q9Y371	A0A087WW40	12	19	SH3GLB1	Endophilin-B1	yes	no	1	0.023123	145.88	By matching	By MS/MS	By matching	By matching	By matching
AADAKPESL	RLQRVQNQLKSMRQAAADAKPESLMKRLEE	KSMRQAAADAKPESLMKRLEEEIKFNLYMV	A	A	A	S	L	M	3	0	0	1	0	0	1	0	0	0	1	1	0	0	1	1	0	0	0	0	0	0	9		900.455	F8W1J4;H0YHE2;Q8WYA0	F8W1J4	224	232	IFT81	Intraflagellar transport protein 81 homolog	yes	no	2	0.055673	99.139
AADAVREL	NPPGFAFVEFEDPRDAADAVRELDGRLECN	EFEDPRDAADAVRELDGRLECNGVILARCN	D	A	A	E	L	D	3	1	0	1	0	0	1	0	0	0	1	0	0	0	0	0	0	0	0	1	0	0	8		843.445	A0A087X2D0;P84103	A0A087X2D0	59	66	SRSF3	Serine/arginine-rich splicing factor 3	yes	no	2	0.10276	117.4	By matching				By matching
AADAVSLEPN				A	A	P	N		3	0	1	1	0	0	1	0	0	0	1	0	0	0	1	1	0	0	0	1	0	0	10		985.472		REV__Q86WA8					yes	yes	2	0.11888	83.265					By MS/MS
AADAVTGL	GWALTMLSRENIGFSAADAVTGLKLVEEGV	RENIGFSAADAVTGLKLVEEGVPKEHLALL	S	A	A	G	L	K	3	0	0	1	0	0	0	1	0	0	1	0	0	0	0	0	1	0	0	1	0	0	8		716.37	H7C562;O00400	H7C562	46	53	SLC33A1	Acetyl-coenzyme A transporter 1	yes	no	1	0.079831	106.85
AADDFLYLE	MRDALLAEGRGGGLAAADDFLYLECCKCFS	RGGGLAAADDFLYLECCKCFSQESQIAMVC	A	A	A	L	E	C	2	0	0	2	0	0	1	0	0	0	2	0	0	1	0	0	0	0	1	0	0	0	9		1055.48	Q6IE37	Q6IE37	42	50	OVOS1	Ovostatin homolog 1	yes	yes	2	0.068245	91.906
AADDFRTKF	IENSRIVLQIDNARLAADDFRTKFETEQAL	IDNARLAADDFRTKFETEQALRMSVEADIN	L	A	A	K	F	E	2	1	0	2	0	0	0	0	0	0	0	1	0	2	0	0	1	0	0	0	0	0	9		1069.52	CON__P08727;P08727;C9JM50;CON__P19001;CON__Q04695;Q04695;CON__Q9QWL7;F5GWP8	CON__P08727	161	169	KRT19;KRT17	Keratin, type I cytoskeletal 19;Keratin, type I cytoskeletal 17	no	no	2;3	0.0098578	134.26	By MS/MS	By MS/MS	By MS/MS		By MS/MS
AADDHQAL	NGIAWAPHSSCHICTAADDHQALIWDIQQM	SSCHICTAADDHQALIWDIQQMPRAIEDPI	T	A	A	A	L	I	3	0	0	2	0	1	0	0	1	0	1	0	0	0	0	0	0	0	0	0	0	0	8		839.377	P61962	P61962	285	292	DCAF7	DDB1- and CUL4-associated factor 7	yes	yes	2	0.0078549	180.01	By matching	By MS/MS	By matching		By MS/MS
AADDHQALI	NGIAWAPHSSCHICTAADDHQALIWDIQQM	SCHICTAADDHQALIWDIQQMPRAIEDPIL	T	A	A	L	I	W	3	0	0	2	0	1	0	0	1	1	1	0	0	0	0	0	0	0	0	0	0	0	9		952.461	P61962	P61962	285	293	DCAF7	DDB1- and CUL4-associated factor 7	yes	yes	1;2	0.005283	147.04	By MS/MS	By MS/MS	By MS/MS	By MS/MS	By MS/MS
AADDHTVKL	VRCLRFSPDGKWLASAADDHTVKLWDLTAG	GKWLASAADDHTVKLWDLTAGKMMSEFPGH	S	A	A	K	L	W	2	0	0	2	0	0	0	0	1	0	1	1	0	0	0	0	1	0	0	1	0	0	9		968.493	Q9BVA0;H3BPD8;H3BPK1	Q9BVA0	165	173	KATNB1	Katanin p80 WD40 repeat-containing subunit B1	yes	no	3	0.082633	73.233		By matching
AADDIGDAL	LSPRLGKSLQEVLDDAADDIGDALCIRFSI	QEVLDDAADDIGDALCIRFSIHWDQNDVDL	D	A	A	A	L	C	3	0	0	3	0	0	0	1	0	1	1	0	0	0	0	0	0	0	0	0	0	0	9		859.392	Q8IVU3	Q8IVU3	815	823	HERC6	Probable E3 ubiquitin-protein ligase HERC6	yes	yes	1	0.066653	92.822
AADDPEVRV	THSPQAHDNPQEKRLAADDPEVRVLHSIGH	PQEKRLAADDPEVRVLHSIGHSAAPRLFPL	L	A	A	R	V	L	2	1	0	2	0	0	1	0	0	0	0	0	0	0	1	0	0	0	0	2	0	0	9		970.472	P20827	P20827	167	175	EFNA1	Ephrin-A1;Ephrin-A1, secreted form	yes	yes	2	0.014357	119.27		By matching		By MS/MS	By MS/MS
AADDPEVRVL	THSPQAHDNPQEKRLAADDPEVRVLHSIGH	QEKRLAADDPEVRVLHSIGHSAAPRLFPLA	L	A	A	V	L	H	2	1	0	2	0	0	1	0	0	0	1	0	0	0	1	0	0	0	0	2	0	0	10		1083.56	P20827	P20827	167	176	EFNA1	Ephrin-A1;Ephrin-A1, secreted form	yes	yes	2	0.018987	111.95					By matching
AADDPLVHESL	MRYLHRIYVPLMLVNAADDPLVHESLLTIP	MLVNAADDPLVHESLLTIPKSLSEKRENVM	N	A	A	S	L	L	2	0	0	2	0	0	1	0	1	0	2	0	0	0	1	1	0	0	0	1	0	0	11		1165.56	P08910	P08910	342	352	ABHD2	Abhydrolase domain-containing protein 2	yes	yes	2	0.018282	114.99
AADDQGRLL	GTKLVKDLSPGDRVLAADDQGRLLYSDFLT	PGDRVLAADDQGRLLYSDFLTFLDRDDGAK	L	A	A	L	L	Y	2	1	0	2	0	1	0	1	0	0	2	0	0	0	0	0	0	0	0	0	0	0	9		957.488	Q15465	Q15465	226	234	SHH	Sonic hedgehog protein;Sonic hedgehog protein N-product;Sonic hedgehog protein C-product	yes	yes	2	0.054494	105.57					By matching
AADDSADKV	VLSPAHKDTQDFHKNAADDSADKVNKNPTP	QDFHKNAADDSADKVNKNPTPAYLDLLKKR	N	A	A	K	V	N	3	0	0	3	0	0	0	0	0	0	0	1	0	0	0	1	0	0	0	1	0	0	9		890.398	O75362	O75362	606	614	ZNF217	Zinc finger protein 217	yes	yes	2	0.0061791	143.73		By matching		By matching	By matching
AADDSSVKL	ITSIAFSENGYYLATAADDSSVKLWDLRKL	GYYLATAADDSSVKLWDLRKLKNFKTLQLD	T	A	A	K	L	W	2	0	0	2	0	0	0	0	0	0	1	1	0	0	0	2	0	0	0	1	0	0	9		904.45	Q9UMS4	Q9UMS4	410	418	PRPF19	Pre-mRNA-processing factor 19	yes	yes	2	0.013569	121.09				By MS/MS
AADEDEVSF	PGGGGKRYRAVYDYSAADEDEVSFQDGDTI	AVYDYSAADEDEVSFQDGDTIVNVQQIDDG	S	A	A	S	F	Q	2	0	0	2	0	0	2	0	0	0	0	0	0	1	0	1	0	0	0	1	0	0	9		981.393	Q14847	Q14847	215	223	LASP1	LIM and SH3 domain protein 1	yes	yes	1	0.037819	108.24
AADEPSSL	LTDEEIDMAFQQSGTAADEPSSLGPATQVV	AFQQSGTAADEPSSLGPATQVVPVQPPHLI	T	A	A	S	L	G	2	0	0	1	0	0	1	0	0	0	1	0	0	0	1	2	0	0	0	0	0	0	8		788.355	K7EK59;O75381	K7EK59	68	75	PEX14	Peroxisomal membrane protein PEX14	yes	no	1	0.0050971	184.16					By MS/MS
AADEPSSLGP	LTDEEIDMAFQQSGTAADEPSSLGPATQVV	QQSGTAADEPSSLGPATQVVPVQPPHLISQ	T	A	A	G	P	A	2	0	0	1	0	0	1	1	0	0	1	0	0	0	2	2	0	0	0	0	0	0	10		942.429	K7EK59;O75381	K7EK59	68	77	PEX14	Peroxisomal membrane protein PEX14	yes	no	2	0.036741	89.369		By matching			By matching
AADEPVTV	RTASPDPGEVVSSACAADEPVTVLTVILDA	EVVSSACAADEPVTVLTVILDADLTKMTPK	C	A	A	T	V	L	2	0	0	1	0	0	1	0	0	0	0	0	0	0	1	0	1	0	0	2	0	0	8		800.392	Q14118	Q14118	183	190	DAG1	Dystroglycan;Alpha-dystroglycan;Beta-dystroglycan	yes	yes	1	0.041486	143.02					By MS/MS
AADEPVTVL	RTASPDPGEVVSSACAADEPVTVLTVILDA	VVSSACAADEPVTVLTVILDADLTKMTPKQ	C	A	A	V	L	T	2	0	0	1	0	0	1	0	0	0	1	0	0	0	1	0	1	0	0	2	0	0	9		913.476	Q14118	Q14118	183	191	DAG1	Dystroglycan;Alpha-dystroglycan;Beta-dystroglycan	yes	yes	1;2	0.025616	107.67		By MS/MS			By MS/MS
AADEPVYI	VEFENIDSAKECVTFAADEPVYIAGQQAFF	AKECVTFAADEPVYIAGQQAFFNYSTSKRI	F	A	A	Y	I	A	2	0	0	1	0	0	1	0	0	1	0	0	0	0	1	0	0	0	1	1	0	0	8		876.423	B7WPG3;C9IYN3;D6W592;Q8WVV9;C9JJZ7;H7BXH8	B7WPG3	131	138	HNRNPLL;HNRPLL	Heterogeneous nuclear ribonucleoprotein L-like	yes	no	1	0.17242	92.692
AADEPVYIA	VEFENIDSAKECVTFAADEPVYIAGQQAFF	KECVTFAADEPVYIAGQQAFFNYSTSKRIT	F	A	A	I	A	G	3	0	0	1	0	0	1	0	0	1	0	0	0	0	1	0	0	0	1	1	0	0	9		947.46	B7WPG3;C9IYN3;D6W592;Q8WVV9;C9JJZ7;H7BXH8	B7WPG3	131	139	HNRNPLL;HNRPLL	Heterogeneous nuclear ribonucleoprotein L-like	yes	no	1	0.029982	114.02		By MS/MS			By MS/MS
AADESERGM	ERLATALQKLEEAEKAADESERGMKVIESR	LEEAEKAADESERGMKVIESRAQKDEEKME	K	A	A	G	M	K	2	1	0	1	0	0	2	1	0	0	0	0	1	0	0	1	0	0	0	0	0	0	9		964.392	H7BYY1;Q6ZN40;H0YL80;K7EP68;H0YKX5;K7ERG3;K7ENT6;Q5VU61;H0YNC7;A0A087WWU8;F5H7S3;H0YK48;H0YL52;B7Z596;Q5TCU3;CON__Q3SX28;J3KN67;Q5TCU8;P67936;P09493;P07951;P06753	H7BYY1	83	91	TPM1;TPM4;TPM3;TPM2	Tropomyosin alpha-4 chain;Tropomyosin alpha-1 chain;Tropomyosin beta chain;Tropomyosin alpha-3 chain	yes	no	2	0.03686	98.458
AADETLRL	LSLTMSPDGATVASAAADETLRLWRCFELD	GATVASAAADETLRLWRCFELDPARRRERE	A	A	A	R	L	W	2	1	0	1	0	0	1	0	0	0	2	0	0	0	0	0	1	0	0	0	0	0	8		887.471	Q12834	Q12834	462	469	CDC20	Cell division cycle protein 20 homolog	yes	yes	2	0.078695	107.32					By matching
AADEVLAVL	IQAALGDQPRDILCGAADEVLAVLKNEKLR	RDILCGAADEVLAVLKNEKLRDKERRKEID	G	A	A	V	L	K	3	0	0	1	0	0	1	0	0	0	2	0	0	0	0	0	0	0	0	2	0	0	9		899.496	O75643	O75643	135	143	SNRNP200	U5 small nuclear ribonucleoprotein 200 kDa helicase	yes	yes	1;2	0.029338	104.11		By MS/MS	By matching	By MS/MS	By MS/MS
AADFEIGHF	VPESGDLDDDAEAILAADFEIGHFLRERII	DAEAILAADFEIGHFLRERIIPRSVLYFTG	L	A	A	H	F	L	2	0	0	1	0	0	1	1	1	1	0	0	0	2	0	0	0	0	0	0	0	0	9		1005.46	F8VV59;F8W543;B7Z9C2;F8W0J6;F5H4R6;H0YIV4;P55209;B7Z4K9	F8VV59	280	288	NAP1L1	Nucleosome assembly protein 1-like 1	yes	no	2	0.020385	138.62			By MS/MS
AADFENSV	NMNEALEYYERALRLAADFENSVRQGP___	YERALRLAADFENSVRQGP___________	L	A	A	S	V	R	2	0	1	1	0	0	1	0	0	0	0	0	0	1	0	1	0	0	0	1	0	0	8		851.366	P09914	P09914	467	474	IFIT1	Interferon-induced protein with tetratricopeptide repeats 1	yes	yes	1	0.051062	130.64
AADFGERL	FTLHCLVPDFPPPVEAADFGERLQRQLVCL	DFPPPVEAADFGERLQRQLVCLERVTCSDL	E	A	A	R	L	Q	2	1	0	1	0	0	1	1	0	0	1	0	0	1	0	0	0	0	0	0	0	0	8		877.429	O95685	O95685	165	172	PPP1R3D	Protein phosphatase 1 regulatory subunit 3D	yes	yes	2	0.11286	114.78
AADFGPLQL	QHQHLAYAAPGMPASAADFGPLQLGGGGDA	PGMPASAADFGPLQLGGGGDAEAREPAARH	S	A	A	Q	L	G	2	0	0	1	0	1	0	1	0	0	2	0	0	1	1	0	0	0	0	0	0	0	9		930.481	Q5T953	Q5T953	86	94	IER5L	Immediate early response gene 5-like protein	yes	yes	1;2	0.015818	134.81					By MS/MS
AADFQRAQF	______________________________	EEIRRLAADFQRAQFAEATQRLSERNCIEI	L	A	A	Q	F	A	3	1	0	1	0	2	0	0	0	0	0	0	0	2	0	0	0	0	0	0	0	0	9		1052.5	O94874	O94874	12	20	UFL1	E3 UFM1-protein ligase 1	yes	yes	2	0.04046	106.91
AADFSITQF	CGVGVEGKEGKQASLAADFSITQFKHLGRL	GKQASLAADFSITQFKHLGRLLMVHGRNSY	L	A	A	Q	F	K	2	0	0	1	0	1	0	0	0	1	0	0	0	2	0	1	1	0	0	0	0	0	9		998.471	O75110;K7EQQ5;A0A0A0MR22;O43861	O75110	813	821	ATP9A;ATP9B	Probable phospholipid-transporting ATPase IIA;Phospholipid-transporting ATPase;Probable phospholipid-transporting ATPase IIB	yes	no	1;2	0.0077164	152.63					By MS/MS
AADGGLRASV	SMGISCCQSFLCNFSAADGGLRASVTLLGA	LCNFSAADGGLRASVTLLGAGLLLSLLPAL	S	A	A	S	V	T	3	1	0	1	0	0	0	2	0	0	1	0	0	0	0	1	0	0	0	1	0	0	10		915.477	Q16553	Q16553	102	111	LY6E	Lymphocyte antigen 6E	yes	yes	2	0.02135	111.61	By matching				By MS/MS
AADGGLRASVTL	SMGISCCQSFLCNFSAADGGLRASVTLLGA	NFSAADGGLRASVTLLGAGLLLSLLPALLR	S	A	A	T	L	L	3	1	0	1	0	0	0	2	0	0	2	0	0	0	0	1	1	0	0	1	0	0	12		1129.61	Q16553	Q16553	102	113	LY6E	Lymphocyte antigen 6E	yes	yes	2	2.6455e-05	152.54	By MS/MS				By MS/MS
AADGGPKLV	YDIDTNTWMLLSEDTAADGGPKLVFDHQMC	LLSEDTAADGGPKLVFDHQMCMDSEKHMIY	T	A	A	L	V	F	2	0	0	1	0	0	0	2	0	0	1	1	0	0	1	0	0	0	0	1	0	0	9		826.455	C9J7E8;Q9UL63	C9J7E8	287	295	MKLN1	Muskelin	yes	no	2	0.026753	113.5
AADGHTDL	LGELPTIPDLIGESIAADGHTDLSKLEVSL	DLIGESIAADGHTDLSKLEVSLTLTNKFEG	I	A	A	D	L	S	2	0	0	2	0	0	0	1	1	0	1	0	0	0	0	0	1	0	0	0	0	0	8		798.351	F2Z2E2;Q86VI3	F2Z2E2	1287	1294	IQGAP3	Ras GTPase-activating-like protein IQGAP3	yes	no	2	0.040426	128.82		By matching			By matching
AADGKGVVV	RYNGLIHRKTVGVEPAADGKGVVVVIKRRS	TVGVEPAADGKGVVVVIKRRSGRKSGNCHR	P	A	A	V	V	V	2	0	0	1	0	0	0	2	0	0	0	1	0	0	0	0	0	0	0	3	0	0	9		814.455	H0YMF4;H0YKD8;P46779;H0YLP6	H0YMF4	54	62	RPL28	60S ribosomal protein L28	yes	no	1;2	0.01174	125.31	By MS/MS	By MS/MS	By MS/MS	By MS/MS	By MS/MS
AADGKGVVVV	RYNGLIHRKTVGVEPAADGKGVVVVIKRRS	VGVEPAADGKGVVVVIKRRSGRKSGNCHRG	P	A	A	V	V	I	2	0	0	1	0	0	0	2	0	0	0	1	0	0	0	0	0	0	0	4	0	0	10		913.523	H0YMF4;H0YKD8;P46779	H0YMF4	54	63	RPL28	60S ribosomal protein L28	yes	no	2	0.027158	96.034
AADGKLLKL	FSLVNSYGTADINSLAADGKLLKLNSRSTL	ADINSLAADGKLLKLNSRSTLAMDWDSETR	L	A	A	K	L	N	2	0	0	1	0	0	0	1	0	0	3	2	0	0	0	0	0	0	0	0	0	0	9		927.575	Q13107;H7C189	Q13107	724	732	USP4	Ubiquitin carboxyl-terminal hydrolase 4;Ubiquitin carboxyl-terminal hydrolase	yes	no	2;3	0.052253	100.98
AADGKVQV	VAEQWVLSAAHCLEDAADGKVQVLLGAHSL	AAHCLEDAADGKVQVLLGAHSLSQPEPSKR	D	A	A	Q	V	L	2	0	0	1	0	1	0	1	0	0	0	1	0	0	0	0	0	0	0	2	0	0	8		786.424	K7ERG9;P00746	K7ERG9	78	85	CFD	Complement factor D	yes	no	2	0.11815	113.41
AADGKVQVL	VAEQWVLSAAHCLEDAADGKVQVLLGAHSL	AHCLEDAADGKVQVLLGAHSLSQPEPSKRL	D	A	A	V	L	L	2	0	0	1	0	1	0	1	0	0	1	1	0	0	0	0	0	0	0	2	0	0	9		899.508	K7ERG9;P00746	K7ERG9	78	86	CFD	Complement factor D	yes	no	2	0.01488	118.07
AADGPQKL	FCGLMVQLLHKLSVRAADGPQKLLKVSVEY	LHKLSVRAADGPQKLLKVSVEYTEKMVSIS	R	A	A	K	L	L	2	0	0	1	0	1	0	1	0	0	1	1	0	0	1	0	0	0	0	0	0	0	8		798.424	A0A087WVM7;V9GYP5;A0A087WWQ2;Q92979	A0A087WVM7	103	110	EMG1	Ribosomal RNA small subunit methyltransferase NEP1	yes	no	2	0.020995	158.03	By matching	By MS/MS			By MS/MS
AADGPQKLL	FCGLMVQLLHKLSVRAADGPQKLLKVSVEY	HKLSVRAADGPQKLLKVSVEYTEKMVSISN	R	A	A	L	L	K	2	0	0	1	0	1	0	1	0	0	2	1	0	0	1	0	0	0	0	0	0	0	9		911.508	A0A087WVM7;V9GYP5;A0A087WWQ2;Q92979	A0A087WVM7	103	111	EMG1	Ribosomal RNA small subunit methyltransferase NEP1	yes	no	1;2	7.0014e-08	195.81	By MS/MS	By MS/MS	By MS/MS		By MS/MS
AADGRGLQTV	WKNAKGYTIPLDKRLAADGRGLQTVH____	LDKRLAADGRGLQTVH______________	L	A	A	T	V	H	2	1	0	1	0	1	0	2	0	0	1	0	0	0	0	0	1	0	0	1	0	0	10		986.515	G3V5R3;G3V4X8;G3V3A4;Q13573	G3V5R3	175	184	SNW1	SNW domain-containing protein 1	yes	no	2	0.020021	120.99					By MS/MS
AADGRGTAI	______________________________	MLLLPSAADGRGTAITHALTSASTLCQVEP	S	A	A	A	I	T	3	1	0	1	0	0	0	2	0	1	0	0	0	0	0	0	1	0	0	0	0	0	9		830.425	Q99543;F2Z3H0;F2Z3N9	Q99543	7	15	DNAJC2	DnaJ homolog subfamily C member 2;DnaJ homolog subfamily C member 2, N-terminally processed	yes	no	2	0.038189	97.798		By matching			By MS/MS
AADGSDTVVL	TPASELGDPEDPGEEAADGSDTVVLSLFPC	DPGEEAADGSDTVVLSLFPCTPEPVNPEPD	E	A	A	V	L	S	2	0	0	2	0	0	0	1	0	0	1	0	0	0	0	1	1	0	0	2	0	0	10		946.461	F5H7D2;K7ENE6;F5GY33;A0A024R7P0;O14593	F5H7D2	31	40	RFXANK	DNA-binding protein RFXANK	yes	no	1	0.02116	102.71
AADGSLFDNPRTF	______________________________	MAAADGSLFDNPRTFSRRPPAQASRQAKAT	A	A	A	T	F	S	2	1	1	2	0	0	0	1	0	0	1	0	0	2	1	1	1	0	0	0	0	0	13		1409.66	F8WAJ0;Q9H8H2	F8WAJ0	3	15	DDX31	Probable ATP-dependent RNA helicase DDX31	yes	no	2	6.2221e-11	138.25
AADGSPGL	KENLILQETSVIESLAADGSPGLKSVLSTS	TSVIESLAADGSPGLKSVLSTSRNLSNNCD	L	A	A	G	L	K	2	0	0	1	0	0	0	2	0	0	1	0	0	0	1	1	0	0	0	0	0	0	8		686.324	B1ALB4;E9PD50;Q92540	B1ALB4	474	481	SMG7	Protein SMG7	yes	no	1	0.074685	108.98
AADGSVKL	STVSLDPKDVNLASCAADGSVKLWSLDSDE	DVNLASCAADGSVKLWSLDSDEPVADIEGH	C	A	A	K	L	W	2	0	0	1	0	0	0	1	0	0	1	1	0	0	0	1	0	0	0	1	0	0	8		759.413	O43172	O43172	300	307	PRPF4	U4/U6 small nuclear ribonucleoprotein Prp4	yes	yes	2	0.039241	130.04		By matching			By MS/MS
AADGSVKLW	STVSLDPKDVNLASCAADGSVKLWSLDSDE	VNLASCAADGSVKLWSLDSDEPVADIEGHT	C	A	A	L	W	S	2	0	0	1	0	0	0	1	0	0	1	1	0	0	0	1	0	1	0	1	0	0	9		945.492	O43172	O43172	300	308	PRPF4	U4/U6 small nuclear ribonucleoprotein Prp4	yes	yes	2	0.038517	98.458
AADGTVEL	PTGPALISGASPVHCAADGTVELKAGPSKN	GASPVHCAADGTVELKAGPSKNIPNPSASS	C	A	A	E	L	K	2	0	0	1	0	0	1	1	0	0	1	0	0	0	0	0	1	0	0	1	0	0	8		774.376	E7EWD6;Q76L83	E7EWD6	822	829	ASXL2	Putative Polycomb group protein ASXL2	yes	no	1	0.048606	122.98	By matching				By MS/MS
AADGVLSEV	______________________________	EQELKAAADGVLSEVRKKQADTKRMVDILR	A	A	A	E	V	R	2	0	0	1	0	0	1	1	0	0	1	0	0	0	0	1	0	0	0	2	0	0	9		859.429	H3BT73;Q8N8D1	H3BT73	7	15	PDCD7	Programmed cell death protein 7	yes	no	1	0.020184	124.34					By MS/MS
AADHYSQQM	VTALAQLENPAAVQRAADHYSQQMAQQLRL	PAAVQRAADHYSQQMAQQLRLPTDTLQELL	R	A	A	Q	M	A	2	0	0	1	0	2	0	0	1	0	0	0	1	0	0	1	0	0	1	0	0	0	9		1049.42	Q96PP9	Q96PP9	345	353	GBP4	Guanylate-binding protein 4	yes	yes	2	0.026067	117.16
AADIAVQL	SVLDKMRDHLIAKNVAADIAVQLCESVANK	HLIAKNVAADIAVQLCESVANKLEGKVMGT	V	A	A	Q	L	C	3	0	0	1	0	1	0	0	0	1	1	0	0	0	0	0	0	0	0	1	0	0	8		799.444	P08240	P08240	355	362	SRPR	Signal recognition particle receptor subunit alpha	yes	yes	1	0.084759	104.8	By matching	By matching		By matching	By matching
AADIDTRSEF	VEGVGVAELLFNTIQAADIDTRSEFYKHIV	FNTIQAADIDTRSEFYKHIVLSGGSTMYPG	Q	A	A	E	F	Y	2	1	0	2	0	0	1	0	0	1	0	0	0	1	0	1	1	0	0	0	0	0	10		1123.51	F5H6T1;P61160	F5H6T1	233	242	ACTR2	Actin-related protein 2	yes	no	2	0.082437	72.325
AADIIQKL	AKKVQELQKSNQIKEAADIIQKLHLIAQEL	KSNQIKEAADIIQKLHLIAQELPFDRFSEV	E	A	A	K	L	H	2	0	0	1	0	1	0	0	0	2	1	1	0	0	0	0	0	0	0	0	0	0	8		870.517	F8W9B8;A0A0A0MSI8;O00471	F8W9B8	94	101	EXOC5	Exocyst complex component 5	yes	no	2	0.078425	107.43
AADIPINI	TGDDSMRMSHLKVGSAADIPINISETDLSL	SHLKVGSAADIPINISETDLSLLTATVVPP	S	A	A	N	I	S	2	0	1	1	0	0	0	0	0	3	0	0	0	0	1	0	0	0	0	0	0	0	8		825.46	Q60FE5;P21333;Q5HY54;A0A087WWY3;H0Y5F3;H7C2E7	Q60FE5	1941	1948	FLNA	Filamin-A	yes	no	1;2	0.040931	138.85
AADIRPHGV	YTATIEDILSFLGEAAADIRPHGVHMVLNQ	SFLGEAAADIRPHGVHMVLNQQGRPSGDAF	A	A	A	G	V	H	2	1	0	1	0	0	0	1	1	1	0	0	0	0	1	0	0	0	0	1	0	0	9		934.498	Q9H6T0	Q9H6T0	499	507	ESRP2	Epithelial splicing regulatory protein 2	yes	yes	2;3	0.048913	94.114				By matching	By matching
AADKGHYKF	NAPPVPSSRDTALTIAADKGHYKFCELLIH	DTALTIAADKGHYKFCELLIHRGAHIDVRN	I	A	A	K	F	C	2	0	0	1	0	0	0	1	1	0	0	2	0	1	0	0	0	0	1	0	0	0	9		1035.51	Q8IWZ3;E9PDP5;H7C2F5;H3BLS9;O75179;H0YLQ3;H0YM23	Q8IWZ3	1299	1307	ANKHD1;ANKRD17	Ankyrin repeat and KH domain-containing protein 1;Ankyrin repeat domain-containing protein 17	no	no	3	0.030735	88.294		By matching	By matching		By MS/MS
AADKLIQNL	QKELNHMLSDTGNRKAADKLIQNLDANHDG	DTGNRKAADKLIQNLDANHDGRISFDEYWT	K	A	A	N	L	D	2	0	1	1	0	1	0	0	0	1	2	1	0	0	0	0	0	0	0	0	0	0	9		984.56	Q96FQ6	Q96FQ6	58	66	S100A16	Protein S100-A16	yes	yes	1;2	0.0036595	147.29	By matching	By matching	By MS/MS	By MS/MS	By MS/MS
AADKLIYVF	TKNLKNLAEKAKKISAADKLIYVFEAEVLT	KAKKISAADKLIYVFEAEVLTGFFCQGHPL	S	A	A	V	F	E	2	0	0	1	0	0	0	0	0	1	1	1	0	1	0	0	0	0	1	1	0	0	9		1038.58	Q8IXQ6;G5E9U8	Q8IXQ6	754	762	PARP9	Poly [ADP-ribose] polymerase 9	yes	no	2	0.061746	86.095					By MS/MS
AADKRLTVL	KYTMKLKNYLAPDATAADKRLTVLCLRCES	LAPDATAADKRLTVLCLRCESLLYLRLFKL	T	A	A	V	L	C	2	1	0	1	0	0	0	0	0	0	2	1	0	0	0	0	1	0	0	1	0	0	9		985.592	Q9UHB7	Q9UHB7	993	1001	AFF4	AF4/FMR2 family member 4	yes	yes	2;3	0.058286	97.635					By MS/MS
AADKRSKAL	WIGMGLMGFIVYKIRAADKRSKALKGKIFA	IVYKIRAADKRSKALKGKIFASENGWEWKT	R	A	A	A	L	K	3	1	0	1	0	0	0	0	0	0	1	2	0	0	0	1	0	0	0	0	0	0	9		958.556	A0A0A0MTQ5;P56378	A0A0A0MTQ5	40	48	C14orf2;MP68	6.8 kDa mitochondrial proteolipid	yes	no	2;3	0.045858	104.2
AADKTISKL	KKEWWENAGNKIYTMAADKTISKLMTEYKK	NKIYTMAADKTISKLMTEYKKRKQQHNLSA	M	A	A	K	L	M	2	0	0	1	0	0	0	0	0	1	1	2	0	0	0	1	1	0	0	0	0	0	9		945.549	Q5TH69	Q5TH69	2017	2025	ARFGEF3	Brefeldin A-inhibited guanine nucleotide-exchange protein 3	yes	yes	2;3	0.01563	117.3		By matching
AADLAHNF	EKRGLDLRVSGYLNLAADLAHNFTDGLAIG	VSGYLNLAADLAHNFTDGLAIGASFRGGRG	L	A	A	N	F	T	3	0	1	1	0	0	0	0	1	0	1	0	0	1	0	0	0	0	0	0	0	0	8		857.403	Q92504	Q92504	324	331	SLC39A7	Zinc transporter SLC39A7	yes	yes	2	0.071944	110.34			By matching		By matching
AADLASAQL				A	A	Q	L		4	0	0	1	0	1	0	0	0	0	2	0	0	0	0	1	0	0	0	0	0	0	9		858.445		REV__Q29RF7					yes	yes	2	0.077909	77.741	By matching			By matching	By matching
AADLGSPSL	TTSVSSGTATAATHAAADLGSPSLQHSRDD	TAATHAAADLGSPSLQHSRDDSLDLSPQGR	A	A	A	S	L	Q	2	0	0	1	0	0	0	1	0	0	2	0	0	0	1	2	0	0	0	0	0	0	9		829.418	Q14669	Q14669	972	980	TRIP12	E3 ubiquitin-protein ligase TRIP12	yes	yes	1;2	5.2114e-12	204.1	By MS/MS	By MS/MS	By MS/MS	By MS/MS	By MS/MS
AADLPARGF	SFLQLRNWTASLLCSAADLPARGFSNQIPL	ASLLCSAADLPARGFSNQIPLVARGNCTFY	S	A	A	G	F	S	3	1	0	1	0	0	0	1	0	0	1	0	0	1	1	0	0	0	0	0	0	0	9		916.477	A0A087WZ93;Q8TCT7;A0A087WZ50	A0A087WZ93	78	86	SPPL2B	Signal peptide peptidase-like 2B	yes	no	2	0.043112	95.352		By matching	By MS/MS		By MS/MS
AADLQGEGL	GLDRESFPTYTLVVQAADLQGEGLSTTATA	YTLVVQAADLQGEGLSTTATAVITVTDTND	Q	A	A	G	L	S	2	0	0	1	0	1	1	2	0	0	2	0	0	0	0	0	0	0	0	0	0	0	9		872.424	A0A087WXI5;P12830;H3BVI7;H3BNC6;A0A087WX17;A0A087WU43	A0A087WXI5	347	355	CDH1	Cadherin-1;E-Cad/CTF1;E-Cad/CTF2;E-Cad/CTF3	yes	no	1;2	0.0026696	157.33					By MS/MS
AADLVIFQF	GHLSPDIVAEQKKLEAADLVIFQFPLQWFG	EQKKLEAADLVIFQFPLQWFGVPAILKGWF	E	A	A	Q	F	P	2	0	0	1	0	1	0	0	0	1	1	0	0	2	0	0	0	0	0	1	0	0	9		1022.54	H3BNV2;P15559	H3BNV2	73	81	NQO1	NAD(P)H dehydrogenase [quinone] 1	yes	no	2	0.011767	125.25
AADMPANM	______________________________	WSDRLQNAADMPANMDKHALKKYRREAYHR	N	A	A	N	M	D	3	0	1	1	0	0	0	0	0	0	0	0	2	0	1	0	0	0	0	0	0	0	8		819.326	P49902;S4R3E7;S4R3A6;Q5JUV4	P49902	12	19	NT5C2	Cytosolic purine 5-nucleotidase	yes	no	1	0.17247	92.677
AADNQIYI	VEFEDVLGACNAVNYAADNQIYIAGHPAFV	ACNAVNYAADNQIYIAGHPAFVNYSTSQKI	Y	A	A	Y	I	A	2	0	1	1	0	1	0	0	0	2	0	0	0	0	0	0	0	0	1	0	0	0	8		906.445	M0QXS5;P14866;M0QYL7;M0R1W6;B4DVF8	M0QXS5	98	105	HNRNPL	Heterogeneous nuclear ribonucleoprotein L	yes	no	1	0.14178	103.02
AADPEAPEI	KDVLIQLPGQEVSHVAADPEAPEIQMFPQA	QEVSHVAADPEAPEIQMFPQAQESPAAVEV	V	A	A	E	I	Q	3	0	0	1	0	0	2	0	0	1	0	0	0	0	2	0	0	0	0	0	0	0	9		911.424	Q9C0G0	Q9C0G0	2032	2040	ZNF407	Zinc finger protein 407	yes	yes	1;2	0.0062592	158.36					By MS/MS
AADPGSDLF	DDTKEQIEKKCQALSAADPGSDLFSVQALQ	KCQALSAADPGSDLFSVQALQRRHEGFERD	S	A	A	L	F	S	2	0	0	2	0	0	0	1	0	0	1	0	0	1	1	1	0	0	0	0	0	0	9		891.397	P02549	P02549	1208	1216	SPTA1	Spectrin alpha chain, erythrocytic 1	yes	yes	1	0.071106	81.381
AADPHKADL	RFQAEIPLMRDRALAAADPHKADLVWQPWE	RDRALAAADPHKADLVWQPWEDLESSREKQ	A	A	A	D	L	V	3	0	0	2	0	0	0	0	1	0	1	1	0	0	1	0	0	0	0	0	0	0	9		936.466	A0A0A0MSU2;A0A1C7CYX1;Q6PJG2	A0A0A0MSU2	743	751	ELMSAN1	ELM2 and SANT domain-containing protein 1	yes	no	2;3	0.045858	104.2			By matching
AADPISGDF	TNVHSSEHAGRNGRNAADPISGDFKEISSV	GRNGRNAADPISGDFKEISSVKLVSRYGEL	N	A	A	D	F	K	2	0	0	2	0	0	0	1	0	1	0	0	0	1	1	1	0	0	0	0	0	0	9		891.397	P46013	P46013	195	203	MKI67	Antigen KI-67	yes	yes	1	0.0055926	161.6		By MS/MS			By MS/MS
AADPLVGVF	TKKKHFVQQKVKVFRAADPLVGVFLWGVAH	KVKVFRAADPLVGVFLWGVAHSINELSQVP	R	A	A	V	F	L	2	0	0	1	0	0	0	1	0	0	1	0	0	1	1	0	0	0	0	2	0	0	9		887.475	F8VU68;Q8TBX8	F8VU68	43	51	PIP4K2C	Phosphatidylinositol 5-phosphate 4-kinase type-2 gamma	yes	no	1;2	0.039645	97.075		By matching
AADPPAENSSAPEAEQGGAE	RRPENPKPQDGKETKAADPPAENSSAPEAE	AENSSAPEAEQGGAE_______________	K	A	A	A	E	-	6	0	1	1	0	1	4	2	0	0	0	0	0	0	3	2	0	0	0	0	0	0	20		1896.8	H0Y449;P67809	H0Y449	355	374	YBX1	Nuclease-sensitive element-binding protein 1	yes	no	2	0.010847	77.776
AADPSVVNL	IEGLDSNVWIEFTKLAADPSVVNLGQGFPD	IEFTKLAADPSVVNLGQGFPDISPPTYVKE	L	A	A	N	L	G	2	0	1	1	0	0	0	0	0	0	1	0	0	0	1	1	0	0	0	2	0	0	9		884.46	A0A0A0MRN7;Q6YP21	A0A0A0MRN7	60	68	CCBL2	Kynurenine--oxoglutarate transaminase 3	yes	no	1;2	0.0020673	161.9		By MS/MS			By MS/MS
AADQAGKEVEK	QAGKEAEKLGQGVNHAADQAGKEVEKLGQG	GVNHAADQAGKEVEKLGQGAHHAAGQAGKE	H	A	A	E	K	L	3	0	0	1	0	1	2	1	0	0	0	2	0	0	0	0	0	0	0	1	0	0	11		1144.57	Q6UWP8	Q6UWP8	501	511	SBSN	Suprabasin	yes	yes	3	0.11775	69.451
AADQAKQLL	KHQVMINQFVLTAGCAADQAKQLLQAAHWQ	VLTAGCAADQAKQLLQAAHWQFESSQGHPQ	C	A	A	L	L	Q	3	0	0	1	0	2	0	0	0	0	2	1	0	0	0	0	0	0	0	0	0	0	9		956.529	K7EM52;K7EKR5;K7EM88;K7EQ49;Q8IYN6;Q8TB05	K7EM52	24	32	UBALD1;UBALD2	UBA-like domain-containing protein 2;UBA-like domain-containing protein 1	yes	no	2	0.017454	129.42
AADQLLKL	AALGLPGANLNSQSLAADQLLKLMSTVDPK	NLNSQSLAADQLLKLMSTVDPKLNHVAAGL	L	A	A	K	L	M	2	0	0	1	0	1	0	0	0	0	3	1	0	0	0	0	0	0	0	0	0	0	8		870.517	Q5T760;Q5T757;Q05519	Q5T760	183	190	SRSF11	Serine/arginine-rich splicing factor 11	yes	no	2	0.05815	127.12
AADQPENL	QGCNSEECGWDGLDCAADQPENLAEGTLVI	GWDGLDCAADQPENLAEGTLVIVVLMPPEQ	C	A	A	N	L	A	2	0	1	1	0	1	1	0	0	0	1	0	0	0	1	0	0	0	0	0	0	0	8		856.393	Q04721	Q04721	1535	1542	NOTCH2	Neurogenic locus notch homolog protein 2;Notch 2 extracellular truncation;Notch 2 intracellular domain	yes	yes	1;2	0.037261	132.08
AADRGSPAL	SLDYEALQAFEFRVGAADRGSPALSSEALV	FEFRVGAADRGSPALSSEALVRVLVLDAND	G	A	A	A	L	S	3	1	0	1	0	0	0	1	0	0	1	0	0	0	1	1	0	0	0	0	0	0	9		856.44	Q9Y5E7	Q9Y5E7	535	543	PCDHB2	Protocadherin beta-2	yes	yes	2	0.10334	69.998		By matching			By matching
AADRLEQEL	QKRRLDKVRRKKEEKAADRLEQELLRDTVK	RKKEEKAADRLEQELLRDTVKFGEVVLQPP	K	A	A	E	L	L	2	1	0	1	0	1	2	0	0	0	2	0	0	0	0	0	0	0	0	0	0	0	9		1043.52	I3L0U5;Q6PK04	I3L0U5	192	200	CCDC137	Coiled-coil domain-containing protein 137	yes	no	2	0.11798	65.676
AADRPGVSL	RHTDSIDRRFCFDIEAADRPGVSLTMQAFS	FCFDIEAADRPGVSLTMQAFSEEERKQWLE	E	A	A	S	L	T	2	1	0	1	0	0	0	1	0	0	1	0	0	0	1	1	0	0	0	1	0	0	9		884.472	A1A4S6;H0Y8W5	A1A4S6	342	350	ARHGAP10	Rho GTPase-activating protein 10	yes	no	2	0.013588	121.05	By MS/MS	By MS/MS	By matching	By MS/MS	By MS/MS
AADRRPVKM	______________________________	______________________________	X	A	A	K	M	Q	2	2	0	1	0	0	0	0	0	0	0	1	1	0	1	0	0	0	0	1	0	0	9		1042.57	J3KSU5;Q2TAC2	J3KSU5	2	10	CCDC57	Coiled-coil domain-containing protein 57	yes	no	3	0.085526	72.607
AADSATAF	SGPRCLLCMCALDVDAADSATAFGAQTSSR	MCALDVDAADSATAFGAQTSSRLSQMQSPI	D	A	A	A	F	G	4	0	0	1	0	0	0	0	0	0	0	0	0	1	0	1	1	0	0	0	0	0	8		752.334	H3BSW6;Q2VPK5	H3BSW6	470	477	CTU2	Cytoplasmic tRNA 2-thiolation protein 2	yes	no	1	0.10018	118.06
AADSAVLR				A	A	L	R		3	1	0	1	0	0	0	0	0	0	1	0	0	0	0	1	0	0	0	1	0	0	8		801.434		REV__A6NKL6					yes	yes	2	0.034765	134.66		By matching			By matching
AADSAVRL	RRTSDPALCTLIVSAAADSAVRLWSKKGPE	CTLIVSAAADSAVRLWSKKGPEVMCLQTLN	A	A	A	R	L	W	3	1	0	1	0	0	0	0	0	0	1	0	0	0	0	1	0	0	0	1	0	0	8		801.434	Q6IA86	Q6IA86	134	141	ELP2	Elongator complex protein 2	yes	yes	2	0.040382	128.86
AADSPGSGL	GDSASQPSSPGSACAAADSPGSGLADEAAE	PGSACAAADSPGSGLADEAAEDSGEEGAPE	A	A	A	G	L	A	2	0	0	1	0	0	0	2	0	0	1	0	0	0	1	2	0	0	0	0	0	0	9		773.356	Q92618	Q92618	577	585	ZNF516	Zinc finger protein 516	yes	yes	1	0.049484	92.187
AADSPNKHV	CEIPSEEFSKDVAAAAADSPNKHVSVPDRI	KDVAAAAADSPNKHVSVPDRITGRAGLKEL	A	A	A	H	V	S	2	0	1	1	0	0	0	0	1	0	0	1	0	0	1	1	0	0	0	1	0	0	9		937.462	U3KQP1;C9IYZ1;Q9NWL6	U3KQP1	112	120	ASNSD1	Asparagine synthetase domain-containing protein 1	yes	no	2;3	0.075339	78.516		By matching			By MS/MS
AADSPSIL	LSKRLKDMCRMCGISAADSPSILSACLVAM	CRMCGISAADSPSILSACLVAMEPQGSFVI	S	A	A	I	L	S	2	0	0	1	0	0	0	0	0	1	1	0	0	0	1	2	0	0	0	0	0	0	8		772.397	Q9UHV7;H0YIQ9;Q71F56	Q9UHV7	1903	1910	MED13;MED13L	Mediator of RNA polymerase II transcription subunit 13;Mediator of RNA polymerase II transcription subunit 13-like	no	no	1	0.030617	138.48		By MS/MS			By MS/MS
AADSPSQNL	______________________________	KYLCIPAADSPSQNLTRHFKESIKFIHECR	P	A	A	N	L	T	2	0	1	1	0	1	0	0	0	0	1	0	0	0	1	2	0	0	0	0	0	0	9		901.414	S4R3A4;Q9NRW4	S4R3A4	12	20	DUSP22	Dual specificity protein phosphatase 22	yes	no	2	0.054525	99.799
AADSSGSAATSTF	GLLLPAPAVEHIVVTAADSSGSAATSTFQS	VTAADSSGSAATSTFQSSQTLTHRSNVSLL	T	A	A	T	F	Q	4	0	0	1	0	0	0	1	0	0	0	0	0	1	0	4	2	0	0	0	0	0	13		1171.5	Q5SQL3;J3KP92;Q86Z02;D6RF28;D6RC95	Q5SQL3	88	100	HIPK1	Homeodomain-interacting protein kinase 1	yes	no	2	2.1394e-11	149.65
AADSSPSEL	LFEEFKKLIRNRQSEAADSSPSELKYLGLD	RNRQSEAADSSPSELKYLGLDTHSRKKRQL	E	A	A	E	L	K	2	0	0	1	0	0	1	0	0	0	1	0	0	0	1	3	0	0	0	0	0	0	9		875.387	P04090	P04090	140	148	RLN2	Prorelaxin H2;Relaxin B chain;Relaxin A chain	yes	yes	1	0.038298	108
AADSYFSLL	ELFTDLSCNPEMMKNAADSYFSLLQGFINS	PEMMKNAADSYFSLLQGFINSLDESTQESK	N	A	A	L	L	Q	2	0	0	1	0	0	0	0	0	0	2	0	0	1	0	2	0	0	1	0	0	0	9		985.476	Q5VW33;F5GXQ0;Q5VW32	Q5VW33	60	68	BROX	BRO1 domain-containing protein BROX	yes	no	1	0.021368	122.79
AADTLVTKF	IARPEKVVALIGVATAADTLVTKFNQLPVE	LIGVATAADTLVTKFNQLPVELKKEVEMKG	T	A	A	K	F	N	2	0	0	1	0	0	0	0	0	0	1	1	0	1	0	0	2	0	0	1	0	0	9		964.523	Q9NUJ1	Q9NUJ1	178	186	ABHD10	Mycophenolic acid acyl-glucuronide esterase, mitochondrial	yes	yes	2	0.048587	100.02					By matching
AADTNQVL	LVNAAQSVFVQASSSAADTNQVLKQAKQWK	FVQASSSAADTNQVLKQAKQWKTCPVCNEL	S	A	A	V	L	K	2	0	1	1	0	1	0	0	0	0	1	0	0	0	0	0	1	0	0	1	0	0	8		830.413	Q6IQ32	Q6IQ32	680	687	ADNP2	ADNP homeobox protein 2	yes	yes	1	0.045535	124.89
AADTPAIM	LTNVGEPTEFKLMRTAADTPAIMNWDLFFT	EFKLMRTAADTPAIMNWDLFFTMKRNTKVI	T	A	A	I	M	N	3	0	0	1	0	0	0	0	0	1	0	0	1	0	1	0	1	0	0	0	0	0	8		788.374	Q4J6C6	Q4J6C6	328	335	PREPL	Prolyl endopeptidase-like	yes	yes	1	0.040752	137.5
AADTPPLETL	______________________________	SESGAAADTPPLETLSFHGDEEIIEVVELD	A	A	A	T	L	S	2	0	0	1	0	0	1	0	0	0	2	0	0	0	2	0	2	0	0	0	0	0	10		1026.52	C9JEH3;Q13685	C9JEH3	10	19	AAMP	Angio-associated migratory cell protein	yes	no	1	0.032476	114.6
AADTTIIL	LKSGSGKVYQGPAKGAADTTIILSDEDFME	YQGPAKGAADTTIILSDEDFMEVVLGKLDP	G	A	A	I	L	S	2	0	0	1	0	0	0	0	0	2	1	0	0	0	0	0	2	0	0	0	0	0	8		816.459	E7EPL9;G5E9S2;E7ET17;E7EWE5;P51659	E7EPL9	421	428	HSD17B4	Peroxisomal multifunctional enzyme type 2;(3R)-hydroxyacyl-CoA dehydrogenase;Enoyl-CoA hydratase 2	yes	no	1	0.081179	106.29		By matching			By matching
AADTVKELM	LHAVQRINKAIRRRVAADTVKELMCPEAQL	AIRRRVAADTVKELMCPEAQLPPVYPVASS	V	A	A	L	M	C	2	0	0	1	0	0	1	0	0	0	1	1	1	0	0	0	1	0	0	1	0	0	9		976.49	F2Z2E2;Q86VI3	F2Z2E2	350	358	IQGAP3	Ras GTPase-activating-like protein IQGAP3	yes	no	2	0.061082	96.027
AADVGTKSDF	HNFVIRCNLAPVVEFAADVGTKSDFITMNP	PVVEFAADVGTKSDFITMNPSVVQRAFGGF	F	A	A	D	F	I	2	0	0	2	0	0	0	1	0	0	0	1	0	1	0	1	1	0	0	1	0	0	10		1009.47	Q92187	Q92187	178	187	ST8SIA4	CMP-N-acetylneuraminate-poly-alpha-2,8-sialyltransferase	yes	yes	1;2	0.0021606	164.68		By MS/MS		By matching	By MS/MS
AAEAAAAVV	PVPTTEIPTTMSTMAAAEAAAAVVAAAAAA	TMSTMAAAEAAAAVVAAAAAAAAAAAAANA	A	A	A	V	V	A	6	0	0	0	0	0	1	0	0	0	0	0	0	0	0	0	0	0	0	2	0	0	9		771.413	O75400;F5H578;H0YG38	O75400	273	281	PRPF40A	Pre-mRNA-processing factor 40 homolog A	yes	no	1	0.036337	108.98					By MS/MS
AAEAAEVIL	GITESFQVKRQVLLSAAEAAEVILRVDNII	RQVLLSAAEAAEVILRVDNIIKAAPRKRVP	S	A	A	I	L	R	4	0	0	0	0	0	2	0	0	1	1	0	0	0	0	0	0	0	0	1	0	0	9		885.481	P78371	P78371	507	515	CCT2	T-complex protein 1 subunit beta	yes	yes	1;2	0.024248	108.98					By MS/MS
AAEAAPMSL	SCRRGAPGGACELGPAAEAAPMSLAIHSTT	ACELGPAAEAAPMSLAIHSTTGTRYDLAVP	P	A	A	S	L	A	4	0	0	0	0	0	1	0	0	0	1	0	1	0	1	1	0	0	0	0	0	0	9		859.411	K7END3;Q504T8	K7END3	25	33	MIDN	Midnolin	yes	no	1;2	0.032945	111.65
AAEAGAMTL	EGRAERLEATEYLVSAAEAGAMTLCITNPL	TEYLVSAAEAGAMTLCITNPLWVTKTRLML	S	A	A	T	L	C	4	0	0	0	0	0	1	1	0	0	1	0	1	0	0	0	1	0	0	0	0	0	9		833.395	Q9H2D1	Q9H2D1	127	135	SLC25A32	Mitochondrial folate transporter/carrier	yes	yes	1	0.036941	98.418					By matching
AAEAKATTV	RLDLDACKARLKKAKAAEAKATTVPDFQET	RLKKAKAAEAKATTVPDFQETRPRNYILSA	K	A	A	T	V	P	4	0	0	0	0	0	1	0	0	0	0	1	0	0	0	0	2	0	0	1	0	0	9		860.46	B7ZC38;Q9NR46	B7ZC38	181	189	SH3GLB2	Endophilin-B2	yes	no	2	0.014102	119.86		By matching			By MS/MS
AAEATPVAL	LSRTPVPSKPQDKVEAAEATPVALDSDTSG	PQDKVEAAEATPVALDSDTSGAENAAVSAM	E	A	A	A	L	D	4	0	0	0	0	0	1	0	0	0	1	0	0	0	1	0	1	0	0	1	0	0	9		841.455	Q96F63	Q96F63	43	51	CCDC97	Coiled-coil domain-containing protein 97	yes	yes	1;2	0.011925	124.89					By MS/MS
AAEDAVYEL	ERLRQEVREAAQKRRAAEDAVYELQSKRLL	AAQKRRAAEDAVYELQSKRLLLERRKPEEK	R	A	A	E	L	Q	3	0	0	1	0	0	2	0	0	0	1	0	0	0	0	0	0	0	1	1	0	0	9		979.45	K7EKI0;Q92817	K7EKI0	1368	1376	EVPL	Envoplakin	yes	no	1;2	0.017537	115.46		By MS/MS	By MS/MS	By MS/MS	By MS/MS
AAEDCLVHL				A	A	H	L		2	0	0	1	1	0	1	0	1	0	2	0	0	0	0	0	0	0	0	1	0	0	9		969.459		REV__E9PDF1					yes	yes	2	0.030199	103.29
AAEDEQVFL	IVKPPVRKLVHDKELAAEDEQVFLMKQQSL	VHDKELAAEDEQVFLMKQQSLLAKQPATPT	L	A	A	F	L	M	2	0	0	1	0	1	2	0	0	0	1	0	0	1	0	0	0	0	0	1	0	0	9		1020.48	O43237;J3KRI4;J3KSD2	O43237	355	363	DYNC1LI2	Cytoplasmic dynein 1 light intermediate chain 2	yes	no	1;2	0.013763	120.65			By matching
AAEDIAYQL	LATAGDGLIELRKLEAAEDIAYQLSRSRNI	ELRKLEAAEDIAYQLSRSRNITYLPAGQSV	E	A	A	Q	L	S	3	0	0	1	0	1	1	0	0	1	1	0	0	0	0	0	0	0	1	0	0	0	9		992.481	P35232	P35232	243	251	PHB	Prohibitin	yes	yes	1;2	0.039651	107.32
AAEDIVYTL	QSLKLKWGDSNSKTHAAEDIVYTLQLEDRN	SNSKTHAAEDIVYTLQLEDRNKRFISIYRG	H	A	A	T	L	Q	2	0	0	1	0	0	1	0	0	1	1	0	0	0	0	0	1	0	1	1	0	0	9		993.502	Q53EP0	Q53EP0	987	995	FNDC3B	Fibronectin type III domain-containing protein 3B	yes	yes	1	0.10393	80.462
AAEDKSWRV	PQEDLEALVMPTLRQAAEDKSWRVRYMVAD	MPTLRQAAEDKSWRVRYMVADKFTELQKAV	Q	A	A	R	V	R	2	1	0	1	0	0	1	0	0	0	0	1	0	0	0	1	0	1	0	1	0	0	9		1060.53	B3KQV6;P30153;C9J9C1;P30154	B3KQV6	72	80	PPP2R1A;PPP2R1B	Serine/threonine-protein phosphatase 2A 65 kDa regulatory subunit A alpha isoform;Serine/threonine-protein phosphatase 2A 65 kDa regulatory subunit A beta isoform	no	no	3	0.051569	86.136
AAEDPSLDF	ANILIAANGTKRKAIAAEDPSLDFRNNPTK	TKRKAIAAEDPSLDFRNNPTKEDLGKLQPL	I	A	A	D	F	R	2	0	0	2	0	0	1	0	0	0	1	0	0	1	1	1	0	0	0	0	0	0	9		963.419	I3L233;I3L243;I3L4J3;A0A0J9YVS1;A0A0G2JQF5;A0A0G2JNB1;A0A0G2JQF4;A0A0G2JNT7;Q7Z3B3	I3L233	55	63	KANSL1	KAT8 regulatory NSL complex subunit 1	yes	no	1	0.01311	140.98
AAEDVNVTF	______________________________	ATMKKAAAEDVNVTFEDQQKINKFARNTSR	A	A	A	T	F	E	2	0	1	1	0	0	1	0	0	0	0	0	0	1	0	0	1	0	0	2	0	0	9		964.45	E9PQY2;Q9NQP4	E9PQY2	9	17	PFDN4	Prefoldin subunit 4	yes	no	1;2	0.010159	147.34	By MS/MS	By MS/MS	By MS/MS	By MS/MS	By MS/MS
AAEEAASTL	KTLEAHKDSHKEVVRAAEEAASTLASSIHP	HKEVVRAAEEAASTLASSIHPEQCIKVLCP	R	A	A	T	L	A	4	0	0	0	0	0	2	0	0	0	1	0	0	0	0	1	1	0	0	0	0	0	9		861.408	H0Y5T1;F8WA11;Q7Z460	H0Y5T1	1143	1151	CLASP1	CLIP-associating protein 1	yes	no	1	0.038584	97.602		By matching			By MS/MS
AAEEAGTSV	ERDKVMPLIIQGFKDAAEEAGTSVTGGQTV	IQGFKDAAEEAGTSVTGGQTVL________	D	A	A	S	V	T	3	0	0	0	0	0	2	1	0	0	0	0	0	0	0	1	1	0	0	1	0	0	9		833.377	Q5T5U6;P49903	Q5T5U6	151	159	SEPHS1	Selenide, water dikinase 1	yes	no	1	0.0067111	156.16		By MS/MS			By MS/MS
AAEEANAVL	LGEEELLHDPMGQDRAAEEANAVLGLDTQG	PMGQDRAAEEANAVLGLDTQGDHMVMLSVI	R	A	A	V	L	G	4	0	1	0	0	0	2	0	0	0	1	0	0	0	0	0	0	0	0	1	0	0	9		886.44	D6RBD9;D6RB48;H0Y997;Q96J42	D6RBD9	72	80	TXNDC15	Thioredoxin domain-containing protein 15	yes	no	1	0.033244	100.75		By matching			By MS/MS
AAEEGALVA	PRGQPAPQPLHTLVLAAEEGALVAAVEPGP	LHTLVLAAEEGALVAAVEPGPLADGAAVRL	L	A	A	V	A	A	4	0	0	0	0	0	2	1	0	0	1	0	0	0	0	0	0	0	0	1	0	0	9		829.418	Q96F46	Q96F46	671	679	IL17RA	Interleukin-17 receptor A	yes	yes	2	0.039652	97.071
AAEEGGTAV	EREKVTPLMVKGFRDAAEEGGTAVTGGQTV	VKGFRDAAEEGGTAVTGGQTVVNPWIIIGG	D	A	A	A	V	T	3	0	0	0	0	0	2	2	0	0	0	0	0	0	0	0	1	0	0	1	0	0	9		803.366	Q99611	Q99611	202	210	SEPHS2	Selenide, water dikinase 2	yes	yes	1	0.019993	124.59
AAEEKGGLV	EPESDGEAGIEAVGSAAEEKGGLVSDAYGE	IEAVGSAAEEKGGLVSDAYGEDDFSRLGGD	S	A	A	L	V	S	2	0	0	0	0	0	2	2	0	0	1	1	0	0	0	0	0	0	0	1	0	0	9		872.46	J3QQJ0;Q9UHR5;F5H478;J3KRU5;X6R3T8;J3QLH3	J3QQJ0	17	25	SAP30BP	SAP30-binding protein	yes	no	2	0.031006	102.51
AAEEPNAAV	YRMIKLGLGIDEDEVAAEEPNAAVPDEIPP	IDEDEVAAEEPNAAVPDEIPPLEGDEDASR	V	A	A	A	V	P	4	0	1	0	0	0	2	0	0	0	0	0	0	0	1	0	0	0	0	1	0	0	9		870.408	P08238	P08238	696	704	HSP90AB1	Heat shock protein HSP 90-beta	yes	yes	1;2	0.015818	134.81		By MS/MS		By MS/MS	By MS/MS
AAEEPSKV	AAVAPEKPPASDETKAAEEPSKVEEKKAEE	PASDETKAAEEPSKVEEKKAEEAGASAAAC	K	A	A	K	V	E	2	0	0	0	0	0	2	0	0	0	0	1	0	0	1	1	0	0	0	1	0	0	8		829.418	P29966	P29966	257	264	MARCKS	Myristoylated alanine-rich C-kinase substrate	yes	yes	2	0.052665	123.69
AAEEPVSEV	AHIYEGRVIQIVLMRAAEEPVSEVTVGVSV	QIVLMRAAEEPVSEVTVGVSVLAERCKKNN	R	A	A	E	V	T	2	0	0	0	0	0	3	0	0	0	0	0	0	0	1	1	0	0	0	2	0	0	9		929.434	C9J9P1;C9K0E3;Q05655	C9J9P1	76	84	PRKCD	Protein kinase C delta type;Protein kinase C delta type regulatory subunit;Protein kinase C delta type catalytic subunit	yes	no	1	0.048811	102.71
AAEEREASL	KQEATRQDHAQQLATAAEEREASLRERDAA	AQQLATAAEEREASLRERDAALKQLEALEK	T	A	A	S	L	R	3	1	0	0	0	0	3	0	0	0	1	0	0	0	0	1	0	0	0	0	0	0	9		974.467	A0A087WY61;Q14980;F5H6Y5;F5H4J1	A0A087WY61	588	596	NUMA1	Nuclear mitotic apparatus protein 1	yes	no	2	0.11423	78.113
AAEERPLVF	SVADMERAQLEEEAAAAEERPLVFLCSGCR	LEEEAAAAEERPLVFLCSGCRRPLGDSLSW	A	A	A	V	F	L	2	1	0	0	0	0	2	0	0	0	1	0	0	1	1	0	0	0	0	1	0	0	9		1030.54	Q9NYP9	Q9NYP9	75	83	MIS18A	Protein Mis18-alpha	yes	yes	2	0.056263	88.819
AAEFGGESF	FQKLQKVNATNFQALAAEFGGESFTSTFQT	TNFQALAAEFGGESFTSTFQTQSPPSFYRA	L	A	A	S	F	T	2	0	0	0	0	0	2	2	0	0	0	0	0	2	0	1	0	0	0	0	0	0	9		913.382	A0A0C4DFN5;Q6NUS6	A0A0C4DFN5	205	213	TCTN3	Tectonic-3	yes	no	1	0.0045416	173.93		By MS/MS	By MS/MS	By MS/MS	By MS/MS
AAEFVPSFL	RKLNVNAKPFVPNVHAAEFVPSFLRGPTQP	FVPNVHAAEFVPSFLRGPTQPPTLPAGSGS	H	A	A	F	L	R	2	0	0	0	0	0	1	0	0	0	1	0	0	2	1	1	0	0	0	1	0	0	9		979.501	Q8IYD1	Q8IYD1	65	73	GSPT2	Eukaryotic peptide chain release factor GTP-binding subunit ERF3B	yes	yes	1;2	0.013763	120.65
AAEGDIAKL	KRSLKQEIVTQFHCSAAEGDIAKLTGILSH	TQFHCSAAEGDIAKLTGILSHSPSLLNETS	S	A	A	K	L	T	3	0	0	1	0	0	1	1	0	1	1	1	0	0	0	0	0	0	0	0	0	0	9		886.476	E7EM93;Q9BQG2	E7EM93	20	28	NUDT12	Peroxisomal NADH pyrophosphatase NUDT12	yes	no	2	0.072868	80.438				By matching
AAEGGSTTL	SVEPPAEDEGSARPSAAEGGSTTLRRRTPS	GSARPSAAEGGSTTLRRRTPSCEATPHRDS	S	A	A	T	L	R	2	0	0	0	0	0	1	2	0	0	1	0	0	0	0	1	2	0	0	0	0	0	9		805.382	H3BMW6;H3BUA8;H3BNT0;O95180	H3BMW6	933	941	CACNA1H	Voltage-dependent T-type calcium channel subunit alpha-1H	yes	no	1	0.0070826	138.33					By matching
AAEGILTEF				A	A	E	F		2	0	0	0	0	0	2	1	0	1	1	0	0	1	0	0	1	0	0	0	0	0	9		949.476		REV__Q9ULZ3					yes	yes	1;2	0.011354	126.2					By MS/MS
AAEGSFTSL	LSDVLSGNGKVSSCTAAEGSFTSLTGLLEV	KVSSCTAAEGSFTSLTGLLEVEPLHFTCVS	T	A	A	S	L	T	2	0	0	0	0	0	1	1	0	0	1	0	0	1	0	2	1	0	0	0	0	0	9		881.413	Q9NR09	Q9NR09	1549	1557	BIRC6	Baculoviral IAP repeat-containing protein 6	yes	yes	1;2	3.9905e-05	182.95		By MS/MS		By MS/MS	By MS/MS
AAEILGQTL				A	A	T	L		2	0	0	0	0	1	1	1	0	1	2	0	0	0	0	0	1	0	0	0	0	0	9		914.507		REV__F5H211					yes	yes	1	0.03371	111.04
AAEILPAEL	ADPSLDPTSTPVDNLAAEILPAELRETLLR	TPVDNLAAEILPAELRETLLRLQLENKRLC	L	A	A	E	L	R	3	0	0	0	0	0	2	0	0	1	2	0	0	0	1	0	0	0	0	0	0	0	9		925.512	Q96ED9	Q96ED9	449	457	HOOK2	Protein Hook homolog 2	yes	yes	1;2	0.013847	120.45
AAEKAAQV	APSKEEEGGGDGHSEAAEKAAQVGLLFLKL	GGDGHSEAAEKAAQVGLLFLKLLGKVETAK	E	A	A	Q	V	G	4	0	0	0	0	1	1	0	0	0	0	1	0	0	0	0	0	0	0	1	0	0	8		786.424	E5RIH5;Q6NXR4	E5RIH5	109	116	TTI2	TELO2-interacting protein 2	yes	no	2	0.085803	104.37					By matching
AAEKGDVGL	VAQATGRQLESVRAEAAEKGDVGLVAENSR	ESVRAEAAEKGDVGLVAENSRSTQRLMLPP	E	A	A	G	L	V	2	0	0	1	0	0	1	2	0	0	1	1	0	0	0	0	0	0	0	1	0	0	9		858.445	M0R0Q7;F5GZ28;P18858	M0R0Q7	372	380	LIG1	DNA ligase;DNA ligase 1	yes	no	2	0.011451	125.98	By matching
AAEKGTSKL	FVKNAMSLPQLNEKEAAEKGTSKLPKSLSS	QLNEKEAAEKGTSKLPKSLSSSPVKKANDG	E	A	A	K	L	P	2	0	0	0	0	0	1	1	0	0	1	2	0	0	0	1	1	0	0	0	0	0	9		903.503	Q9H3Q1	Q9H3Q1	127	135	CDC42EP4	Cdc42 effector protein 4	yes	yes	2;3	0.06462	87.639		By matching			By matching
AAEKKVVKI	LPVKEEEPPEKTVDVAAEKKVVKITSEIPQ	EKTVDVAAEKKVVKITSEIPQTERMQKRAE	V	A	A	K	I	T	2	0	0	0	0	0	1	0	0	1	0	3	0	0	0	0	0	0	0	2	0	0	9		984.633	H0YHG0;P82979;F8VZQ9	H0YHG0	398	406	SARNP	SAP domain-containing ribonucleoprotein	yes	no	2;3	0.024476	121.05
AAELAGVEI	PAEDTFLLLDALEAAAAELAGVEICLEVGS	DALEAAAAELAGVEICLEVGSGSGVVSAFL	A	A	A	E	I	C	3	0	0	0	0	0	2	1	0	1	1	0	0	0	0	0	0	0	0	1	0	0	9		871.465	B2RA97;Q9Y5N5	B2RA97	40	48	HEMK2;N6AMT1	HemK methyltransferase family member 2	yes	no	1	0.024309	108.92					By matching
AAELGKTLL	EPWYDHQDLQQDLQLAAELGKTLLDRNTEL	QQDLQLAAELGKTLLDRNTELEDSVQQMYT	L	A	A	L	L	D	2	0	0	0	0	0	1	1	0	0	3	1	0	0	0	0	1	0	0	0	0	0	9		914.544	Q01850;Q86X02	Q01850	31	39	CDR2;CDR2L	Cerebellar degeneration-related protein 2;Cerebellar degeneration-related protein 2-like	yes	no	2	0.070784	90.761
AAEMYGSSF	AEPKVNRGKAGVKRSAAEMYGSSFDLDYDF	AGVKRSAAEMYGSSFDLDYDFQRDYYDRMY	S	A	A	S	F	D	2	0	0	0	0	0	1	1	0	0	0	0	1	1	0	2	0	0	1	0	0	0	9		961.385	G3V4W0;B4DY08;B2R5W2;G3V4C1;A0A0G2JPF8;A0A0G2JNQ3;P0DMR1;O60812;B7ZW38;B2RXH8;G3V2D6;G3V5X6;G3V3K6;G3V251	G3V4W0	101	109	HNRNPC;HNRNPCL4;HNRNPCL1;HNRNPCL3;HNRNPCL2	Heterogeneous nuclear ribonucleoprotein C-like 4;Heterogeneous nuclear ribonucleoprotein C-like 1;Heterogeneous nuclear ribonucleoprotein C-like 3;Heterogeneous nuclear ribonucleoprotein C-like 2	yes	no	1;2	0.0077149	152.63		By MS/MS			By MS/MS
AAENVVTYL	ALEARNKLLLGTGNEAAENVVTYLTAVLTD	LGTGNEAAENVVTYLTAVLTDLLHTQRDPL	E	A	A	Y	L	T	2	0	1	0	0	0	1	0	0	0	1	0	0	0	0	0	1	0	1	2	0	0	9		978.502	O60287	O60287	805	813	URB1	Nucleolar pre-ribosomal-associated protein 1	yes	yes	1;2	0.023336	109.86					By matching
AAEPHVVTV	LKQVETGVAKMNTINAAEPHVVTVTMNGVA	KMNTINAAEPHVVTVTMNGVAGRNHSVNSH	N	A	A	T	V	T	2	0	0	0	0	0	1	0	1	0	0	0	0	0	1	0	1	0	0	3	0	0	9		921.492	Q13873	Q13873	796	804	BMPR2	Bone morphogenetic protein receptor type-2	yes	yes	2	0.048692	102.77
AAEPQPSSL	______________________________	______________________________	M	A	A	S	L	S	2	0	0	0	0	1	1	0	0	0	1	0	0	0	2	2	0	0	0	0	0	0	9		898.44	Q6ZNC8	Q6ZNC8	2	10	MBOAT1	Lysophospholipid acyltransferase 1	yes	yes	1;2	4.1253e-05	182.73					By MS/MS
AAEPTPTQV	LPTVPQKPSQNFQIQAAEPTPTQVYIRTPS	QNFQIQAAEPTPTQVYIRTPSGEVQTVLVQ	Q	A	A	Q	V	Y	2	0	0	0	0	1	1	0	0	0	0	0	0	0	2	0	2	0	0	1	0	0	9		912.455	Q02086	Q02086	346	354	SP2	Transcription factor Sp2	yes	yes	1;2	0.017079	147.19
AAEPVPTGF	DGSVRIWELREKQQLAAEPVPTGFFNM___	REKQQLAAEPVPTGFFNM____________	L	A	A	G	F	F	2	0	0	0	0	0	1	1	0	0	0	0	0	1	2	0	1	0	0	1	0	0	9		887.439	D6RJA5;H0YAA3;Q9HAD4	D6RJA5	129	137	WDR41	WD repeat-containing protein 41	no	no	1	0.033745	111.01
AAEQELIRL	EKQRQLAEGTAQQRLAAEQELIRLRAETEQ	TAQQRLAAEQELIRLRAETEQGEQQRQLLE	L	A	A	R	L	R	2	1	0	0	0	1	2	0	0	1	2	0	0	0	0	0	0	0	0	0	0	0	9		1041.58	Q15149	Q15149	1847	1855	PLEC	Plectin	yes	yes	2	0.0053532	162.97	By matching	By matching			By MS/MS
AAESAILKL				A	A	K	L		3	0	0	0	0	0	1	0	0	1	2	1	0	0	0	1	0	0	0	0	0	0	9		914.544		REV__A0A0G2JM30					yes	yes	2	0.088135	84.916
AAESGIIKV	ALSLECKKKFPPVKEAAESGIIKVKTIAAR	FPPVKEAAESGIIKVKTIAARNTEILAALK	E	A	A	K	V	K	2	0	0	0	0	0	1	1	0	2	0	1	0	0	0	1	0	0	0	1	0	0	9		886.512	Q7Z3U7;F8VZV1;F8VQS2	Q7Z3U7	38	46	MON2	Protein MON2 homolog	yes	no	2	0.036278	109.01
AAESNATFF	FGPPGNGKTMLAKAVAAESNATFFNISAAS	MLAKAVAAESNATFFNISAASLTSKYVGEG	V	A	A	F	F	N	3	0	1	0	0	0	1	0	0	0	0	0	0	2	0	1	1	0	0	0	0	0	9		956.424	Q9UBP0	Q9UBP0	396	404	SPAST	Spastin	yes	yes	1;2	0.034832	110.14					By MS/MS
AAESPSFL	GWFPSNYVLEEVDEAAAESPSFLSLRKGAS	LEEVDEAAAESPSFLSLRKGASLSNGQGSR	A	A	A	F	L	S	2	0	0	0	0	0	1	0	0	0	1	0	0	1	1	2	0	0	0	0	0	0	8		820.397	O43639	O43639	173	180	NCK2	Cytoplasmic protein NCK2	yes	yes	1	0.024282	160.17
AAESVSTFL	LPALFFLFKLGAVENAAESVSTFLKKKQET	LGAVENAAESVSTFLKKKQETKRPPKADKE	N	A	A	F	L	K	2	0	0	0	0	0	1	0	0	0	1	0	0	1	0	2	1	0	0	1	0	0	9		923.46	Q8IY21	Q8IY21	1142	1150	DDX60	Probable ATP-dependent RNA helicase DDX60	yes	yes	1	0.018857	114.19
AAETQSPSL	HGNSGRNSESESNKVAAETQSPSLFGSTKL	SESNKVAAETQSPSLFGSTKLQQESTFLFH	V	A	A	S	L	F	2	0	0	0	0	1	1	0	0	0	1	0	0	0	1	2	1	0	0	0	0	0	9		902.435	Q9UKX7	Q9UKX7	216	224	NUP50	Nuclear pore complex protein Nup50	yes	yes	2	0.048433	100.39
AAETTLTEL	EESTTVVTTQSAEVGAAETTLTELRRTVQS	QSAEVGAAETTLTELRRTVQSLEIDLDSMR	G	A	A	E	L	R	2	0	0	0	0	0	2	0	0	0	2	0	0	0	0	0	3	0	0	0	0	0	9		947.481	P05783;F8VZY9	P05783	291	299	KRT18	Keratin, type I cytoskeletal 18	yes	no	1;2	0.0025312	158.38		By MS/MS	By MS/MS	By MS/MS	By MS/MS
AAEVAATEI	______________________________	AAGVEAAAEVAATEIKMEEESGAPGVPSGN	A	A	A	E	I	K	4	0	0	0	0	0	2	0	0	1	0	0	0	0	0	0	1	0	0	1	0	0	9		873.444	M0R0Y6;M0QYQ7;M0R0N3;M0R019;M0R2T0;A0A087X0X3;P52272	M0R0Y6	8	16	HNRNPM	Heterogeneous nuclear ribonucleoprotein M	yes	no	1;2	0.017278	130		By MS/MS			By MS/MS
AAEVADTQL	______________________________	______________________________	A	A	A	Q	L	M	3	0	0	1	0	1	1	0	0	0	1	0	0	0	0	0	1	0	0	1	0	0	9		916.45	Q8TCE6	Q8TCE6	3	11	FAM45A	Protein FAM45A	yes	yes	1	0.058003	97.798
AAEVAGQF	ELIERIPELNKVARAAAEVAGQFVIKLTHD	LNKVARAAAEVAGQFVIKLTHDVELNLDYE	A	A	A	Q	F	V	3	0	0	0	0	1	1	1	0	0	0	0	0	1	0	0	0	0	0	1	0	0	8		791.381	P02786;G3V0E5;H7C3V5	P02786	590	597	TFRC	Transferrin receptor protein 1;Transferrin receptor protein 1, serum form	yes	no	1	0.039426	148.98		By MS/MS			By MS/MS
AAEYPAVKF	GIPGTEAMNGCMICLAAEYPAVKFCKVKSS	GCMICLAAEYPAVKFCKVKSSVIGASSQFT	L	A	A	K	F	C	3	0	0	0	0	0	1	0	0	0	0	1	0	1	1	0	0	0	1	1	0	0	9		994.512	Q13371	Q13371	206	214	PDCL	Phosducin-like protein	yes	yes	2	0.076183	88.942
AAFDGGFTV	DLSFVTASCLDEVLNAAFDGGFTVKTRPGL	LDEVLNAAFDGGFTVKTRPGLLNSKL____	N	A	A	T	V	K	2	0	0	1	0	0	0	2	0	0	0	0	0	2	0	0	1	0	0	1	0	0	9		883.408	Q86WA8	Q86WA8	833	841	LONP2	Lon protease homolog 2, peroxisomal	yes	yes	1	0.04603	104.11		By MS/MS	By MS/MS	By MS/MS	By MS/MS
AAFDTTSLF				A	A	L	F		2	0	0	1	0	0	0	0	0	0	1	0	0	2	0	1	2	0	0	0	0	0	9		971.46		REV__Q15906					yes	yes	2	0.084543	74.191
AAFGQLHKV	QREDITQSAQHALRLAAFGQLHKVLGMDPL	QHALRLAAFGQLHKVLGMDPLPSKMPKKPK	L	A	A	K	V	L	2	0	0	0	0	1	0	1	1	0	1	1	0	1	0	0	0	0	0	1	0	0	9		969.54	Q12906	Q12906	325	333	ILF3	Interleukin enhancer-binding factor 3	yes	yes	3	0.10027	69.825
AAGAYVHMV	LKKVYASFALCMFVAAAGAYVHMVTHFIQA	LCMFVAAAGAYVHMVTHFIQAGLLSALGSL	A	A	A	M	V	T	3	0	0	0	0	0	0	1	1	0	0	0	1	0	0	0	0	0	1	2	0	0	9		917.443	F8VPI1;F8W201;F8W086;F8VR05;F8VQQ5;F8VSI7;F8VVJ4;F8W1V3;P55061	F8VPI1	42	50	TMBIM6	Bax inhibitor 1	yes	no	2	0.02488	118.18			By MS/MS	By MS/MS
AAGGFGGRGGGFGG	KSISISVAGGGGGFGAAGGFGGRGGGFGGG	GAAGGFGGRGGGFGGGSGFGGGSGFGGGSG	G	A	A	G	G	G	2	1	0	0	0	0	0	9	0	0	0	0	0	2	0	0	0	0	0	0	0	0	14		1123.52	CON__P35908;P35908	CON__P35908	85	98	KRT2	Keratin, type II cytoskeletal 2 epidermal	no	no	2	0.092624	66.621
AAGGFGGRGGGFGGG	KSISISVAGGGGGFGAAGGFGGRGGGFGGG	AAGGFGGRGGGFGGGSGFGGGSGFGGGSGF	G	A	A	G	G	S	2	1	0	0	0	0	0	10	0	0	0	0	0	2	0	0	0	0	0	0	0	0	15		1180.54	CON__P35908;P35908	CON__P35908	85	99	KRT2	Keratin, type II cytoskeletal 2 epidermal	no	no	2	0.0037618	92.051	By MS/MS
AAGGFGGRGGGFGGGSS	KSISISVAGGGGGFGAAGGFGGRGGGFGGG	GGFGGRGGGFGGGSSFGGGSGFSGGGFGGG	G	A	A	S	S	F	2	1	0	0	0	0	0	10	0	0	0	0	0	2	0	2	0	0	0	0	0	0	17		1354.6	P35908	P35908	85	101	KRT2	Keratin, type II cytoskeletal 2 epidermal	yes	yes	2	0.037247	61.344		By MS/MS
AAGQAGNEAGRFG	QAGSEAGKFGQGVDNAAGQAGNEAGRFGQG	DNAAGQAGNEAGRFGQGVHHAAGQAGNEAG	N	A	A	F	G	Q	4	1	1	0	0	1	1	4	0	0	0	0	0	1	0	0	0	0	0	0	0	0	13		1204.56	Q6UWP8	Q6UWP8	159	171	SBSN	Suprabasin	yes	no	2	0.021661	91.584	By MS/MS
AAGSVVAAV	CATDVKFISNPPSMVAAGSVVAAVQGLNLR	NPPSMVAAGSVVAAVQGLNLRSPNNFLSYY	V	A	A	A	V	Q	4	0	0	0	0	0	0	1	0	0	0	0	0	0	0	1	0	0	0	3	0	0	9		743.418	P24385	P24385	204	212	CCND1	G1/S-specific cyclin-D1	yes	yes	1	0.067527	92.319
AAGVEAAAEVAATEIK	______________________________	AGVEAAAEVAATEIKMEEESGAPGVPSGNG	M	A	A	I	K	M	7	0	0	0	0	0	3	1	0	1	0	1	0	0	0	0	1	0	0	2	0	0	16		1499.78	M0R0Y6;M0QYQ7;M0R0N3;M0R019;M0R2T0;A0A087X0X3;P52272	M0R0Y6	2	17	HNRNPM	Heterogeneous nuclear ribonucleoprotein M	yes	no	2	2.9276e-07	104.59
AAGVEAAAEVAATEIKMEEES	______________________________	AAEVAATEIKMEEESGAPGVPSGNGAPGPK	M	A	A	E	S	G	7	0	0	0	0	0	6	1	0	1	0	1	1	0	0	1	1	0	0	2	0	0	21		2104.98	M0R0Y6;M0QYQ7;M0R0N3;M0R019;M0R2T0;A0A087X0X3;P52272	M0R0Y6	2	22	HNRNPM	Heterogeneous nuclear ribonucleoprotein M	yes	no	2	3.6684e-245	263.9
AALDVLANV	DDDTISDWNLRKCSAAALDVLANVYRDELL	LRKCSAAALDVLANVYRDELLPHILPLLKE	A	A	A	N	V	Y	3	0	1	1	0	0	0	0	0	0	2	0	0	0	0	0	0	0	0	2	0	0	9		884.497	Q92973;A0A075B780;O14787	Q92973	389	397	TNPO1;TNPO2	Transportin-1;Transportin-2	yes	no	1	0.025616	107.67
AALEEADKMFL	YPEEEQLSGAGYRVSAALEEADKMFLRTRE	YRVSAALEEADKMFLRTREPALDGGFQMHY	S	A	A	F	L	R	3	0	0	1	0	0	2	0	0	0	2	1	1	1	0	0	0	0	0	0	0	0	11		1236.61	H0YN68;Q9Y6B2	H0YN68	104	114	EID1	EP300-interacting inhibitor of differentiation 1	yes	no	2	1.7492e-05	182.65	By MS/MS			By MS/MS	By MS/MS
AALPDGGTL				A	A	T	L		2	0	0	1	0	0	0	2	0	0	2	0	0	0	1	0	1	0	0	0	0	0	9		813.423		REV__P31930					yes	yes	1	0.062159	88.35					By matching
AALPNVYEV	AGAVSPQEEEEFRRLAALPNVYEVISKSIA	EEFRRLAALPNVYEVISKSIAPSIFGGTDM	L	A	A	E	V	I	2	0	1	0	0	0	1	0	0	0	1	0	0	0	1	0	0	0	1	2	0	0	9		974.507	P33992;B1AHB1	P33992	326	334	MCM5	DNA replication licensing factor MCM5;DNA helicase	yes	no	1;2	0.0043369	157.21	By MS/MS	By MS/MS	By MS/MS	By MS/MS	By MS/MS
AALSGIGAA				A	A	A	A		4	0	0	0	0	0	0	2	0	1	1	0	0	0	0	1	0	0	0	0	0	0	9		729.402		REV__A0A0G2JHX4					yes	yes	1	0.11233	67.035
AALSKIFAV	RLPEAQLSTVEYISVAALSKIFAVAATYPY	VEYISVAALSKIFAVAATYPYQVVRARLQD	V	A	A	A	V	A	3	0	0	0	0	0	0	0	0	1	1	1	0	1	0	1	0	0	0	1	0	0	9		918.554	Q9H2D1	Q9H2D1	231	239	SLC25A32	Mitochondrial folate transporter/carrier	yes	yes	2	0.044212	94.806		By matching	By matching
AAPAPKAQKGQKAPA	APAQKVPAQKATGQKAAPAPKAQKGQKAPA	AAPAPKAQKGQKAPAQKAPAPKASGKKA__	K	A	A	P	A	Q	6	0	0	0	0	2	0	1	0	0	0	3	0	0	3	0	0	0	0	0	0	0	15		1432.82	P50914	P50914	188	202	RPL14	60S ribosomal protein L14	yes	yes	3	0.058529	66.393
AAPAPKAQKGQKAPAQ	APAQKVPAQKATGQKAAPAPKAQKGQKAPA	APAPKAQKGQKAPAQKAPAPKASGKKA___	K	A	A	A	Q	K	6	0	0	0	0	3	0	1	0	0	0	3	0	0	3	0	0	0	0	0	0	0	16		1560.87	P50914	P50914	188	203	RPL14	60S ribosomal protein L14	yes	yes	3	0.067992	47.037
AAPAPKAQKGQKAPAQK	APAQKVPAQKATGQKAAPAPKAQKGQKAPA	PAPKAQKGQKAPAQKAPAPKASGKKA____	K	A	A	Q	K	A	6	0	0	0	0	3	0	1	0	0	0	4	0	0	3	0	0	0	0	0	0	0	17		1688.97	P50914	P50914	188	204	RPL14	60S ribosomal protein L14	yes	yes	3	0.035036	53.491
AAPAPPAAA	SVCTHYPAGAPGPTAAAPAPPAAATPFKVS	APGPTAAAPAPPAAATPFKVSLQPPGAAGA	A	A	A	A	A	T	6	0	0	0	0	0	0	0	0	0	0	0	0	0	3	0	0	0	0	0	0	0	9		735.392	Q5VV17	Q5VV17	21	29	OTUD1	OTU domain-containing protein 1	yes	yes	2	0.016231	133.45
AAPMIGYPMPTGYSQ	HNGMNQQAYAYPATAAAPMIGYPMPTGYSQ	AAPMIGYPMPTGYSQ_______________	A	A	A	S	Q	-	2	0	0	0	0	1	0	2	0	1	0	0	2	0	3	1	1	0	2	0	0	0	15		1582.72	J3KTA4;P17844	J3KTA4	600	614	DDX5	Probable ATP-dependent RNA helicase DDX5	yes	no	2	0.036786	69.979
AAPMRSTSV				A	A	S	V		2	1	0	0	0	0	0	0	0	0	0	0	1	0	1	2	1	0	0	1	0	0	9		918.459		REV__E7EUE6					yes	yes	2	0.070354	81.784
AAPPAPAAA	AAAAAAAAAAAAAVAAAPPAPAAASTVDTA	AAAAVAAAPPAPAAASTVDTAALKQPPAPP	A	A	A	A	A	S	6	0	0	0	0	0	0	0	0	0	0	0	0	0	3	0	0	0	0	0	0	0	9		735.392	P56270	P56270	111	119	MAZ	Myc-associated zinc finger protein	yes	yes	2	0.012509	142.27		By MS/MS			By MS/MS
AAPPPSVTV	IPGAVPITPPITTIAAAPPPSVTVGGSLSS	PITTIAAAPPPSVTVGGSLSSVLGPPVPEI	A	A	A	T	V	G	2	0	0	0	0	0	0	0	0	0	0	0	0	0	3	1	1	0	0	2	0	0	9		837.46	H7BXF5;Q9H0E3	H7BXF5	767	775	SAP130	Histone deacetylase complex subunit SAP130	yes	no	2	0.017263	130.05					By MS/MS
AAPRPSPAISVSVSAP	______________________________	APRPSPAISVSVSAPAFYAPQKKFGPVVAP	M	A	A	A	P	A	4	1	0	0	0	0	0	0	0	1	0	0	0	0	4	4	0	0	0	2	0	0	16		1505.82	C9IZ41;H0Y2Y8;Q15942	C9IZ41	2	17	ZYX	Zyxin	yes	no	2	2.5346e-19	124.42
AAPRPSPAISVSVSAPAF	______________________________	RPSPAISVSVSAPAFYAPQKKFGPVVAPKP	M	A	A	A	F	Y	5	1	0	0	0	0	0	0	0	1	0	0	0	1	4	4	0	0	0	2	0	0	18		1723.93	C9IZ41;H0Y2Y8;Q15942	C9IZ41	2	19	ZYX	Zyxin	yes	no	2	3.8452e-34	117.86
AAQKENAGEDPGLAR	AASAPGSGNPCHEASAAQKENAGEDPGLAR	AAQKENAGEDPGLARQAPKPRKQRSSLLEK	S	A	A	A	R	Q	4	1	1	1	0	1	2	2	0	0	1	1	0	0	1	0	0	0	0	0	0	0	15		1525.75	P81605	P81605	39	53	DCD	Dermcidin;Survival-promoting peptide;DCD-1	yes	yes	3	5.1845e-06	108.66
AASAAAASAAAASAASG	______________________________	SAAAASAAAASAASGSPGPGEGSAGGEKRS	M	A	A	S	G	S	12	0	0	0	0	0	0	1	0	0	0	0	0	0	0	4	0	0	0	0	0	0	17		1275.61	Q13263	Q13263	2	18	TRIM28	Transcription intermediary factor 1-beta	no	no		1	NaN
AASAAAASAAAASAASGSPG	______________________________	AASAAAASAASGSPGPGEGSAGGEKRSTAP	M	A	A	P	G	P	12	0	0	0	0	0	0	2	0	0	0	0	0	0	1	5	0	0	0	0	0	0	20		1516.71	Q13263	Q13263	2	21	TRIM28	Transcription intermediary factor 1-beta	yes	yes	2	1.0982e-07	115.14
AASAKKKNKKGKTI	______________________________	MAASAKKKNKKGKTISLTDFLAEDGGTGGG	M	A	A	T	I	S	3	0	1	0	0	0	0	1	0	1	0	6	0	0	0	1	1	0	0	0	0	0	14		1471.92	E7EX17;P23588;F8VX11;F8VRU1;F8VYE9;F8VSC7;F8VP89	E7EX17	2	15	EIF4B	Eukaryotic translation initiation factor 4B	yes	no	3	9.4637e-06	121.42
AASALPALV	RVNTTQKRYAICSALAASALPALVMSKGHR	AICSALAASALPALVMSKGHRIEEVPELPL	L	A	A	L	V	M	4	0	0	0	0	0	0	0	0	0	2	0	0	0	1	1	0	0	0	1	0	0	9		811.48	H3BM89;P36578;H3BTP7	H3BM89	35	43	RPL4	60S ribosomal protein L4	yes	no	1	0.010316	143.97					By MS/MS
AASEAAVVSSPSLKTD	______________________________	ASEAAVVSSPSLKTDTSPVLETAGTVAAMA	M	A	A	T	D	T	4	0	0	1	0	0	1	0	0	0	1	1	0	0	1	4	1	0	0	2	0	0	16		1531.77	Q8WWH5	Q8WWH5	2	17	TRUB1	Probable tRNA pseudouridine synthase 1	yes	yes	2	3.4704e-08	108.56
AASGLIIGV				A	A	G	V		2	0	0	0	0	0	0	2	0	2	1	0	0	0	0	1	0	0	0	1	0	0	9		799.48		REV__Q9NUB1					yes	yes	1	0.08245	75.311
AASKPVEAAVVAAAVPSSG	______________________________	PVEAAVVAAAVPSSGSGVGGGGTAGPGTGG	M	A	A	S	G	S	7	0	0	0	0	0	1	1	0	0	0	1	0	0	2	3	0	0	0	4	0	0	19		1680.9	O94826	O94826	2	20	TOMM70A	Mitochondrial import receptor subunit TOM70	yes	yes	2;3	4.091e-32	93.766			By MS/MS
AASQAALGL	DDKETCFAEEGKKLVAASQAALGL______	EGKKLVAASQAALGL_______________	V	A	A	G	L	-	4	0	0	0	0	1	0	1	0	0	2	0	0	0	0	1	0	0	0	0	0	0	9		800.439	A0A087WWT3;C9JKR2;H0YA55;D6RHD5;B7WNR0;CON__P02768-1;P02768	A0A087WWT3	388	396	ALB	Serum albumin	yes	no	1	0.068256	91.9
AASQAVEEMR	______________________________	______________________________	M	A	A	M	R	S	3	1	0	0	0	1	2	0	0	0	0	0	1	0	0	1	0	0	0	1	0	0	10		1090.51	E7EQB9;O15160;H0Y723	E7EQB9	2	11	POLR1C	DNA-directed RNA polymerases I and III subunit RPAC1	yes	no	2	0.087333	71.451
AASQAVEEMRSRVVLGEF	______________________________	QAVEEMRSRVVLGEFGVRNVHTTDFPGNYS	M	A	A	E	F	G	3	2	0	0	0	1	3	1	0	0	1	0	1	1	0	2	0	0	0	3	0	0	18		1977.99	E7EQB9;O15160;H0Y723	E7EQB9	2	19	POLR1C	DNA-directed RNA polymerases I and III subunit RPAC1	yes	no	3	0.0065505	59.728
AASVALYLI				A	A	L	I		3	0	0	0	0	0	0	0	0	1	2	0	0	0	0	1	0	0	1	1	0	0	9		919.538		REV__Q8TE96					yes	yes	1	0.073801	79.939
AASVYAGAGGSGSRIS	GSVQAPSYGARPVSSAASVYAGAGGSGSRI	ASVYAGAGGSGSRISVSRSTSFRGGMGSGG	S	A	A	I	S	V	4	1	0	0	0	0	0	4	0	1	0	0	0	0	0	4	0	0	1	1	0	0	16		1409.69	P05783;F8VZY9;CON__P05784	P05783	32	47	KRT18	Keratin, type I cytoskeletal 18	no	no	2	0.099204	64.121			By MS/MS
AASVYAGAGGSGSRISVS	GSVQAPSYGARPVSSAASVYAGAGGSGSRI	VYAGAGGSGSRISVSRSTSFRGGMGSGGLA	S	A	A	V	S	R	4	1	0	0	0	0	0	4	0	1	0	0	0	0	0	5	0	0	1	2	0	0	18		1595.79	P05783;F8VZY9;CON__P05784	P05783	32	49	KRT18	Keratin, type I cytoskeletal 18	no	no	2	7.7259e-45	137.84			By MS/MS
AASVYAGAGGSGSRISVSR	GSVQAPSYGARPVSSAASVYAGAGGSGSRI	YAGAGGSGSRISVSRSTSFRGGMGSGGLAT	S	A	A	S	R	S	4	2	0	0	0	0	0	4	0	1	0	0	0	0	0	5	0	0	1	2	0	0	19		1751.89	P05783;F8VZY9;CON__P05784	P05783	32	50	KRT18	Keratin, type I cytoskeletal 18	no	no	3	0.00075567	57.525
AATDVASRNDP	ICLSILDRSLNFRRDAATDVASRNDPKYVG	FRRDAATDVASRNDPKYVGRVLSAMINSND	D	A	A	D	P	K	3	1	1	2	0	0	0	0	0	0	0	0	0	0	1	1	1	0	0	1	0	0	11		1115.52	Q08188	Q08188	203	213	TGM3	Protein-glutamine gamma-glutamyltransferase E;Protein-glutamine gamma-glutamyltransferase E 50 kDa catalytic chain;Protein-glutamine gamma-glutamyltransferase E 27 kDa non-catalytic chain	yes	yes	2	0.024502	111.46
AATEHPMTL				A	A	T	L		2	0	0	0	0	0	1	0	1	0	1	0	1	0	1	0	2	0	0	0	0	0	9		969.459		REV__Q8IWW8					yes	yes	2	0.091997	83.614
AATEIVERV	LRAPGALLAAAGLADAATEIVERVARERLG	AAGLADAATEIVERVARERLGHHLQGLRAA	D	A	A	R	V	A	2	1	0	0	0	0	2	0	0	1	0	0	0	0	0	0	1	0	0	2	0	0	9		986.54	Q9UID3	Q9UID3	394	402	VPS51	Vacuolar protein sorting-associated protein 51 homolog	yes	yes	2	0.0061791	143.73	By MS/MS	By MS/MS	By MS/MS
AATVATDLESGGAGAAC	KRLPPVLPGRPYDLAAATVATDLESGGAGA	TVATDLESGGAGAACGGSNLAPLPRRETEE	A	A	A	A	C	G	6	0	0	1	1	0	1	3	0	0	1	0	0	0	0	1	2	0	0	1	0	0	17		1463.66	Q5T3J6;O43474	Q5T3J6	58	74	KLF4	Krueppel-like factor 4	yes	no	2	0.082374	50.292
AAVGALTGV	TLQGGGQIVLSGETAAAVGALTGVQDANGL	LSGETAAAVGALTGVQDANGLVQIPVSMYQ	A	A	A	G	V	Q	3	0	0	0	0	0	0	2	0	0	1	0	0	0	0	0	1	0	0	2	0	0	9		757.433	Q16656	Q16656	437	445	NRF1	Nuclear respiratory factor 1	yes	yes	1	0.049476	92.191
AAVGGQSYL	RYCNCNSSMPRPVKVAAVGGQSYLSSILRF	PRPVKVAAVGGQSYLSSILRFFVKSLANKT	V	A	A	Y	L	S	2	0	0	0	0	1	0	2	0	0	1	0	0	0	0	1	0	0	1	1	0	0	9		864.434	Q6VY07;B4DF77;E9PNZ9	Q6VY07	627	635	PACS1	Phosphofurin acidic cluster sorting protein 1	yes	no	1	0.026412	116.88
AAVPGPAAL	AGEWSEGSQAHVTPVAAVPGPAALPFLYVP	AHVTPVAAVPGPAALPFLYVPGSPTQMNSY	V	A	A	A	L	P	4	0	0	0	0	0	0	1	0	0	1	0	0	0	2	0	0	0	0	1	0	0	9		765.438	Q9UBD0	Q9UBD0	310	318	HSFX1	Heat shock transcription factor, X-linked	yes	yes	1	0.12261	64.563
AAVQAAEVKVDG	______________________________	______________________________	M	A	A	D	G	S	4	0	0	1	0	1	1	1	0	0	0	1	0	0	0	0	0	0	0	3	0	0	12		1156.61	Q15046;H3BRC9	Q15046	2	13	KARS	Lysine--tRNA ligase	yes	no	2	5.6135e-05	138.76			By MS/MS
AAVQAAEVKVDGSEPK	______________________________	AVQAAEVKVDGSEPKLSKNELKRRLKAEKK	M	A	A	P	K	L	4	0	0	1	0	1	2	1	0	0	0	2	0	0	1	1	0	0	0	3	0	0	16		1597.83	Q15046;H3BRC9	Q15046	2	17	KARS	Lysine--tRNA ligase	yes	no	2	0.029092	67.997
AAVQAAEVKVDGSEPKLSKN	______________________________	AEVKVDGSEPKLSKNELKRRLKAEKKVAEK	M	A	A	K	N	E	4	0	1	1	0	1	2	1	0	0	1	3	0	0	1	2	0	0	0	3	0	0	20		2040.09	Q15046;H3BRC9	Q15046	2	21	KARS	Lysine--tRNA ligase	yes	no	3	1.7548e-12	98.165			By MS/MS
AAVSALAGV	KEAERLFSKSSVTSAAAVSALAGVQDQLIE	SSVTSAAAVSALAGVQDQLIEKREPGSGTE	A	A	A	G	V	Q	4	0	0	0	0	0	0	1	0	0	1	0	0	0	0	1	0	0	0	2	0	0	9		757.433	B1AK63;Q9HAF1	B1AK63	76	84	MEAF6	Chromatin modification-related protein MEAF6	yes	no	1	0.074013	89.673
ADDFRLKYENEVALRQ	DNANILLQIDNARLAADDFRLKYENEVALR	DDFRLKYENEVALRQSVEADINGLRRVLDE	A	A	D	R	Q	S	2	2	1	2	0	1	2	0	0	0	2	1	0	1	0	0	0	0	1	1	0	0	16		1965.99	CON__P13645;P13645	CON__P13645	231	246	KRT10	Keratin, type I cytoskeletal 10	yes	no	3	0.12049	51.606
ADDIDIEAMLEAPYKKDENKLSSAN	______________________________	EAPYKKDENKLSSANGHEERSKKRKKSKSR	M	A	D	A	N	G	4	0	2	4	0	0	3	0	0	2	2	3	1	0	1	2	0	0	1	0	0	0	25		2779.32	Q14498;F8WF24;F2Z2Z5;A8MYG5;Q5QP22;Q5QP23;G3XAC6	Q14498	2	26	RBM39	RNA-binding protein 39	no	no	3	0.013834	52.061
ADESETAVKPPAPPLP	______________________________	DESETAVKPPAPPLPQMMEGNGNGHEHCSD	M	A	D	L	P	Q	3	0	0	1	0	0	2	0	0	0	1	1	0	0	5	1	1	0	0	1	0	0	16		1617.83	B7Z8J4;P30419	B7Z8J4	2	17	NMT1	Glycylpeptide N-tetradecanoyltransferase 1	yes	no	2	0.020176	110.39
ADFDTYDDRAY	______________________________	______________________________	M	A	D	A	Y	S	2	1	0	4	0	0	0	0	0	0	0	0	0	1	0	0	1	0	2	0	0	0	11		1350.54	Q15056	Q15056	2	12	EIF4H	Eukaryotic translation initiation factor 4H	yes	yes	2	0.0062553	120.09
ADFDTYDDRAYSS	______________________________	______________________________	M	A	D	S	S	F	2	1	0	4	0	0	0	0	0	0	0	0	0	1	0	2	1	0	2	0	0	0	13		1524.6	Q15056	Q15056	2	14	EIF4H	Eukaryotic translation initiation factor 4H	yes	yes	2	0.002003	94.465
ADFDTYDDRAYSSF	______________________________	MADFDTYDDRAYSSFGGGRGSRGSAGGHGS	M	A	D	S	F	G	2	1	0	4	0	0	0	0	0	0	0	0	0	2	0	2	1	0	2	0	0	0	14		1671.67	Q15056	Q15056	2	15	EIF4H	Eukaryotic translation initiation factor 4H	yes	yes	2	6.8313e-17	136.96
ADFGSASM	KAGNILLTEPGQVKLADFGSASMASPANSF	EPGQVKLADFGSASMASPANSFVGTPYWMA	L	A	D	S	M	A	2	0	0	1	0	0	0	1	0	0	0	0	1	1	0	2	0	0	0	0	0	0	8		784.306	H0YF68;Q9H2K8;Q7L7X3	H0YF68	62	69	TAOK3;TAOK1	Serine/threonine-protein kinase TAO3;Serine/threonine-protein kinase TAO1	yes	no	1	0.083156	121.68					By MS/MS
ADGIVSKNF	RRMGESDDSILRLAKADGIVSKNF______	ILRLAKADGIVSKNF_______________	K	A	D	N	F	-	1	0	1	1	0	0	0	1	0	1	0	1	0	1	0	1	0	0	0	1	0	0	9		949.487	P63220	P63220	75	83	RPS21	40S ribosomal protein S21	yes	yes	2	0.0022345	160.63					By MS/MS
ADGLLSITI				A	D	T	I		1	0	0	1	0	0	0	1	0	2	2	0	0	0	0	1	1	0	0	0	0	0	9		901.512		REV__P82932					yes	yes	1	0.048921	92.467
ADGQVAEL	______________________________	______________________________	M	A	D	E	L	L	2	0	0	1	0	1	1	1	0	0	1	0	0	0	0	0	0	0	0	1	0	0	8		801.387	K7EK06;K7ER16;Q9Y285	K7EK06	2	9	FARSA	Phenylalanine--tRNA ligase alpha subunit	yes	no	1	0.14078	92.491
ADGSSISL				A	D	S	L		1	0	0	1	0	0	0	1	0	1	1	0	0	0	0	3	0	0	0	0	0	0	8		748.36		REV__Q6ZS30					yes	yes	1	0.097231	99.919
ADGSSISLL				A	D	L	L		1	0	0	1	0	0	0	1	0	1	2	0	0	0	0	3	0	0	0	0	0	0	9		861.444		REV__Q6ZS30					yes	yes	1;2	0.021404	111.73		By MS/MS	By MS/MS		By MS/MS
ADGTQLFFP				A	D	F	P		1	0	0	1	0	1	0	1	0	0	1	0	0	2	1	0	1	0	0	0	0	0	9		994.476		REV__Q9Y2G9					yes	yes	1	0.084947	73.975
ADGTTPTSIL				A	D	I	L		1	0	0	1	0	0	0	1	0	1	1	0	0	0	1	1	3	0	0	0	0	0	10		974.492		REV__E9PFT7					yes	yes	1	0.036741	89.369			By matching
ADHSAPKAF				A	D	A	F		3	0	0	1	0	0	0	0	1	0	0	1	0	1	1	1	0	0	0	0	0	0	9		942.456		REV__H0Y390					yes	yes	3	0.1084	57.859
ADIAQKLQL	TGVRMISLSYSRISLADIAQKLQLDSPEDA	YSRISLADIAQKLQLDSPEDAEFIVAKAIR	L	A	D	Q	L	D	2	0	0	1	0	2	0	0	0	1	2	1	0	0	0	0	0	0	0	0	0	0	9		998.576	O43242	O43242	420	428	PSMD3	26S proteasome non-ATPase regulatory subunit 3	yes	yes	2	0.054494	91.626
ADIDTRSEFY	EGVGVAELLFNTIQAADIDTRSEFYKHIVL	NTIQAADIDTRSEFYKHIVLSGGSTMYPGL	A	A	D	F	Y	K	1	1	0	2	0	0	1	0	0	1	0	0	0	1	0	1	1	0	1	0	0	0	10		1215.54	F5H6T1;P61160	F5H6T1	234	243	ACTR2	Actin-related protein 2	yes	no	2	0.014069	128.86
ADIQTERAYQKQPTIF	______________________________	DIQTERAYQKQPTIFQNKKRVLLGETGKEK	M	A	D	I	F	Q	2	1	0	1	0	3	1	0	0	2	0	1	0	1	1	0	2	0	1	0	0	0	16		1907.97	P62280;M0QZC5;M0R1H6	P62280	2	17	RPS11	40S ribosomal protein S11	yes	no	2;3	0.0048234	77.746
ADKPDMGEIASFD	______________________________	______________________________	M	A	D	F	D	K	2	0	0	3	0	0	1	1	0	1	0	1	1	1	1	1	0	0	0	0	0	0	13		1394.6	P63313	P63313	2	14	TMSB10	Thymosin beta-10	yes	yes	2	0.031921	79.201
ADKPDMGEIASFDK	______________________________	MADKPDMGEIASFDKAKLKKTETQEKNTLP	M	A	D	D	K	A	2	0	0	3	0	0	1	1	0	1	0	2	1	1	1	1	0	0	0	0	0	0	14		1522.7	P63313	P63313	2	15	TMSB10	Thymosin beta-10	yes	yes	2	1.3788e-07	105.65
ADKPDMGEIASFDKA	______________________________	ADKPDMGEIASFDKAKLKKTETQEKNTLPT	M	A	D	K	A	K	3	0	0	3	0	0	1	1	0	1	0	2	1	1	1	1	0	0	0	0	0	0	15		1593.73	P63313	P63313	2	16	TMSB10	Thymosin beta-10	yes	yes	2	1.9457e-08	101.32
ADKPDMGEIASFDKAK	______________________________	DKPDMGEIASFDKAKLKKTETQEKNTLPTK	M	A	D	A	K	L	3	0	0	3	0	0	1	1	0	1	0	3	1	1	1	1	0	0	0	0	0	0	16		1721.83	P63313	P63313	2	17	TMSB10	Thymosin beta-10	yes	yes	3	0.0099263	72.932
ADLREFDEV				A	D	E	V		1	1	0	2	0	0	2	0	0	0	1	0	0	1	0	0	0	0	0	1	0	0	9		1092.51		REV__D6RC17					yes	yes	2	0.07559	89.142
ADMSIAIESI				A	D	S	I		2	0	0	1	0	0	1	0	0	3	0	0	1	0	0	2	0	0	0	0	0	0	10		1048.51		REV__P27361					yes	yes	2	0.032476	114.6		By MS/MS
ADNFSLHDALSG	______________________________	______________________________	M	A	D	S	G	S	2	0	1	2	0	0	0	1	1	0	2	0	0	1	0	2	0	0	0	0	0	0	12		1245.56	P17931;G3V407;G3V3R6	P17931	2	13	LGALS3	Galectin-3;Galectin	yes	no	2	0.0012192	107.21
ADNNHVRTW	VTKIMLSEKHLVSVCADNNHVRTWTVTRFR	HLVSVCADNNHVRTWTVTRFRGMISTQPGS	C	A	D	T	W	T	1	1	2	1	0	0	0	0	1	0	0	0	0	0	0	0	1	1	0	1	0	0	9		1111.52	Q9Y597;H0Y5P8;M0R204;M0QYB1;M0R0E3;M0R0S1;M0R0S2;M0QZF4;M0R2P6;Q8TBC3	Q9Y597	439	447	KCTD3;SHKBP1	BTB/POZ domain-containing protein KCTD3;SH3KBP1-binding protein 1	no	no	3	0.16352	50.353
ADPGSVVLI				A	D	L	I		1	0	0	1	0	0	0	1	0	1	1	0	0	0	1	1	0	0	0	2	0	0	9		869.486		REV__Q9BQ69					yes	yes	1	0.16011	58.167
ADSAAVEL				A	D	E	L		3	0	0	1	0	0	1	0	0	0	1	0	0	0	0	1	0	0	0	1	0	0	8		774.376		REV__A0A087WWA3					yes	yes	1	0.031357	137.83		By MS/MS	By matching		By MS/MS
ADSASNPSSTVAL				A	D	A	L		3	0	1	1	0	0	0	0	0	0	1	0	0	0	1	4	1	0	0	1	0	0	13		1218.57		REV__A0A0G2JM16					yes	yes	2	0.12125	68.735
ADSDIIILY				A	D	L	Y		1	0	0	2	0	0	0	0	0	3	1	0	0	0	0	1	0	0	1	0	0	0	9		1021.53		REV__A8MX12					yes	yes	1	0.091443	83.801
ADSGAAVDL				A	D	D	L		3	0	0	2	0	0	0	1	0	0	1	0	0	0	0	1	0	0	0	1	0	0	9		817.382		REV__E9PPZ9					yes	yes	1	0.13707	73.039
ADSGEGDFLAEGGGVR	RIVCLVLSVVGTAWTADSGEGDFLAEGGGV	DSGEGDFLAEGGGVRGPRVVERHQSACKDS	T	A	D	V	R	G	2	1	0	2	0	0	2	5	0	0	1	0	0	1	0	1	0	0	0	1	0	0	16		1535.69	P02671;A0A087WUA0	P02671	20	35	FGA	Fibrinogen alpha chain;Fibrinopeptide A;Fibrinogen alpha chain	yes	no	2	0.0066404	93.011
ADSGEGDFLAEGGGVRGPR	RIVCLVLSVVGTAWTADSGEGDFLAEGGGV	EGDFLAEGGGVRGPRVVERHQSACKDSDWP	T	A	D	P	R	V	2	2	0	2	0	0	2	6	0	0	1	0	0	1	1	1	0	0	0	1	0	0	19		1845.86	P02671;A0A087WUA0	P02671	20	38	FGA	Fibrinogen alpha chain;Fibrinopeptide A;Fibrinogen alpha chain	yes	no	3	4.5341e-07	85.636
ADSGEGDFLAEGGGVRGPRVVE	RIVCLVLSVVGTAWTADSGEGDFLAEGGGV	FLAEGGGVRGPRVVERHQSACKDSDWPFCS	T	A	D	V	E	R	2	2	0	2	0	0	3	6	0	0	1	0	0	1	1	1	0	0	0	3	0	0	22		2173.04	P02671;A0A087WUA0	P02671	20	41	FGA	Fibrinogen alpha chain;Fibrinopeptide A;Fibrinogen alpha chain	yes	no	3	7.6051e-10	86.539
ADSKEGVLPLTAASTAP	______________________________	SKEGVLPLTAASTAPISFGFTRTSARRRLA	M	A	D	A	P	I	4	0	0	1	0	0	1	1	0	0	2	1	0	0	2	2	2	0	0	1	0	0	17		1626.85	Q92917	Q92917	2	18	GPKOW	G patch domain and KOW motifs-containing protein	yes	yes	2	0.0051141	83.617
ADSKEGVLPLTAASTAPIS	______________________________	EGVLPLTAASTAPISFGFTRTSARRRLADS	M	A	D	I	S	F	4	0	0	1	0	0	1	1	0	1	2	1	0	0	2	3	2	0	0	1	0	0	19		1826.96	Q92917	Q92917	2	20	GPKOW	G patch domain and KOW motifs-containing protein	yes	yes	2	1.1091e-14	85.536
ADTLAVELI				A	D	L	I		2	0	0	1	0	0	1	0	0	1	2	0	0	0	0	0	1	0	0	1	0	0	9		943.523		REV__A0A0C4DGJ2					yes	yes	1	0.093762	83.614			By matching
ADTSLTTL	AQLFCCKAERPEPPVADTSLTTLAVMGTVP	ERPEPPVADTSLTTLAVMGTVPGTGSIQMS	V	A	D	T	L	A	1	0	0	1	0	0	0	0	0	0	2	0	0	0	0	1	3	0	0	0	0	0	8		820.418	P32247	P32247	358	365	BRS3	Bombesin receptor subtype-3	yes	yes	1	0.13098	94.163
ADTTGELIT				A	D	I	T		1	0	0	1	0	0	1	1	0	1	1	0	0	0	0	0	3	0	0	0	0	0	9		919.45		REV__Q8IWI9					yes	yes	1	0.071264	88.029
ADVAAHKV				A	D	K	V		3	0	0	1	0	0	0	0	1	0	0	1	0	0	0	0	0	0	0	2	0	0	8		809.44		REV__H0YAG8					yes	yes	2	0.094529	105.2		By matching	By matching		By matching
ADVTARSLQYEYKANSNLVLQ	______________________________	SLQYEYKANSNLVLQADRSLIDRTRRDEPT	M	A	D	L	Q	A	3	1	2	1	0	2	1	0	0	0	3	1	0	0	0	2	1	0	2	2	0	0	21		2382.22	O75643	O75643	2	22	SNRNP200	U5 small nuclear ribonucleoprotein 200 kDa helicase	yes	yes	3	4.4807e-09	82.36
ADWLDESSI				A	D	S	I		1	0	0	2	0	0	1	0	0	1	1	0	0	0	0	2	0	1	0	0	0	0	9		1034.46		REV__J3KNA1					yes	yes	1	0.063226	85.359
AEAAALSID				A	E	I	D		4	0	0	1	0	0	1	0	0	1	1	0	0	0	0	1	0	0	0	0	0	0	9		859.429		REV__A0A0C4DG40					yes	yes	1	0.11234	67.032
AEAALKKEV	DKDQQPSGSEGEDDDAEAALKKEVGDIKAS	EGEDDDAEAALKKEVGDIKASTEMRLRRFQ	D	A	E	E	V	G	3	0	0	0	0	0	2	0	0	0	1	2	0	0	0	0	0	0	0	1	0	0	9		957.549	H3BNW0;Q9NXG2	H3BNW0	95	103	THUMPD1	THUMP domain-containing protein 1	yes	no	3	0.073862	71.349
AEAASAVLS	TLSTATSISQVPFPRAEAASAVLSNSPHSR	QVPFPRAEAASAVLSNSPHSRDLAGWPLGV	R	A	E	L	S	N	4	0	0	0	0	0	1	0	0	0	1	0	0	0	0	2	0	0	0	1	0	0	9		817.418	Q02505	Q02505	37	45	MUC3A	Mucin-3A	yes	yes	1	0.076274	78.616			By MS/MS
AEADKPRRL	AELARRQRRRQARREAEADKPRRLGRLKYQ	RQARREAEADKPRRLGRLKYQAPDIDVQLS	E	A	E	R	L	G	2	2	0	1	0	0	1	0	0	0	1	1	0	0	1	0	0	0	0	0	0	0	9		1054.59	Q9NZM5;M0QZU5;M0QYZ9;M0QZ34	Q9NZM5	398	406	GLTSCR2	Glioma tumor suppressor candidate region gene 2 protein	yes	no	3	0.068732	78.516
AEADVAAKI				A	E	K	I		4	0	0	1	0	0	1	0	0	1	0	1	0	0	0	0	0	0	0	1	0	0	9		886.476		REV__H0YK49					yes	yes	2	0.092197	71.877
AEAEAVREVY	NYDAWFDYLRLVESDAEAEAVREVYERAIA	LVESDAEAEAVREVYERAIANVPPIQEKRH	D	A	E	V	Y	E	3	1	0	0	0	0	3	0	0	0	0	0	0	0	0	0	0	0	1	2	0	0	10		1135.55	Q5JY65;Q9BZJ0	Q5JY65	493	502	CRNKL1	Crooked neck-like protein 1	yes	no	2	0.006307	158.76
AEAEGSALG				A	E	L	G		3	0	0	0	0	0	2	2	0	0	1	0	0	0	0	1	0	0	0	0	0	0	9		803.366		REV__A0A1B0GTZ6					yes	yes	1	0.087098	85.265
AEAEGVPTTPGPASGSTF	______________________________	EGVPTTPGPASGSTFRGRRDVSGSWERDQQ	M	A	E	T	F	R	3	0	0	0	0	0	2	3	0	0	0	0	0	1	3	2	3	0	0	1	0	0	18		1674.77	K7ENZ6;K7EMF4;K7ELM8;K7EJ34;K7ENF4;Q86VR2	K7ENZ6	2	19	FAM134C	Protein FAM134C	yes	no	2	0.051962	77.744
AEAEKTFSY	KAGGLIYQLDSYAPRAEAEKTFSYPLDLLL	DSYAPRAEAEKTFSYPLDLLLKLHDERVLV	R	A	E	S	Y	P	2	0	0	0	0	0	2	0	0	0	0	1	0	1	0	1	1	0	1	0	0	0	9		1044.48	G3V1A0;G5EA23;E9PKS9;E9PQE8;J3KP27;E9PN70;Q9Y296	G3V1A0	26	34	TRAPPC4	Trafficking protein particle complex subunit 4	yes	no	1;2	0.018122	114.89
AEAEMQERYF	KILKAKSKHTGILKEAEAEMQERYFEPLVK	GILKEAEAEMQERYFEPLVKKEQMEEKMRN	E	A	E	Y	F	E	2	1	0	0	0	1	3	0	0	0	0	0	1	1	0	0	0	0	1	0	0	0	10		1272.54	Q5T670;Q7L590	Q5T670	747	756	MCM10	Protein MCM10 homolog	yes	no	2	0.10104	80.239
AEAESMYQI	AEVKAQYEDIANRSRAEAESMYQIKYEELQ	IANRSRAEAESMYQIKYEELQSLAGKHGDD	R	A	E	Q	I	K	2	0	0	0	0	1	2	0	0	1	0	0	1	0	0	1	0	0	1	0	0	0	9		1040.45	CON__P05787;P05787;CON__H-INV:HIT000292931;CON__Q9H552	CON__P05787	276	284	KRT8	Keratin, type II cytoskeletal 8	yes	no	1;2	0.0052985	163.72
AEAESMYQIKY	AEVKAQYEDIANRSRAEAESMYQIKYEELQ	NRSRAEAESMYQIKYEELQSLAGKHGDDLR	R	A	E	K	Y	E	2	0	0	0	0	1	2	0	0	1	0	1	1	0	0	1	0	0	2	0	0	0	11		1331.61	CON__P05787;P05787;CON__H-INV:HIT000292931;CON__Q9H552	CON__P05787	276	286	KRT8	Keratin, type II cytoskeletal 8	yes	no	2	2.8733e-05	182.65
AEAFDDVVGETVGKTD	DIEGEIKRDFIATLEAEAFDDVVGETVGKT	EAFDDVVGETVGKTDYIPLLDVDEKTGNSE	E	A	E	T	D	Y	2	0	0	3	0	0	2	2	0	0	0	1	0	1	0	0	2	0	0	3	0	0	16		1651.76	E7EVA0;P27816;A0A0J9YVV8;A0A0J9YW37;H7C456	E7EVA0	31	46	MAP4	Microtubule-associated protein;Microtubule-associated protein 4	yes	no	2;3	1.902e-166	263.44	By MS/MS		By MS/MS	By MS/MS
AEAFDDVVGETVGKTDYIP	DIEGEIKRDFIATLEAEAFDDVVGETVGKT	DDVVGETVGKTDYIPLLDVDEKTGNSESKK	E	A	E	I	P	L	2	0	0	3	0	0	2	2	0	1	0	1	0	1	1	0	2	0	1	3	0	0	19		2024.96	E7EVA0;P27816;A0A0J9YVV8;A0A0J9YW37;H7C456	E7EVA0	31	49	MAP4	Microtubule-associated protein;Microtubule-associated protein 4	yes	no	2	0.029547	58.487
AEAFDDVVGETVGKTDYIPLL	DIEGEIKRDFIATLEAEAFDDVVGETVGKT	VVGETVGKTDYIPLLDVDEKTGNSESKKKP	E	A	E	L	L	D	2	0	0	3	0	0	2	2	0	1	2	1	0	1	1	0	2	0	1	3	0	0	21		2251.13	E7EVA0;P27816;A0A0J9YVV8;A0A0J9YW37;H7C456	E7EVA0	31	51	MAP4	Microtubule-associated protein;Microtubule-associated protein 4	yes	no	2	3.3039e-81	177.63
AEAFEAIPRAL	GETCPGLEQYAIKKFAEAFEAIPRALAENS	IKKFAEAFEAIPRALAENSGVKANEVISKL	F	A	E	A	L	A	4	1	0	0	0	0	2	0	0	1	1	0	0	1	1	0	0	0	0	0	0	0	11		1186.63	P50990	P50990	442	452	CCT8	T-complex protein 1 subunit theta	yes	yes	2	0.1166	65.347
AEAFLEHLW	VQFFMFYLCSFKLGFAEAFLEHLWKKLQDP	SFKLGFAEAFLEHLWKKLQDPSNPAIIRQA	F	A	E	L	W	K	2	0	0	0	0	0	2	0	1	0	2	0	0	1	0	0	0	1	0	0	0	0	9		1114.54	F5H148;H3BMT1;Q2M238;Q9NYV6	F5H148	349	357	RRN3;RRN3P1	Putative RRN3-like protein RRN3P1;RNA polymerase I-specific transcription initiation factor RRN3	yes	no	2	0.17504	62.717
AEAGAGSATEF	DTYRRSAVPPGADKKAEAGAGSATEFQFRG	ADKKAEAGAGSATEFQFRGGFGRGRGQPPQ	K	A	E	E	F	Q	4	0	0	0	0	0	2	2	0	0	0	0	0	1	0	1	1	0	0	0	0	0	11		1009.44	P46783;F6U211;S4R435;Q9NQ39	P46783	140	150	RPS10;RPS10-NUDT3;RPS10P5	40S ribosomal protein S10;Putative 40S ribosomal protein S10-like	yes	no	1;2	0.0029998	187.3
AEAGPAGEL	LEPHAGLRPLSRRLEAEAGPAGELAGARGF	LSRRLEAEAGPAGELAGARGFFQARHLEMD	E	A	E	E	L	A	3	0	0	0	0	0	2	2	0	0	1	0	0	0	1	0	0	0	0	0	0	0	9		813.387	J3KPS2;Q6ZRV2	J3KPS2	109	117	FAM83H	Protein FAM83H	yes	no	1	0.019678	125.01
AEAHARIHL	SIPITVRHIESMIRMAEAHARIHLRDYVIE	ESMIRMAEAHARIHLRDYVIEDDVNMAIRV	M	A	E	H	L	R	3	1	0	0	0	0	1	0	2	1	1	0	0	0	0	0	0	0	0	0	0	0	9		1016.55	P49736;H0Y8E6	P49736	774	782	MCM2	DNA replication licensing factor MCM2	yes	no	3	0.16534	48.794
AEAHRQVRKY	LDQASEEIWNDFREAAEAHRQVRKYVMSWI	DFREAAEAHRQVRKYVMSWIKPGMTMIEIC	A	A	E	K	Y	V	2	2	0	0	0	1	1	0	1	0	0	1	0	0	0	0	0	0	1	1	0	0	10		1256.67	F8VQZ7;P50579;G3V1U3;F8VRR3;F8VY03;F8VZX9	F8VQZ7	172	181	METAP2	Methionine aminopeptidase 2	yes	no	3	0.021504	98.048
AEAKQIVRKL	LPADNCIMDEHKREIAEAKQIVRKLTMVVL	HKREIAEAKQIVRKLTMVVLSSEKMDEREK	I	A	E	K	L	T	2	1	0	0	0	1	1	0	0	1	1	2	0	0	0	0	0	0	0	1	0	0	10		1154.71	A0A0C4DG98;Q8NI27	A0A0C4DG98	189	198	THOC2	THO complex subunit 2	yes	no	3	0.04904	90.15
AEALAAHKY	PEEEDHVLVLRKSNFAEALAAHKYLLVEFY	LRKSNFAEALAAHKYLLVEFYAPWCGHCKA	F	A	E	K	Y	L	4	0	0	0	0	0	1	0	1	0	1	1	0	0	0	0	0	0	1	0	0	0	9		972.503	P07237;I3L0S0;I3L3P5;I3L3U6;I3L312;H7BZ94;I3L514;I3NI03	P07237	35	43	P4HB	Protein disulfide-isomerase	yes	no	3	0.1138	57.96
AEALLFRGG				A	E	G	G		2	1	0	0	0	0	1	2	0	0	2	0	0	1	0	0	0	0	0	0	0	0	9		932.508		REV__C9JXI5					yes	yes	2	0.1138	66.682
AEALPKQSV	LNQLGADSLTSLRRLAEALPKQSVDGKAPL	TSLRRLAEALPKQSVDGKAPLATGEDDDDE	L	A	E	S	V	D	2	0	0	0	0	1	1	0	0	0	1	1	0	0	1	1	0	0	0	1	0	0	9		941.518	P20290;D6RDG3	P20290	166	174	BTF3	Transcription factor BTF3	yes	no	1;2	0.0087265	132.76
AEAPPPQKRY	______________________________	RNVAGAEAPPPQKRYYRQRAHSNPMADHTL	G	A	E	R	Y	Y	2	1	0	0	0	1	1	0	0	0	0	1	0	0	3	0	0	0	1	0	0	0	10		1155.6	F8VSD9;H0YHX0;Q9UBP6	F8VSD9	11	20	METTL1	tRNA (guanine-N(7)-)-methyltransferase	yes	no	3	0.044735	72.643
AEASHVSRY	TSSPVIGELWSPDQTAEASHVSRYGGSPRD	WSPDQTAEASHVSRYGGSPRDPVLTLRAFA	T	A	E	R	Y	G	2	1	0	0	0	0	1	0	1	0	0	0	0	0	0	2	0	0	1	1	0	0	9		1018.48	Q86XL3	Q86XL3	501	509	ANKLE2	Ankyrin repeat and LEM domain-containing protein 2	yes	yes	3	0.094268	71.451
AEATAEGAL	EEAEEGPAKGKDAEAAEATAEGALKAEKKE	GKDAEAAEATAEGALKAEKKEGGSGRATTA	A	A	E	A	L	K	4	0	0	0	0	0	2	1	0	0	1	0	0	0	0	0	1	0	0	0	0	0	9		831.397	C9JE98;C9J0Q5;C9JFD3;Q9Y618;C9J7T7;C9JQE8	C9JE98	865	873	NCOR2	Nuclear receptor corepressor 2	yes	no	1	0.054543	89.673					By MS/MS
AEATVPSE	NGAPLCGPLCVAVSAAEATVPSEPIWEEQQ	LCVAVSAAEATVPSEPIWEEQQCEVKADGF	A	A	E	S	E	P	2	0	0	0	0	0	2	0	0	0	0	0	0	0	1	1	1	0	0	1	0	0	8		802.371	P07204	P07204	143	150	THBD	Thrombomodulin	yes	yes	2	0.1016	117.7					By MS/MS
AEAYDIALD	ENLLGVVQIENIMVFAEAYDIALDITFPKG	ENIMVFAEAYDIALDITFPKGAEGGLDFGI	F	A	E	L	D	I	3	0	0	2	0	0	1	0	0	1	1	0	0	0	0	0	0	0	1	0	0	0	9		979.45	Q4G0P3	Q4G0P3	3036	3044	HYDIN	Hydrocephalus-inducing protein homolog	yes	yes	2	0.078894	88.029
AEAYGKKEW	LRASHGTKMMTPEVLAEAYGKKEWKHFLSD	MTPEVLAEAYGKKEWKHFLSDTGMACRSGK	L	A	E	E	W	K	2	0	0	0	0	0	2	1	0	0	0	2	0	0	0	0	0	1	1	0	0	0	9		1080.52	Q5QPD0;Q5TFE4	Q5QPD0	100	108	NT5DC1	5-nucleotidase domain-containing protein 1	yes	no	3	0.1439	52.49
AEDASRLKSF				A	E	S	F		2	1	0	1	0	0	1	0	0	0	1	1	0	1	0	2	0	0	0	0	0	0	10		1122.57		REV__P0DJD1					yes	yes	3	0.11168	72.643
AEDDKKAFI	EVDANSFFPRCYCLGAEDDKKAFIGDKQPK	RCYCLGAEDDKKAFIGDKQPKKQEKNPVLV	G	A	E	F	I	G	2	0	0	2	0	0	1	0	0	1	0	2	0	1	0	0	0	0	0	0	0	0	9		1035.52	A0A0A6YYG9;H3BLT7;H0Y5E3;J3KQB2;Q9Y4R7;C9JQ30;C9JUK0;C9JKU2;H7C197;F8WD18	A0A0A6YYG9	229	237	ARPC4-TTLL3;TTLL3	Tubulin monoglycylase TTLL3	yes	no	2	0.060689	110.36	By MS/MS
AEDEGVSQRKF	NYLTSPLPEEVDETSAEDEGVSQRKFLDGN	DETSAEDEGVSQRKFLDGNELTLADCNLLP	S	A	E	K	F	L	1	1	0	1	0	1	2	1	0	0	0	1	0	1	0	1	0	0	0	1	0	0	11		1264.6	O00299	O00299	157	167	CLIC1	Chloride intracellular channel protein 1	yes	yes	2;3	0.0051469	118.28					By MS/MS
AEDELFNRY	GNPYRRIWKISCWRMAEDELFNRYERAIYA	ISCWRMAEDELFNRYERAIYAALSGNLKQL	M	A	E	R	Y	E	1	1	1	1	0	0	2	0	0	0	1	0	0	1	0	0	0	0	1	0	0	0	9		1155.52	P57740	P57740	415	423	NUP107	Nuclear pore complex protein Nup107	yes	yes	2	0.027816	105.57
AEDENGKIVGY	YYFYHGLSWPQLSYIAEDENGKIVGYVLAK	LSYIAEDENGKIVGYVLAKMEEDPDDVPHG	I	A	E	G	Y	V	1	0	1	1	0	0	2	2	0	1	0	1	0	0	0	0	0	0	1	1	0	0	11		1193.56	F8W808;A8MWP7;P41227	F8W808	45	55	NAA10	N-alpha-acetyltransferase 10	yes	no	2	2.8964e-31	220.39					By matching
AEDERAPLEPQ				A	E	P	Q		2	1	0	1	0	1	3	0	0	0	1	0	0	0	2	0	0	0	0	0	0	0	11		1253.59		REV__H0YIC1					yes	yes	3	0.058837	61.344
AEDGLKHEY	LMNKFLTYFPGRRISAEDGLKHEYFRETPL	PGRRISAEDGLKHEYFRETPLPIDPSMFPT	S	A	E	E	Y	F	1	0	0	1	0	0	2	1	1	0	1	1	0	0	0	0	0	0	1	0	0	0	9		1060.48	Q5QPR4;J3QR29;A0A0D9SEI3;Q5QPR3;B7ZVY7;A0A0D9SER5;A0A0D9SEN2;J3QR44;Q9UQ88;P21127	Q5QPR4	665	673	CDK11A;CDK11B;CDC2L1	Cyclin-dependent kinase 11A;Cyclin-dependent kinase 11B	yes	no	2	0.12052	76.679
AEDKENYKKF	RKNIVKKCLELFSELAEDKENYKKFYEAFS	LFSELAEDKENYKKFYEAFSKNLKLGIHED	L	A	E	K	F	Y	1	0	1	1	0	0	2	0	0	0	0	3	0	1	0	0	0	0	1	0	0	0	10		1270.62	P07900;P08238	P08238	420	429	HSP90AA1;HSP90AB1	Heat shock protein HSP 90-alpha;Heat shock protein HSP 90-beta	no	no	1;2;3	3.2021e-05	202.05	By MS/MS	By MS/MS		By MS/MS	By MS/MS
AEDKENYKKFY	RKNIVKKCLELFSELAEDKENYKKFYEAFS	FSELAEDKENYKKFYEAFSKNLKLGIHEDS	L	A	E	F	Y	E	1	0	1	1	0	0	2	0	0	0	0	3	0	1	0	0	0	0	2	0	0	0	11		1433.68	P07900;P08238	P08238	420	430	HSP90AA1;HSP90AB1	Heat shock protein HSP 90-alpha;Heat shock protein HSP 90-beta	no	no	2;3	0.0091571	125.82
AEDLNSRVSYW	SQTHYRLREAQDRARAEDLNSRVSYWSVGE	DRARAEDLNSRVSYWSVGETIALFVVSFSQ	R	A	E	Y	W	S	1	1	1	1	0	0	1	0	0	0	1	0	0	0	0	2	0	1	1	1	0	0	11		1338.62	Q9Y3Q3	Q9Y3Q3	172	182	TMED3	Transmembrane emp24 domain-containing protein 3	yes	yes	2	0.12573	79.974
AEDMETKIKNY	______________________________	______________________________	X	A	E	N	Y	K	1	0	1	1	0	0	2	0	0	1	0	2	1	0	0	0	1	0	1	0	0	0	11		1340.63	K7EQD3;P14854	K7EQD3	2	12	COX6B1	Cytochrome c oxidase subunit 6B1	yes	no	2;3	1.0765e-18	221.83
AEDMTSKDY	MEVSCGQAESSEKPNAEDMTSKDYYFDSYA	SSEKPNAEDMTSKDYYFDSYAHFGIHEEML	N	A	E	D	Y	Y	1	0	0	2	0	0	1	0	0	0	0	1	1	0	0	1	1	0	1	0	0	0	9		1058.42	A0A087X1W2;H7C2I1;Q99873;H0YDE4;E9PMW9;E9PMZ2	A0A087X1W2	26	34	PRMT1	Protein arginine N-methyltransferase 1	yes	no	2	0.0664	83.783
AEDPSLERHF	______________________________	MAAPCAEDPSLERHFKGHRDAVTCVDFSIN	C	A	E	H	F	K	1	1	0	1	0	0	2	0	1	0	1	0	0	1	1	1	0	0	0	0	0	0	10		1199.56	Q8NBT0	Q8NBT0	6	15	POC1A	POC1 centriolar protein homolog A	yes	yes	3	0.10723	66.056
AEDQLHHSF	SAIIFSIKPLQFHIFAEDQLHHSFKGRLDN	LQFHIFAEDQLHHSFKGRLDNWSFLQTFNY	F	A	E	S	F	K	1	0	0	1	0	1	1	0	2	0	1	0	0	1	0	1	0	0	0	0	0	0	9		1082.48	Q4G148	Q4G148	151	159	GXYLT1	Glucoside xylosyltransferase 1	yes	yes	3	0.13226	50.834
AEDSVMDHHF	KKGFVLHKSKSEEAHAEDSVMDHHFRKPAN	SEEAHAEDSVMDHHFRKPANDITSQLEINF	H	A	E	H	F	R	1	0	0	2	0	0	1	0	2	0	0	0	1	1	0	1	0	0	0	1	0	0	10		1186.47	Q8NC51	Q8NC51	335	344	SERBP1	Plasminogen activator inhibitor 1 RNA-binding protein	yes	yes	2;3	0.019965	150.17
AEDTSDHRRAF	VLSAILEGSKQFLSVAEDTSDHRRAFTPFS	FLSVAEDTSDHRRAFTPFSVMIACSIRELH	V	A	E	A	F	T	2	2	0	2	0	0	1	0	1	0	0	0	0	1	0	1	1	0	0	0	0	0	11		1303.59	Q6AI08;K7EIX2;A0A087WXZ7	Q6AI08	495	505	HEATR6	HEAT repeat-containing protein 6	yes	no	3	0.014245	97.813
AEDVAQKIQ				A	E	I	Q		2	0	0	1	0	2	1	0	0	1	0	1	0	0	0	0	0	0	0	1	0	0	9		1000.52		REV__G3V5S0					yes	yes	2	0.082827	75.109
AEEAMKHVY	LITKFLQYESKKRVSAEEAMKHVYFRSLGP	SKKRVSAEEAMKHVYFRSLGPRIHALPESV	S	A	E	V	Y	F	2	0	0	0	0	0	2	0	1	0	0	1	1	0	0	0	0	0	1	1	0	0	9		1076.5	F5H6Z0;Q00537	F5H6Z0	411	419	CDK17	Cyclin-dependent kinase 17	yes	no	2;3	0.092197	71.877
AEEAQVERY				A	E	R	Y		2	1	0	0	0	1	3	0	0	0	0	0	0	0	0	0	0	0	1	1	0	0	9		1093.5		REV__Q8IX18					yes	yes	2	0.11485	66.429
AEEAYVLSI				A	E	S	I		2	0	0	0	0	0	2	0	0	1	1	0	0	0	0	1	0	0	1	1	0	0	9		993.502		REV__Q86XI2					yes	yes	1	0.063226	85.359		By MS/MS
AEEEFVQRF	FIRLLEKLLTSQCGAAEEEFVQRFRRSVTL	TSQCGAAEEEFVQRFRRSVTLESKKQLIEP	A	A	E	R	F	R	1	1	0	0	0	1	3	0	0	0	0	0	0	2	0	0	0	0	0	1	0	0	9		1153.54	P82933	P82933	236	244	MRPS9	28S ribosomal protein S9, mitochondrial	yes	yes	2	0.016333	133.12
AEEEGPKREL	LGPGALHFDLRDDDDAEEEGPKRELGVRRP	RDDDDAEEEGPKRELGVRRPGGAGKEGVRV	D	A	E	E	L	G	1	1	0	0	0	0	4	1	0	0	1	1	0	0	1	0	0	0	0	0	0	0	10		1156.57	Q9BQ70;H3BTU3;H3BR53;H3BMJ8;Q9H7D3;H3BSP8	Q9BQ70	34	43	TCF25	Transcription factor 25	yes	no	3	0.022335	87.298
AEEEIGTPRKF	LTVGDFDERIFLGADAEEEIGTPRKFTRDT	LGADAEEEIGTPRKFTRDTPLGKLTAQANV	D	A	E	K	F	T	1	1	0	0	0	0	3	1	0	1	0	1	0	1	1	0	1	0	0	0	0	0	11		1275.65	P28749;H0YE05	P28749	326	336	RBL1	Retinoblastoma-like protein 1	yes	no	2;3	0.018446	99.653
AEEELMAPLR				A	E	L	R		2	1	0	0	0	0	3	0	0	0	2	0	1	0	1	0	0	0	0	0	0	0	10		1157.58		REV__Q96AB6					yes	yes	3	0.1524	61.65
AEEERKAKY	DAAKKEEERQEALRQAEEERKAKYAKMEAE	QEALRQAEEERKAKYAKMEAEREAVRQGIR	Q	A	E	K	Y	A	2	1	0	0	0	0	3	0	0	0	0	2	0	0	0	0	0	0	1	0	0	0	9		1122.57	D6RAG3;O14810	D6RAG3	29	37	CPLX1	Complexin-1	yes	no	3	0.093762	73.985	By matching	By matching			By matching
AEEESFRKL	YDRVIDFDENTALDDAEEESFRKLHLKDKK	NTALDDAEEESFRKLHLKDKKRFEKANQDS	D	A	E	K	L	H	1	1	0	0	0	0	3	0	0	0	1	1	0	1	0	1	0	0	0	0	0	0	9		1107.56	Q14257	Q14257	142	150	RCN2	Reticulocalbin-2	yes	yes	3	0.13172	76.827
AEEESKGSATY	TAEGFQERVRAQRAVAEEESKGSATYCTVC	QRAVAEEESKGSATYCTVCSKKFASFNAYE	V	A	E	T	Y	C	2	0	0	0	0	0	3	1	0	0	0	1	0	0	0	2	1	0	1	0	0	0	11		1170.5	Q969S3	Q969S3	58	68	ZNF622	Zinc finger protein 622	yes	yes	2	0.063307	76.221
AEEFAHQF	SHSTNGKSKPWEPFVAEEFAHQFHESVLQS	KPWEPFVAEEFAHQFHESVLQSTQKALQKH	V	A	E	Q	F	H	2	0	0	0	0	1	2	0	1	0	0	0	0	2	0	0	0	0	0	0	0	0	8		977.424	H0Y613;Q14687;H7C3B5	H0Y613	789	796	GSE1	Genetic suppressor element 1	yes	no	1;2	0.040536	135.87
AEEGSLWTL	VTPTEAAQAPEVTYEAEEGSLWTLLLTSLD	PEVTYEAEEGSLWTLLLTSLDGHLLEPDAE	E	A	E	T	L	L	1	0	0	0	0	0	2	1	0	0	2	0	0	0	0	1	1	1	0	0	0	0	9		1004.48	Q96DV4	Q96DV4	208	216	MRPL38	39S ribosomal protein L38, mitochondrial	yes	yes	1	0.070118	90.986
AEEKAHAF	RQLQLAQEAAQKRLQAEEKAHAFAVQQKEQ	AAQKRLQAEEKAHAFAVQQKEQELQQTLQQ	Q	A	E	A	F	A	3	0	0	0	0	0	2	0	1	0	0	1	0	1	0	0	0	0	0	0	0	0	8		901.429	Q15149	Q15149	2186	2193	PLEC	Plectin	yes	yes	2;3	0.065403	104.21
AEEKEDGRRW	TTEVIRKGSITEYTAAEEKEDGRRWRMFRI	TEYTAAEEKEDGRRWRMFRIGEQDHRVDMK	A	A	E	R	W	R	1	2	0	1	0	0	3	1	0	0	0	1	0	0	0	0	0	1	0	0	0	0	10		1274.6	J3KN59;Q12982	J3KN59	242	251	BNIP2	BCL2/adenovirus E1B 19 kDa protein-interacting protein 2	yes	no	3	0.030336	89.171
AEEKQTKSF	PSSDVEKAKKQLLHLAEEKQTKSFTVDIRA	KQLLHLAEEKQTKSFTVDIRAKPEYHKFLI	L	A	E	S	F	T	1	0	0	0	0	1	2	0	0	0	0	2	0	1	0	1	1	0	0	0	0	0	9		1066.53	A0A024R4E5;Q00341;H0Y394;H7BZC3	A0A024R4E5	720	728	HDLBP	Vigilin	yes	no	2;3	5.3941e-38	195.57
AEELFARKF	PDLALRMAVRNNLAGAEELFARKFNALFAQ	RNNLAGAEELFARKFNALFAQGNYSEAAKV	G	A	E	K	F	N	2	1	0	0	0	0	2	0	0	0	1	1	0	2	0	0	0	0	0	0	0	0	9		1109.59	A0A087WVQ6;Q00610	A0A087WVQ6	364	372	CLTC	Clathrin heavy chain;Clathrin heavy chain 1	yes	no	2;3	0.0062543	143.28			By matching		By MS/MS
AEELGHTETY	VQSQPEEEDEAEEEEAEELGHTETYADYVP	AEEEEAEELGHTETYADYVPSKSKIGKQHP	E	A	E	T	Y	A	1	0	0	0	0	0	3	1	1	0	1	0	0	0	0	0	2	0	1	0	0	0	10		1148.5	K7ES28;Q9Y2G9	K7ES28	193	202	SBNO2	Protein strawberry notch homolog 2	yes	no	2	0.01471	125.25
AEELPHIHAF	GKPLLQRHRLVNACLAEELPHIHAFEQKTL	VNACLAEELPHIHAFEQKTLTPDQWARERQ	L	A	E	A	F	E	2	0	0	0	0	0	2	0	2	1	1	0	0	1	1	0	0	0	0	0	0	0	10		1162.58	A0A087WZT3;Q9H3K6	A0A087WZT3	127	136	BOLA2	BolA-like protein 2	yes	no	3	0.012297	114.28
AEEMHIKAI	GNLGRLYQSMRKFKEAEEMHIKAIQIKEQL	MRKFKEAEEMHIKAIQIKEQLLGQEDYEVA	E	A	E	A	I	Q	2	0	0	0	0	0	2	0	1	2	0	1	1	0	0	0	0	0	0	0	0	0	9		1040.53	Q92624	Q92624	448	456	APPBP2	Amyloid protein-binding protein 2	yes	yes	3	0.073278	80.219
AEENTRVLY	ILDLAPFCTLKCKNVAEENTRVLYSLYGVV	LKCKNVAEENTRVLYSLYGVVEHSGTMRSG	V	A	E	L	Y	S	1	1	1	0	0	0	2	0	0	0	1	0	0	0	0	0	1	0	1	1	0	0	9		1093.54	Q9Y5T5	Q9Y5T5	734	742	USP16	Ubiquitin carboxyl-terminal hydrolase 16	yes	yes	2	0.11042	67.494
AEEPLRQWT				A	E	W	T		1	1	0	0	0	1	2	0	0	0	1	0	0	0	1	0	1	1	0	0	0	0	9		1128.56		REV__C9WSJ3					yes	yes	2	0.099164	81.548
AEERAEAKKKF	PSYATRYAMTVWYFDAEERAEAKKKFRNLT	WYFDAEERAEAKKKFRNLTRKTESALTED_	D	A	E	K	F	R	3	1	0	0	0	0	3	0	0	0	0	3	0	1	0	0	0	0	0	0	0	0	11		1305.7	F8W1G2;Q9H6Z9	F8W1G2	121	131	EGLN3	Egl nine homolog 3	yes	no	3	0.026526	110.31
AEERLPKGEE				A	E	E	E		1	1	0	0	0	0	4	1	0	0	1	1	0	0	1	0	0	0	0	0	0	0	10		1156.57		REV__P07197					yes	yes	3	0.094897	70.1
AEERQRIIT	AEPTKEPIVDEDDDVAEERQRIITGGNKTD	DEDDDVAEERQRIITGGNKTDILRLHELTK	V	A	E	I	T	G	1	2	0	0	0	1	2	0	0	2	0	0	0	0	0	0	1	0	0	0	0	0	9		1114.61	F6TT59;P78363	F6TT59	714	722	ABCA4	Retinal-specific ATP-binding cassette transporter	yes	no	2	0.12063	65.038
AEESDLSRQY	DEGRQRTTKYISCVFAEESDLSRQYQREKA	ISCVFAEESDLSRQYQREKARSELLTTVSL	F	A	E	Q	Y	Q	1	1	0	1	0	1	2	0	0	0	1	0	0	0	0	2	0	0	1	0	0	0	10		1196.53	Q12789	Q12789	434	443	GTF3C1	General transcription factor 3C polypeptide 1	yes	yes	2	2.3458e-38	228.05					By MS/MS
AEESFLAVE				A	E	V	E		2	0	0	0	0	0	3	0	0	0	1	0	0	1	0	1	0	0	0	1	0	0	9		993.465		REV__E7EWM3					yes	yes	2	0.11627	66.087			By MS/MS
AEFELPKTM	EHFINYLTQCHCYHVAEFELPKTMNNSAEN	CHCYHVAEFELPKTMNNSAENHTANSSMAY	V	A	E	T	M	N	1	0	0	0	0	0	2	0	0	0	1	1	1	1	1	0	1	0	0	0	0	0	9		1064.52	P78318	P78318	122	130	IGBP1	Immunoglobulin-binding protein 1	yes	yes	2	0.048976	92.439
AEFEQGHQF	LAALKKLQDQRQYIVAEFEQGHQFLREREE	QRQYIVAEFEQGHQFLREREEHLLEQLAKL	V	A	E	Q	F	L	1	0	0	0	0	2	2	1	1	0	0	0	0	2	0	0	0	0	0	0	0	0	9		1091.47	A0A0G2JIW2;A2AE48;Q12899	A0A0G2JIW2	115	123	TRIM26	Tripartite motif-containing protein 26	yes	no	2	0.012921	141.39
AEFKEAFQLF	______________________________	TEDQTAEFKEAFQLFDRTGDGKILYSQCGD	T	A	E	L	F	D	2	0	0	0	0	1	2	0	0	0	1	1	0	3	0	0	0	0	0	0	0	0	10		1228.61	F8W1R7;J3KND3;G8JLA2;G3V1V0;B7Z6Z4;P60660;G3V1Y7	F8W1R7	10	19	MYL6	Myosin light polypeptide 6	yes	no	2	0.0019116	185.72
AEFMRISIK				A	E	I	K		1	1	0	0	0	0	1	0	0	2	0	1	1	1	0	1	0	0	0	0	0	0	9		1093.6		REV__J3KPV1					yes	yes	3	0.16133	57.96
AEFQSPKYIF	QNITFQTESSVAEQEAEFQSPKYIFHNFME	VAEQEAEFQSPKYIFHNFMERLWAYLTIQQ	E	A	E	I	F	H	1	0	0	0	0	1	1	0	0	1	0	1	0	2	1	1	0	0	1	0	0	0	10		1228.61	H7C0L5;B7ZKJ8;Q14624	H7C0L5	389	398	ITIH4	Inter-alpha-trypsin inhibitor heavy chain H4;70 kDa inter-alpha-trypsin inhibitor heavy chain H4;35 kDa inter-alpha-trypsin inhibitor heavy chain H4	yes	no	2	0.026572	96.492
AEFTKSIAKF	LKLTFISGRTKQQREAEFTKSIAKFFDHSG	KQQREAEFTKSIAKFFDHSGTLVMDAYEPE	E	A	E	K	F	F	2	0	0	0	0	0	1	0	0	1	0	2	0	2	0	1	1	0	0	0	0	0	10		1140.62	A0A087WUC6;E9PI68;Q15005;E9PL01;E9PRB9	A0A087WUC6	188	197	SPCS2	Signal peptidase complex subunit 2	yes	no	3	0.096439	58.699
AEFTVTVKETY	LSYRPVQDSSPGTDQAEFTVTVKETYCSVT	GTDQAEFTVTVKETYCSVTNLVPNTQYEFW	Q	A	E	T	Y	C	1	0	0	0	0	0	2	0	0	0	0	1	0	1	0	0	3	0	1	2	0	0	11		1286.64	A1L4K1	A1L4K1	422	432	FSD2	Fibronectin type III and SPRY domain-containing protein 2	yes	yes	3	0.07384	59.426
AEFYHPAQEY	INNTDFKLRLIDWGLAEFYHPAQEYNVRVA	IDWGLAEFYHPAQEYNVRVASRYFKGPELL	L	A	E	E	Y	N	2	0	0	0	0	1	2	0	1	0	0	0	0	1	1	0	0	0	2	0	0	0	10		1253.54	H3BSA1;P19784	H3BSA1	60	69	CSNK2A2	Casein kinase II subunit alpha	yes	no	2	0.085583	91.867
AEFYHPGQEY	IDHEHRKLRLIDWGLAEFYHPGQEYNVRVA	IDWGLAEFYHPGQEYNVRVASRYFKGPELL	L	A	E	E	Y	N	1	0	0	0	0	1	2	1	1	0	0	0	0	1	1	0	0	0	2	0	0	0	10		1239.52	P68400;E7EU96;Q8NEV1	P68400	179	188	CSNK2A1;CSNK2A3	Casein kinase II subunit alpha;Casein kinase II subunit alpha 3	yes	no	2	0.021081	131.44
AEGAEGLPGQL	FSPDGPAGSAASIWPAEGAEGLPGQLGRDR	SIWPAEGAEGLPGQLGRDRLEVVYSVPDNV	P	A	E	Q	L	G	2	0	0	0	0	1	2	3	0	0	2	0	0	0	1	0	0	0	0	0	0	0	11		1040.51	Q8N1D0	Q8N1D0	128	138	SLC22A18AS	Beckwith-Wiedemann syndrome chromosomal region 1 candidate gene B protein	yes	yes	2	0.10786	83.206
AEGASAPLM	LCELAQDKEAADAIDAEGASAPLMELLHSR	AADAIDAEGASAPLMELLHSRNEGTATYAA	D	A	E	L	M	E	3	0	0	0	0	0	1	1	0	0	1	0	1	0	1	1	0	0	0	0	0	0	9		845.395	P14923	P14923	623	631	JUP	Junction plakoglobin	yes	yes	1;2	0.022121	111.04
AEGDEAARGQQP	______________________________	______________________________	M	A	E	Q	P	H	3	1	0	1	0	2	2	2	0	0	0	0	0	0	1	0	0	0	0	0	0	0	12		1227.55	F8WD17;F8WEN4;F8WBH0;C9JQQ5;C9JC25;Q8NHH9	F8WD17	2	13	ATL2	Atlastin-2	yes	no	2	0.00073081	108.43			By matching
AEGEINNVQW	QQMPRAIEDPILAYTAEGEINNVQWASTQP	ILAYTAEGEINNVQWASTQPDWIAICYNNC	T	A	E	Q	W	A	1	0	2	0	0	1	2	1	0	1	0	0	0	0	0	0	0	1	0	1	0	0	10		1158.53	P61962	P61962	312	321	DCAF7	DDB1- and CUL4-associated factor 7	yes	yes	2	0.094336	89.401
AEGGANKGY	VGNATQSQCLGQQAFAEGGANKGYVQQGVY	LGQQAFAEGGANKGYVQQGVYSRGGYPGAP	F	A	E	G	Y	V	2	0	1	0	0	0	1	3	0	0	0	1	0	0	0	0	0	0	1	0	0	0	9		865.393	E7EWM3;A0A087X127;Q8NF64	E7EWM3	63	71	ZMIZ2	Zinc finger MIZ domain-containing protein 2	yes	no	2	0.12066	70.912
AEGIGSTVF	EHNFTRPNEKGEYEVAEGIGSTVFRAILDY	KGEYEVAEGIGSTVFRAILDYYKTGIIRCP	V	A	E	V	F	R	1	0	0	0	0	0	1	2	0	1	0	0	0	1	0	1	1	0	0	1	0	0	9		879.434	B7Z503;Q9BSF8	B7Z503	169	177	BTBD10	BTB/POZ domain-containing protein 10	yes	no	1	0.10983	79.116
AEGIHTGQF	RDPYRFKKRTELFIAAEGIHTGQFVYCGKK	TELFIAAEGIHTGQFVYCGKKAQLNIGNVL	A	A	E	Q	F	V	1	0	0	0	0	1	1	2	1	1	0	0	0	1	0	0	1	0	0	0	0	0	9		958.451	P62917;G3V1A1;E9PKZ0;E9PKU4	P62917	79	87	RPL8	60S ribosomal protein L8	yes	no	1;2	0.004131	187.78
AEGIHTGQFVY	RDPYRFKKRTELFIAAEGIHTGQFVYCGKK	LFIAAEGIHTGQFVYCGKKAQLNIGNVLPV	A	A	E	V	Y	C	1	0	0	0	0	1	1	2	1	1	0	0	0	1	0	0	1	0	1	1	0	0	11		1220.58	P62917;G3V1A1;E9PKZ0;E9PKU4	P62917	79	89	RPL8	60S ribosomal protein L8	yes	no	2	0.010929	122.19
AEGLTLAQV	MLIVNMVQGSFMATIAEGLTLAQVTGQSQQ	SFMATIAEGLTLAQVTGQSQQTLLDILNQG	I	A	E	Q	V	T	2	0	0	0	0	1	1	1	0	0	2	0	0	0	0	0	1	0	0	1	0	0	9		900.492	K7EMM8	K7EMM8	423	431	GLYR1		yes	yes	1;2	0.0063154	158.08
AEGNHIKSY	QSVGPDSCYILTAYQAEGNHIKSYVLGVKG	ILTAYQAEGNHIKSYVLGVKGADIRDSGDL	Q	A	E	S	Y	V	1	0	1	0	0	0	1	1	1	1	0	1	0	0	0	1	0	0	1	0	0	0	9		1017.49	Q5T7W0	Q5T7W0	571	579	ZNF618	Zinc finger protein 618	yes	yes	2;3	0.047154	103.55
AEGPPRLAI	LEFRRLESSGAGGRRAEGPPRLAIQGPEDS	GAGGRRAEGPPRLAIQGPEDSPSRQSRRYD	R	A	E	A	I	Q	2	1	0	0	0	0	1	1	0	1	1	0	0	0	2	0	0	0	0	0	0	0	9		922.524	Q15773	Q15773	224	232	MLF2	Myeloid leukemia factor 2	yes	yes	2	0.024217	109.01
AEGPSDTKQF	RRVEASRTRAPAEEGAEGPSDTKQFFLQCL	PAEEGAEGPSDTKQFFLQCLNLRPSAAGDS	G	A	E	Q	F	F	1	0	0	1	0	1	1	1	0	0	0	1	0	1	1	1	1	0	0	0	0	0	10		1078.49	Q92618	Q92618	373	382	ZNF516	Zinc finger protein 516	yes	yes	2	0.13098	80.676
AEGPSREETW	IDYNLAEQDVQALQRAEGPSREETWVPVFT	QALQRAEGPSREETWVPVFTQRNPEHLIRV	R	A	E	T	W	V	1	1	0	0	0	0	3	1	0	0	0	0	0	0	1	1	1	1	0	0	0	0	10		1160.51	O76027	O76027	209	218	ANXA9	Annexin A9	yes	yes	2	0.068262	76.17
AEGQRQAQEY	NGILLHLESELAQTRAEGQRQAQEYEALLN	LAQTRAEGQRQAQEYEALLNIKVKLEAEIA	R	A	E	E	Y	E	2	1	0	0	0	3	2	1	0	0	0	0	0	0	0	0	0	0	1	0	0	0	10		1178.53	P05783;F8VZY9;CON__P05784	P05783	354	363	KRT18	Keratin, type I cytoskeletal 18	no	no	2	0.013245	116.37
AEGRLKTVI				A	E	V	I		1	1	0	0	0	0	1	1	0	1	1	1	0	0	0	0	1	0	0	1	0	0	9		985.592		REV__Q9NQW5					yes	yes	2	0.11977	65.246		By matching
AEGSEPGFELT				A	E	L	T		1	0	0	0	0	0	3	2	0	0	1	0	0	1	1	1	1	0	0	0	0	0	11		1135.5		REV__A0A087X2B6					yes	yes	2	0.076879	89.752
AEGSVAREEW	AEAPGGELMGYIMGKAEGSVAREEWHGHVT	YIMGKAEGSVAREEWHGHVTALSVAPEFRR	K	A	E	E	W	H	2	1	0	0	0	0	3	1	0	0	0	0	0	0	0	1	0	1	0	1	0	0	10		1132.51	A8MZB2;P61599	A8MZB2	49	58	NAA20	N-alpha-acetyltransferase 20	yes	no	2	0.020197	138.08
AEGSYLAMK				A	E	M	K		2	0	0	0	0	0	1	1	0	0	1	1	1	0	0	1	0	0	1	0	0	0	9		968.464		REV__Q29960					yes	yes	2	0.14354	60.972
AEGTAQQRL	QRELAEQELEKQRQLAEGTAQQRLAAEQEL	EKQRQLAEGTAQQRLAAEQELIRLRAETEQ	L	A	E	R	L	A	2	1	0	0	0	2	1	1	0	0	1	0	0	0	0	0	1	0	0	0	0	0	9		972.499	Q15149	Q15149	1838	1846	PLEC	Plectin	yes	yes	2	0.022873	110.31
AEGTLSKKL	VFVGNLPVTCNKKIPAEGTLSKKLAAIKRK	CNKKIPAEGTLSKKLAAIKRKIHPDQKNIN	P	A	E	K	L	A	1	0	0	0	0	0	1	1	0	0	2	2	0	0	0	1	1	0	0	0	0	0	9		945.549	A2A2V2;P42696	A2A2V2	200	208	RBM34	RNA-binding protein 34	yes	no	3	0.061286	82.645
AEGTSIAIS	SPVVTSTAVSSSPTPAEGTSIAISTPSEGS	SSSPTPAEGTSIAISTPSEGSTALTSIPVS	P	A	E	I	S	T	2	0	0	0	0	0	1	1	0	2	0	0	0	0	0	2	1	0	0	0	0	0	9		847.429	E7EPM4;Q685J3	E7EPM4	1499	1507	MUC17	Mucin-17	yes	no	1	0.082345	86.866
AEGVPASAY	ATPESSAAASPRRIRAEGVPASAYRSVSEP	SPRRIRAEGVPASAYRSVSEPPGYQAHSCL	R	A	E	A	Y	R	3	0	0	0	0	0	1	1	0	0	0	0	0	0	1	1	0	0	1	1	0	0	9		863.403	Q8IUW3	Q8IUW3	338	346	SPATA2L	Spermatogenesis-associated protein 2-like protein	yes	yes	1	0.045524	104.37
AEHAGVRTY	VDEAEASSTRCLSPQAEHAGVRTYFFSAES	RCLSPQAEHAGVRTYFFSAESPEEQEAWIQ	Q	A	E	T	Y	F	2	1	0	0	0	0	1	1	1	0	0	0	0	0	0	0	1	0	1	1	0	0	9		1002.49	Q5VTI5;A0A1B0GUN5;Q9Y2H5	Q5VTI5	148	156	PLEKHA6	Pleckstrin homology domain-containing family A member 6	yes	no	3	0.029222	104.22
AEHDRIARQ	DPLVGSIATQYLTNRAEHDRIARQWTKRYA	QYLTNRAEHDRIARQWTKRYAT________	R	A	E	R	Q	W	2	2	0	1	0	1	1	0	1	1	0	0	0	0	0	0	0	0	0	0	0	0	9		1094.56	Q969T4	Q969T4	192	200	UBE2E3	Ubiquitin-conjugating enzyme E2 E3	yes	yes	3	0.15374	52.278
AEHDRIARQW	DPLVGSIATQYLTNRAEHDRIARQWTKRYA	YLTNRAEHDRIARQWTKRYAT_________	R	A	E	Q	W	T	2	2	0	1	0	1	1	0	1	1	0	0	0	0	0	0	0	1	0	0	0	0	10		1280.64	Q969T4	Q969T4	192	201	UBE2E3	Ubiquitin-conjugating enzyme E2 E3	yes	yes	3	0.05462	80.706
AEHDRMARQW	DPLVGSIATQYMTNRAEHDRMARQWTKRYA	YMTNRAEHDRMARQWTKRYAT_________	R	A	E	Q	W	T	2	2	0	1	0	1	1	0	1	0	0	0	1	0	0	0	0	1	0	0	0	0	10		1298.59	H7C061;P51965;Q96LR5	H7C061	136	145	UBE2E1;UBE2E2	Ubiquitin-conjugating enzyme E2 E1;Ubiquitin-conjugating enzyme E2 E2	yes	no	3	0.030857	75.652
AEHFEKHNF	LSNCCYLERHTFLNIAEHFEKHNFQGIEKI	HTFLNIAEHFEKHNFQGIEKITQVSMASLK	I	A	E	N	F	Q	1	0	1	0	0	0	2	0	2	0	0	1	0	2	0	0	0	0	0	0	0	0	9		1157.53	Q96KP1	Q96KP1	730	738	EXOC2	Exocyst complex component 2	yes	yes	3	0.084556	60.045
AEHFLEQQM	GTTSVIILAGEMLSVAEHFLEQQMHPTVVI	GEMLSVAEHFLEQQMHPTVVISAYRKALDD	V	A	E	Q	M	H	1	0	0	0	0	2	2	0	1	0	1	0	1	1	0	0	0	0	0	0	0	0	9		1131.5	B4DUR8;P49368;E9PQ35;E9PM09;Q5SZW8;E9PRC8;Q5SZX6;Q5SZX9	B4DUR8	64	72	CCT3	T-complex protein 1 subunit gamma	yes	no	2	0.0099601	139.31					By MS/MS
AEHLGDFHRTY	QQVADLTLNLDDYIDAEHLGDFHRTYKNSE	DYIDAEHLGDFHRTYKNSEELRSRIVSGII	D	A	E	T	Y	K	1	1	0	1	0	0	1	1	2	0	1	0	0	1	0	0	1	0	1	0	0	0	11		1344.62	Q5QPM9;Q5QPM7;Q92530	Q5QPM9	114	124	PSMF1	Proteasome inhibitor PI31 subunit	yes	no	3	0.027041	89.301
AEHPGRNSI	ERINKLHSEGDQLLAAEHPGRNSIEAHMEA	GDQLLAAEHPGRNSIEAHMEAVHADWKEYL	A	A	E	S	I	E	1	1	1	0	0	0	1	1	1	1	0	0	0	0	1	1	0	0	0	0	0	0	9		979.484	K7EKI8;O60437	K7EKI8	281	289	PPL	Periplakin	yes	no	3	0.04218	85.716				By matching
AEHQRKQEI	MEQDLYQLAESVANVAEHQRKQEIKRLSTE	ESVANVAEHQRKQEIKRLSTEHSSVSEYHP	V	A	E	E	I	K	1	1	0	0	0	2	2	0	1	1	0	1	0	0	0	0	0	0	0	0	0	0	9		1137.59	Q12929	Q12929	464	472	EPS8	Epidermal growth factor receptor kinase substrate 8	yes	yes	3	0.14858	55.235
AEHSPELVSEF	LAAYNLQAELGDYDLAEHSPELVSEFRFVP	DYDLAEHSPELVSEFRFVPIQTEEMELAIF	L	A	E	E	F	R	1	0	0	0	0	0	3	0	1	0	1	0	0	1	1	2	0	0	0	1	0	0	11		1243.57	Q9HCM4	Q9HCM4	177	187	EPB41L5	Band 4.1-like protein 5	yes	yes	2	0.023091	91.853
AEIATYRRL	AQEYEALLNIKVKLEAEIATYRRLLEDGED	IKVKLEAEIATYRRLLEDGEDFNLGDALDS	E	A	E	R	L	L	2	2	0	0	0	0	1	0	0	1	1	0	0	0	0	0	1	0	1	0	0	0	9		1091.61	P05783;F8VZY9;CON__P05784	P05783	375	383	KRT18	Keratin, type I cytoskeletal 18	no	no	3	0.079617	76.827
AEIDARNDSF	VSSVELLMNNHQGIKAEIDARNDSFTTCIE	HQGIKAEIDARNDSFTTCIELGKSLLARKH	K	A	E	S	F	T	2	1	1	2	0	0	1	0	0	1	0	0	0	1	0	1	0	0	0	0	0	0	10		1136.51	A0A087WUZ3;Q01082	A0A087WUZ3	1960	1969	SPTBN1	Spectrin beta chain, non-erythrocytic 1	yes	no	2	0.12279	82.287
AEIDDRKQL	EDACMLLADYNGRLAAEIDDRKQLTRMLAD	YNGRLAAEIDDRKQLTRMLADFLRCQKEAL	A	A	E	Q	L	T	1	1	0	2	0	1	1	0	0	1	1	1	0	0	0	0	0	0	0	0	0	0	9		1086.57	K7EP82;A0A0C4DGQ6;Q96P16	K7EP82	85	93	RPRD1A	Regulation of nuclear pre-mRNA domain-containing protein 1A	yes	no	2;3	0.013292	135.83					By MS/MS
AEIDEPNAF	ASGQIEVVKYLLRMGAEIDEPNAFGNTALH	YLLRMGAEIDEPNAFGNTALHIACYLGQDA	G	A	E	A	F	G	2	0	1	1	0	0	2	0	0	1	0	0	0	1	1	0	0	0	0	0	0	0	9		1004.45	Q8NB46	Q8NB46	230	238	ANKRD52	Serine/threonine-protein phosphatase 6 regulatory ankyrin repeat subunit C	yes	yes	1	0.061286	95.909
AEIDVIFKDF	FIKLHQDLKSGEVTLAEIDVIFKDFVNKYT	GEVTLAEIDVIFKDFVNKYTDLDSELKIMC	L	A	E	D	F	V	1	0	0	2	0	0	1	0	0	2	0	1	0	2	0	0	0	0	0	1	0	0	10		1195.61	A0A0A0MTR7;A0A0A0MTC1;Q63HN8	A0A0A0MTR7	1301	1310	RNF213	E3 ubiquitin-protein ligase RNF213	yes	no	2	0.038465	98.249
AEIEIVKEEF	LQASYMGKENLKKRIAEIEIVKEEFNEHLE	LKKRIAEIEIVKEEFNEHLEVVDKINQVCK	I	A	E	E	F	N	1	0	0	0	0	0	4	0	0	2	0	1	0	1	0	0	0	0	0	1	0	0	10		1205.62	G3V5X4;A0A0A0MRE3;Q8WXH0	G3V5X4	1575	1584	SYNE2	Nesprin-2	yes	no	2	0.09037	79.148
AEIEKLGQKY	CLYAKCIPCITDCVMAEIEKLGQKYRVALR	TDCVMAEIEKLGQKYRVALRIAKDPRFERL	M	A	E	K	Y	R	1	0	0	0	0	1	2	1	0	1	1	2	0	0	0	0	0	0	1	0	0	0	10		1177.63	G3V5S9;G3V1S4;Q9Y324;G3V2M5	G3V5S9	93	102	FCF1	rRNA-processing protein FCF1 homolog	yes	no	2;3	0.011605	140.83
AEIFQLKSE	VDIQITTHHLHEQHEAEIFQLKSEILRLES	LHEQHEAEIFQLKSEILRLESRVLELELRG	E	A	E	S	E	I	1	0	0	0	0	1	2	0	0	1	1	1	0	1	0	1	0	0	0	0	0	0	9		1063.56	A2IDD5	A2IDD5	81	89	CCDC78	Coiled-coil domain-containing protein 78	yes	yes	2	0.084927	83.265
AEIGNKDIKF	QLDFRTPPGFDRTRNAEIGNKDIKFKHLEE	DRTRNAEIGNKDIKFKHLEEAFTSEHWLVR	N	A	E	K	F	K	1	0	1	1	0	0	1	1	0	2	0	2	0	1	0	0	0	0	0	0	0	0	10		1133.61	Q8TCJ2	Q8TCJ2	744	753	STT3B	Dolichyl-diphosphooligosaccharide--protein glycosyltransferase subunit STT3B	yes	yes	3	0.041753	72.321
AEIKDGERL	KHSEVQQANLKAMGDAEIKDGERLPLAVKD	LKAMGDAEIKDGERLPLAVKDMGSCEIYPQ	D	A	E	R	L	P	1	1	0	1	0	0	2	1	0	1	1	1	0	0	0	0	0	0	0	0	0	0	9		1029.55	P35606	P35606	333	341	COPB2	Coatomer subunit beta	yes	yes	3	0.073862	71.349					By matching
AEINENNVREF	AEIDRRISAFIERKQAEINENNVREFCNVI	ERKQAEINENNVREFCNVIDCNQENSCART	Q	A	E	E	F	C	1	1	3	0	0	0	3	0	0	1	0	0	0	1	0	0	0	0	0	1	0	0	11		1333.63	S4R3P6;S4R3N2;A0A087X1L0;S4R2X9;Q9NS73	S4R3P6	132	142	MBIP	MAP3K12-binding inhibitory protein 1	yes	no	2	2.1163e-31	221.68
AEINNIIKI	ILNVREASHKQIMENAEINNIIKIVGLQYK	KQIMENAEINNIIKIVGLQYKKSYDDAESL	N	A	E	K	I	V	1	0	2	0	0	0	1	0	0	4	0	1	0	0	0	0	0	0	0	0	0	0	9		1026.61	E9PCY5;Q02880;P11388	E9PCY5	521	529	TOP2B;TOP2A	DNA topoisomerase 2;DNA topoisomerase 2-beta;DNA topoisomerase 2-alpha	no	no	2	0.15359	82.75
AEINPNHPFQGQY	THNYRVWNSNKHPALAEINPNHPFQGQYSV	ALAEINPNHPFQGQYSVSDMKLRFSHSVQN	L	A	E	Q	Y	S	1	0	2	0	0	2	1	1	1	1	0	0	0	1	2	0	0	0	1	0	0	0	13		1513.69	Q8NBF6	Q8NBF6	558	570	AVL9	Late secretory pathway protein AVL9 homolog	yes	yes	2	0.1058	74.841
AEINSRTGSKL	SGGYVNIIKILLNAGAEINSRTGSKLGISP	LNAGAEINSRTGSKLGISPLMLAAMNGHVP	G	A	E	K	L	G	1	1	1	0	0	0	1	1	0	1	1	1	0	0	0	2	1	0	0	0	0	0	11		1174.63	Q8IWZ3;E9PDP5;H7C2F5;H3BLS9;O75179;H0YLQ3;H0YM23	Q8IWZ3	1179	1189	ANKHD1;ANKRD17	Ankyrin repeat and KH domain-containing protein 1;Ankyrin repeat domain-containing protein 17	no	no	3	0.10912	66.595
AEIRIIPAKKY	YAVPWSCGTLGFLVAAEIRIIPAKKYVKLR	FLVAAEIRIIPAKKYVKLRFEPVRGLEAIC	A	A	E	K	Y	V	2	1	0	0	0	0	1	0	0	3	0	2	0	0	1	0	0	0	1	0	0	0	11		1300.79	Q15392;Q3LIE7	Q15392	227	237	DHCR24;Nbla03646	Delta(24)-sterol reductase	yes	no	3	0.050845	78.548
AEITGEIQQY	RHGKELINFSKRRKVAEITGEIQQYQNQPY	KRRKVAEITGEIQQYQNQPYCLRVESDIKR	V	A	E	Q	Y	Q	1	0	0	0	0	2	2	1	0	2	0	0	0	0	0	0	1	0	1	0	0	0	10		1150.55	G5E9C8;Q07889;Q07890	G5E9C8	965	974	SOS1;SOS2	Son of sevenless homolog 1;Son of sevenless homolog 2	yes	no	2	0.033387	113.94
AEITKEQRL	GNEPTDEFSDLPLRVAEITKEQRLRRESQY	DLPLRVAEITKEQRLRRESQYQENRGSLVV	V	A	E	R	L	R	1	1	0	0	0	1	2	0	0	1	1	1	0	0	0	0	1	0	0	0	0	0	9		1086.6	E9PD99;Q96II8	E9PD99	214	222	LRCH3	Leucine-rich repeat and calponin homology domain-containing protein 3	yes	no	2;3	0.041142	96.331					By matching
AEIVEGENHTY	DMTAQVTSPSGKTHEAEIVEGENHTYCIRF	KTHEAEIVEGENHTYCIRFVPAEMGTHTVS	E	A	E	T	Y	C	1	0	1	0	0	0	3	1	1	1	0	0	0	0	0	0	1	0	1	1	0	0	11		1260.56	Q60FE5;P21333;Q5HY54;H0Y5C6	Q60FE5	2161	2171	FLNA	Filamin-A	yes	no	2	0.00083265	162.31					By MS/MS
AEIVKKDDF	NLERKNAGSLLTRSLAEIVKKDDFVLDSEY	LLTRSLAEIVKKDDFVLDSEYLVTLLVVVP	L	A	E	D	F	V	1	0	0	2	0	0	1	0	0	1	0	2	0	1	0	0	0	0	0	1	0	0	9		1063.56	P21283;E7EV59	P21283	167	175	ATP6V1C1	V-type proton ATPase subunit C 1	yes	no	2	0.066971	84.615
AEIVRLKNY	FCAEDYTESLLQLHDAEIVRLKNYYEVHKE	LLQLHDAEIVRLKNYYEVHKELFEGVQKWE	D	A	E	N	Y	Y	1	1	1	0	0	0	1	0	0	1	1	1	0	0	0	0	0	0	1	1	0	0	9		1104.63	H0YL53;O43663	H0YL53	28	36	PRC1	Protein regulator of cytokinesis 1	yes	no	3	0.091113	60.91
AEKAVTKEEF	FYRDPEEIEKEEQAAAEKAVTKEEFQGEWT	EEQAAAEKAVTKEEFQGEWTAPAPEFTATQ	A	A	E	E	F	Q	2	0	0	0	0	0	3	0	0	0	0	2	0	1	0	0	1	0	0	1	0	0	10		1150.59	C9J9K3;A0A0C4DG17;P08865	C9J9K3	218	227	RPSA	40S ribosomal protein SA	yes	no	2	0.013253	148.32
AEKAYHEQL	PRIHFPLATYAPVISAEKAYHEQL______	YAPVISAEKAYHEQL_______________	S	A	E	Q	L	-	2	0	0	0	0	1	2	0	1	0	1	1	0	0	0	0	0	0	1	0	0	0	9		1087.53	F8VVB9;F5H5D3;Q9BQE3;Q71U36;P68363;Q6PEY2;Q13748;P68366;C9JDS9;V9GZ17;C9J2C0;Q9NY65	F8VVB9	238	246	TUBA1B;TUBA1C;TUBA1A;TUBA3E;TUBA3C;TUBA4A;TUBA8	Tubulin alpha-1C chain;Tubulin alpha-1A chain;Tubulin alpha-1B chain;Tubulin alpha-3E chain;Tubulin alpha-3C/D chain;Tubulin alpha-4A chain;Tubulin alpha-8 chain	yes	no	2	0.020141	127.94
AEKDGVSSSF	SSLGVQSLPLDGSGAAEKDGVSSSFSSSSW	DGSGAAEKDGVSSSFSSSSWKRVSSSESDF	A	A	E	S	F	S	1	0	0	1	0	0	1	1	0	0	0	1	0	1	0	3	0	0	0	1	0	0	10		1025.47	Q6AI08;K7EIX2;A0A087WXZ7;K7ELR8	Q6AI08	377	386	HEATR6	HEAT repeat-containing protein 6	yes	no	2	0.032255	92.051
AEKLGFAGL	IATGGRIVPRFSELTAEKLGFAGLVQEISF	RFSELTAEKLGFAGLVQEISFGTTKDKMLV	T	A	E	G	L	V	2	0	0	0	0	0	1	2	0	0	2	1	0	1	0	0	0	0	0	0	0	0	9		904.502	B7ZAR1;E9PCA1;P48643;E7ENZ3	B7ZAR1	312	320	CCT5	T-complex protein 1 subunit epsilon	yes	no	2	0.010829	127.46
AEKNVEKKI	IHYRKKKQLMRLRKQAEKNVEKKIDKYTEV	MRLRKQAEKNVEKKIDKYTEVLKTHGLLV_	Q	A	E	K	I	D	1	0	1	0	0	0	2	0	0	1	0	3	0	0	0	0	0	0	0	1	0	0	9		1057.61	Q8J015;M0QYS1;P40429	Q8J015	120	128	RPL13a;RPL13A	60S ribosomal protein L13a	yes	no	2;3	0.024085	119.22
AEKRDPQEL	RAEESHSKHDKDNTEAEKRDPQELVASFSE	DKDNTEAEKRDPQELVASFSERVRNMSPDE	E	A	E	E	L	V	1	1	0	1	0	1	2	0	0	0	1	1	0	0	1	0	0	0	0	0	0	0	9		1084.55	J3QQJ0;Q9UHR5;F5H478;J3KRU5;X6R3T8;J3QLH3;J3KS14	J3QQJ0	110	118	SAP30BP	SAP30-binding protein	yes	no	2	0.11539	71.501
AELDRQIKSF	FRSSLSSAQADFNQLAELDRQIKSFRVASN	DFNQLAELDRQIKSFRVASNPYTWFTMEAL	L	A	E	S	F	R	1	1	0	1	0	1	1	0	0	1	1	1	0	1	0	1	0	0	0	0	0	0	10		1205.64	A0A0D9SF54;A0A0D9SGF6;Q13813	A0A0D9SF54	2136	2145	SPTAN1	Spectrin alpha chain, non-erythrocytic 1	yes	no	2;3	0.032255	92.051			By matching
AELEATIY				A	E	I	Y		2	0	0	0	0	0	2	0	0	1	1	0	0	0	0	0	1	0	1	0	0	0	8		908.449		REV__Q8WZ64					yes	yes	1	0.13922	105.27
AELEDRRQL	DEACLLLAEYNGRLAAELEDRRQLARMLVE	YNGRLAAELEDRRQLARMLVEYTQNQKDVL	A	A	E	Q	L	A	1	2	0	1	0	1	2	0	0	0	2	0	0	0	0	0	0	0	0	0	0	0	9		1128.59	A0A087X2D2;A2A2M0;Q9NQG5	A0A087X2D2	28	36	RPRD1B	Regulation of nuclear pre-mRNA domain-containing protein 1B	yes	no	3	0.082444	74.376
AELEENQRSY	ESEDEQRPRTRSAKKAELEENQRSY_____	RSAKKAELEENQRSY_______________	K	A	E	S	Y	-	1	1	1	0	0	1	3	0	0	0	1	0	0	0	0	1	0	0	1	0	0	0	10		1237.56	A0A096LNL9;P46100	A0A096LNL9	1342	1351	ATRX	Transcriptional regulator ATRX	yes	no	2	0.012803	131.62
AELEKLIQE	LASYLEKVRQLERDNAELEKLIQERSQQQE	QLERDNAELEKLIQERSQQQEPLLCPSYQS	N	A	E	Q	E	R	1	0	0	0	0	1	3	0	0	1	2	1	0	0	0	0	0	0	0	0	0	0	9		1071.58	CON__O76011;A0A140TA62;CON__Q8IUT8;A0A140TA69;O76011	CON__O76011	82	90	KRT34	Keratin, type I cuticular Ha4	yes	no	3	0.12872	55.549
AELELQKQL	GAPPPGSPQVLEEDEAELELQKQLEKGRRL	VLEEDEAELELQKQLEKGRRLRQLQQLQQL	E	A	E	Q	L	E	1	0	0	0	0	2	2	0	0	0	3	1	0	0	0	0	0	0	0	0	0	0	9		1070.6	O43290	O43290	495	503	SART1	U4/U6.U5 tri-snRNP-associated protein 1	yes	yes	2	0.013094	162.25
AELERQVKD	LKEVENEKNDKDKKIAELERQVKDQNKKVA	DKDKKIAELERQVKDQNKKVANLKHKEQVE	I	A	E	K	D	Q	1	1	0	1	0	1	2	0	0	0	1	1	0	0	0	0	0	0	0	1	0	0	9		1086.57	G8JLD3;Q8IUD2;K7EPD6;A0A0U1RQN0	G8JLD3	780	788	ERC1	ELKS/Rab6-interacting/CAST family member 1	yes	no	3	0.052564	90.657		By matching
AELESPEVM	MEGEAEFEDEPPPREAELESPEVMPEEEDE	EPPPREAELESPEVMPEEEDEDDEDGGEEA	E	A	E	V	M	P	1	0	0	0	0	0	3	0	0	0	1	0	1	0	1	1	0	0	0	1	0	0	9		1003.45	M0R2Z9;Q8IX01	M0R2Z9	897	905	SUGP2	SURP and G-patch domain-containing protein 2	yes	no	1	0.13046	74.415
AELFQSLQR				A	E	Q	R		1	1	0	0	0	2	1	0	0	0	2	0	0	1	0	1	0	0	0	0	0	0	9		1090.58		REV__Q53ET0					yes	yes	3	0.12443	53.089
AELGAGGDGHRGGDGAVRSETAP	______________________________	GHRGGDGAVRSETAPDSYKVQDKKNASSRP	M	A	E	A	P	D	4	2	0	2	0	0	2	7	1	0	1	0	0	0	1	1	1	0	0	1	0	0	23		2135.99	Q14244	Q14244	2	24	MAP7	Ensconsin	yes	yes	3	0.098346	40.012
AELGEVVQV				A	E	Q	V		1	0	0	0	0	1	2	1	0	0	1	0	0	0	0	0	0	0	0	3	0	0	9		942.502		REV__O00291					yes	yes	2	0.061763	86.086
AELGEYIRRI	AILWSLSGDSRLKMRAELGEYIRRITTVPL	RLKMRAELGEYIRRITTVPLPTAPNIPIID	R	A	E	R	I	T	1	2	0	0	0	0	2	1	0	2	1	0	0	0	0	0	0	0	1	0	0	0	10		1218.67	Q14204	Q14204	2512	2521	DYNC1H1	Cytoplasmic dynein 1 heavy chain 1	yes	yes	3	0.14149	62.823
AELGLAYEAI				A	E	A	I		3	0	0	0	0	0	2	1	0	1	2	0	0	0	0	0	0	0	1	0	0	0	10		1048.54		REV__CON__Q148H6					yes	yes	3	0.12481	60.019
AELGNMQGL	RRQLETLGQEKLKLEAELGNMQGLVEDFKN	EKLKLEAELGNMQGLVEDFKNKYEDEINKR	E	A	E	G	L	V	1	0	1	0	0	1	1	2	0	0	2	0	1	0	0	0	0	0	0	0	0	0	9		931.443	CON__P05787;P05787;F8VUG2;F8W1U3;CON__Q9H552;F8VP67;H0YIB2	CON__P05787	163	171	KRT8	Keratin, type II cytoskeletal 8	yes	no	1;2	0.065471	90.37
AELGSSTSL	ACTQTALLQKLTWASAELGSSTSLETSIQL	KLTWASAELGSSTSLETSIQLCGLIRACAE	S	A	E	S	L	E	1	0	0	0	0	0	1	1	0	0	2	0	0	0	0	3	1	0	0	0	0	0	9		863.424	G3V1B8;H0YEB6;O60232	G3V1B8	129	137	SSSCA1	Sjoegren syndrome/scleroderma autoantigen 1	yes	no	1	0.063086	94.874
AELIKNDER				A	E	E	R		1	1	1	1	0	0	2	0	0	1	1	1	0	0	0	0	0	0	0	0	0	0	9		1086.57		REV__H3BVB8					yes	yes	3	0.059559	74.173
AELNAEDQNRW	PVDHEELSRELQARLAELNAEDQNRWDYDF	QARLAELNAEDQNRWDYDFQQDMPLRGPGR	L	A	E	R	W	D	2	1	2	1	0	1	2	0	0	0	1	0	0	0	0	0	0	1	0	0	0	0	11		1344.61	A6NK88;A0A0G2JH30;A0A0G2JPX0;P49918	A6NK88	40	50	CDKN1C	Cyclin-dependent kinase inhibitor 1C	yes	no	2	0.062271	118.18
AELSDEEVA	ARSLSSSPQAQPPRPAELSDEEVAELFQRL	AQPPRPAELSDEEVAELFQRLAETQQEKW_	P	A	E	V	A	E	2	0	0	1	0	0	3	0	0	0	1	0	0	0	0	1	0	0	0	1	0	0	9		961.424	A0A087WXA6;A0A087WT45;A0A075B793;Q4V328	A0A087WXA6	280	288	GRIPAP1	GRIP1-associated protein 1	yes	no	3	0.070633	72.485					By matching
AELSQVVQV				A	E	Q	V		1	0	0	0	0	2	1	0	0	0	1	0	0	0	0	1	0	0	0	3	0	0	9		971.529		REV__H7BYY2					yes	yes	2	0.074916	89.369
AELTPHQTF	QNFALFFQLVDVNTGAELTPHQTFVRLHNQ	VDVNTGAELTPHQTFVRLHNQKTGQEVVFV	G	A	E	T	F	V	1	0	0	0	0	1	1	0	1	0	1	0	0	1	1	0	2	0	0	0	0	0	9		1042.51	P04844	P04844	427	435	RPN2	Dolichyl-diphosphooligosaccharide--protein glycosyltransferase subunit 2	yes	yes	2	0.031006	102.51
AELYINEHDY	YLEQFVGDQEAWHELAELYINEHDYAKAAF	AWHELAELYINEHDYAKAAFCLEELMMTNP	L	A	E	D	Y	A	1	0	1	1	0	0	2	0	1	1	1	0	0	0	0	0	0	0	2	0	0	0	10		1265.56	Q15006	Q15006	162	171	EMC2	ER membrane protein complex subunit 2	yes	yes	2	0.018426	110.12
AEMEAARHEH	EQVDRNIREAKEKLEAEMEAARHEHQLMLM	KEKLEAEMEAARHEHQLMLMRQDLMRRQEE	E	A	E	E	H	Q	3	1	0	0	0	0	3	0	2	0	0	0	1	0	0	0	0	0	0	0	0	0	10		1179.51	Q8WXF1	Q8WXF1	306	315	PSPC1	Paraspeckle component 1	yes	yes	3	0.039035	88.134
AEMEEHREH	RGDQGPKTIDQIHKEAEMEEHREHIKVQQL	DQIHKEAEMEEHREHIKVQQLMAKGSDKRR	E	A	E	E	H	I	1	1	0	0	0	0	4	0	2	0	0	0	1	0	0	0	0	0	0	0	0	0	9		1166.48	E9PGM1;E7EUU4;Q04637;E7EX73;H7C044	E9PGM1	923	931	EIF4G1	Eukaryotic translation initiation factor 4 gamma 1	yes	no	3	0.069077	84.213
AEMEKHKKF	AQAEQAALRQKQAADAEMEKHKKFAEQTLR	QKQAADAEMEKHKKFAEQTLRQKAQVEQEL	D	A	E	K	F	A	1	0	0	0	0	0	2	0	1	0	0	3	1	1	0	0	0	0	0	0	0	0	9		1146.59	Q15149	Q15149	2302	2310	PLEC	Plectin	yes	yes	2	0.05094	101.64
AEMETQKEKI	NHVCQYYIYELQKRIAEMETQKEKIHEDTK	LQKRIAEMETQKEKIHEDTKEINEKSNILS	I	A	E	K	I	H	1	0	0	0	0	1	3	0	0	1	0	2	1	0	0	0	1	0	0	0	0	0	10		1205.6	E9PD53;Q9NTJ3;C9JR83	E9PD53	310	319	SMC4	Structural maintenance of chromosomes protein;Structural maintenance of chromosomes protein 4	yes	no	3	0.056025	74.533
AEMEVKRESY	EEVEAAKAAALLAKQAEMEVKRESYARERS	LLAKQAEMEVKRESYARERSTVARIQFRLP	Q	A	E	S	Y	A	1	1	0	0	0	0	3	0	0	0	0	1	1	0	0	1	0	0	1	1	0	0	10		1240.58	Q92575	Q92575	303	312	UBXN4	UBX domain-containing protein 4	yes	yes	2;3	0.051134	81.865
AEMNRGSNEW	DEKVELYRIKFKESFAEMNRGSNEWKTVVG	FKESFAEMNRGSNEWKTVVGGAMFFIGFTA	F	A	E	E	W	K	1	1	2	0	0	0	2	1	0	0	0	0	1	0	0	1	0	1	0	0	0	0	10		1192.49	H3BPG0;H3BN72;H3BNV9;P13073	H3BPG0	53	62	COX4I1	Cytochrome c oxidase subunit 4 isoform 1, mitochondrial	yes	no	2	0.090886	90.15
AEMNRGSNEWK	DEKVELYRIKFKESFAEMNRGSNEWKTVVG	KESFAEMNRGSNEWKTVVGGAMFFIGFTAL	F	A	E	W	K	T	1	1	2	0	0	0	2	1	0	0	0	1	1	0	0	1	0	1	0	0	0	0	11		1320.59	H3BPG0;H3BN72;H3BNV9;P13073	H3BPG0	53	63	COX4I1	Cytochrome c oxidase subunit 4 isoform 1, mitochondrial	yes	no	3	0.048784	66.267
AEMQWKRDY	DITECKEEDIMCMYEAEMQWKRDYKVDQEI	IMCMYEAEMQWKRDYKVDQEIINIMQDRLK	E	A	E	D	Y	K	1	1	0	1	0	1	1	0	0	0	0	1	1	0	0	0	0	1	1	0	0	0	9		1225.56	O96000;H3BV16	O96000	82	90	NDUFB10	NADH dehydrogenase [ubiquinone] 1 beta subcomplex subunit 10	yes	no	2;3	0.009335	131.22
AENAGSYSL	______________________________	______________________________	E	A	E	S	L	Q	2	0	1	0	0	0	1	1	0	0	1	0	0	0	0	2	0	0	1	0	0	0	9		910.403	F5H0I7;Q13569	F5H0I7	3	11	TDG	G/T mismatch-specific thymine DNA glycosylase	yes	no	1	0.026397	106.93
AENDFVHRI	______________________________	GVFLSSAENDFVHRIQEELDRFLLQKQLSK	S	A	E	R	I	Q	1	1	1	1	0	0	1	0	1	1	0	0	0	1	0	0	0	0	0	1	0	0	9		1099.54	A0A0D9SFI4;A0A0D9SG39;E5RHX3;E5RIQ4;E5RIK1;A0A0D9SF44;A0A0R4J2E2;Q9Y3T6	A0A0D9SFI4	14	22	R3HCC1	R3H and coiled-coil domain-containing protein 1	yes	no	3	0.082633	64.711					By matching
AENEYQTAI	NEAQTAKEFIKIIENAENEYQTAISENYQT	IKIIENAENEYQTAISENYQTMSDTTFKAL	N	A	E	A	I	S	2	0	1	0	0	1	2	0	0	1	0	0	0	0	0	0	1	0	1	0	0	0	9		1037.47	P52907;P47755	P52907	235	243	CAPZA1;CAPZA2	F-actin-capping protein subunit alpha-1;F-actin-capping protein subunit alpha-2	no	no	1	0.022832	120.87
AENGHFHNL	EEYVSSKLSDKLLSFAENGHFHNLAAVQDT	DKLLSFAENGHFHNLAAVQDTVPTMQENSS	F	A	E	N	L	A	1	0	2	0	0	0	1	1	2	0	1	0	0	1	0	0	0	0	0	0	0	0	9		1037.47	Q9H116	Q9H116	642	650	GZF1	GDNF-inducible zinc finger protein 1	yes	yes	3	0.097821	59.153
AENHAHHEW	KVLRQAGYYSHALYLAENHAHHEWYLKIQL	SHALYLAENHAHHEWYLKIQLEDIKNYQEA	L	A	E	E	W	Y	2	0	1	0	0	0	2	0	3	0	0	0	0	0	0	0	0	1	0	0	0	0	9		1129.47	B7Z879;A0A087WXL6;Q9H270;A0A087X2J4	B7Z879	496	504	VPS11	Vacuolar protein sorting-associated protein 11 homolog	yes	no	3	0.067264	78.113
AENIQPGEQKY	EADETWDSKEDKIHNAENIQPGEQKYEYKS	KIHNAENIQPGEQKYEYKSDQWKPLNLEEK	N	A	E	K	Y	E	1	0	1	0	0	2	2	1	0	1	0	1	0	0	1	0	0	0	1	0	0	0	11		1275.61	E9PGM1;E7EUU4;Q04637;E7EX73;C9JF13;C9J2Z7;C9K073;C9J6B6	E9PGM1	497	507	EIF4G1	Eukaryotic translation initiation factor 4 gamma 1	yes	no	2	0.0010673	171.85
AENKEIQKL	HLDECPHSQALKKVFAENKEIQKLAEQFVL	ALKKVFAENKEIQKLAEQFVLLNLVYETTD	F	A	E	K	L	A	1	0	1	0	0	1	2	0	0	1	1	2	0	0	0	0	0	0	0	0	0	0	9		1071.59	H7C3Z9;C9J3E2;B5MC07;O95994	H7C3Z9	22	30	AGR2	Anterior gradient protein 2 homolog	yes	no	2;3	0.010508	137.05
AENQTVVKY	DFALTSTDIWALWHDAENQTVVKYINFEHN	WALWHDAENQTVVKYINFEHNVAGQWNPVF	D	A	E	K	Y	I	1	0	1	0	0	1	1	0	0	0	0	1	0	0	0	0	1	0	1	2	0	0	9		1050.53	G3V198;Q12769;E9PR16	G3V198	378	386	NUP160	Nuclear pore complex protein Nup160	yes	no	2	0.0046748	172.23
AEPAVQRTLLEK	NEQGEVDMESHRNANAEPAVQRTLLEK___	NANAEPAVQRTLLEK_______________	N	A	E	E	K	-	2	1	0	0	0	1	2	0	0	0	2	1	0	0	1	0	1	0	0	1	0	0	12		1353.76	A0A096LP69;P14209	A0A096LP69	173	184	CD99	CD99 antigen	yes	no	2;3	0.011669	111.63	By MS/MS		By MS/MS
AEPDESNARYF	KETQRLLAEPVPGIKAEPDESNARYFHVVI	PGIKAEPDESNARYFHVVIAGPQDSPFEGG	K	A	E	Y	F	H	2	1	1	1	0	0	2	0	0	0	0	0	0	1	1	1	0	0	1	0	0	0	11		1297.56	F8VZ29;F8VSD4;F8VV71;P61088;Q5JXB2	F8VZ29	25	35	UBE2N;UBE2NL	Ubiquitin-conjugating enzyme E2 N;Putative ubiquitin-conjugating enzyme E2 N-like	yes	no	2	0.12418	80.239
AEPSAATQSHSISSSSF	______________________________	PSAATQSHSISSSSFGAEPSAPGGGGSPGA	M	A	E	S	F	G	3	0	0	0	0	1	1	0	1	1	0	0	0	1	1	7	1	0	0	0	0	0	17		1692.76	O95197;B7Z4M1;F5H891;F5GWG7;F5H617	O95197	2	18	RTN3	Reticulon-3;Reticulon	yes	no	2	0.046456	105.95
AEPSAATQSHSISSSSFG	______________________________	SAATQSHSISSSSFGAEPSAPGGGGSPGAC	M	A	E	F	G	A	3	0	0	0	0	1	1	1	1	1	0	0	0	1	1	7	1	0	0	0	0	0	18		1749.78	O95197;B7Z4M1;F5H891;F5GWG7;F5H617	O95197	2	19	RTN3	Reticulon-3;Reticulon	yes	no	2	0.049218	80.17
AEPSAPESKHKSSLNS	______________________________	EPSAPESKHKSSLNSSPWSGLMALGNSRHG	M	A	E	N	S	S	2	0	1	0	0	0	2	0	1	0	1	2	0	0	2	5	0	0	0	0	0	0	16		1667.81	Q8TCJ2	Q8TCJ2	2	17	STT3B	Dolichyl-diphosphooligosaccharide--protein glycosyltransferase subunit STT3B	no	no		1	NaN
AEPSAPESKHKSSLNSSP	______________________________	SAPESKHKSSLNSSPWSGLMALGNSRHGHH	M	A	E	S	P	W	2	0	1	0	0	0	2	0	1	0	1	2	0	0	3	6	0	0	0	0	0	0	18		1851.9	Q8TCJ2	Q8TCJ2	2	19	STT3B	Dolichyl-diphosphooligosaccharide--protein glycosyltransferase subunit STT3B	yes	yes	3	0.049012	42.314			By MS/MS
AEPTPEKEKRF	CGVKNDESSSSSIIFAEPTPEKEKRFGESD	SIIFAEPTPEKEKRFGESDTENQNNKSVKY	F	A	E	R	F	G	1	1	0	0	0	0	3	0	0	0	0	2	0	1	2	0	1	0	0	0	0	0	11		1330.69	Q9BQI3	Q9BQI3	282	292	EIF2AK1	Eukaryotic translation initiation factor 2-alpha kinase 1	yes	yes	3	0.10692	52.903
AEPYGKIKNY	NLPHSGYSDSAVLKLAEPYGKIKNYILMRM	AVLKLAEPYGKIKNYILMRMKSQAFIEMET	L	A	E	N	Y	I	1	0	1	0	0	0	1	1	0	1	0	2	0	0	1	0	0	0	2	0	0	0	10		1181.61	H0Y8T4;B3KM87;D6REM6;A0A0R4J2E8;A8MXP9;P43243	H0Y8T4	277	286	MATR3	Matrin-3	yes	no	2;3	0.031631	109.11
AEQAIDRQY				A	E	Q	Y		2	1	0	1	0	2	1	0	0	1	0	0	0	0	0	0	0	0	1	0	0	0	9		1092.52		REV__H0YK48					yes	yes	3	0.11234	57.59
AEQAIKHLKQY	SVMSTVEWNKKEELVAEQAIKHLKQYSPLL	EELVAEQAIKHLKQYSPLLAAFTTQGQSEL	V	A	E	Q	Y	S	2	0	0	0	0	2	1	0	1	1	1	2	0	0	0	0	0	0	1	0	0	0	11		1327.72	Q7L1Q6;H0Y503	Q7L1Q6	314	324	BZW1	Basic leucine zipper and W2 domain-containing protein 1	yes	no	3	0.016768	96.113
AEQALKHLKQY	CIMNAVEWNKKEELVAEQALKHLKQYAPLL	EELVAEQALKHLKQYAPLLAVFSSQGQSEL	V	A	E	Q	Y	A	2	0	0	0	0	2	1	0	1	0	2	2	0	0	0	0	0	0	1	0	0	0	11		1327.72	B5MCH7;E7ETZ4;Q9Y6E2;B5MCE7	B5MCH7	239	249	BZW2	Basic leucine zipper and W2 domain-containing protein 2	yes	no	3	0.032767	107.06
AEQDFISKFF	KIFEQVLSELEPLCLAEQDFISKFFKLQQH	EPLCLAEQDFISKFFKLQQHQSMPGTMAEA	L	A	E	F	F	K	1	0	0	1	0	1	1	0	0	1	0	1	0	3	0	1	0	0	0	0	0	0	10		1230.59	Q9NV70	Q9NV70	528	537	EXOC1	Exocyst complex component 1	yes	yes	2	0.0086889	147.95
AEQDVEKKK	NARLFGIRAKRAKEAAEQDVEKKK______	KRAKEAAEQDVEKKK_______________	A	A	E	K	K	-	1	0	0	1	0	1	2	0	0	0	0	3	0	0	0	0	0	0	0	1	0	0	9		1073.57	P26373;J3KS98	P26373	203	211	RPL13	60S ribosomal protein L13	yes	no	2;3	0.061995	95.502
AEQEDRALRSF	DRAKAGLLERVKELQAEQEDRALRSFKLSV	KELQAEQEDRALRSFKLSVTVDPKYHPKII	Q	A	E	S	F	K	2	2	0	1	0	1	2	0	0	0	1	0	0	1	0	1	0	0	0	0	0	0	11		1320.64	A0A024R4E5;Q00341;H0Y394	A0A024R4E5	1043	1053	HDLBP	Vigilin	yes	no	3	0.1352	63.727
AEQERQHNY	VCKKNLGRLTRLYLKAEQERQHNYLKDGPY	TRLYLKAEQERQHNYLKDGPYITAEEAVAV	K	A	E	N	Y	L	1	1	1	0	0	2	2	0	1	0	0	0	0	0	0	0	0	0	1	0	0	0	9		1173.52	Q6P2Q9;I3L0J9	Q6P2Q9	786	794	PRPF8	Pre-mRNA-processing-splicing factor 8	yes	no	2;3	0.034129	90.709
AEQESARQL	RLKAKVEEARRLRERAEQESARQLQLAQEA	RRLRERAEQESARQLQLAQEAAQKRLQAEE	R	A	E	Q	L	Q	2	1	0	0	0	2	2	0	0	0	1	0	0	0	0	1	0	0	0	0	0	0	9		1030.5	Q15149	Q15149	2165	2173	PLEC	Plectin	yes	yes	2	0.0037037	151.97					By MS/MS
AEQIIFDHF	EEQPKLGRSREDMTEAEQIIFDHFSDPKFV	REDMTEAEQIIFDHFSDPKFVEQLITFLSL	E	A	E	H	F	S	1	0	0	1	0	1	1	0	1	2	0	0	0	2	0	0	0	0	0	0	0	0	9		1118.54	Q14997	Q14997	1305	1313	PSME4	Proteasome activator complex subunit 4	yes	yes	2	0.055919	98.997
AEQMPQHTL	KKQKRKNESSDEISDAEQMPQHTLKDQDSQ	SDEISDAEQMPQHTLKDQDSQ_________	D	A	E	T	L	K	1	0	0	0	0	2	1	0	1	0	1	0	1	0	1	0	1	0	0	0	0	0	9		1053.49	H3BRU9;H3BSP3;H3BTW3;Q3L8U1	H3BRU9	111	119	CHD9	Chromodomain-helicase-DNA-binding protein 9	yes	no	2	0.045226	94.302
AEQNRKDAEAW	LTQLLNNMRSQYEQLAEQNRKDAEAWFNEK	YEQLAEQNRKDAEAWFNEKSKELTTEIDNN	L	A	E	A	W	F	3	1	1	1	0	1	2	0	0	0	0	1	0	0	0	0	0	1	0	0	0	0	11		1316.61	CON__P13645;P13645;CON__Q7Z3Y7;Q7Z3Y7;CON__Q7Z3Y9;Q7Z3Y9;CON__P08727;P08727;K7EMS3;CON__Q99456;Q99456	CON__P13645	329	339	KRT10;KRT28;KRT26;KRT19;KRT12	Keratin, type I cytoskeletal 10;Keratin, type I cytoskeletal 28;Keratin, type I cytoskeletal 26;Keratin, type I cytoskeletal 19;Keratin, type I cytoskeletal 12	no	no	3	0.11917	64.918
AEQPTRYETL	RWLRDFVLPTAACQDAEQPTRYETLFQALD	AACQDAEQPTRYETLFQALDRNGDGVVDIG	D	A	E	T	L	F	1	1	0	0	0	1	2	0	0	0	1	0	0	0	1	0	2	0	1	0	0	0	10		1206.59	Q6NUK1;H3BMI3;J3KN42	Q6NUK1	18	27	SLC25A24	Calcium-binding mitochondrial carrier protein SCaMC-1	yes	no	2	0.13219	80.438
AEQQDSGRLY	SHNGSLINVGSLLQRAEQQDSGRLYLENKI	SLLQRAEQQDSGRLYLENKIHTLELKLEES	R	A	E	L	Y	L	1	1	0	1	0	2	1	1	0	0	1	0	0	0	0	1	0	0	1	0	0	0	10		1165.54	G3V119;H0YB24;Q8N163	G3V119	494	503	CCAR2	Cell cycle and apoptosis regulator protein 2	yes	no	2	0.036143	111.95
AEQSGMRTY	GMRALIYNSSTAGSQAEQSGMRTYYFSADT	STAGSQAEQSGMRTYYFSADTQEDMNAWVR	Q	A	E	T	Y	Y	1	1	0	0	0	1	1	1	0	0	0	0	1	0	0	1	1	0	1	0	0	0	9		1041.45	A0A1B0GTN9;E9PKC0;Q6IQ23	A0A1B0GTN9	151	159	PLEKHA7	Pleckstrin homology domain-containing family A member 7	yes	no	2	0.056983	92.439
AEQWAAEFIQ	GQVSLESGAGSGRAQAEQWAAEFIQQQGTS	SGRAQAEQWAAEFIQQQGTSDAWVDQFTRP	Q	A	E	I	Q	Q	3	0	0	0	0	2	2	0	0	1	0	0	0	1	0	0	0	1	0	0	0	0	10		1191.56	B4E0T2;P50542	B4E0T2	261	270	PEX5	Peroxisomal targeting signal 1 receptor	yes	no	2	0.086854	91.318					By MS/MS
AERDVYTGDAL	LDRAMRLVKDVFISAAERDVYTGDALRICI	FISAAERDVYTGDALRICIVTKEGIREETV	A	A	E	A	L	R	2	1	0	2	0	0	1	1	0	0	1	0	0	0	0	0	1	0	1	1	0	0	11		1208.57	P20618	P20618	211	221	PSMB1	Proteasome subunit beta type-1	yes	yes	2	0.0049526	126.31
AESASEAAKKY	QQATLLASNEAFKKQAESASEAAKKYMEEN	FKKQAESASEAAKKYMEENDQLKKGAAVDG	Q	A	E	K	Y	M	4	0	0	0	0	0	2	0	0	0	0	2	0	0	0	2	0	0	1	0	0	0	11		1153.56	C9JMD7;C9JSP1;C9JQ75;C9J0M4;P51572	C9JMD7	140	150	BCAP31	B-cell receptor-associated protein 31	yes	no	2;3	0.0014001	174.41		By MS/MS			By MS/MS
AESDDRLKH				A	E	K	H		1	1	0	2	0	0	1	0	1	0	1	1	0	0	0	1	0	0	0	0	0	0	9		1069.52		REV__Q5TYW2					yes	yes	3	0.11405	66.621
AESDFASTF	YVFGELLDMPNVRELAESDFASTFRLLTVF	PNVRELAESDFASTFRLLTVFAYGTYADYL	L	A	E	T	F	R	2	0	0	1	0	0	1	0	0	0	0	0	0	2	0	2	1	0	0	0	0	0	9		973.403	F5H4U8;F5H7C6;F5GYF7;F5H248;Q9UBW8	F5H4U8	56	64	COPS7A	COP9 signalosome complex subunit 7a	yes	no	1	0.064594	94.006
AESDIMKRQ	LGTDMVPAISLAYEQAESDIMKRQPRNPKT	SLAYEQAESDIMKRQPRNPKTDKLVNERLI	Q	A	E	R	Q	P	1	1	0	1	0	1	1	0	0	1	0	1	1	0	0	1	0	0	0	0	0	0	9		1076.53	P05023;B1AKY9;P50993;H0Y7C1;M0R116;A0A0A0MT26;P13637	P05023	827	835	ATP1A1;ATP1A2;ATP1A3	Sodium/potassium-transporting ATPase subunit alpha-1;Sodium/potassium-transporting ATPase subunit alpha-2;Sodium/potassium-transporting ATPase subunit alpha-3	yes	no	2;3	0.010229	147.19					By MS/MS
AESDVKHRT	LDAISTNEEEKEENEAESDVKHRTRDYKKT	EKEENEAESDVKHRTRDYKKTSLAPYVKVF	E	A	E	R	T	R	1	1	0	1	0	0	1	0	1	0	0	1	0	0	0	1	1	0	0	1	0	0	9		1041.52	P49642	P49642	372	380	PRIM1	DNA primase small subunit	yes	yes	3	0.048675	90.108
AESEKSQKL	LEKEGESKELKRLVMAESEKSQKLEEGCAC	LKRLVMAESEKSQKLEEGCACCRQRQPATV	M	A	E	K	L	E	1	0	0	0	0	1	2	0	0	0	1	2	0	0	0	2	0	0	0	0	0	0	9		1018.53	A0A087WY61;Q14980;H0YFY6	A0A087WY61	1257	1265	NUMA1	Nuclear mitotic apparatus protein 1	yes	no	3	0.093762	62.463
AESELQKEL	CTLIISYQKPKEVVVAESELQKELKKVKTA	PKEVVVAESELQKELKKVKTAHSNDGDCKT	V	A	E	E	L	K	1	0	0	0	0	1	3	0	0	0	2	1	0	0	0	1	0	0	0	0	0	0	9		1045.53	Q9BVM2	Q9BVM2	179	187	DPCD	Protein DPCD	yes	yes	2	0.052547	100.84
AESGLPLEV				A	E	E	V		1	0	0	0	0	0	2	1	0	0	2	0	0	0	1	1	0	0	0	1	0	0	9		913.476		REV__Q96MS0					yes	yes	1	0.026838	116.54				By MS/MS
AESGSPAQL	VMDCARVLVMDKGQVAESGSPAQLLAQKGL	MDKGQVAESGSPAQLLAQKGLFYRLAQESG	V	A	E	Q	L	L	2	0	0	0	0	1	1	1	0	0	1	0	0	0	1	2	0	0	0	0	0	0	9		858.408	A0A0G2JMG3;O95255	A0A0G2JMG3	1478	1486	ABCC6	Multidrug resistance-associated protein 6	yes	no	1	0.022538	110.63
AESGVERQV	ERDGSSGGVIRLAAIAESGVERQVLLGDQI	IRLAAIAESGVERQVLLGDQIPKFAVATLP	I	A	E	Q	V	L	1	1	0	0	0	1	2	1	0	0	0	0	0	0	0	1	0	0	0	2	0	0	9		973.483	P28072	P28072	214	222	PSMB6	Proteasome subunit beta type-6	yes	yes	2	0.022575	116.37
AESHSLHSH	WNPVSLMDNTLETRRAESHSLHSHPAAFEP	TLETRRAESHSLHSHPAAFEPSRQAAVPLV	R	A	E	S	H	P	1	0	0	0	0	0	1	0	3	0	1	0	0	0	0	3	0	0	0	0	0	0	9		1003.45	H0Y613;Q14687	H0Y613	407	415	GSE1	Genetic suppressor element 1	yes	no	3	0.093035	83.265
AESIGSLYL				A	E	Y	L		1	0	0	0	0	0	1	1	0	1	2	0	0	0	0	2	0	0	1	0	0	0	9		951.491		REV__A0A1B0GW50					yes	yes	1	0.087369	73.039
AESIVVHTY	EHLLVSIPLLINHLQAESIVVHTYAAHALE	LINHLQAESIVVHTYAAHALERLFTMRGPN	Q	A	E	T	Y	A	1	0	0	0	0	0	1	0	1	1	0	0	0	0	0	1	1	0	1	2	0	0	9		1017.51	P55060	P55060	513	521	CSE1L	Exportin-2	yes	yes	1;2	0.0051201	166.17
AESKEIVRGY	VLIRVHSAPRSGAPAAESKEIVRGYKWAEY	SGAPAAESKEIVRGYKWAEYHADIYDKVSG	A	A	E	G	Y	K	1	1	0	0	0	0	2	1	0	1	0	1	0	0	0	1	0	0	1	1	0	0	10		1150.6	Q9NRX4	Q9NRX4	38	47	PHPT1	14 kDa phosphohistidine phosphatase	yes	yes	2;3	0.014293	111.06		By matching			By matching
AESLIAKKI	GTTSVTVLAAELLREAESLIAKKIHPQTII	AELLREAESLIAKKIHPQTIIAGWREATKA	E	A	E	K	I	H	2	0	0	0	0	0	1	0	0	2	1	2	0	0	0	1	0	0	0	0	0	0	9		971.602	P78371;F5GWF6;F8VQ14	P78371	113	121	CCT2	T-complex protein 1 subunit beta	yes	no	2;3	0.0061843	153.71		By matching			By matching
AESLQPKGY	TTLGPKKEITDIAAAAESLQPKGYTLATTQ	TDIAAAAESLQPKGYTLATTQVKTPIPLLL	A	A	E	G	Y	T	1	0	0	0	0	1	1	1	0	0	1	1	0	0	1	1	0	0	1	0	0	0	9		991.497	A0A087X0E3;A0A0A0MS59;A0A0C4DFX4;Q6ZRS2	A0A087X0E3	291	299	SRCAP	Helicase SRCAP	yes	no	2	0.013474	121.31
AESMYQIKY	VKAQYEDIANRSRAEAESMYQIKYEELQSL	NRSRAEAESMYQIKYEELQSLAGKHGDDLR	E	A	E	K	Y	E	1	0	0	0	0	1	1	0	0	1	0	1	1	0	0	1	0	0	2	0	0	0	9		1131.53	CON__P05787;P05787;CON__H-INV:HIT000292931;CON__Q9H552	CON__P05787	278	286	KRT8	Keratin, type II cytoskeletal 8	yes	no	1;2	8.9303e-26	219.72	By matching	By matching	By matching		By MS/MS
AESPAGHSF	ITQAKHTAKSISDQCAESPAGHSFLSWLGF	SISDQCAESPAGHSFLSWLGFSSMDTNGSY	C	A	E	S	F	L	2	0	0	0	0	0	1	1	1	0	0	0	0	1	1	2	0	0	0	0	0	0	9		901.393	H7C1Q6;H7BXF4;B1PBA3;Q9NXE4;H7C235;H7C0W5	H7C1Q6	490	498	SMPD4	Sphingomyelin phosphodiesterase 4	yes	no	2	0.0074773	153.15					By MS/MS
AESQVRSNN				A	E	N	N		1	1	2	0	0	1	1	0	0	0	0	0	0	0	0	2	0	0	0	1	0	0	9		1003.47		REV__Q53RT3					yes	yes	2	0.060018	86.953
AESSESFTMASSPAQRRRGND	______________________________	FTMASSPAQRRRGNDPLTSSPGRSSRRTDA	M	A	E	N	D	P	3	3	1	1	0	1	2	1	0	0	0	0	1	1	1	5	1	0	0	0	0	0	21		2283.03	P49736;F8WDM3	P49736	2	22	MCM2	DNA replication licensing factor MCM2	yes	no	3	3.5295e-05	73.809
AESSGQKSF	VTRSARAKASIQAASAESSGQKSFAANGIQ	SIQAASAESSGQKSFAANGIQAHPESSTGS	S	A	E	S	F	A	1	0	0	0	0	1	1	1	0	0	0	1	0	1	0	3	0	0	0	0	0	0	9		939.43	Q5QJE6;J3KP30	Q5QJE6	18	26	DNTTIP2	Deoxynucleotidyltransferase terminal-interacting protein 2	yes	no	2	0.052354	90.761
AESVGAKHY	LEKERHVSIQEAESYAESVGAKHYHTSAKQ	QEAESYAESVGAKHYHTSAKQNKGIEELFL	Y	A	E	H	Y	H	2	0	0	0	0	0	1	1	1	0	0	1	0	0	0	1	0	0	1	1	0	0	9		960.466	Q9UL25	Q9UL25	151	159	RAB21	Ras-related protein Rab-21	yes	yes	2;3	0.048811	102.71			By matching
AETDFEKRDF	QEFKNANAVMEYEKIAETDFEKRDFRKVVF	EYEKIAETDFEKRDFRKVVFCMDRALEFAP	I	A	E	D	F	R	1	1	0	2	0	0	2	0	0	0	0	1	0	2	0	0	1	0	0	0	0	0	10		1256.57	Q99615;K7EJL5;K7EN19;K7EJV7;K7ER44;K7EPP7;K7ESP1;K7EIH8	Q99615	149	158	DNAJC7	DnaJ homolog subfamily C member 7	yes	no	2;3	0.019833	111.46
AETDRKEYV	LLQVVPSCVASLDDVAETDRKEYVTVKIRK	ASLDDVAETDRKEYVTVKIRKKWNSKLYDL	V	A	E	Y	V	T	1	1	0	1	0	0	2	0	0	0	0	1	0	0	0	0	1	0	1	1	0	0	9		1109.54	Q96NW4	Q96NW4	907	915	ANKRD27	Ankyrin repeat domain-containing protein 27	yes	yes	2	0.11331	78.324
AETEERSLDNF	______________________________	______________________________	M	A	E	N	F	F	1	1	1	1	0	0	3	0	0	0	1	0	0	1	0	1	1	0	0	0	0	0	11		1309.58	Q9UKY7	Q9UKY7	2	12	CDV3	Protein CDV3 homolog	yes	yes	2	0.10466	83.883			By MS/MS
AETELINSL				A	E	S	L		1	0	1	0	0	0	2	0	0	1	2	0	0	0	0	1	1	0	0	0	0	0	9		988.508		REV__Q15744					yes	yes	2	0.05406	100.07
AETEPIVKM	REKRTTVVAQLKQLQAETEPIVKMFEDPET	QLKQLQAETEPIVKMFEDPETTRQMQSTRD	Q	A	E	K	M	F	1	0	0	0	0	0	2	0	0	1	0	1	1	0	1	0	1	0	0	1	0	0	9		1016.52	P60228;H0YBR5;E5RIT4	P60228	86	94	EIF3E	Eukaryotic translation initiation factor 3 subunit E	yes	no	2	0.019164	113.89
AETESHIY	______________________________	______________________________	S	A	E	I	Y	R	1	0	0	0	0	0	2	0	1	1	0	0	0	0	0	1	1	0	1	0	0	0	8		948.419	U3KQU4;O14569	U3KQU4	5	12	CYB561D2	Cytochrome b561 domain-containing protein 2	yes	no	2	0.040744	137.44
AETGLVGRY	APQNARLSFFLLEQGAETGLVGRYFTINRD	FLLEQGAETGLVGRYFTINRDNGIVSSLVP	G	A	E	R	Y	F	1	1	0	0	0	0	1	2	0	0	1	0	0	0	0	0	1	0	1	1	0	0	9		964.498	Q9UN70	Q9UN70	501	509	PCDHGC3	Protocadherin gamma-C3	yes	yes	2	0.10983	79.116
AETGQVQKI	VYLRANVPNKVIQCFAETGQVQKIVLYAKK	KVIQCFAETGQVQKIVLYAKKVGYTPDWIF	F	A	E	K	I	V	1	0	0	0	0	2	1	1	0	1	0	1	0	0	0	0	1	0	0	1	0	0	9		972.524	A0A087WVQ6;Q00610	A0A087WVQ6	497	505	CLTC	Clathrin heavy chain;Clathrin heavy chain 1	yes	no	1;2	8.0328e-36	230.59	By matching	By MS/MS	By MS/MS	By MS/MS	By MS/MS
AETGSGKTL	TLAPAIRDKLDILGAAETGSGKTLAFAIPM	LDILGAAETGSGKTLAFAIPMIHAVLQWQK	A	A	E	T	L	A	1	0	0	0	0	0	1	2	0	0	1	1	0	0	0	1	2	0	0	0	0	0	9		862.44	G3V529;Q9GZR7;Q9NUL7	G3V529	194	202	DDX24;DDX28	ATP-dependent RNA helicase DDX24;Probable ATP-dependent RNA helicase DDX28	yes	no	2	0.018649	114.39
AETKEFPIV				A	E	I	V		1	0	0	0	0	0	2	0	0	1	0	1	0	1	1	0	1	0	0	1	0	0	9		1032.55		REV__A0A087X0I9					yes	yes	2	0.096209	70.912
AETPDIKLF	______________________________	TAAPAVAETPDIKLFGKWSTDDVQINDISL	V	A	E	L	F	G	1	0	0	1	0	0	1	0	0	1	1	1	0	1	1	0	1	0	0	0	0	0	9		1032.55	M0QZN2;M0R0F0;M0R0R2;P46782	M0QZN2	12	20	RPS5	40S ribosomal protein S5;40S ribosomal protein S5, N-terminally processed	yes	no	1;2	0.01312	122.13					By MS/MS
AETPQAKKI	SGSLKKRKQNEAAKEAETPQAKKIKLQTPN	NEAAKEAETPQAKKIKLQTPNTFPKRKKGE	E	A	E	K	I	K	2	0	0	0	0	1	1	0	0	1	0	2	0	0	1	0	1	0	0	0	0	0	9		984.56	A0A0A0MRM9;Q14978	A0A0A0MRM9	604	612	NOLC1	Nucleolar and coiled-body phosphoprotein 1	yes	no	2;3	0.016924	132.57
AETPVYRF	WSQKRHYQEAYLNGHAETPVYRFSLADGTI	EAYLNGHAETPVYRFSLADGTIVTAQTKSK	H	A	E	R	F	S	1	1	0	0	0	0	1	0	0	0	0	0	0	1	1	0	1	0	1	1	0	0	8		981.492	Q9Y6Q9	Q9Y6Q9	328	335	NCOA3	Nuclear receptor coactivator 3	yes	yes	2	0.053581	119.89
AETTGARHY	ELLGSSDLPTPASRGAETTGARHYSRLIVQ	TPASRGAETTGARHYSRLIVQYFCGNRDLA	G	A	E	H	Y	S	2	1	0	0	0	0	1	1	1	0	0	0	0	0	0	0	2	0	1	0	0	0	9		1004.47	A0A087WXS8	A0A087WXS8	51	59	CEP89		yes	yes	3	0.055612	76.827
AETVATAGL				A	E	G	L		3	0	0	0	0	0	1	1	0	0	1	0	0	0	0	0	2	0	0	1	0	0	9		831.434		REV__H0YEN2					yes	yes	1	0.033623	108.98		By matching			By matching
AETVQLPYLL				A	E	L	L		1	0	0	0	0	1	1	0	0	0	3	0	0	0	1	0	1	0	1	1	0	0	10		1145.63		REV__P48029					yes	yes	2	0.066286	77.674			By matching
AEVAAEKSF	QRQQCAFIQFATRQAAEVAAEKSFNKLIVN	FATRQAAEVAAEKSFNKLIVNGRRLNVKWG	A	A	E	S	F	N	3	0	0	0	0	0	2	0	0	0	0	1	0	1	0	1	0	0	0	1	0	0	9		950.471	Q9NW64	Q9NW64	280	288	RBM22	Pre-mRNA-splicing factor RBM22	yes	yes	1	0.13152	74.173
AEVAEHVQY	KDNEIARLKKENKELAEVAEHVQYMAELIE	KENKELAEVAEHVQYMAELIERLNGEPLDN	L	A	E	Q	Y	M	2	0	0	0	0	1	2	0	1	0	0	0	0	0	0	0	0	0	1	2	0	0	9		1044.49	E2QRF9;O75496	E2QRF9	142	150	GMNN	Geminin	yes	no	2	0.054696	99.7
AEVDKVTGRF	RIIGAKDHASIQMNVAEVDKVTGRFNGQFK	IQMNVAEVDKVTGRFNGQFKTYAICGAIRR	V	A	E	R	F	N	1	1	0	1	0	0	1	1	0	0	0	1	0	1	0	0	1	0	0	2	0	0	10		1120.59	P63220;Q8WVC2;Q9BYK1	P63220	37	46	RPS21	40S ribosomal protein S21	yes	no	2;3	0.097216	88.681
AEVDLERTF	KDVLLRPKRSSLKSRAEVDLERTFTFRNSK	SSLKSRAEVDLERTFTFRNSKQTYSGIPII	R	A	E	T	F	T	1	1	0	1	0	0	2	0	0	0	1	0	0	1	0	0	1	0	0	1	0	0	9		1078.53	P36959	P36959	28	36	GMPR	GMP reductase 1	yes	yes	2	0.028894	114.89
AEVDPVTVF	GGIVSKNFTKKIQLPAEVDPVTVFASLSPE	KKIQLPAEVDPVTVFASLSPEGLLIIEAPQ	P	A	E	V	F	A	1	0	0	1	0	0	1	0	0	0	0	0	0	1	1	0	1	0	0	3	0	0	9		975.491	Q9UJY1	Q9UJY1	147	155	HSPB8	Heat shock protein beta-8	yes	yes	1	0.076183	88.942
AEVEGAGVKAW	VSYKAKRWIHDVRTIAEVEGAGVKAWRRAQ	VRTIAEVEGAGVKAWRRAQWHEQILVPALP	I	A	E	A	W	R	3	0	0	0	0	0	2	2	0	0	0	1	0	0	0	0	0	1	0	2	0	0	11		1115.56	Q5T370;Q8N5I2	Q5T370	187	197	ARRDC1	Arrestin domain-containing protein 1	yes	no	2	0.11221	82.287
AEVEQKKKRTF	______________________________	______________________________	M	A	E	T	F	R	1	1	0	0	0	1	2	0	0	0	0	3	0	1	0	0	1	0	0	1	0	0	11		1362.76	K7EJ78;K7EQJ5;K7ELC2;P62841	K7EJ78	2	12	RPS15	40S ribosomal protein S15	yes	no	3	0.095914	72.652
AEVGFVRFF	______________________________	LQLESAAEVGFVRFFQGMPEKPTTTVRLFD	A	A	E	F	F	Q	1	1	0	0	0	0	1	1	0	0	0	0	0	3	0	0	0	0	0	2	0	0	9		1070.55	E9PHA6;P43246	E9PHA6	15	23	MSH2	DNA mismatch repair protein Msh2	yes	no	2	0.10772	79.597
AEVKYGIKEY	PIVGVRLVSEFPYIEAEVKYGIKEYACTAV	FPYIEAEVKYGIKEYACTAVDMISRRTRLA	E	A	E	E	Y	A	1	0	0	0	0	0	2	1	0	1	0	2	0	0	0	0	0	0	2	1	0	0	10		1198.62	P43304	P43304	535	544	GPD2	Glycerol-3-phosphate dehydrogenase, mitochondrial	yes	yes	3	0.14644	77.64
AEVLPQHKF	______________________________	TGESDLAEVLPQHKFDSKSLEAYLNQHLSG	L	A	E	K	F	D	1	0	0	0	0	1	1	0	1	0	1	1	0	1	1	0	0	0	0	1	0	0	9		1067.58	Q709F0;F8WEV0;D6RDI8	Q709F0	12	20	ACAD11	Acyl-CoA dehydrogenase family member 11	yes	no	2	0.1528	70.525
AEVPEQKNY	TSNKEIRFNSVTELCAEVPEQKNYVGMQNC	SVTELCAEVPEQKNYVGMQNCPKDGFPVPA	C	A	E	N	Y	V	1	0	1	0	0	1	2	0	0	0	0	1	0	0	1	0	0	0	1	1	0	0	9		1076.51	F8VUJ3;Q8N4A0	F8VUJ3	501	509	POC1B-GALNT4;GALNT4	Polypeptide N-acetylgalactosaminyltransferase;Polypeptide N-acetylgalactosaminyltransferase 4	yes	no	2	0.080535	87.476
AEVSETAL	LDDRTVLVGQRLPLMAEVSETALYCGIRPS	GQRLPLMAEVSETALYCGIRPSNPESSEKW	M	A	E	A	L	Y	2	0	0	0	0	0	2	0	0	0	1	0	0	0	0	1	1	0	0	1	0	0	8		818.402	Q71F56	Q71F56	610	617	MED13L	Mediator of RNA polymerase II transcription subunit 13-like	yes	yes	1	0.092169	101.72
AEVTATALV				A	E	L	V		3	0	0	0	0	0	1	0	0	0	1	0	0	0	0	0	2	0	0	2	0	0	9		873.481		REV__Q9UPQ3					yes	yes	1	0.061763	86.086
AEWDQVTVY	LPLSAHGIVVAWLSRAEWDQVTVYLFCDDH	VAWLSRAEWDQVTVYLFCDDHKLQRYALNR	R	A	E	V	Y	L	1	0	0	1	0	1	1	0	0	0	0	0	0	0	0	0	1	1	1	2	0	0	9		1109.5	Q9Y4W2	Q9Y4W2	49	57	LAS1L	Ribosomal biogenesis protein LAS1L	yes	yes	1	0.14053	72.485
AEWSDSAQGSESHSL	WRKKSSGGKGGSYSKAEWSDSAQGSESHSL	AEWSDSAQGSESHSL_______________	K	A	E	S	L	-	2	0	0	1	0	1	2	1	1	0	1	0	0	0	0	5	0	1	0	0	0	0	15		1589.66	Q6DU44;P13747	Q6DU44	344	358	HLA-E	HLA class I histocompatibility antigen, alpha chain E	yes	no	2	7.8029e-05	101.39
AEYGEIKNI	GVHEEATEEDIHDKFAEYGEIKNIHLNLDR	DIHDKFAEYGEIKNIHLNLDRRTGYLKGYT	F	A	E	N	I	H	1	0	1	0	0	0	2	1	0	2	0	1	0	0	0	0	0	0	1	0	0	0	9		1035.52	A0A0J9YW13;Q9Y5S9	A0A0J9YW13	26	34	RBM8A	RNA-binding protein 8A	yes	no	1;2	0.00059837	171.53					By matching
AEYIQKNVQLY	ILLLCVGEAGDTVQFAEYIQKNVQLYKMRN	TVQFAEYIQKNVQLYKMRNGYELSPTAAAN	F	A	E	L	Y	K	1	0	1	0	0	2	1	0	0	1	1	1	0	0	0	0	0	0	2	1	0	0	11		1367.71	P49721	P49721	57	67	PSMB2	Proteasome subunit beta type-2	yes	yes	2	0.068272	91.867
AEYNSDLHQF	KYHNDPRFISYCLKFAEYNSDLHQFFEFLY	YCLKFAEYNSDLHQFFEFLYNHGIGTLSSP	F	A	E	Q	F	F	1	0	1	1	0	1	1	0	1	0	1	0	0	1	0	1	0	0	1	0	0	0	10		1222.53	O43683;C9JRC7;C9JQA4	O43683	76	85	BUB1	Mitotic checkpoint serine/threonine-protein kinase BUB1	yes	no	2	0.023707	125.53
AFANLRKVLISDSLD	______________________________	AFANLRKVLISDSLDPCCRKILQDGGLQVV	M	A	F	L	D	P	2	1	1	2	0	0	0	0	0	1	3	1	0	1	0	2	0	0	0	1	0	0	15		1660.91	O43175	O43175	2	16	PHGDH	D-3-phosphoglycerate dehydrogenase	yes	yes	2	4.1134e-20	155.97
AFDDVVGETVGKTD	EGEIKRDFIATLEAEAFDDVVGETVGKTDY	EAFDDVVGETVGKTDYIPLLDVDEKTGNSE	E	A	F	T	D	Y	1	0	0	3	0	0	1	2	0	0	0	1	0	1	0	0	2	0	0	3	0	0	14		1451.68	E7EVA0;P27816;A0A0J9YVV8;A0A0J9YW37;H7C456	E7EVA0	33	46	MAP4	Microtubule-associated protein;Microtubule-associated protein 4	yes	no	2	2.9079e-10	144.1			By MS/MS
AFGDLEYEI				A	F	E	I		1	0	0	1	0	0	2	1	0	1	1	0	0	1	0	0	0	0	1	0	0	0	9		1055.48		REV__H7C1I7					yes	yes	2	0.091997	83.614
AFLTSLGYSV				A	F	S	V		1	0	0	0	0	0	0	1	0	0	2	0	0	1	0	2	1	0	1	1	0	0	10		1056.55		REV__Q8IWD5					yes	yes	2	0.085492	91.906	By MS/MS
AGAGGSGSRISVS	PSYGARPVSSAASVYAGAGGSGSRISVSRS	VYAGAGGSGSRISVSRSTSFRGGMGSGGLA	Y	A	G	V	S	R	2	1	0	0	0	0	0	4	0	1	0	0	0	0	0	4	0	0	0	1	0	0	13		1104.55	P05783;F8VZY9;CON__P05784	P05783	37	49	KRT18	Keratin, type I cytoskeletal 18	no	no	2	7.5917e-05	117.02		By MS/MS	By MS/MS
AGAPHDRQL				A	G	Q	L		2	1	0	1	0	1	0	1	1	0	1	0	0	0	1	0	0	0	0	0	0	0	9		963.489		REV__A0A0A0MRM2					yes	yes	2	0.081434	75.854
AGAVTLAVV				A	G	V	V		3	0	0	0	0	0	0	1	0	0	1	0	0	0	0	0	1	0	0	3	0	0	9		799.48		REV__P98161					yes	yes	1	0.077895	77.748
AGDASGQFV				A	G	F	V		2	0	0	1	0	1	0	2	0	0	0	0	0	1	0	1	0	0	0	1	0	0	9		850.382		REV__Q6N022					yes	yes	1	0.10983	79.116
AGDDAPRAV	ALVIDNGSGMCKAGFAGDDAPRAVFPSIVG	MCKAGFAGDDAPRAVFPSIVGRPRHQGVMV	F	A	G	A	V	F	3	1	0	2	0	0	0	1	0	0	0	0	0	0	1	0	0	0	0	1	0	0	9		870.42	P60709;E7EVS6;G5E9R0;C9JUM1;C9JZR7;C9JTX5;F8WCH0;P63261;I3L4N8;I3L3R2;I3L3I0;I3L1U9;J3KT65;K7EM38;A5A3E0;P0CG39;Q6S8J3;P0CG38;A6NL76;P68133;P68032;P63267;P62736;C9JFL5;F6UVQ4;F6QUT6;F8WB63;B8ZZJ2	P63261	22	30	ACTB;ACTG2;ACTG1;POTEF;POTEJ;POTEE;POTEI;ACTA1;ACTC1;ACTA2	Actin, cytoplasmic 1;Actin, cytoplasmic 1, N-terminally processed;Actin, cytoplasmic 2;Actin, cytoplasmic 2, N-terminally processed;POTE ankyrin domain family member F;POTE ankyrin domain family member J;POTE ankyrin domain family member E;POTE ankyrin domain family member I;Actin, alpha skeletal muscle;Actin, alpha cardiac muscle 1;Actin, gamma-enteric smooth muscle;Actin, aortic smooth muscle	no	no	2	0.0016484	164.72	By matching	By MS/MS	By matching		By MS/MS
AGDDGIVVV	IVRFLVQLDDYRFASAGDDGIVVVWNAQTG	DYRFASAGDDGIVVVWNAQTGEKLLELNGH	S	A	G	V	V	W	1	0	0	2	0	0	0	2	0	1	0	0	0	0	0	0	0	0	0	3	0	0	9		843.434	H0YAA3;Q9HAD4;D6RH33;D6R9E7;D6RB94;B4DK73;B4DHS8;D6RBY6;D6RE66	H0YAA3	53	61	WDR41	WD repeat-containing protein 41	yes	no	1	0.082345	86.866
AGDDPSVPL	ADALGLELAQVKVFNAGDDPSVPLHVLSRL	QVKVFNAGDDPSVPLHVLSRLAINSDLCCS	N	A	G	P	L	H	1	0	0	2	0	0	0	1	0	0	1	0	0	0	2	1	0	0	0	1	0	0	9		869.413	O95685	O95685	121	129	PPP1R3D	Protein phosphatase 1 regulatory subunit 3D	yes	yes	1	0.1125	74.423		By matching
AGDDRGSVF	RVLALSFDAPGRLLWAGDDRGSVFSFLFDM	PGRLLWAGDDRGSVFSFLFDMATGKLTKAK	W	A	G	V	F	S	1	1	0	2	0	0	0	2	0	0	0	0	0	1	0	1	0	0	0	1	0	0	9		922.414	A0A087X091	A0A087X091	69	77	WDR13		yes	yes	2	0.057167	88.37		By matching			By matching
AGDDVVVF	YVKKCQDMIMTELTNAGDDVVVFYNDKASL	IMTELTNAGDDVVVFYNDKASLAHLLDMMK	N	A	G	V	F	Y	1	0	0	2	0	0	0	1	0	0	0	0	0	1	0	0	0	0	0	3	0	0	8		820.397	Q14573	Q14573	1328	1335	ITPR3	Inositol 1,4,5-trisphosphate receptor type 3	yes	yes	1	0.16911	93.593
AGDEAMVQM	TMDDQGMTPLMYACAAGDEAMVQMLIDAGA	LMYACAAGDEAMVQMLIDAGANLDIQVPSN	A	A	G	Q	M	L	2	0	0	1	0	1	1	1	0	0	0	0	2	0	0	0	0	0	0	1	0	0	9		950.384	Q8N961	Q8N961	532	540	ABTB2	Ankyrin repeat and BTB/POZ domain-containing protein 2	yes	yes	2	0.019491	125.25					By MS/MS
AGDEFETRF	GEGPAADPLHQAMRAAGDEFETRFRRTFSD	HQAMRAAGDEFETRFRRTFSDLAAQLHVT_	A	A	G	R	F	R	1	1	0	1	0	0	2	1	0	0	0	0	0	2	0	0	1	0	0	0	0	0	9		1070.47	G3V3G8;G3V5A9;G3V4B7;Q92843	G3V3G8	49	57	BCL2L2	Bcl-2-like protein 2	yes	no	2	0.0080436	134.48		By matching	By matching
AGDEGRVLL	EVPASQPAPLLSAAAAGDEGRVLLDTWYVI	LLSAAAAGDEGRVLLDTWYVIKPGNTKEKV	A	A	G	L	L	D	1	1	0	1	0	0	1	2	0	0	2	0	0	0	0	0	0	0	0	1	0	0	9		928.498	K7ERN4;Q6PJ61	K7ERN4	78	86	FBXO46	F-box only protein 46	yes	no	2	0.077925	99.139
AGDESAGTL				A	G	T	L		2	0	0	1	0	0	1	2	0	0	1	0	0	0	0	1	1	0	0	0	0	0	9		819.361		REV__Q9NZI7					yes	yes	1	0.07958	76.847
AGDGDVKL	______________________________	______________________________	A	A	G	K	L	G	1	0	0	2	0	0	0	2	0	0	1	1	0	0	0	0	0	0	0	1	0	0	8		773.392	O15173	O15173	3	10	PGRMC2	Membrane-associated progesterone receptor component 2	yes	yes	2	0.078749	110.81					By matching
AGDGEGAGVL	LALYPGPDEKAPQEAAGDGEGAGVLGLSAS	APQEAAGDGEGAGVLGLSASAECHLCPVCG	A	A	G	V	L	G	2	0	0	1	0	0	1	4	0	0	1	0	0	0	0	0	0	0	0	1	0	0	10		844.393	Q01101	Q01101	423	432	INSM1	Insulinoma-associated protein 1	yes	yes	1	0.073542	97.068
AGDGEVTKI	KINPDWKTHRLLDLGAGDGEVTKIMSPHFE	RLLDLGAGDGEVTKIMSPHFEEIYATELSE	G	A	G	K	I	M	1	0	0	1	0	0	1	2	0	1	0	1	0	0	0	0	1	0	0	1	0	0	9		888.455	Q8TD49;Q9H1A3;H3BN86;H3BQD2;H3BM54	Q8TD49	118	126	PAP1;METTL9	Methyltransferase-like protein 9	yes	no	1;2	0.00014902	178.94	By MS/MS	By MS/MS		By MS/MS	By MS/MS
AGDGLIEL	GDSKAAELIANSLATAGDGLIELRKLEAAE	IANSLATAGDGLIELRKLEAAEDIAYQLSR	T	A	G	E	L	R	1	0	0	1	0	0	1	2	0	1	2	0	0	0	0	0	0	0	0	0	0	0	8		786.412	P35232;C9JW96	P35232	231	238	PHB	Prohibitin	yes	no	1	0.088403	103.29
AGDGPGGAF	KLVMRRKGISGKGPGAGDGPGGAFARVSDS	SGKGPGAGDGPGGAFARVSDSIPPLPPPQQ	G	A	G	A	F	A	2	0	0	1	0	0	0	4	0	0	0	0	0	1	1	0	0	0	0	0	0	0	9		747.319	A8MWX3	A8MWX3	443	451	WASH4P	Putative WAS protein family homolog 4	yes	yes	1	0.034581	110.34					By MS/MS
AGDGPPRSF	LRELGPDGEEAEGPGAGDGPPRSFDWGYEE	EAEGPGAGDGPPRSFDWGYEERSGAHSSAS	G	A	G	S	F	D	1	1	0	1	0	0	0	2	0	0	0	0	0	1	2	1	0	0	0	0	0	0	9		902.425	A0A0A0MSN9;P18615;A0A0G2JI50;E9PD43;A0A0A0MT02	A0A0A0MSN9	153	161	NELFE	Negative elongation factor E	yes	no	2	0.052547	100.84					By matching
AGDGPQFQF	EWEDFSTQPDAQGLKAGDGPQFQFTLMSYN	DAQGLKAGDGPQFQFTLMSYNILAQDLMQQ	K	A	G	Q	F	T	1	0	0	1	0	2	0	2	0	0	0	0	0	2	1	0	0	0	0	0	0	0	9		965.424	Q9UNK9	Q9UNK9	237	245	ANGEL1	Protein angel homolog 1	yes	yes	1;2	0.020864	123.45
AGDGSVLLI	ENGRPYSPSQYALQYAGDGSVLLIPRTMAD	QYALQYAGDGSVLLIPRTMADQQARRQERK	Y	A	G	L	I	P	1	0	0	1	0	0	0	2	0	1	2	0	0	0	0	1	0	0	0	1	0	0	9		843.47	J3QKY3;B4DYE1;F5H1B7;J9JIE5;Q14494	J3QKY3	544	552	NFE2L1	Nuclear factor erythroid 2-related factor 1	yes	no	1	0.091997	83.614
AGDHPGRAV	AVVDGRLSIHRIKRTAGDHPGRAVQTLQME	HRIKRTAGDHPGRAVQTLQMELQQIMKGNF	T	A	G	A	V	Q	2	1	0	1	0	0	0	2	1	0	0	0	0	0	1	0	0	0	0	1	0	0	9		878.436	Q06210	Q06210	316	324	GFPT1	Glutamine--fructose-6-phosphate aminotransferase [isomerizing] 1	yes	yes	2	0.11517	66.351
AGDLDSTTF	QIAKIVTQQEQQNLTAGDLDSTTFGTIPPH	EQQNLTAGDLDSTTFGTIPPHPPPPPPPLP	T	A	G	T	F	G	1	0	0	2	0	0	0	1	0	0	1	0	0	1	0	1	2	0	0	0	0	0	9		925.403	H0YBZ4;Q15390	H0YBZ4	130	138	MTFR1	Mitochondrial fission regulator 1	yes	no	1	0.045014	94.407					By MS/MS
AGDLIHGQPG				A	G	P	G		1	0	0	1	0	1	0	3	1	1	1	0	0	0	1	0	0	0	0	0	0	0	10		963.477		REV__P06681					yes	yes	2	0.1043	68.422
AGDNSTLL	ERNGRMRVKAIFSHAAGDNSTLLSFKEGDL	KAIFSHAAGDNSTLLSFKEGDLITLLVPEA	A	A	G	L	L	S	1	0	1	1	0	0	0	1	0	0	2	0	0	0	0	1	1	0	0	0	0	0	8		789.387	I3L4C2;I3L3C6;B4DWA1;Q9UQB8	I3L4C2	420	427	BAIAP2	Brain-specific angiogenesis inhibitor 1-associated protein 2	yes	no	1	0.071395	110.61
AGDQPGADL	WLPELVEHAKNLRVNAGDQPGADLGPLITP	KNLRVNAGDQPGADLGPLITPQAKERVCNL	N	A	G	D	L	G	2	0	0	2	0	1	0	2	0	0	1	0	0	0	1	0	0	0	0	0	0	0	9		842.377	G3V4Z4;Q02252	G3V4Z4	64	72	ALDH6A1	Methylmalonate-semialdehyde dehydrogenase [acylating], mitochondrial	yes	no	1;2	0.022495	110.67
AGDSEQTL	______________________________	______________________________	M	A	G	T	L	Q	1	0	0	1	0	1	1	1	0	0	1	0	0	0	0	1	1	0	0	0	0	0	8		819.361	Q9BZX2	Q9BZX2	2	9	UCK2	Uridine-cytidine kinase 2	yes	yes	1	0.030196	138.85
AGDSPGSQF	RAAKKKASLQSGQEGAGDSPGSQFSKWPAS	QSGQEGAGDSPGSQFSKWPASPGSHSNDDF	G	A	G	Q	F	S	1	0	0	1	0	1	0	2	0	0	0	0	0	1	1	2	0	0	0	0	0	0	9		864.361	Q12778	Q12778	284	292	FOXO1	Forkhead box protein O1	yes	yes	1;2	0.006419	157.58
AGDSVYTYF	LDGYSGPAYSDTYSSAGDSVYTYFSAVAGQ	SDTYSSAGDSVYTYFSAVAGQDGEVDAEEL	S	A	G	Y	F	S	1	0	0	1	0	0	0	1	0	0	0	0	0	1	0	1	1	0	2	1	0	0	9		1021.44	C9JV47;C9JIZ3;C9JWQ8;H7BXD5;P28676	C9JV47	31	39	GCA	Grancalcin	yes	no	1	0.06415	94.262
AGDTGVKL	ETATARIEEMLSKSRAGDTGVKLEVNERIL	EMLSKSRAGDTGVKLEVNERILGCCTSLMQ	R	A	G	K	L	E	1	0	0	1	0	0	0	2	0	0	1	1	0	0	0	0	1	0	0	1	0	0	8		759.413	O00291	O00291	810	817	HIP1	Huntingtin-interacting protein 1	yes	yes	2	0.030873	133.6		By MS/MS			By MS/MS
AGDTLPIEV	VQKFVNKGEKGIMVLAGDTLPIEVYCHLPV	KGIMVLAGDTLPIEVYCHLPVMCEDRNLPY	L	A	G	E	V	Y	1	0	0	1	0	0	1	1	0	1	1	0	0	0	1	0	1	0	0	1	0	0	9		913.476	D6RC52;D6RCB9;Q9NX24;H0YC83	D6RC52	82	90	NHP2	H/ACA ribonucleoprotein complex subunit 2	yes	no	1;2	0.0023139	160.03	By matching	By MS/MS		By MS/MS	By MS/MS
AGDTQSISL				A	G	S	L		1	0	0	1	0	1	0	1	0	1	1	0	0	0	0	2	1	0	0	0	0	0	9		890.435		REV__P09919					yes	yes	2	0.050505	95.352
AGDTSAPQL				A	G	Q	L		2	0	0	1	0	1	0	1	0	0	1	0	0	0	1	1	1	0	0	0	0	0	9		858.408		REV__A0A0A0MT08					yes	yes	1	0.012834	122.79					By MS/MS
AGDTTNFHF	SPEGKAKIQLQLVLHAGDTTNFHFSNESTA	LQLVLHAGDTTNFHFSNESTAVKERDAVKD	H	A	G	H	F	S	1	0	1	1	0	0	0	1	1	0	0	0	0	2	0	0	2	0	0	0	0	0	9		1008.43	P32780;E9PL58	P32780	71	79	GTF2H1	General transcription factor IIH subunit 1	yes	no	2	0.058003	97.798
AGEAPEDRIMMHPDSYPELALL				A	G	L	L		3	1	0	2	0	0	3	1	1	1	3	0	2	0	3	1	0	0	1	0	0	0	22		2454.16		REV__G8JLH2					yes	yes	3	0.02986	41.521
AGELDQALG	EPLLTIAVNKETRVRAGELDQALGRPFTLS	KETRVRAGELDQALGRPFTLSISNQYGDDE	R	A	G	L	G	R	2	0	0	1	0	1	1	2	0	0	2	0	0	0	0	0	0	0	0	0	0	0	9		872.424	Q9BST9	Q9BST9	368	376	RTKN	Rhotekin	yes	yes	1	0.18065	66.073
AGGDSGTLL	KAPHLQLIEGKIDGGAGGDSGTLLTAQTIT	GKIDGGAGGDSGTLLTAQTITSESVSTTTT	G	A	G	L	L	T	1	0	0	1	0	0	0	3	0	0	2	0	0	0	0	1	1	0	0	0	0	0	9		789.387	E9PII3;E9PK52;E9PHY5;O43491;E9PPC9;E9PN54;Q6R5J7	E9PII3	616	624	EPB41L2	Band 4.1-like protein 2	yes	no	1	0.082345	86.866
AGGEDLIML	EEERKLAQLKSQGKGAGGEDLIMLDIYAIE	KSQGKGAGGEDLIMLDIYAIEELRARGLEV	G	A	G	M	L	D	1	0	0	1	0	0	1	2	0	1	2	0	1	0	0	0	0	0	0	0	0	0	9		917.453	P49588	P49588	457	465	AARS	Alanine--tRNA ligase, cytoplasmic	yes	yes	1	0.087369	73.039
AGGHKLGLGLEFQA	IKLTLSALLDGKNVNAGGHKLGLGLEFQA_	NAGGHKLGLGLEFQA_______________	N	A	G	Q	A	-	2	0	0	0	0	1	1	4	1	0	3	1	0	1	0	0	0	0	0	0	0	0	14		1396.75	P21796	P21796	270	283	VDAC1	Voltage-dependent anion-selective channel protein 1	yes	yes	2;3	0.0082176	85.958
AGGKAGKDSGKAKTKAVS	______________________________	KAGKDSGKAKTKAVSRSQRAGLQFPVGRIH	M	A	G	V	S	R	4	0	0	1	0	0	0	4	0	0	0	5	0	0	0	2	1	0	0	1	0	0	18		1659.93	P0C0S5	P0C0S5	2	19	H2AFZ	Histone H2A.Z	yes	yes	3	0.052572	52.185
AGGLSSAYGGLTSP	GMQNMSIHTKTTSGYAGGLSSAYGGLTSPG	YAGGLSSAYGGLTSPGLSYSLGSSFGSGAG	Y	A	G	S	P	G	2	0	0	0	0	0	0	4	0	0	2	0	0	0	1	3	1	0	1	0	0	0	14		1236.6	CON__P05787;P05787;CON__H-INV:HIT000292931;CON__Q9H552;CON__REFSEQ:XP_092267	CON__P05787	420	433	KRT8	Keratin, type II cytoskeletal 8	yes	no	2	2.0689e-17	149.82	By MS/MS		By MS/MS
AGGLSSAYGGLTSPGLS	GMQNMSIHTKTTSGYAGGLSSAYGGLTSPG	GLSSAYGGLTSPGLSYSLGSSFGSGAGSSS	Y	A	G	L	S	Y	2	0	0	0	0	0	0	5	0	0	3	0	0	0	1	4	1	0	1	0	0	0	17		1493.74	CON__P05787;P05787;CON__H-INV:HIT000292931	CON__P05787	420	436	KRT8	Keratin, type II cytoskeletal 8	yes	no	2	0.10006	47.559
AGGSAESLSL				A	G	S	L		2	0	0	0	0	0	1	2	0	0	2	0	0	0	0	3	0	0	0	0	0	0	10		890.435		REV__A0A0U1RQN6					yes	yes	2	0.10625	79.146
AGISSDSLL	PLLSIRWAAPAPRPLAGISSDSLLSHVEQL	PAPRPLAGISSDSLLSHVEQLLRAFILKIS	L	A	G	L	L	S	1	0	0	1	0	0	0	1	0	1	2	0	0	0	0	3	0	0	0	0	0	0	9		861.444	B1AK44	B1AK44	121	129	MAD2L2		yes	yes	1	0.066739	83.614	By MS/MS
AGKVTKSAQKAQKA	VAVGVIKAVDKKAAGAGKVTKSAQKAQKAK	GAGKVTKSAQKAQKAK______________	G	A	G	K	A	K	4	0	0	0	0	2	0	1	0	0	0	4	0	0	0	1	1	0	0	1	0	0	14		1414.83	Q5VTE0;P68104;A0A087WVQ9;Q05639	Q5VTE0	448	461	EEF1A1P5;EEF1A1;EEF1A2	Putative elongation factor 1-alpha-like 3;Elongation factor 1-alpha 1;Elongation factor 1-alpha 2	no	no	3	1.6218e-43	207.64
AGKVTKSAQKAQKAK	VAVGVIKAVDKKAAGAGKVTKSAQKAQKAK	AGKVTKSAQKAQKAK_______________	G	A	G	A	K	-	4	0	0	0	0	2	0	1	0	0	0	5	0	0	0	1	1	0	0	1	0	0	15		1542.92	Q5VTE0;P68104;A0A087WVQ9	Q5VTE0	448	462	EEF1A1P5;EEF1A1	Putative elongation factor 1-alpha-like 3;Elongation factor 1-alpha 1	yes	no	3	3.6146e-54	224.59
AGLRDATLLV				A	G	L	V		2	1	0	1	0	0	0	1	0	0	3	0	0	0	0	0	1	0	0	1	0	0	10		1027.6		REV__G3V1B2					yes	yes	2	0.041218	108.7
AGLTGLAVG				A	G	V	G		2	0	0	0	0	0	0	3	0	0	2	0	0	0	0	0	1	0	0	1	0	0	9		757.433		REV__H3BUX1					yes	yes	1	0.055246	99.384
AGLTSESPEST				A	G	S	T		1	0	0	0	0	0	2	1	0	0	1	0	0	0	1	3	2	0	0	0	0	0	11		1077.48		REV__C9J6V3					yes	yes	2	0.090881	86.794
AGPPAAAEV	TAAEGEGSPPAVAAVAGPPAAAEVGGGVGG	PAVAAVAGPPAAAEVGGGVGGSSRARSASS	V	A	G	E	V	G	4	0	0	0	0	0	1	1	0	0	0	0	0	0	2	0	0	0	0	1	0	0	9		781.397	O75179;H0YLQ3	O75179	27	35	ANKRD17	Ankyrin repeat domain-containing protein 17	yes	no	1	0.066878	92.692
AGPPESLGV	PFSGVKQEQLSPRGQAGPPESLGVPTAQEA	LSPRGQAGPPESLGVPTAQEASVLRGTALG	Q	A	G	G	V	P	1	0	0	0	0	0	1	2	0	0	1	0	0	0	2	1	0	0	0	1	0	0	9		825.423	C9JE98;C9J0Q5;C9JFD3;Q9Y618;C9J7T7;C9JQE8	C9JE98	1168	1176	NCOR2	Nuclear receptor corepressor 2	yes	no	1;2	0.0097521	148.21	By MS/MS	By MS/MS	By MS/MS	By MS/MS	By MS/MS
AGSEPITLSV				A	G	S	V		1	0	0	0	0	0	1	1	0	1	1	0	0	0	1	2	1	0	0	1	0	0	10		972.513		REV__Q14517					yes	yes	2	0.025151	97.602
AGSGVRQATSTASTF	______________________________	AGSGVRQATSTASTFVKPIFSRDMNEAKRR	M	A	G	T	F	V	3	1	0	0	0	1	0	2	0	0	0	0	0	1	0	3	3	0	0	1	0	0	15		1439.7	A0A0C4DGS0;P56556	A0A0C4DGS0	2	16	NDUFA6	NADH dehydrogenase [ubiquinone] 1 alpha subcomplex subunit 6	yes	no	2	0.10499	60.598
AGTPTSTLE				A	G	L	E		1	0	0	0	0	0	1	1	0	0	1	0	0	0	1	1	3	0	0	0	0	0	9		875.424		REV__P21580					yes	yes	1	0.08245	75.311
AGTRSGPYPA				A	G	P	A		2	1	0	0	0	0	0	2	0	0	0	0	0	0	2	1	1	0	1	0	0	0	10		975.477		REV__A0A087X0T5					yes	yes	1	0.15892	75.189
AGTVLALGV				A	G	G	V		2	0	0	0	0	0	0	2	0	0	2	0	0	0	0	0	1	0	0	2	0	0	9		799.48		REV__Q6PJW8					yes	yes	1	0.13324	62.714
AGVEEVAASGSHLNGDLD	______________________________	EEVAASGSHLNGDLDPDDREEGAASTAEEA	M	A	G	L	D	P	3	0	1	2	0	0	2	3	1	0	2	0	0	0	0	2	0	0	0	2	0	0	18		1739.8	F8VQZ7;P50579;G3V1U3;F8VRR3;F8VSC4;F8VY03	F8VQZ7	2	19	METAP2	Methionine aminopeptidase 2	yes	no	2	1.7937e-10	124.51
AGYLSIAGLV				A	G	L	V		2	0	0	0	0	0	0	2	0	1	2	0	0	0	0	1	0	0	1	1	0	0	10		962.544		REV__Q5K4E3					yes	yes	1	0.051827	81.635
AGYRGQLGGG				A	G	G	G		1	1	0	0	0	1	0	5	0	0	1	0	0	0	0	0	0	0	1	0	0	0	10		934.462		REV__Q8NEP7					yes	yes	2	0.11033	67.344			By MS/MS
AHEQWDNLVSDQSGS				A	H	G	S		1	0	1	2	0	2	1	1	1	0	1	0	0	0	0	3	0	1	0	1	0	0	15		1671.71		REV__O95071					yes	yes	3	0.14326	42.568
AHLSLYEVN				A	H	V	N		1	0	1	0	0	0	1	0	1	0	2	0	0	0	0	1	0	0	1	1	0	0	9		1044.52		REV__P49366					yes	yes	2	0.087369	73.039
AHQVKIVAV				A	H	A	V		2	0	0	0	0	1	0	0	1	1	0	1	0	0	0	0	0	0	0	3	0	0	9		963.587		REV__Q96HW7					yes	yes	2	0.076264	84.359
AHVDETSEM				A	H	E	M		1	0	0	1	0	0	2	0	1	0	0	0	1	0	0	1	1	0	0	1	0	0	9		1017.41		REV__E9PK85					yes	yes	2	0.054315	99.919					By MS/MS
AIAASLIAA				A	I	A	A		5	0	0	0	0	0	0	0	0	2	1	0	0	0	0	1	0	0	0	0	0	0	9		799.48		REV__Q08AG7					yes	yes	1	0.038595	97.596
AIADVIGNK	LLAVQGVRKYGKDFQAIADVIGNKTVGQVK	YGKDFQAIADVIGNKTVGQVKNFFVNYRRR	Q	A	I	N	K	T	2	0	1	1	0	0	0	1	0	2	0	1	0	0	0	0	0	0	0	1	0	0	9		899.508	Q9P2K3;H0YF22	Q9P2K3	311	319	RCOR3	REST corepressor 3	yes	no	2	0.079715	76.774
AIAGAPVTV	LSLMGLIHKPQVFKVAIAGAPVTVWMAYDT	PQVFKVAIAGAPVTVWMAYDTGYTERYMDV	V	A	I	T	V	W	3	0	0	0	0	0	0	1	0	1	0	0	0	0	1	0	1	0	0	2	0	0	9		797.465	Q86TI2	Q86TI2	750	758	DPP9	Dipeptidyl peptidase 9	yes	yes	1	0.036337	108.98
AIAPIIAAV	LVLKAKEMGLPVGTAAIAPIIAAVKDGKSI	LPVGTAAIAPIIAAVKDGKSITHEGREVLQ	A	A	I	A	V	K	4	0	0	0	0	0	0	0	0	3	0	0	0	0	1	0	0	0	0	1	0	0	9		837.532	H7C2I4;E7ES68;G5E9D5;Q9BQ52;V9GYS7	H7C2I4	47	55	ELAC2	Zinc phosphodiesterase ELAC protein 2	yes	no	1;2	0.027363	116.12	By MS/MS	By MS/MS	By MS/MS	By MS/MS	By MS/MS
AIASGIYLL	PAGFLLATILGTACLAIASGIYLLVSGAL_	LGTACLAIASGIYLLVSGAL__________	L	A	I	L	L	V	2	0	0	0	0	0	0	1	0	2	2	0	0	0	0	1	0	0	1	0	0	0	9		919.538	H3BR52;H3BNP7;P13498	H3BR52	115	123	CYBA	Cytochrome b-245 light chain	yes	no	1	0.016858	122.54	By matching	By MS/MS	By matching
AIATELAQA	AMRGCPREALQPHLAAIATELAQAHICQAS	LQPHLAAIATELAQAHICQASENDLYLERL	A	A	I	Q	A	H	4	0	0	0	0	1	1	0	0	1	1	0	0	0	0	0	1	0	0	0	0	0	9		886.476	H0Y650;Q86Y56	H0Y650	276	284	DNAAF5	Dynein assembly factor 5, axonemal	yes	no	1;2	5.5459e-06	188.58	By matching	By MS/MS	By MS/MS	By MS/MS	By MS/MS
AIDAALTSV	NGSYHRIRALKRGQTAIDAALTSVVDQDGG	LKRGQTAIDAALTSVVDQDGGVHILQVPVW	T	A	I	S	V	V	3	0	0	1	0	0	0	0	0	1	1	0	0	0	0	1	1	0	0	1	0	0	9		859.465	Q8TEM1	Q8TEM1	420	428	NUP210	Nuclear pore membrane glycoprotein 210	yes	yes	1	0.038942	107.67		By matching
AIDDDIIML	NRFFPYDEIETEAVLAIDDDIIMLTSDELQ	ETEAVLAIDDDIIMLTSDELQFGYEVWREF	L	A	I	M	L	T	1	0	0	3	0	0	0	0	0	3	1	0	1	0	0	0	0	0	0	0	0	0	9		1017.51	Q93063	Q93063	536	544	EXT2	Exostosin-2	yes	yes	1;2	0.0028797	155.73		By matching		By MS/MS	By MS/MS
AIDDIQVL	VIFEAEVSGGRSGYIAIDDIQVLSYPCDKS	GGRSGYIAIDDIQVLSYPCDKSPHFLRLGD	I	A	I	V	L	S	1	0	0	2	0	1	0	0	0	2	1	0	0	0	0	0	0	0	0	1	0	0	8		885.481	Q5TG12;E9PGC5;Q15262	Q5TG12	181	188	PTPRK	Protein-tyrosine-phosphatase;Receptor-type tyrosine-protein phosphatase kappa	yes	no	1	0.137	107.22
AIDDSSASI	TYVISRTEPAMATTKAIDDSSASISLAQLT	AMATTKAIDDSSASISLAQLTKTANLAEAN	K	A	I	S	I	S	2	0	0	2	0	0	0	0	0	2	0	0	0	0	0	3	0	0	0	0	0	0	9		877.403	I3L3Y2;H3BUN0;Q7Z6E9	I3L3Y2	101	109	RBBP6	E3 ubiquitin-protein ligase RBBP6	yes	no	1	0.029111	114.72					By MS/MS
AIDDSSSMV	LRRTKPSKRQYQICLAIDDSSSMVDNHTKQ	QYQICLAIDDSSSMVDNHTKQLAFESLAVI	L	A	I	M	V	D	1	0	0	2	0	0	0	0	0	1	0	0	1	0	0	3	0	0	0	1	0	0	9		923.391	Q9NU22	Q9NU22	5388	5396	MDN1	Midasin	yes	yes	1	0.012167	143
AIDEASKKL	GLLPVLESLKVSILAAIDEASKKLNAQ___	KVSILAAIDEASKKLNAQ____________	A	A	I	K	L	N	2	0	0	1	0	0	1	0	0	1	1	2	0	0	0	1	0	0	0	0	0	0	9		973.544	CON__P15497	CON__P15497	254	262			yes	yes	3	0.060274	83.783
AIDEKVQAV	SSPADAPDIDKLKMAAIDEKVQAVHNLKMF	DKLKMAAIDEKVQAVHNLKMFWQSTPQHST	A	A	I	A	V	H	2	0	0	1	0	1	1	0	0	1	0	1	0	0	0	0	0	0	0	2	0	0	9		971.529	A0A087WW06;Q96AY4	A0A087WW06	2222	2230	TTC28	Tetratricopeptide repeat protein 28	yes	no	2	0.039696	107.29
AIDFPESKL	NRTLLFSGQKGPVGLAIDFPESKLYWISSG	KGPVGLAIDFPESKLYWISSGNHTINRCNL	L	A	I	K	L	Y	1	0	0	1	0	0	1	0	0	1	1	1	0	1	1	1	0	0	0	0	0	0	9		1018.53	Q07954	Q07954	1748	1756	LRP1	Prolow-density lipoprotein receptor-related protein 1;Low-density lipoprotein receptor-related protein 1 85 kDa subunit;Low-density lipoprotein receptor-related protein 1 515 kDa subunit;Low-density lipoprotein receptor-related protein 1 intracellular domain	yes	yes	2	0.11788	77.282					By MS/MS
AIDLEKLNL				A	I	N	L		1	0	1	1	0	0	1	0	0	1	3	1	0	0	0	0	0	0	0	0	0	0	9		1027.59		REV__Q9BXA7					yes	yes	2	0.017677	128.69
AIDLIVQHV	RLADIVVPRGSGNTVAIDLIVQHVHSQLEE	GSGNTVAIDLIVQHVHSQLEERELSVRAAL	V	A	I	H	V	H	1	0	0	1	0	1	0	0	1	2	1	0	0	0	0	0	0	0	0	2	0	0	9		1006.58	Q9NWZ5	Q9NWZ5	288	296	UCKL1	Uridine-cytidine kinase-like 1	yes	yes	2	0.081952	81.784
AIDLVLEEF	VINHKLYKNRVEFDSAIDLVLEEFSIDIVC	RVEFDSAIDLVLEEFSIDIVCLAGFMRILS	S	A	I	E	F	S	1	0	0	1	0	0	2	0	0	1	2	0	0	1	0	0	0	0	0	1	0	0	9		1047.55	P22102;A0A140TA71	P22102	877	885	GART	Trifunctional purine biosynthetic protein adenosine-3;Phosphoribosylamine--glycine ligase;Phosphoribosylformylglycinamidine cyclo-ligase;Phosphoribosylglycinamide formyltransferase	yes	no	1	0.081097	76.035
AIDPELVDI				A	I	D	I		1	0	0	2	0	0	1	0	0	2	1	0	0	0	1	0	0	0	0	1	0	0	9		983.518		REV__Q9NUD5					yes	yes	1;2	0.048921	100.74
AIDPHLLLSV	SDLSEHVFDLIQELFAIDPHLLLSVMPQLE	IQELFAIDPHLLLSVMPQLEFKLKSNDGEE	F	A	I	S	V	M	1	0	0	1	0	0	0	0	1	1	3	0	0	0	1	1	0	0	0	1	0	0	10		1076.62	Q29RF7	Q29RF7	274	283	PDS5A	Sister chromatid cohesion protein PDS5 homolog A	yes	yes	2	0.012746	120.46		By matching
AIDRAGAEV	EKCLIATGGTPRSLSAIDRAGAEVKSRTTL	TPRSLSAIDRAGAEVKSRTTLFRKIGDFRS	S	A	I	E	V	K	3	1	0	1	0	0	1	1	0	1	0	0	0	0	0	0	0	0	0	1	0	0	9		900.466	O95831	O95831	269	277	AIFM1	Apoptosis-inducing factor 1, mitochondrial	yes	yes	2	0.014695	118.5		By MS/MS			By MS/MS
AIDRVTTSV	NAAKGLDSNKNEVNHAIDRVTTSV______	KNEVNHAIDRVTTSV_______________	H	A	I	S	V	-	1	1	0	1	0	0	0	0	0	1	0	0	0	0	0	1	2	0	0	2	0	0	9		960.524	Q9BTT6	Q9BTT6	516	524	LRRC1	Leucine-rich repeat-containing protein 1	yes	yes	2	0.010463	133.23		By MS/MS		By MS/MS	By MS/MS
AIDSPVSF	QTGLKVVRLCAKSREAIDSPVSFLALHNQI	LCAKSREAIDSPVSFLALHNQIRNMDSMPE	E	A	I	S	F	L	1	0	0	1	0	0	0	0	0	1	0	0	0	1	1	2	0	0	0	1	0	0	8		834.412	Q92900	Q92900	562	569	UPF1	Regulator of nonsense transcripts 1	yes	yes	1	0.039926	148.07
AIDSPVSFL	QTGLKVVRLCAKSREAIDSPVSFLALHNQI	CAKSREAIDSPVSFLALHNQIRNMDSMPEL	E	A	I	F	L	A	1	0	0	1	0	0	0	0	0	1	1	0	0	1	1	2	0	0	0	1	0	0	9		947.496	Q92900	Q92900	562	570	UPF1	Regulator of nonsense transcripts 1	yes	yes	1;2	0.0063012	149.4		By MS/MS		By MS/MS	By MS/MS
AIDSSIETL				A	I	T	L		1	0	0	1	0	0	1	0	0	2	1	0	0	0	0	2	1	0	0	0	0	0	9		947.481		REV__F8W054					yes	yes	1	0.098783	81.635			By MS/MS
AIDTEERL	TPQMFQQLMKQVTQLAIDTEERLKGVIDLI	MKQVTQLAIDTEERLKGVIDLIFEKAISEP	L	A	I	R	L	K	1	1	0	1	0	0	2	0	0	1	1	0	0	0	0	0	1	0	0	0	0	0	8		945.477	E9PGM1;E7EUU4;Q04637;E7EX73;C9JF13;C9J2Z7;C9K073;C9J6B6	E9PGM1	701	708	EIF4G1	Eukaryotic translation initiation factor 4 gamma 1	yes	no	1;2	0.029665	139.31	By matching	By MS/MS	By matching		By MS/MS
AIDTESRL	YTMGLKNARNNKSEEAIDTESRLNDNVFAT	RNNKSEEAIDTESRLNDNVFATPSPIIQQL	E	A	I	R	L	N	1	1	0	1	0	0	1	0	0	1	1	0	0	0	0	1	1	0	0	0	0	0	8		903.466	Q8IX90	Q8IX90	251	258	SKA3	Spindle and kinetochore-associated protein 3	yes	yes	2	0.12742	106.04
AIDTGAFEV	LIDCIRSKDTDALIDAIDTGAFEVNFMDDV	TDALIDAIDTGAFEVNFMDDVGQTLLNWAS	D	A	I	E	V	N	2	0	0	1	0	0	1	1	0	1	0	0	0	1	0	0	1	0	0	1	0	0	9		921.444	A0A087X2H1;Q9ULT8;G3V4V5	A0A087X2H1	381	389	HECTD1	E3 ubiquitin-protein ligase HECTD1	yes	no	1	0.015579	135.6		By MS/MS			By MS/MS
AIDVVPPNV	DTDEKEMLLFLCRDVAIDVVPPNVRDLLDI	FLCRDVAIDVVPPNVRDLLDILRERGKLSV	V	A	I	N	V	R	1	0	1	1	0	0	0	0	0	1	0	0	0	0	2	0	0	0	0	3	0	0	9		922.512	C9JSU3;C9J4Q0;C9JV51;C9J408;F8WBH9;E9PAP3;O15519	C9JSU3	29	37	CFLAR	CASP8 and FADD-like apoptosis regulator;CASP8 and FADD-like apoptosis regulator subunit p43;CASP8 and FADD-like apoptosis regulator subunit p12	yes	no	2	0.06415	94.262
AIEDTIFYL	APLYKQILNLYAEENAIEDTIFYLGEALRR	LYAEENAIEDTIFYLGEALRRGVIDLDVFL	N	A	I	Y	L	G	1	0	0	1	0	0	1	0	0	2	1	0	0	1	0	0	1	0	1	0	0	0	9		1083.55	F5H442;Q99816;J3QRU6;J3QKS4	F5H442	337	345	TSG101	Tumor susceptibility gene 101 protein	yes	no	1	0.018736	126.24			By matching	By MS/MS
AIEESVAIVN				A	I	V	N		2	0	1	0	0	0	2	0	0	2	0	0	0	0	0	1	0	0	0	2	0	0	10		1043.55		REV__C9IYL4					yes	yes	2	0.03722	111.17		By MS/MS
AIENKTTVY	MEIKLLHSPMTKIADAIENKTTVYKIGDLT	MTKIADAIENKTTVYKIGDLTGYCTNPNRH	D	A	I	V	Y	K	1	0	1	0	0	0	1	0	0	1	0	1	0	0	0	0	2	0	1	1	0	0	9		1037.54	Q9NVN8	Q9NVN8	473	481	GNL3L	Guanine nucleotide-binding protein-like 3-like protein	yes	yes	2	0.088778	84.699
AIERGGAEV				A	I	E	V		2	1	0	0	0	0	2	2	0	1	0	0	0	0	0	0	0	0	0	1	0	0	9		900.466		REV__Q8NFT8					yes	yes	2	0.12409	64.265
AIESALETL	EEKPVRKDKRDELVEAIESALETLNSPAEN	RDELVEAIESALETLNSPAENSPNHRPYTA	E	A	I	T	L	N	2	0	0	0	0	0	2	0	0	1	2	0	0	0	0	1	1	0	0	0	0	0	9		945.502	Q8TDX6	Q8TDX6	183	191	CSGALNACT1	Chondroitin sulfate N-acetylgalactosaminyltransferase 1	yes	yes	1	0.06482	98.503
AIFGGARPREEVVQKEQE	RTVATPLNQVANPNSAIFGGARPREEVVQK	GGARPREEVVQKEQE_______________	S	A	I	Q	E	-	2	2	0	0	0	2	4	2	0	1	0	1	0	1	1	0	0	0	0	2	0	0	18		2042.05	Q15056	Q15056	231	248	EIF4H	Eukaryotic translation initiation factor 4H	yes	yes	3	0.13791	42.338
AIGDSLILVQ				A	I	V	Q		1	0	0	1	0	1	0	1	0	2	2	0	0	0	0	1	0	0	0	1	0	0	10		1027.59		REV__Q8TDW7					yes	yes	2	0.070171	98.523
AIGESVVVV				A	I	V	V		1	0	0	0	0	0	1	1	0	1	0	0	0	0	0	1	0	0	0	4	0	0	9		871.501		REV__O75157					yes	yes	1	0.10835	79.454
AIGGGLSSVGGGSSTIK	SGLGIGGGFSSSSGRAIGGGLSSVGGGSST	GGGLSSVGGGSSTIKYTTTSSSSRKSYKH_	R	A	I	I	K	Y	1	0	0	0	0	0	0	6	0	2	1	1	0	0	0	4	1	0	0	1	0	0	17		1446.77	CON__P48668;CON__P02538;P48668;P02538	CON__P48668	534	550	KRT6C;KRT6A	Keratin, type II cytoskeletal 6C;Keratin, type II cytoskeletal 6A	yes	no	2	0.021612	90.614
AIGIVPSSV	LKFFQTGALLEILHCAIGIVPSSVVLTSFQ	LEILHCAIGIVPSSVVLTSFQVMSRVFLIW	C	A	I	S	V	V	1	0	0	0	0	0	0	1	0	2	0	0	0	0	1	2	0	0	0	2	0	0	9		841.491	Q6Y1H2	Q6Y1H2	96	104	HACD2	Very-long-chain (3R)-3-hydroxyacyl-CoA dehydratase 2	yes	yes	1	0.014278	138.48			By MS/MS		By MS/MS
AIGQSQLDKE				A	I	K	E		1	0	0	1	0	2	1	1	0	1	1	1	0	0	0	1	0	0	0	0	0	0	10		1087.55		REV__K7EKI0					yes	yes	2	0.036878	89.296
AIGSLIALI				A	I	L	I		2	0	0	0	0	0	0	1	0	3	2	0	0	0	0	1	0	0	0	0	0	0	9		869.559		REV__Q6NSJ5					yes	yes	1	0.02501	118.01				By MS/MS
AIHHFIEGV	RYGNFQLYQMKCEDKAIHHFIEGVKINQKS	MKCEDKAIHHFIEGVKINQKSREKEKMKDK	K	A	I	G	V	K	1	0	0	0	0	0	1	1	2	2	0	0	0	1	0	0	0	0	0	1	0	0	9		1021.53	A0A087X279;P09913	A0A087X279	391	399	IFIT2	Interferon-induced protein with tetratricopeptide repeats 2	yes	no	2;3	0.025395	117.7
AIIADTLVV				A	I	V	V		2	0	0	1	0	0	0	0	0	2	1	0	0	0	0	0	1	0	0	2	0	0	9		913.548		REV__A0A0A0MQU5					yes	yes	1	0.087256	99.919
AIIDKYIKL	KAYIQGLKEKFPQEEAIIDKYIKLVKVVSS	KFPQEEAIIDKYIKLVKVVSSGAPHAILLK	E	A	I	K	L	V	1	0	0	1	0	0	0	0	0	3	1	2	0	0	0	0	0	0	1	0	0	0	9		1075.66	Q6NUM9;H7BZ16;H7BZ81	Q6NUM9	189	197	RETSAT	All-trans-retinol 13,14-reductase	yes	no	3	0.072868	80.438			By matching
AIIGGMFTV	TEKHRSFTHFLTGVCAIIGGMFTVAGLIDS	FLTGVCAIIGGMFTVAGLIDSLIYHSARAI	C	A	I	T	V	A	1	0	0	0	0	0	0	2	0	2	0	0	1	1	0	0	1	0	0	1	0	0	9		907.484	H0Y802;H0Y6Z0;H0Y5K5;Q9Y282	H0Y802	97	105	ERGIC3	Endoplasmic reticulum-Golgi intermediate compartment protein 3	yes	no	1;2	0.014696	137.59
AIIGGTFTV	TERRQPLYRFITTICAIIGGTFTVAGILDS	FITTICAIIGGTFTVAGILDSCIFTASEAW	C	A	I	T	V	A	1	0	0	0	0	0	0	2	0	2	0	0	0	1	0	0	2	0	0	1	0	0	9		877.491	Q969X5	Q969X5	258	266	ERGIC1	Endoplasmic reticulum-Golgi intermediate compartment protein 1	yes	yes	1	0.0073707	153.38	By MS/MS	By MS/MS	By MS/MS	By MS/MS	By MS/MS
AIIKELIDL				A	I	D	L		1	0	0	1	0	0	1	0	0	3	2	1	0	0	0	0	0	0	0	0	0	0	9		1026.63		REV__Q8WWZ7					yes	yes	2	0.12822	63.565
AIILPARGA				A	I	G	A		3	1	0	0	0	0	0	1	0	2	1	0	0	0	1	0	0	0	0	0	0	0	9		880.549		REV__A8TX70					yes	yes	2	0.047672	103.29
AIISATGRPV				A	I	P	V		2	1	0	0	0	0	0	1	0	2	0	0	0	0	1	1	1	0	0	1	0	0	10		983.576		REV__P14859					yes	yes	2	0.071451	75.109
AIISELVSI	DIPLVKSYLAQFAARAIISELVSISELAQP	AQFAARAIISELVSISELAQPLESGTHFPL	R	A	I	S	I	S	1	0	0	0	0	0	1	0	0	3	1	0	0	0	0	2	0	0	0	1	0	0	9		943.559	P78344;D3DQV9;H0Y3P2;H0YE22	P78344	650	658	EIF4G2	Eukaryotic translation initiation factor 4 gamma 2	yes	no	1;2	0.0086462	132.96
AIIVRNGEI	YLLGKVYVANAGDSRAIIVRNGEIIPMSRE	NAGDSRAIIVRNGEIIPMSREFTPETERQR	R	A	I	E	I	I	1	1	1	0	0	0	1	1	0	3	0	0	0	0	0	0	0	0	0	1	0	0	9		983.576	S4R3I3;Q5JR12	S4R3I3	268	276	PPM1J	Protein phosphatase 1J	yes	no	2	0.050049	91.906		By matching
AIKKKDELERVA	ADELINAAKGSSNSYAIKKKDELERVAKSN	NSYAIKKKDELERVAKSNR___________	Y	A	I	V	A	K	2	1	0	1	0	0	2	0	0	1	1	3	0	0	0	0	0	0	0	1	0	0	12		1398.82	M0QZN2;M0R0F0;M0R0R2;P46782	M0QZN2	119	130	RPS5	40S ribosomal protein S5;40S ribosomal protein S5, N-terminally processed	yes	no	3	5.5316e-05	129.37	By MS/MS		By MS/MS
AIKQTQVTV	SYDVFSLLRLHRAQCAIKQTQVTVQKIGKE	LHRAQCAIKQTQVTVQKIGKEIEEKLRLTS	C	A	I	T	V	Q	1	0	0	0	0	2	0	0	0	1	0	1	0	0	0	0	2	0	0	2	0	0	9		986.576	E9PK00;E9PR71;Q9P2Y5	E9PK00	104	112	UVRAG	UV radiation resistance-associated gene protein	yes	no	2	0.077909	77.741		By matching
AILAHLNTV	LYLANKDVEGQDVVEAILAHLNTVPRTRKQ	GQDVVEAILAHLNTVPRTRKQIIHHLVQMG	E	A	I	T	V	P	2	0	1	0	0	0	0	0	1	1	2	0	0	0	0	0	1	0	0	1	0	0	9		950.555	Q9UNS1	Q9UNS1	848	856	TIMELESS	Protein timeless homolog	yes	yes	2	0.0063605	157.86
AILASESSI	PFSSSMEEGAEPRERAILASESSIETEDLS	AEPRERAILASESSIETEDLSEPEFQSTRV	R	A	I	S	I	E	2	0	0	0	0	0	1	0	0	2	1	0	0	0	0	3	0	0	0	0	0	0	9		889.476	Q5T011	Q5T011	1382	1390	SZT2	Protein SZT2	yes	yes	1	0.059267	97.071
AILDHNPSI	EINFRLRQYMDKIILAILDHNPSILEIKH_	MDKIILAILDHNPSILEIKH__________	L	A	I	S	I	L	1	0	1	1	0	0	0	0	1	2	1	0	0	0	1	1	0	0	0	0	0	0	9		978.513	Q86YS3	Q86YS3	624	632	RAB11FIP4	Rab11 family-interacting protein 4	yes	yes	2	0.084337	75.043		By matching	By matching		By matching
AILDINRLG	______________________________	KLDNLVAILDINRLGQSDPAPLQHQMDIYQ	V	A	I	L	G	Q	1	1	1	1	0	0	0	1	0	2	2	0	0	0	0	0	0	0	0	0	0	0	9		983.576	A0A0B4J1R6;P29401;E9PFF2	A0A0B4J1R6	14	22	TKT	Transketolase	yes	no	2	0.042572	95.62
AILEKVFTA	ALNIQANGPQIAPPNAILEKVFTAITKHPD	QIAPPNAILEKVFTAITKHPDEKRLEGLSK	N	A	I	T	A	I	2	0	0	0	0	0	1	0	0	1	1	1	0	1	0	0	1	0	0	1	0	0	9		990.575	Q6ZMG9	Q6ZMG9	81	89	CERS6	Ceramide synthase 6	yes	yes	2	0.10722	79.713
AILESLQTA	IINLTHHFSVGALMSAILESLQTAGLSLQR	VGALMSAILESLQTAGLSLQRMVGLTTTHT	S	A	I	T	A	G	2	0	0	0	0	1	1	0	0	1	2	0	0	0	0	1	1	0	0	0	0	0	9		944.518	Q7L775	Q7L775	226	234	EPM2AIP1	EPM2A-interacting protein 1	yes	yes	2	0.11627	66.087
AILETAPKEV	VSSVVNSIQVLTSKAAILETAPKEVPMVVV	LTSKAAILETAPKEVPMVVVPPVGAKGNTP	A	A	I	E	V	P	2	0	0	0	0	0	2	0	0	1	1	1	0	0	1	0	1	0	0	1	0	0	10		1069.6	A0A0A0MRV0;Q9P2E9;A2A2S5	A0A0A0MRV0	168	177	RRBP1	Ribosome-binding protein 1	yes	no	2	0.05954	82.645
AILGETSTV	MDLQNDLGQTALHLAAILGETSTVEKLYAA	TALHLAAILGETSTVEKLYAAGAGLCVAER	A	A	I	T	V	E	1	0	0	0	0	0	1	1	0	1	1	0	0	0	0	1	2	0	0	1	0	0	9		889.476	Q15653;I3L1A4;I3L4X3;G5E9C2	Q15653	102	110	NFKBIB	NF-kappa-B inhibitor beta	yes	no	1	0.0041266	179.23		By MS/MS		By MS/MS	By matching
AILGIHNEV	EQFKATLPDADKERLAILGIHNEVSKIVQT	ADKERLAILGIHNEVSKIVQTYHVNMAGTN	L	A	I	E	V	S	1	0	1	0	0	0	1	1	1	2	1	0	0	0	0	0	0	0	0	1	0	0	9		964.534	H9KV75;P12814;H7C5W8	H9KV75	502	510	ACTN1	Alpha-actinin-1	yes	no	2	0.051569	101.33					By matching
AILGPTFTL	SNSQDEVRENIARGMAILGPTFTLDALVEC	NIARGMAILGPTFTLDALVECLVIGVGTMS	M	A	I	T	L	D	1	0	0	0	0	0	0	1	0	1	2	0	0	1	1	0	2	0	0	0	0	0	9		931.538	P04035	P04035	162	170	HMGCR	3-hydroxy-3-methylglutaryl-coenzyme A reductase	yes	yes	1;2	0.0098189	148.07				By MS/MS
AILIATKRD				A	I	R	D		2	1	0	1	0	0	0	0	0	2	1	1	0	0	0	0	1	0	0	0	0	0	9		999.608		REV__Q9H6R0					yes	yes	3	0.1138	57.96
AILPTSIFL	SNHVIDRWLGEPIKAAILPTSIFLTNKKGF	GEPIKAAILPTSIFLTNKKGFPVLSKMHQR	A	A	I	F	L	T	1	0	0	0	0	0	0	0	0	2	2	0	0	1	1	1	1	0	0	0	0	0	9		973.585	O14744;H0YJX6	O14744	229	237	PRMT5	Protein arginine N-methyltransferase 5;Protein arginine N-methyltransferase 5, N-terminally processed	yes	no	1;2	0.0087425	132.72		By matching		By MS/MS
AILQLNDPI				A	I	P	I		1	0	1	1	0	1	0	0	0	2	2	0	0	0	1	0	0	0	0	0	0	0	9		995.565		REV__I3L2G1					yes	yes	2	0.074013	89.673
AILSVAAEA	SLSLMVESLSTTQEEAILSVAAEAQVFMNP	STTQEEAILSVAAEAQVFMNPSHIQLEDQE	E	A	I	E	A	Q	4	0	0	0	0	0	1	0	0	1	1	0	0	0	0	1	0	0	0	1	0	0	9		843.47	Q9ULL0	Q9ULL0	683	691	KIAA1210	Uncharacterized protein KIAA1210	yes	yes	1	0.056617	88.643
AIMDIVIKV	TEESKIISDVEEQEAAIMDIVIKVSVADWK	VEEQEAAIMDIVIKVSVADWKVMAFSKKGG	A	A	I	K	V	S	1	0	0	1	0	0	0	0	0	3	0	1	1	0	0	0	0	0	0	2	0	0	9		1000.6	C9J185;E7ER02;Q9NZJ5	C9J185	183	191	EIF2AK3	Eukaryotic translation initiation factor 2-alpha kinase 3	yes	no	2	0.015527	130.27	By MS/MS	By MS/MS	By MS/MS		By MS/MS
AIMDSSILAGAL				A	I	A	L		3	0	0	1	0	0	0	1	0	2	2	0	1	0	0	2	0	0	0	0	0	0	12		1160.61		REV__F5H7S7					yes	yes	2	0.050683	96.253
AIMMSSSLTL				A	I	T	L		1	0	0	0	0	0	0	0	0	1	2	0	2	0	0	3	1	0	0	0	0	0	10		1052.52		REV__H0YEJ7					yes	yes	2	0.058669	102.77			By MS/MS
AIMTPESTL				A	I	T	L		1	0	0	0	0	0	1	0	0	1	1	0	1	0	1	1	2	0	0	0	0	0	9		961.479		REV__Q9NRL2					yes	yes	1;2	0.10257	69.383
AINDLSVVV	VWTMGDIKTSVDSAVAINDLSVVVDLLNIV	SVDSAVAINDLSVVVDLLNIVNQKASLWKL	V	A	I	V	V	D	1	0	1	1	0	0	0	0	0	1	1	0	0	0	0	1	0	0	0	3	0	0	9		928.523	Q9BVA0;H3BTU7	Q9BVA0	530	538	KATNB1	Katanin p80 WD40 repeat-containing subunit B1	yes	no	2	0.10393	80.462
AINGSVTIEL				A	I	E	L		1	0	1	0	0	0	1	1	0	2	1	0	0	0	0	1	1	0	0	1	0	0	10		1015.55		REV__P48058					yes	yes	2	0.021014	131.04	By MS/MS
AIPSFTLLA				A	I	L	A		2	0	0	0	0	0	0	0	0	1	2	0	0	1	1	1	1	0	0	0	0	0	9		931.538		REV__E9PCV4					yes	yes	2	0.12172	64.776
AIQDEIRSV	KTAKDDSAPREKSQKAIQDEIRSVIRQITA	REKSQKAIQDEIRSVIRQITATVTFLPLLE	K	A	I	S	V	I	1	1	0	1	0	1	1	0	0	2	0	0	0	0	0	1	0	0	0	1	0	0	9		1029.55	Q13257	Q13257	123	131	MAD2L1	Mitotic spindle assembly checkpoint protein MAD2A	yes	yes	2	0.023336	109.86					By matching
AIQDKLFQV	SGMKEGVKRYEQEHAAIQDKLFQVAKRERE	YEQEHAAIQDKLFQVAKREREAATKHSKAS	A	A	I	Q	V	A	1	0	0	1	0	2	0	0	0	1	1	1	0	1	0	0	0	0	0	1	0	0	9		1060.59	J3QTB2;H0Y922;J3QTA6;Q9BRQ6	J3QTB2	96	104	CHCHD6	MICOS complex subunit MIC25	yes	no	1;2	0.001891	164.53		By MS/MS	By MS/MS	By MS/MS
AIQEQITRV	FSCTMLYLFAEANTEAIQEQITRVLLERLI	AEANTEAIQEQITRVLLERLIVNRPHPWGL	E	A	I	R	V	L	1	1	0	0	0	2	1	0	0	2	0	0	0	0	0	0	1	0	0	1	0	0	9		1056.59	A5YKK6	A5YKK6	2299	2307	CNOT1	CCR4-NOT transcription complex subunit 1	yes	yes	2	0.05094	101.64
AIQPYSRAV				A	I	A	V		2	1	0	0	0	1	0	0	0	1	0	0	0	0	1	1	0	0	1	1	0	0	9		1003.55		REV__Q8N3Y3					yes	yes	2	0.12414	75.854
AISAALLVA				A	I	V	A		4	0	0	0	0	0	0	0	0	1	2	0	0	0	0	1	0	0	0	1	0	0	9		827.512		REV__A0A087WX99					yes	yes	1	0.054315	99.919
AISDFYYTV	VKTRFAPQGAVACLTAISDFYYTVMFRIHA	AVACLTAISDFYYTVMFRIHAEFQLSEPPD	T	A	I	T	V	M	1	0	0	1	0	0	0	0	0	1	0	0	0	1	0	1	1	0	2	1	0	0	9		1077.5	H9KV50;Q9NZV5	H9KV50	246	254	SEPN1	Selenoprotein N	yes	no	1;2	0.036337	108.98
AISDGDIKI	KLKPQRKERKKVTAQAISDGDIKILVRIVR	KKVTAQAISDGDIKILVRIVRAYNIPTRKT	Q	A	I	K	I	L	1	0	0	2	0	0	0	1	0	3	0	1	0	0	0	1	0	0	0	0	0	0	9		930.502	A0A1B0GVB6	A0A1B0GVB6	656	664			yes	yes	2	0.064467	84.743
AISESNINL	FAAFFTRAFDQIRMAAISESNINLCGSHCG	DQIRMAAISESNINLCGSHCGVSIGEDGPS	A	A	I	N	L	C	1	0	2	0	0	0	1	0	0	2	1	0	0	0	0	2	0	0	0	0	0	0	9		959.492	A0A0B4J1R6;P29401	A0A0B4J1R6	238	246	TKT	Transketolase	yes	no	1	0.085616	73.616
AISGLLRGL				A	I	G	L		1	1	0	0	0	0	0	2	0	1	3	0	0	0	0	1	0	0	0	0	0	0	9		898.56		REV__Q6P0Q8					yes	yes	2	0.063897	94.407
AISGLLYGP				A	I	G	P		1	0	0	0	0	0	0	2	0	1	2	0	0	0	1	1	0	0	1	0	0	0	9		889.491		REV__H7C3Z2					yes	yes	1	0.025804	107.49
AISIDIILS				A	I	L	S		1	0	0	1	0	0	0	0	0	4	1	0	0	0	0	2	0	0	0	0	0	0	9		943.559		REV__Q6YHU6					yes	yes	2	0.04603	104.11
AISKDQRAV	HFFLDSRWGASRERLAISKDQRAVRSVPGL	ASRERLAISKDQRAVRSVPGLPLLLAADRL	L	A	I	A	V	R	2	1	0	1	0	1	0	0	0	1	0	1	0	0	0	1	0	0	0	1	0	0	9		986.551	F5GYK0;Q5VT61;A0A0A0MS35;A0A087WUH1;Q7Z4K8	F5GYK0	421	429	TRIM46	Tripartite motif-containing protein 46	yes	no	3	0.10451	58.981
AISTPTGLI				A	I	L	I		1	0	0	0	0	0	0	1	0	2	1	0	0	0	1	1	2	0	0	0	0	0	9		871.501		REV__K7EN08					yes	yes	1	0.08408	74.439			By matching
AISTVVLAT	NVFNLDKLICGYHDEAISTVVLATQMTLGF	CGYHDEAISTVVLATQMTLGFFLPLLTMIV	E	A	I	A	T	Q	2	0	0	0	0	0	0	0	0	1	1	0	0	0	0	1	2	0	0	2	0	0	9		873.517	O00574	O00574	186	194	CXCR6	C-X-C chemokine receptor type 6	yes	yes	1	0.06815	82.913
AITALYSAV	GPPGARSASSLALAIAITALYSAVCAVGLL	SLALAIAITALYSAVCAVGLLGNVLVMFGI	I	A	I	A	V	C	3	0	0	0	0	0	0	0	0	1	1	0	0	0	0	1	1	0	1	1	0	0	9		907.501	D2CGC9;P41143	D2CGC9	51	59	OPRD1	Delta-type opioid receptor	yes	no	2	0.082345	86.866
AITDLISEL	VQTTPDYSPQEAFTNAITDLISELSLLEER	QEAFTNAITDLISELSLLEERFRVRAGPGG	N	A	I	E	L	S	1	0	0	1	0	0	1	0	0	2	2	0	0	0	0	1	1	0	0	0	0	0	9		973.533	F6S314;E2QRJ6;A6NFM0;A0A0B4J2F8;F8WF84;Q9H1A7;Q9GZM3;P52435	F6S314	89	97	POLR2J;POLR2J3;POLR2J2	DNA-directed RNA polymerase II subunit RPB11-b2;DNA-directed RNA polymerase II subunit RPB11-b1;DNA-directed RNA polymerase II subunit RPB11-a	yes	no	1	0.015863	134.66
AIVDKVPSV	TDSTMLQAIERYMKQAIVDKVPSVSSSALV	ERYMKQAIVDKVPSVSSSALVSSLHLLKCS	Q	A	I	S	V	S	1	0	0	1	0	0	0	0	0	1	0	1	0	0	1	1	0	0	0	3	0	0	9		926.544	Q9Y678	Q9Y678	147	155	COPG1	Coatomer subunit gamma-1	yes	yes	1;2	0.005885	145.16	By MS/MS	By MS/MS	By MS/MS	By MS/MS	By MS/MS
AIVDKVSSV	TDGTMLQAIERYMKQAIVDKVSSVSSSALV	ERYMKQAIVDKVSSVSSSALVSSLHMMKIS	Q	A	I	S	V	S	1	0	0	1	0	0	0	0	0	1	0	1	0	0	0	2	0	0	0	3	0	0	9		916.523	Q9UBF2	Q9UBF2	147	155	COPG2	Coatomer subunit gamma-2	yes	yes	2	0.10073	69.825		By matching
AIVGTLSLG				A	I	L	G		1	0	0	0	0	0	0	2	0	1	2	0	0	0	0	1	1	0	0	1	0	0	9		829.491		REV__C9JZP6					yes	yes	1	0.091899	71.949
AIVTVSQLL	IFNTSRNASPEAKKVAIVTVSQLLDASEDA	PEAKKVAIVTVSQLLDASEDAFQRVAATAN	V	A	I	L	L	D	1	0	0	0	0	1	0	0	0	1	2	0	0	0	0	1	1	0	0	2	0	0	9		942.575	Q96K78	Q96K78	204	212	GPR128	Probable G-protein coupled receptor 128	yes	yes	2	0.065472	84.244
AIYGGTYML	LYGLGELPQGFARLSAIYGGTYMLNKPIEE	GFARLSAIYGGTYMLNKPIEEIIVQNGKVI	S	A	I	M	L	N	1	0	0	0	0	0	0	2	0	1	1	0	1	0	0	0	1	0	2	0	0	0	9		987.474	P50395;Q5SX91;Q5SX87;P31150	P50395	243	251	GDI2;GDI1	Rab GDP dissociation inhibitor beta;Rab GDP dissociation inhibitor alpha	yes	no	1	0.073332	89.903
AKEAAEQDVEKKK	MARANARLFGIRAKRAKEAAEQDVEKKK__	KRAKEAAEQDVEKKK_______________	R	A	K	K	K	-	3	0	0	1	0	1	3	0	0	0	0	4	0	0	0	0	0	0	0	1	0	0	13		1472.78	P26373;J3KS98	P26373	199	211	RPL13	60S ribosomal protein L13	yes	no	3	0.096641	78.401
AKLVPITGT				A	K	G	T		1	0	0	0	0	0	0	1	0	1	1	1	0	0	1	0	2	0	0	1	0	0	9		898.549		REV__A0A1B0GWC0					yes	yes	2	0.079207	77.046		By matching
AKLVQDVANNTN	VAKSIDLKDKYKNIGAKLVQDVANNTNEEA	NIGAKLVQDVANNTNEEAGDGTTTATVLAR	G	A	K	T	N	E	2	0	3	1	0	1	0	0	0	0	1	1	0	0	0	0	1	0	0	2	0	0	12		1285.66	P10809;E7EXB4;E7ESH4;C9JL25	P10809	95	106	HSPD1	60 kDa heat shock protein, mitochondrial	yes	no	2	4.3421e-13	200.68		By MS/MS	By MS/MS
AKPRNQGGYGGSSSSSS	GGRSSGPYGGGGQYFAKPRNQGGYGGSSSS	PRNQGGYGGSSSSSSYGSGRRF________	F	A	K	S	S	Y	1	1	1	0	0	1	0	4	0	0	0	1	0	0	1	6	0	0	1	0	0	0	17		1625.74	F8W6I7;P09651;H0YH80	F8W6I7	284	300	HNRNPA1	Heterogeneous nuclear ribonucleoprotein A1;Heterogeneous nuclear ribonucleoprotein A1, N-terminally processed	yes	no	3	0.019899	53.491			By matching
AKPRNQGGYGGSSSSSSYGSG	GGRSSGPYGGGGQYFAKPRNQGGYGGSSSS	GGYGGSSSSSSYGSGRRF____________	F	A	K	S	G	R	1	1	1	0	0	1	0	6	0	0	0	1	0	0	1	7	0	0	2	0	0	0	21		1989.88	F8W6I7;P09651;H0YH80	F8W6I7	284	304	HNRNPA1	Heterogeneous nuclear ribonucleoprotein A1;Heterogeneous nuclear ribonucleoprotein A1, N-terminally processed	yes	no	3	0.036927	53.453
AKPSDTGGGGSGGGAGS	AAAAAAVAAAAAAAAAKPSDTGGGGSGGGA	PSDTGGGGSGGGAGSPGAQGTKYPEHGNPA	A	A	K	G	S	P	2	0	0	1	0	0	0	8	0	0	0	1	0	0	1	3	1	0	0	0	0	0	17		1318.57	Q05925	Q05925	218	234	EN1	Homeobox protein engrailed-1	yes	yes	2	0.069726	52.247
AKTDQAQKAEGAGDAK	ADAGKEGNNPAENGDAKTDQAQKAEGAGDA	KTDQAQKAEGAGDAK_______________	D	A	K	A	K	-	5	0	0	2	0	2	1	2	0	0	0	3	0	0	0	0	1	0	0	0	0	0	16		1587.79	P05204	P05204	75	90	HMGN2	Non-histone chromosomal protein HMG-17	yes	yes	3	0.00093297	84.41	By MS/MS	By MS/MS		By MS/MS
AKVERADGYEPPVQESV	GEGSSSGKATGDETGAKVERADGYEPPVQE	VERADGYEPPVQESV_______________	G	A	K	S	V	-	2	1	0	1	0	1	3	1	0	0	0	1	0	0	2	1	0	0	1	3	0	0	17		1872.92	D6RAT0;P61247;D6R9B6;H0Y9Y4	D6RAT0	211	227	RPS3A	40S ribosomal protein S3a	yes	no	3	0.047352	56.215
AKWGEGDPRWIVEERADATN	______________________________	GDPRWIVEERADATNVNNWHWTERDASNWS	M	A	K	T	N	V	3	2	1	2	0	0	3	2	0	1	0	1	0	0	1	0	1	2	0	1	0	0	20		2299.1	O95433;G3V3W9	O95433	2	21	AHSA1	Activator of 90 kDa heat shock protein ATPase homolog 1	yes	no	3	7.0115e-06	64.83
AKWGEGDPRWIVEERADATNVN	______________________________	PRWIVEERADATNVNNWHWTERDASNWSTD	M	A	K	V	N	N	3	2	2	2	0	0	3	2	0	1	0	1	0	0	1	0	1	2	0	2	0	0	22		2512.21	O95433;G3V3W9	O95433	2	23	AHSA1	Activator of 90 kDa heat shock protein ATPase homolog 1	yes	no	3	6.7376e-26	83.776
ALAAALAHI	SDHQLRLIEEKGAVDALAAALAHISGASSF	EKGAVDALAAALAHISGASSFEPRSLITSD	D	A	L	H	I	S	5	0	0	0	0	0	0	0	1	1	2	0	0	0	0	0	0	0	0	0	0	0	9		849.507	A0A087WVC1;Q9BQ39;Q9NR30	A0A087WVC1	558	566	DDX50;DDX21	ATP-dependent RNA helicase DDX50;Nucleolar RNA helicase 2	no	no	2	0.02488	118.18
ALACTQPLV				A	L	L	V		2	0	0	0	1	1	0	0	0	0	2	0	0	0	1	0	1	0	0	1	0	0	9		914.49		REV__Q16620					yes	yes	2	0.045307	101.69
ALADDDFLTV	SDIAITKDMFEEALRALADDDFLTVTGKTV	EEALRALADDDFLTVTGKTVRLL_______	R	A	L	T	V	T	2	0	0	3	0	0	0	0	0	0	2	0	0	1	0	0	1	0	0	1	0	0	10		1078.52	P33991	P33991	846	855	MCM4	DNA replication licensing factor MCM4	yes	yes	1	0.091707	70.67
ALADFLPVM	MWVLLQFISGSIQKNALADFLPVMKLFDLL	GSIQKNALADFLPVMKLFDLLYPEKEYIPV	N	A	L	V	M	K	2	0	0	1	0	0	0	0	0	0	2	0	1	1	1	0	0	0	0	1	0	0	9		975.51	Q5JWT2;Q9ULK4	Q5JWT2	394	402	MED23	Mediator of RNA polymerase II transcription subunit 23	yes	no	1	0.094274	71.378
ALADGVPVAL	IHLPPDSKLLLRLEAALADGVPVALRTDDW	LRLEAALADGVPVALRTDDWAVLPLAGDYL	A	A	L	A	L	R	3	0	0	1	0	0	0	1	0	0	2	0	0	0	1	0	0	0	0	2	0	0	10		924.528	Q2VPB7	Q2VPB7	847	856	AP5B1	AP-5 complex subunit beta-1	yes	yes	1;2	0.031455	92.677
ALADGVQKV	PRLKSELEDNIRRLRALADGVQKVHKGTTI	NIRRLRALADGVQKVHKGTTIANVVSGSLS	R	A	L	K	V	H	2	0	0	1	0	1	0	1	0	0	1	1	0	0	0	0	0	0	0	2	0	0	9		899.508	O14791	O14791	160	168	APOL1	Apolipoprotein L1	yes	yes	1;2	0.0049613	148.04					By MS/MS
ALADGVVSQA	RQPPARPPGPSTDTGALADGVVSQAVKELI	STDTGALADGVVSQAVKELIAESKKSLEER	G	A	L	Q	A	V	3	0	0	1	0	1	0	1	0	0	1	0	0	0	0	1	0	0	0	2	0	0	10		929.482	Q92917	Q92917	95	104	GPKOW	G patch domain and KOW motifs-containing protein	yes	yes	1;2	0.0018884	177.97	By MS/MS	By MS/MS	By MS/MS	By MS/MS	By MS/MS
ALADIAQSQL	DVVYRGDMLLEKIQSALADIAQSQLKTRSG	EKIQSALADIAQSQLKTRSGEVSVTQAEVQ	S	A	L	Q	L	K	3	0	0	1	0	2	0	0	0	1	2	0	0	0	0	1	0	0	0	0	0	0	10		1028.55	F5H872;Q13503	F5H872	121	130	MED21	Mediator of RNA polymerase II transcription subunit 21	yes	no	1	0.0018458	187.3					By MS/MS
ALADITTEL				A	L	E	L		2	0	0	1	0	0	1	0	0	1	2	0	0	0	0	0	2	0	0	0	0	0	9		945.502		REV__O75153					yes	yes	1	0.075985	95.793
ALADLQEAV	YARARAKRNSRQFVAALADLQEAVKLCPTN	SRQFVAALADLQEAVKLCPTNQEVKRLLAR	A	A	L	A	V	K	3	0	0	1	0	1	1	0	0	0	2	0	0	0	0	0	0	0	0	1	0	0	9		928.487	Q9C0D5	Q9C0D5	1389	1397	TANC1	Protein TANC1	yes	yes	1	0.016121	133.81
ALADVATVL	LSPEEDLNFVTDTAKALADVATVLGRALYE	VTDTAKALADVATVLGRALYELAGGTNFSD	K	A	L	V	L	G	3	0	0	1	0	0	0	0	0	0	2	0	0	0	0	0	1	0	0	2	0	0	9		871.501	Q92542;H0Y6T7	Q92542	486	494	NCSTN	Nicastrin	yes	no	1;2	0.051902	90.986	By MS/MS	By MS/MS			By MS/MS
ALAEAGVAV	WSACNIYSTQNEVAAALAEAGVAVFAWKGE	QNEVAAALAEAGVAVFAWKGESEDDFWWCI	A	A	L	A	V	F	4	0	0	0	0	0	1	1	0	0	1	0	0	0	0	0	0	0	0	2	0	0	9		799.444	O43865	O43865	189	197	AHCYL1	Putative adenosylhomocysteinase 2	yes	yes	1	0.049218	92.319		By MS/MS
ALAEAGVGL	RRGLCGTVLIHKVAGALAEAGVGLEEIAKQ	IHKVAGALAEAGVGLEEIAKQVNVVAKAMG	G	A	L	G	L	E	3	0	0	0	0	0	1	2	0	0	2	0	0	0	0	0	0	0	0	1	0	0	9		799.444	H0YCY6;Q3LXA3	H0YCY6	165	173	TKFC;DAK	Bifunctional ATP-dependent dihydroxyacetone kinase/FAD-AMP lyase (cyclizing);ATP-dependent dihydroxyacetone kinase;FAD-AMP lyase (cyclizing)	yes	no	1	0.02928	114.59
ALAEALKEV	DYCVWIQKVKSKKLAALAEALKEVSLTKAQ	KSKKLAALAEALKEVSLTKAQLGLELEELE	A	A	L	E	V	S	3	0	0	0	0	0	2	0	0	0	2	1	0	0	0	0	0	0	0	1	0	0	9		942.539	Q6PI26	Q6PI26	400	408	SHQ1	Protein SHQ1 homolog	yes	yes	2	0.0093999	135	By MS/MS	By matching	By matching	By MS/MS	By MS/MS
ALAEDPQEL	LMASPSMEDLYHKSCALAEDPQELRDGFQH	LYHKSCALAEDPQELRDGFQHPARLVKFLV	C	A	L	E	L	R	2	0	0	1	0	1	2	0	0	0	2	0	0	0	1	0	0	0	0	0	0	0	9		984.476	Q8IX12;F5H3E1;F5H1H2;F5H2E6;A0A0C4DGG8	Q8IX12	466	474	CCAR1	Cell division cycle and apoptosis regulator protein 1	yes	no	1	1.1752e-06	208.35				By MS/MS
ALAEEVEQV	PRLKRELEDHIRKLRALAEEVEQVHRGTTI	HIRKLRALAEEVEQVHRGTTIANVVSNSVG	R	A	L	Q	V	H	2	0	0	0	0	1	3	0	0	0	1	0	0	0	0	0	0	0	0	2	0	0	9		986.492	J3KQL8;Q9BQE5;E9PM95	J3KQL8	213	221	APOL2	Apolipoprotein L2	yes	no	1;2	3.4148e-05	183.89		By MS/MS			By MS/MS
ALAEGQLRL	LGVSVTDYTFEDCQLALAEGQLRLPADTCL	FEDCQLALAEGQLRLPADTCLLEFARLVRG	L	A	L	R	L	P	2	1	0	0	0	1	1	1	0	0	3	0	0	0	0	0	0	0	0	0	0	0	9		969.561	A0A0G2JRI7;A0A0G2JQ62;Q8NF37	A0A0G2JRI7	17	25	LPCAT1	Lysophosphatidylcholine acyltransferase 1	yes	no	2	0.013889	139.31					By MS/MS
ALAEKEHKL	QLTRMLADFLRCQKEALAEKEHKLEVRNLF	LRCQKEALAEKEHKLEVRNLFLL_______	E	A	L	K	L	E	2	0	0	0	0	0	2	0	1	0	2	2	0	0	0	0	0	0	0	0	0	0	9		1037.59	K7EP82;A0A0C4DGQ6;Q96P16	K7EP82	107	115	RPRD1A	Regulation of nuclear pre-mRNA domain-containing protein 1A	yes	no	3	0.060274	85.731
ALAEKFKEL	GHRPYFLKKSEQRQLALAEKFKELKRSKKL	SEQRQLALAEKFKELKRSKKLENFLSRKRR	L	A	L	E	L	K	2	0	0	0	0	0	2	0	0	0	2	2	0	1	0	0	0	0	0	0	0	0	9		1047.6	Q96EU6	Q96EU6	221	229	RRP36	Ribosomal RNA processing protein 36 homolog	yes	yes	2	0.023786	119.62	By MS/MS				By MS/MS
ALAEKTSHV	WERESTIKFTLPTDHALAEKTSHV______	TLPTDHALAEKTSHV_______________	H	A	L	H	V	-	2	0	0	0	0	0	1	0	1	0	1	1	0	0	0	1	1	0	0	1	0	0	9		954.513	Q658P3	Q658P3	480	488	STEAP3	Metalloreductase STEAP3	yes	yes	3	0.1024	69.423
ALAEKVKEA	ISVWNSDTQNPYHQQALAEKVKEAERDVSL	NPYHQQALAEKVKEAERDVSLTSLAKLPSE	Q	A	L	E	A	E	3	0	0	0	0	0	2	0	0	0	1	2	0	0	0	0	0	0	0	1	0	0	9		957.549	I3L2C7;P57678	I3L2C7	277	285	GEMIN4	Gem-associated protein 4	yes	no	3	0.06408	84.213
ALAELLHGA	ILPEPGSETPTVASEALAELLHGALLRRGP	PTVASEALAELLHGALLRRGPEMGYLPGSD	E	A	L	G	A	L	3	0	0	0	0	0	1	1	1	0	3	0	0	0	0	0	0	0	0	0	0	0	9		893.497	A0A087WYL5;Q6UXD5	A0A087WYL5	50	58	SEZ6L2	Seizure 6-like protein 2	yes	no	2	0.048281	102.98		By MS/MS			By MS/MS
ALAELLPIM				A	L	I	M		2	0	0	0	0	0	1	0	0	1	3	0	1	0	1	0	0	0	0	0	0	0	9		969.557		REV__Q8WUI4					yes	yes	2	0.10835	79.454
ALAELSESL	TDQERELKEKQRNAEALAELSESLRNRAEE	KQRNAEALAELSESLRNRAEEWASKPKMVR	E	A	L	S	L	R	2	0	0	0	0	0	2	0	0	0	3	0	0	0	0	2	0	0	0	0	0	0	9		931.486	Q9H1B7	Q9H1B7	353	361	IRF2BPL	Interferon regulatory factor 2-binding protein-like	yes	yes	1	0.005261	164.24
ALAEQVQKA	SPYHTHRAGDPLDLVALAEQVQKADEFIRA	DPLDLVALAEQVQKADEFIRANATNKLTVI	V	A	L	K	A	D	3	0	0	0	0	2	1	0	0	0	1	1	0	0	0	0	0	0	0	1	0	0	9		956.529	Q9BV19	Q9BV19	58	66	C1orf50	Uncharacterized protein C1orf50	yes	yes	2	0.0088024	132.57
ALAERQQLI	SAAADAGFALFEKKGALAERQQLIPELVRN	LFEKKGALAERQQLIPELVRNGDEENPLKR	G	A	L	L	I	P	2	1	0	0	0	2	1	0	0	1	2	0	0	0	0	0	0	0	0	0	0	0	9		1040.6	P52756	P52756	591	599	RBM5	RNA-binding protein 5	yes	yes	2	0.08141	87.181
ALAETGIAV	PQIAMAAQMAALQAKALAETGIAVPSYYNP	AALQAKALAETGIAVPSYYNPAAVNPMKFA	K	A	L	A	V	P	3	0	0	0	0	0	1	1	0	1	1	0	0	0	0	0	1	0	0	1	0	0	9		843.47	Q7L4I2	Q7L4I2	306	314	RSRC2	Arginine/serine-rich coiled-coil protein 2	yes	yes	1	0.034581	110.34
ALAGAPYQA	AAPGEQGFGECLLAVALAGAPYQAVGLVQG	ECLLAVALAGAPYQAVGLVQGTTPVLQGLN	V	A	L	Q	A	V	4	0	0	0	0	1	0	1	0	0	1	0	0	0	1	0	0	0	1	0	0	0	9		860.439	O43175;Q5SZU1	O43175	426	434	PHGDH	D-3-phosphoglycerate dehydrogenase	yes	no	1	0.077072	88.643
ALAGDILAA	LLHSHDTETRATMNLALAGDILAAGQDAHC	RATMNLALAGDILAAGQDAHCQLLRFQAHQ	L	A	L	A	A	G	4	0	0	1	0	0	0	1	0	1	2	0	0	0	0	0	0	0	0	0	0	0	9		813.46	B5MC98;Q9HCU5	B5MC98	76	84	PREB	Prolactin regulatory element-binding protein	yes	no	1	0.08245	75.311		By matching
ALAGDQPSV	RFGGEHVPNSPFQVTALAGDQPSVQPPLRS	SPFQVTALAGDQPSVQPPLRSQQLAPQYTY	T	A	L	S	V	Q	2	0	0	1	0	1	0	1	0	0	1	0	0	0	1	1	0	0	0	1	0	0	9		856.429	Q60FE5;P21333;A0A087WWY3;H0Y5F3	Q60FE5	1713	1721	FLNA	Filamin-A	yes	no	1;2	5.9123e-26	221.56	By MS/MS	By MS/MS	By MS/MS	By MS/MS	By MS/MS
ALAGGITMV	PGGTHKEDFASGTAAALAGGITMVCAMPNT	ASGTAAALAGGITMVCAMPNTRPPIIDAPA	A	A	L	M	V	C	2	0	0	0	0	0	0	2	0	1	1	0	1	0	0	0	1	0	0	1	0	0	9		831.452	P27708;F8VPD4;H7C3Z5	P27708	1492	1500	CAD	CAD protein;Glutamine-dependent carbamoyl-phosphate synthase;Aspartate carbamoyltransferase;Dihydroorotase	yes	no	1;2	0.00076615	170.44	By MS/MS	By MS/MS	By MS/MS	By MS/MS	By MS/MS
ALAGGPLAV	FDSQSERQLLLYEAEALAGGPLAVLGLDVA	LLYEAEALAGGPLAVLGLDVAPSTLLPSYD	E	A	L	A	V	L	3	0	0	0	0	0	0	2	0	0	2	0	0	0	1	0	0	0	0	1	0	0	9		767.454	A0A0A6YYL4;P57737;I3L351	A0A0A6YYL4	716	724	CORO7-PAM16;CORO7	Coronin;Coronin-7	yes	no	1	0.13969	72.62
ALAGNPKAA	KVVKFGEVISYQQLAALAGNPKAARAVGGA	SYQQLAALAGNPKAARAVGGAMRGNPVPIL	A	A	L	A	A	R	4	0	1	0	0	0	0	1	0	0	1	1	0	0	1	0	0	0	0	0	0	0	9		811.455	P16455	P16455	119	127	MGMT	Methylated-DNA--protein-cysteine methyltransferase	yes	yes	2	0.084947	73.975		By matching
ALAGVSFEI	VLTAVEGTIGDFKAYALAGVSFEIKAEDDQ	GDFKAYALAGVSFEIKAEDDQPLPGVLLSL	Y	A	L	E	I	K	2	0	0	0	0	0	1	1	0	1	1	0	0	1	0	1	0	0	0	1	0	0	9		905.486	A0A0G2JN29;A0A087X117;Q15155;A0A0G2JP90;A0A087WW46;J3KN36;P69849;Q5JPE7	J3KN36	874	882	NOMO1;NOMO3;NOMO2	Nodal modulator 1;Nodal modulator 3;Nodal modulator 2	no	no	1;2	0.001784	163.84	By MS/MS	By matching	By MS/MS	By MS/MS
ALAHTQHAA	QTIGILVSEKAELQTALAHTQHAARQKEGE	KAELQTALAHTQHAARQKEGESEDLASRLQ	T	A	L	A	A	R	4	0	0	0	0	1	0	0	2	0	1	0	0	0	0	0	1	0	0	0	0	0	9		918.467	A0A0C4DGS5;Q08379;B7ZC06;H0Y7B8	A0A0C4DGS5	224	232	GOLGA2	Golgin subfamily A member 2	yes	no	3	0.11177	56.916
ALAISAAIV				A	L	I	V		4	0	0	0	0	0	0	0	0	2	1	0	0	0	0	1	0	0	0	1	0	0	9		827.512		REV__Q9Y2M0					yes	yes	1	0.066878	92.692
ALAKAPFAA	DEHEGPALYYMDYLAALAKAPFAAHGYGAF	YMDYLAALAKAPFAAHGYGAFLTLSILDRY	A	A	L	A	A	H	5	0	0	0	0	0	0	0	0	0	1	1	0	1	1	0	0	0	0	0	0	0	9		858.496	P49721;A0A087WVV1	P49721	123	131	PSMB2	Proteasome subunit beta type-2	yes	no	2	0.072823	80.462		By matching			By matching
ALANGIEEV	PQVKRKIQESIEKLRALANGIEEVHRGCTI	SIEKLRALANGIEEVHRGCTISNVVSSSTG	R	A	L	E	V	H	2	0	1	0	0	0	2	1	0	1	1	0	0	0	0	0	0	0	0	1	0	0	9		914.471	O95236	O95236	172	180	APOL3	Apolipoprotein L3	yes	yes	1	0.0022467	160.54
ALANHLIKV	LADVDKDGLLDDEEFALANHLIKVKLEGHE	LDDEEFALANHLIKVKLEGHELPADLPPHL	F	A	L	K	V	K	2	0	1	0	0	0	0	0	1	1	2	1	0	0	0	0	0	0	0	1	0	0	9		977.602	A0A024R571;Q9H4M9;Q9NZN3	A0A024R571	516	524	EHD1;EHD3	EH domain-containing protein 1;EH domain-containing protein 3	yes	no	2;3	0.058569	85.272		By MS/MS
ALANQKLYSV	GDTGCGKTTICQVFAALANQKLYSVSCHLH	CQVFAALANQKLYSVSCHLHMETSDFLGGL	A	A	L	S	V	S	2	0	1	0	0	1	0	0	0	0	2	1	0	0	0	1	0	0	1	1	0	0	10		1105.61	Q9NU22	Q9NU22	1405	1414	MDN1	Midasin	yes	yes	2	0.032775	114.39
ALAPAPPQV	FPTMVFPSGQISQASALAPAPPQVLPQAPA	QISQASALAPAPPQVLPQAPAPAPAPAMVS	S	A	L	Q	V	L	3	0	0	0	0	1	0	0	0	0	1	0	0	0	3	0	0	0	0	1	0	0	9		862.491	E9PKH5;A0A087X0W8;Q04206	E9PKH5	389	397	RELA	Transcription factor p65	yes	no	1;2	0.030204	113.85
ALAPEELEL	MSRKGPAPELQGVEVALAPEELELDPMAMT	LQGVEVALAPEELELDPMAMTQKYEEHVRE	V	A	L	E	L	D	2	0	0	0	0	0	3	0	0	0	3	0	0	0	1	0	0	0	0	0	0	0	9		983.518	H0YEX5;E9PPJ0;Q13435	H0YEX5	247	255	SF3B2	Splicing factor 3B subunit 2	yes	no	2	0.11135	83.377
ALAPGLPTA	PRRRLRPLAALALVLALAPGLPTARAGQTP	ALALVLALAPGLPTARAGQTPRPAERGPPV	L	A	L	T	A	R	3	0	0	0	0	0	0	1	0	0	2	0	0	0	2	0	1	0	0	0	0	0	9		809.465	Q9UMX5	Q9UMX5	21	29	NENF	Neudesin	yes	no	1;2	0.0031603	153.67	By MS/MS	By MS/MS	By MS/MS	By MS/MS	By MS/MS
ALAPGVRAV	ECLKPKKPVCGVCRSALAPGVRAVELERQI	CGVCRSALAPGVRAVELERQIESTETSCHG	S	A	L	A	V	E	3	1	0	0	0	0	0	1	0	0	1	0	0	0	1	0	0	0	0	2	0	0	9		852.518	A0A096LNV3;A0A096LP02;Q9Y508	A0A096LNV3	70	78	RNF114	E3 ubiquitin-protein ligase RNF114	yes	no	2	0.054543	89.673		By matching	By MS/MS		By matching
ALAPLLSSL	PLHVAAANRATKCAEALAPLLSSLNVADRS	ATKCAEALAPLLSSLNVADRSGRSALHHAV	E	A	L	S	L	N	2	0	0	0	0	0	0	0	0	0	4	0	0	0	1	2	0	0	0	0	0	0	9		883.538	Q8NB46	Q8NB46	125	133	ANKRD52	Serine/threonine-protein phosphatase 6 regulatory ankyrin repeat subunit C	yes	yes	1	0.083396	86.512
ALAPSPAAA	ATGPSGAQEVPGPAAALAPSPAAAAGTEGA	VPGPAAALAPSPAAAAGTEGASPDLAPLRP	A	A	L	A	A	A	5	0	0	0	0	0	0	0	0	0	1	0	0	0	2	1	0	0	0	0	0	0	9		767.418	Q12796	Q12796	146	154	PNRC1	Proline-rich nuclear receptor coactivator 1	yes	yes	1	0.012314	123.99
ALAPSTMKI	TMYPGIADRMQKEITALAPSTMKIKIIAPP	MQKEITALAPSTMKIKIIAPPERKYSVWIG	T	A	L	K	I	K	2	0	0	0	0	0	0	0	0	1	1	1	1	0	1	1	1	0	0	0	0	0	9		930.521	P60709;P63261;A6NL76;P68133;P68032;P63267;P62736	P63261	319	327	ACTB;ACTG1;ACTA1;ACTC1;ACTG2;ACTA2	Actin, cytoplasmic 1;Actin, cytoplasmic 1, N-terminally processed;Actin, cytoplasmic 2;Actin, cytoplasmic 2, N-terminally processed;Actin, alpha skeletal muscle;Actin, alpha cardiac muscle 1;Actin, gamma-enteric smooth muscle;Actin, aortic smooth muscle	no	no	2	0.032246	101.33		By matching
ALASEPLKV	PVLMVIKDSDGQVFGALASEPLKVSDGFYG	DGQVFGALASEPLKVSDGFYGTGETFVFTF	G	A	L	K	V	S	2	0	0	0	0	0	1	0	0	0	2	1	0	0	1	1	0	0	0	1	0	0	9		926.544	Q8N573;H0YC07;E9PLW2	Q8N573	777	785	OXR1	Oxidation resistance protein 1	yes	no	2	0.045524	104.37
ALASGLILI	______________________________	MWANEQALASGLILITGGIVATAGRFTQWY	Q	A	L	L	I	T	2	0	0	0	0	0	0	1	0	2	3	0	0	0	0	1	0	0	0	0	0	0	9		869.559	H3BR52;H3BNP7;P13498;H3BPX1	H3BR52	14	22	CYBA	Cytochrome b-245 light chain	yes	no	1	0.02256	110.61	By MS/MS	By MS/MS	By MS/MS		By MS/MS
ALASGLLAV	CHLGTLRFLHASALLALASGLLAVLLAGLG	HASALLALASGLLAVLLAGLGLSSAAGSCG	L	A	L	A	V	L	3	0	0	0	0	0	0	1	0	0	3	0	0	0	0	1	0	0	0	1	0	0	9		813.496	B0QYJ2;B0QYJ1;Q9Y3P4	B0QYJ2	97	105	RHBDD3	Rhomboid domain-containing protein 3	yes	no	1	0.071106	88.734
ALASHILTA	DAVDTGISRETSSDVALASHILTALREKQA	ETSSDVALASHILTALREKQAPELSLSSQD	V	A	L	T	A	L	3	0	0	0	0	0	0	0	1	1	2	0	0	0	0	1	1	0	0	0	0	0	9		895.513	O00273	O00273	236	244	DFFA	DNA fragmentation factor subunit alpha	yes	yes	2	0.0059205	145.04	By MS/MS		By matching		By MS/MS
ALASHLIEA	LSDVDRDGMLDDEEFALASHLIEAKLEGHG	LDDEEFALASHLIEAKLEGHGLPANLPRRL	F	A	L	E	A	K	3	0	0	0	0	0	1	0	1	1	2	0	0	0	0	1	0	0	0	0	0	0	9		923.508	Q9NZN4	Q9NZN4	507	515	EHD2	EH domain-containing protein 2	yes	yes	2	0.03371	111.04					By MS/MS
ALASHLSTV	MENIELGLSEAQVMLALASHLSTVESEKQK	EAQVMLALASHLSTVESEKQKLRAQVRRLC	L	A	L	T	V	E	2	0	0	0	0	0	0	0	1	0	2	0	0	0	0	2	1	0	0	1	0	0	9		897.492	Q9NSK0;C9JZE5	Q9NSK0	90	98	KLC4	Kinesin light chain 4	yes	no	2	0.023002	120.65
ALASKNAEV	VTQAGLQLLASSDPPALASKNAEVTGTMSQ	ASSDPPALASKNAEVTGTMSQDTEVDMKEV	P	A	L	E	V	T	3	0	1	0	0	0	1	0	0	0	1	1	0	0	0	1	0	0	0	1	0	0	9		901.487	F5GZS6;J3KPF3;P08195;H0YFS2	F5GZS6	59	67	SLC3A2	4F2 cell-surface antigen heavy chain	yes	no	2	0.083514	86.472
ALASLENHV	TPPLSTNLHLESELDALASLENHVKIEPAD	LESELDALASLENHVKIEPADMNESCKQSG	D	A	L	H	V	K	2	0	1	0	0	0	1	0	1	0	2	0	0	0	0	1	0	0	0	1	0	0	9		952.498	Q9UPN9;H0Y612	Q9UPN9	830	838	TRIM33	E3 ubiquitin-protein ligase TRIM33	yes	no	1;2	1.6651e-07	197.65	By MS/MS	By MS/MS	By MS/MS	By MS/MS	By MS/MS
ALASSIALL				A	L	L	L		3	0	0	0	0	0	0	0	0	1	3	0	0	0	0	2	0	0	0	0	0	0	9		857.522		REV__A0A1B0GTF2					yes	yes	1	0.14388	71.949
ALASVIMGL	CIKELVSDANQHVKSALASVIMGLSPILGK	NQHVKSALASVIMGLSPILGKDNTIEHLLP	S	A	L	G	L	S	2	0	0	0	0	0	0	1	0	1	2	0	1	0	0	1	0	0	0	1	0	0	9		873.499	B3KQV6;P30153;C9J9C1;P30154;H0YDG7	B3KQV6	165	173	PPP2R1A;PPP2R1B	Serine/threonine-protein phosphatase 2A 65 kDa regulatory subunit A alpha isoform;Serine/threonine-protein phosphatase 2A 65 kDa regulatory subunit A beta isoform	no	no	1;2	4.8484e-13	207.01	By MS/MS	By MS/MS	By MS/MS	By MS/MS	By MS/MS
ALASVLAGL	RENAGPAIVISFLIAALASVLAGLCYGEFG	ISFLIAALASVLAGLCYGEFGARVPKTGSA	A	A	L	G	L	C	3	0	0	0	0	0	0	1	0	0	3	0	0	0	0	1	0	0	0	1	0	0	9		813.496	P30825;Q5JR49	P30825	74	82	SLC7A1	High affinity cationic amino acid transporter 1	yes	no	1	0.0047713	170.96	By MS/MS	By matching	By MS/MS	By MS/MS
ALASVMAGL	KADSGPSIVVSFLIAALASVMAGLCYAEFG	VSFLIAALASVMAGLCYAEFGARVPKTGSA	A	A	L	G	L	C	3	0	0	0	0	0	0	1	0	0	2	0	1	0	0	1	0	0	0	1	0	0	9		831.452	P52569	P52569	76	84	SLC7A2	Cationic amino acid transporter 2	yes	yes	1	0.0088985	150.07				By MS/MS
ALATLIHQV	NQEQFLLLAKSAKGAALATLIHQVLEAPGV	KSAKGAALATLIHQVLEAPGVYVFGELLDM	A	A	L	Q	V	L	2	0	0	0	0	1	0	0	1	1	2	0	0	0	0	0	1	0	0	1	0	0	9		964.571	F5H4U8;F5H7C6;F5GYF7;F5H248;Q9UBW8;F5H4Z0;F5H3M6;G3XAP1;F5GXT7	F5H4U8	26	34	COPS7A	COP9 signalosome complex subunit 7a	yes	no	1;2	0.00050719	172.97	By MS/MS	By MS/MS	By MS/MS	By MS/MS
ALDADPAVQR				A	L	Q	R		3	1	0	2	0	1	0	0	0	0	1	0	0	0	1	0	0	0	0	1	0	0	10		1054.54		REV__Q6PF15					yes	yes	3	0.12324	54.416
ALDAGNIKL	FEDFAHVISFDKRAAALDAGNIKLTFNSLL	FDKRAAALDAGNIKLTFNSLLEKAEARERE	A	A	L	K	L	T	2	0	1	1	0	0	0	1	0	1	2	1	0	0	0	0	0	0	0	0	0	0	9		913.523	H0YII7;F8VU11;Q6NWY9	H0YII7	29	37	PRPF40B	Pre-mRNA-processing factor 40 homolog B	yes	no	2	0.069267	91.318
ALDAGQSEI	DISLTDRDGSTALMVALDAGQSEIASMLYS	STALMVALDAGQSEIASMLYSRMNIKCSFA	V	A	L	E	I	A	2	0	0	1	0	1	1	1	0	1	1	0	0	0	0	1	0	0	0	0	0	0	9		902.435	Q63ZY3	Q63ZY3	813	821	KANK2	KN motif and ankyrin repeat domain-containing protein 2	yes	yes	1	0.056558	98.629
ALDAHQQSI	GIILINQYIAEMVRHALDAHQQSIPAVLEI	AEMVRHALDAHQQSIPAVLEIPSKEHPYDA	H	A	L	S	I	P	2	0	0	1	0	2	0	0	1	1	1	0	0	0	0	1	0	0	0	0	0	0	9		981.488	Q16864	Q16864	77	85	ATP6V1F	V-type proton ATPase subunit F	yes	yes	2	0.022662	121.09		By matching		By matching	By MS/MS
ALDALLVTG				A	L	T	G		2	0	0	1	0	0	0	1	0	0	3	0	0	0	0	0	1	0	0	1	0	0	9		871.501		REV__P07992					yes	yes	1	0.087098	85.265
ALDANIARL	TFTSRDEQDFRNGLAALDANIARLQKSLRT	FRNGLAALDANIARLQKSLRTGLLEK____	A	A	L	R	L	Q	3	1	1	1	0	0	0	0	0	1	2	0	0	0	0	0	0	0	0	0	0	0	9		955.545	A0A0A0MR27;J3QT39;Q49A88	A0A0A0MR27	845	853	CCDC14	Coiled-coil domain-containing protein 14	yes	no	2	0.071946	90.37
ALDASILNV	DDSVFSIGLESHDDFALDASILNVAMIVGY	ESHDDFALDASILNVAMIVGYLGSIELPST	F	A	L	N	V	A	2	0	1	1	0	0	0	0	0	1	2	0	0	0	0	1	0	0	0	1	0	0	9		914.507	E9PBG5;O14924	E9PBG5	220	228	RGS12	Regulator of G-protein signaling 12	yes	no	1;2	0.093651	80.462
ALDAVIEA				A	L	E	A		3	0	0	1	0	0	1	0	0	1	1	0	0	0	0	0	0	0	0	1	0	0	8		800.428		REV__Q8N163					yes	yes	1	0.055514	118.69
ALDDEFITV	SENVIGAAVSFPYVIALDDEFITVHSMLDQ	SFPYVIALDDEFITVHSMLDQQQKQTLPFK	I	A	L	T	V	H	1	0	0	2	0	0	1	0	0	1	1	0	0	1	0	0	1	0	0	1	0	0	9		1021.5	Q8WUH2	Q8WUH2	262	270	TGFBRAP1	Transforming growth factor-beta receptor-associated protein 1	yes	yes	2	0.095259	71.141		By matching
ALDDFSISV	PNIMLLHRDSGILGLALDDFSISVLDIETR	SGILGLALDDFSISVLDIETRKIVREFSGH	L	A	L	S	V	L	1	0	0	2	0	0	0	0	0	1	1	0	0	1	0	2	0	0	0	1	0	0	9		965.471	A0A0A0MTB8;Q8NI36	A0A0A0MTB8	542	550	WDR36	WD repeat-containing protein 36	yes	no	1	0.037819	108.24		By matching	By matching	By matching
ALDDMISTL	EQQMHPTVVISAYRKALDDMISTLKKISIP	ISAYRKALDDMISTLKKISIPVDISDSDMM	K	A	L	T	L	K	1	0	0	2	0	0	0	0	0	1	2	0	1	0	0	1	1	0	0	0	0	0	9		977.474	B4DUR8;P49368;E9PQ35;E9PM09;Q5SZW8;E9PRC8;Q5SZX6;Q5SZX9	B4DUR8	84	92	CCT3	T-complex protein 1 subunit gamma	yes	no	1;2	0.010423	135.87	By matching	By MS/MS	By matching	By MS/MS	By MS/MS
ALDEAAAAL	ADPEVLRRLTSSVSCALDEAAAALTRMKAE	TSSVSCALDEAAAALTRMKAENSHNAGQVD	C	A	L	A	L	T	5	0	0	1	0	0	1	0	0	0	2	0	0	0	0	0	0	0	0	0	0	0	9		843.434	Q8IWZ3;E9PDP5;D6RHC4;O75179;H0YM23	Q8IWZ3	182	190	ANKHD1;ANKRD17	Ankyrin repeat and KH domain-containing protein 1;Ankyrin repeat domain-containing protein 17	no	no	1;2	0.024248	108.98	By MS/MS	By MS/MS			By MS/MS
ALDEAQGV	EDIEAQIREIQGKKAALDEAQGVGLDSTGY	EIQGKKAALDEAQGVGLDSTGYYDQEIYGG	A	A	L	G	V	G	2	0	0	1	0	1	1	1	0	0	1	0	0	0	0	0	0	0	0	1	0	0	8		801.387	O75533;B4DGZ4;F8WC19	O75533	24	31	SF3B1	Splicing factor 3B subunit 1	yes	no	1	0.055514	118.69
ALDEAQGVGL	EDIEAQIREIQGKKAALDEAQGVGLDSTGY	QGKKAALDEAQGVGLDSTGYYDQEIYGGSD	A	A	L	G	L	D	2	0	0	1	0	1	1	2	0	0	2	0	0	0	0	0	0	0	0	1	0	0	10		971.492	O75533;B4DGZ4;F8WC19	O75533	24	33	SF3B1	Splicing factor 3B subunit 1	yes	no	1;2	0.021498	134.3		By MS/MS
ALDEGDIAL	QRKTKEDEKDDKPIRALDEGDIALLKTYGQ	DDKPIRALDEGDIALLKTYGQSTYSRQIKQ	R	A	L	A	L	L	2	0	0	2	0	0	1	1	0	1	2	0	0	0	0	0	0	0	0	0	0	0	9		915.455	P35998;C9JLS9	P35998	24	32	PSMC2	26S protease regulatory subunit 7	yes	no	1	0.029982	114.02
ALDEGDIALL	QRKTKEDEKDDKPIRALDEGDIALLKTYGQ	DKPIRALDEGDIALLKTYGQSTYSRQIKQV	R	A	L	L	L	K	2	0	0	2	0	0	1	1	0	1	3	0	0	0	0	0	0	0	0	0	0	0	10		1028.54	P35998;C9JLS9	P35998	24	33	PSMC2	26S protease regulatory subunit 7	yes	no	1	0.020652	104.45
ALDEKLLNI	GQRSSFLPSYIIDVRALDEKLLNIIDLQFL	YIIDVRALDEKLLNIIDLQFLHGYYEPTLL	R	A	L	N	I	I	1	0	1	1	0	0	1	0	0	1	3	1	0	0	0	0	0	0	0	0	0	0	9		1027.59	Q10570	Q10570	195	203	CPSF1	Cleavage and polyadenylation specificity factor subunit 1	yes	yes	2	0.0063613	157.86		By MS/MS		By MS/MS
ALDEPTTNL	RLALAETFCLNCGIIALDEPTTNLDRENIE	LNCGIIALDEPTTNLDRENIESLAHALVEI	I	A	L	N	L	D	1	0	1	1	0	0	1	0	0	0	2	0	0	0	1	0	2	0	0	0	0	0	9		972.476	Q92878;H7C0V2	Q92878	1229	1237	RAD50	DNA repair protein RAD50	yes	no	1;2	8.128e-36	230.54	By MS/MS	By MS/MS	By MS/MS	By MS/MS	By MS/MS
ALDEQFEPQKT	ALVDWNLEAGVQCKAALDEQFEPQKTLFIQ	QCKAALDEQFEPQKTLFIQCDVADQQQLRG	A	A	L	K	T	L	1	0	0	1	0	2	2	0	0	0	1	1	0	1	1	0	1	0	0	0	0	0	11		1304.62	E9PD69;E9PBZ2;P15428	E9PD69	48	58	HPGD	15-hydroxyprostaglandin dehydrogenase [NAD(+)]	yes	no	2	0.050617	82.831
ALDESHNQNL	EKCHLLVEHETQKLKALDESHNQNLKEWRD	TQKLKALDESHNQNLKEWRDKLRPRKKALE	K	A	L	N	L	K	1	0	2	1	0	1	1	0	1	0	2	0	0	0	0	1	0	0	0	0	0	0	10		1139.52	O94804;H0YB71	O94804	901	910	STK10	Serine/threonine-protein kinase 10	yes	no	2	0.0019057	163.2		By MS/MS		By matching	By MS/MS
ALDESPYGV	YVATKGAVTAMTKALALDESPYGVRVNCIS	AMTKALALDESPYGVRVNCISPGNIWTPLW	L	A	L	G	V	R	1	0	0	1	0	0	1	1	0	0	1	0	0	0	1	1	0	0	1	1	0	0	9		949.439	M0R147;M0QY35;M0R2R3;Q9BPX1	M0R147	23	31	HSD17B14	17-beta-hydroxysteroid dehydrogenase 14	yes	no	1;2	0.0016224	173.85		By MS/MS		By MS/MS	By MS/MS
ALDEVFTKV	DLTHDTTGLTAKELEALDEVFTKVYKAKYP	TAKELEALDEVFTKVYKAKYPIVGYTARRI	E	A	L	K	V	Y	1	0	0	1	0	0	1	0	0	0	1	1	0	1	0	0	1	0	0	2	0	0	9		1020.55	Q9UMX5	Q9UMX5	124	132	NENF	Neudesin	yes	yes	2	0.071095	90.657
ALDEYTSEL	CVVIKYVPYVGDSKRALDEYTSELMLGGTN	VGDSKRALDEYTSELMLGGTNTLVLHNTCE	R	A	L	E	L	M	1	0	0	1	0	0	2	0	0	0	2	0	0	0	0	1	1	0	1	0	0	0	9		1039.47	J3QS51;Q9NPH2	J3QS51	64	72	ISYNA1	Inositol-3-phosphate synthase 1	yes	no	1	0.0093985	148.98		By MS/MS		By MS/MS
ALDFEQEM	EREIVRDIKEKLCYVALDFEQEMATAASSS	KEKLCYVALDFEQEMATAASSSSLEKSYEL	V	A	L	E	M	A	1	0	0	1	0	1	2	0	0	0	1	0	1	1	0	0	0	0	0	0	0	0	8		981.411	P60709;Q562R1;P63261;I3L4N8;A5A3E0;P0CG39;Q6S8J3;P0CG38	P63261	220	227	ACTB;ACTBL2;ACTG1;POTEF;POTEJ;POTEE;POTEI	Actin, cytoplasmic 1;Actin, cytoplasmic 1, N-terminally processed;Beta-actin-like protein 2;Actin, cytoplasmic 2;Actin, cytoplasmic 2, N-terminally processed;POTE ankyrin domain family member F;POTE ankyrin domain family member J;POTE ankyrin domain family member E;POTE ankyrin domain family member I	no	no	1;2	0.0083749	176.65	By matching	By matching	By matching		By matching
ALDGFLFVV	QGVIDKDSLGPLLLQALDGFLFVVNRDGNI	GPLLLQALDGFLFVVNRDGNIVFVSENVTQ	Q	A	L	V	V	N	1	0	0	1	0	0	0	1	0	0	2	0	0	2	0	0	0	0	0	2	0	0	9		979.538	Q9Y6Q9	Q9Y6Q9	120	128	NCOA3	Nuclear receptor coactivator 3	yes	yes	1	0.051902	90.986
ALDGKIYEL	ELANEIRTQSTDDEYALDGKIYELDLRPVD	STDDEYALDGKIYELDLRPVDAKSPYFLSQ	Y	A	L	E	L	D	1	0	0	1	0	0	1	1	0	1	2	1	0	0	0	0	0	0	1	0	0	0	9		1020.55	A0A0A0MSK6;Q13017	A0A0A0MSK6	624	632	ARHGAP5	Rho GTPase-activating protein 5	yes	no	2	0.021176	111.95	By MS/MS	By MS/MS		By MS/MS	By MS/MS
ALDGLLQQV	LLRLQKDGLTQADKDALDGLLQQVANMSAK	TQADKDALDGLLQQVANMSAKDGTCTLQDC	D	A	L	Q	V	A	1	0	0	1	0	2	0	1	0	0	3	0	0	0	0	0	0	0	0	1	0	0	9		955.534	U3KQ90;P55199	U3KQ90	108	116	ELL	RNA polymerase II elongation factor ELL	yes	no	2	0.071462	82.716
ALDILITNV	______________________________	DADSDVALDILITNVVCVFRTRCHLNLRKI	V	A	L	N	V	V	1	0	1	1	0	0	0	0	0	2	2	0	0	0	0	0	1	0	0	1	0	0	9		970.57	Q7Z6T9;Q7Z6U0;Q7Z6U1;Q7Z6U2;P62380	Q7Z6T9	8	16	TBPL1	TATA box-binding protein-like protein 1	yes	no	1	0.010278	147.08
ALDKALTSV	QLINTVLNGDQHFMSALDKALTSVVNYREP	DQHFMSALDKALTSVVNYREPKSVCKAPEL	S	A	L	S	V	V	2	0	0	1	0	0	0	0	0	0	2	1	0	0	0	1	1	0	0	1	0	0	9		916.523	A0A0A0MTN0;Q13617;Q5T2B5	A0A0A0MTN0	380	388	CUL2	Cullin-2	yes	no	2	0.017108	130.56
ALDKATVLL	IDSYKGTVDCVQARAALDKATVLLSMSKGG	CVQARAALDKATVLLSMSKGGKRKDSVWGS	A	A	L	L	L	S	2	0	0	1	0	0	0	0	0	0	3	1	0	0	0	0	1	0	0	1	0	0	9		942.575	Q53EL6	Q53EL6	294	302	PDCD4	Programmed cell death protein 4	yes	yes	1;2	0.016333	133.12	By MS/MS			By MS/MS
ALDKPVTV	VVSISVHDDEELLPRALDKPVTVQFRLLET	DEELLPRALDKPVTVQFRLLETEERTKPIC	R	A	L	T	V	Q	1	0	0	1	0	0	0	0	0	0	1	1	0	0	1	0	1	0	0	2	0	0	8		841.491	Q9HCU4	Q9HCU4	2297	2304	CELSR2	Cadherin EGF LAG seven-pass G-type receptor 2	yes	yes	2	0.032625	120.46					By matching
ALDKSLAVV				A	L	V	V		2	0	0	1	0	0	0	0	0	0	2	1	0	0	0	1	0	0	0	2	0	0	9		914.544		REV__A0A087WZ37					yes	yes	2	0.097219	70.67	By matching	By matching
ALDKSSSTL	RSLLTVETFSVSSSVALDKSSSTLRIILDE	SVSSSVALDKSSSTLRIILDEAALHLSDKC	V	A	L	T	L	R	1	0	0	1	0	0	0	0	0	0	2	1	0	0	0	3	1	0	0	0	0	0	9		920.481	Q96BY7	Q96BY7	1272	1280	ATG2B	Autophagy-related protein 2 homolog B	yes	yes	2	0.082444	86.833					By MS/MS
ALDLGGTNF	FVRSTPDGTEHGEFLALDLGGTNFRVLWVK	EHGEFLALDLGGTNFRVLWVKVTDNGLQKV	L	A	L	N	F	R	1	0	1	1	0	0	0	2	0	0	2	0	0	1	0	0	1	0	0	0	0	0	9		906.445	E9PB90;P52789;Q2TB90;P52790;P19367	E9PB90	54	62	HK2;HKDC1;HK3;HK1	Hexokinase;Hexokinase-2;Putative hexokinase HKDC1;Hexokinase-3;Hexokinase-1	no	no	1;2	3.4105e-05	183.9	By matching	By MS/MS	By matching	By matching	By MS/MS
ALDMTTLTI	RRQLDKSKLKPGTRVALDMTTLTIMRYLPR	KPGTRVALDMTTLTIMRYLPREVDPLVYNM	V	A	L	T	I	M	1	0	0	1	0	0	0	0	0	1	2	0	1	0	0	0	3	0	0	0	0	0	9		977.51	A0A087X2I1;P62333;H0YJS8;H0YJC0	A0A087X2I1	113	121	PSMC6	26S protease regulatory subunit 10B	yes	no	1	0.070118	90.986
ALDNGLFTL	______________________________	KGTYIHALDNGLFTLGAPHKEVDEGPSPPE	H	A	L	T	L	G	1	0	1	1	0	0	0	1	0	0	3	0	0	1	0	0	1	0	0	0	0	0	9		962.507	E9PRR7;Q14331	E9PRR7	9	17	FRG1	Protein FRG1	yes	no	1;2	0.0022467	160.54		By MS/MS	By MS/MS	By MS/MS	By MS/MS
ALDNNPLLL	PKVLIPVNSIPTYNAALDNNPLLLNTYNKF	IPTYNAALDNNPLLLNTYNKFPYPTMSEIT	A	A	L	L	L	N	1	0	2	1	0	0	0	0	0	0	4	0	0	0	1	0	0	0	0	0	0	0	9		981.549	Q9UKY1	Q9UKY1	292	300	ZHX1	Zinc fingers and homeoboxes protein 1	yes	yes	1;2	0.053313	100.45
ALDNPNEEV	CFGDVLLGASRTLSLALDNPNEEVAEVKIS	SRTLSLALDNPNEEVAEVKISHFPAADLGF	L	A	L	E	V	A	1	0	2	1	0	0	2	0	0	0	1	0	0	0	1	0	0	0	0	1	0	0	9		999.451	A0A087WV76;Q8IZT6	A0A087WV76	66	74	ASPM	Abnormal spindle-like microcephaly-associated protein	yes	no	1	0.046138	104.06
ALDNSHPIEV	TQFVSADYTRAQELDALDNSHPIEVSVGHP	AQELDALDNSHPIEVSVGHPSEVDEIFDAI	D	A	L	E	V	S	1	0	1	1	0	0	1	0	1	1	1	0	0	0	1	1	0	0	0	1	0	0	10		1093.54	E9PLK3;A6NEC2;P55786;E9PJ74;E9PRQ5	E9PLK3	408	417	NPEPPS;NPEPPSL1	Puromycin-sensitive aminopeptidase-like protein;Puromycin-sensitive aminopeptidase	yes	no	2	0.020073	108.15		By matching			By matching
ALDNVDARMYM	IYDDDFFQNLDGVANALDNVDARMYMDRRC	GVANALDNVDARMYMDRRCVYYRKPLLESG	N	A	L	Y	M	D	2	1	1	2	0	0	0	0	0	0	1	0	2	0	0	0	0	0	1	1	0	0	11		1297.58	P22314	P22314	574	584	UBA1	Ubiquitin-like modifier-activating enzyme 1	yes	yes	2	0.039845	103.55
ALDPASISV	NKIGIDGIQQFCDDLALDPASISVLIIAW_	QFCDDLALDPASISVLIIAW__________	L	A	L	S	V	L	2	0	0	1	0	0	0	0	0	1	1	0	0	0	1	2	0	0	0	1	0	0	9		871.465	C9J0B2;C9JUW4;C9J8R4;C9JVE2;Q96GG9	C9J0B2	79	87	DCUN1D1	DCN1-like protein;DCN1-like protein 1	yes	no	1;2	0.0089902	132.09	By matching	By MS/MS	By matching		By MS/MS
ALDPDHPRV	QAIVPLQRSLEIRETALDPDHPRVAQSLHQ	LEIRETALDPDHPRVAQSLHQLASVYVQWK	T	A	L	R	V	A	1	1	0	2	0	0	0	0	1	0	1	0	0	0	2	0	0	0	0	1	0	0	9		1018.52	Q7Z494	Q7Z494	976	984	NPHP3	Nephrocystin-3	yes	yes	3	0.13172	65.305
ALDPKANFST	APAAPTATVRPMPQAALDPKANFSTNNSNP	PMPQAALDPKANFSTNNSNPGARPPPPRAT	A	A	L	S	T	N	2	0	1	1	0	0	0	0	0	0	1	1	0	1	1	1	1	0	0	0	0	0	10		1062.53	H0Y5H7;C9J1X3;Q07912	H0Y5H7	483	492	TNK2	Activated CDC42 kinase 1	yes	no	2	0.062418	93.649		By MS/MS	By MS/MS
ALDPNIATL	TLGVSLSSLGAIPAAALDPNIATLGEIPQP	GAIPAAALDPNIATLGEIPQPPLMGNVDPS	A	A	L	T	L	G	2	0	1	1	0	0	0	0	0	1	2	0	0	0	1	0	1	0	0	0	0	0	9		926.507	E5RJ76;Q8WXA9	E5RJ76	36	44	SREK1	Splicing regulatory glutamine/lysine-rich protein 1	yes	no	1	0.013241	121.85		By MS/MS
ALDPSLDNHQV	FMFEQQRRTFATYGYALDPSLDNHQVSAKY	TYGYALDPSLDNHQVSAKYIGSVEEAEKNQ	Y	A	L	Q	V	S	1	0	1	2	0	1	0	0	1	0	2	0	0	0	1	1	0	0	0	1	0	0	11		1207.58	Q5SRN1;O60508	Q5SRN1	138	148	CDC40	Pre-mRNA-processing factor 17	yes	no	2	0.0099321	124.23
ALDQDHVAV	KAVVSGNARNGVALTALDQDHVAVLGSPLA	NGVALTALDQDHVAVLGSPLAASKECLSVW	T	A	L	A	V	L	2	0	0	2	0	1	0	0	1	0	1	0	0	0	0	0	0	0	0	2	0	0	9		966.477	Q9H8H0;J3QR28	Q9H8H0	267	275	NOL11	Nucleolar protein 11	yes	no	2	0.0131	130.22		By matching	By matching	By matching	By matching
ALDQEIIEV	EEERERRDNYVPEVSALDQEIIEVDPDTKE	YVPEVSALDQEIIEVDPDTKEMLKLLDFGS	S	A	L	E	V	D	1	0	0	1	0	1	2	0	0	2	1	0	0	0	0	0	0	0	0	1	0	0	9		1028.54	P08708;H0YN88;A0A075B716	P08708	90	98	RPS17	40S ribosomal protein S17	yes	no	1;2	0.0054413	146.54	By MS/MS	By MS/MS	By MS/MS	By MS/MS	By MS/MS
ALDRQTATQLL	YKRLKVPPAINQFTQALDRQTATQLLKLAH	QFTQALDRQTATQLLKLAHKYRPETKQEKK	Q	A	L	L	L	K	2	1	0	1	0	2	0	0	0	0	3	0	0	0	0	0	2	0	0	0	0	0	11		1228.68	Q5T8U3;P62424	Q5T8U3	113	123	RPL7A	60S ribosomal protein L7a	yes	no	2	0.049952	119.75				By MS/MS
ALDSDAVVV	SIGDILPKTEDRQCKALDSDAVVVAVFSGL	EDRQCKALDSDAVVVAVFSGLPAVEKRRKM	K	A	L	V	V	A	2	0	0	2	0	0	0	0	0	0	1	0	0	0	0	1	0	0	0	3	0	0	9		887.46	O94972	O94972	832	840	TRIM37	E3 ubiquitin-protein ligase TRIM37	yes	yes	1	0.066739	86.866					By matching
ALDSEGNTF	RELYLEDSPLELKIQALDSEGNTFSTLAGL	LELKIQALDSEGNTFSTLAGLVFEWTIVKD	Q	A	L	T	F	S	1	0	1	1	0	0	1	1	0	0	1	0	0	1	0	1	1	0	0	0	0	0	9		952.414	Q8TEM1	Q8TEM1	141	149	NUP210	Nuclear pore membrane glycoprotein 210	yes	yes	1	0.082326	86.872
ALDSGAFQSV	KHLAGVPLIGWVLRAALDSGAFQSVWVSTD	WVLRAALDSGAFQSVWVSTDHDEIENVAKQ	A	A	L	S	V	W	2	0	0	1	0	1	0	1	0	0	1	0	0	1	0	2	0	0	0	1	0	0	10		993.477	Q8NFW8	Q8NFW8	79	88	CMAS	N-acylneuraminate cytidylyltransferase	yes	yes	1;2	0.020661	128.93
ALDSGASLL	TSKLMKILQPQDVDLALDSGASLLHLAVEA	PQDVDLALDSGASLLHLAVEAGQEECAKWL	L	A	L	L	L	H	2	0	0	1	0	0	0	1	0	0	3	0	0	0	0	2	0	0	0	0	0	0	9		845.449	P57078	P57078	482	490	RIPK4	Receptor-interacting serine/threonine-protein kinase 4	yes	yes	1	0.017537	115.46
ALDSGASLLHL	TSKLMKILQPQDVDLALDSGASLLHLAVEA	DVDLALDSGASLLHLAVEAGQEECAKWLLL	L	A	L	H	L	A	2	0	0	1	0	0	0	1	1	0	4	0	0	0	0	2	0	0	0	0	0	0	11		1095.59	P57078	P57078	482	492	RIPK4	Receptor-interacting serine/threonine-protein kinase 4	yes	yes	2	0.049696	98.997
ALDSGFNSV	FGSCHEELYSSRPYGALDSGFNSVDSGDKR	SSRPYGALDSGFNSVDSGDKRWSGNEPTDE	G	A	L	S	V	D	1	0	1	1	0	0	0	1	0	0	1	0	0	1	0	2	0	0	0	1	0	0	9		908.424	E9PD99;Q96II8	E9PD99	182	190	LRCH3	Leucine-rich repeat and calponin homology domain-containing protein 3	yes	no	1	0.012668	141.93
ALDSGVSTM	SLWLCNSLAYLVNTYALDSGVSTMNEMKSY	YLVNTYALDSGVSTMNEMKSYSQAVTGFFA	Y	A	L	T	M	N	1	0	0	1	0	0	0	1	0	0	1	0	1	0	0	2	1	0	0	1	0	0	9		879.401	E9PIE4;Q9Y6C9	E9PIE4	198	206	MTCH2	Mitochondrial carrier homolog 2	yes	no	1;2	1.3042e-25	217.21	By MS/MS	By MS/MS	By MS/MS	By MS/MS	By MS/MS
ALDSHPTIV	EILQHVIDYILDLQIALDSHPTIVSLHHQR	ILDLQIALDSHPTIVSLHHQRPGQNQASRT	I	A	L	I	V	S	1	0	0	1	0	0	0	0	1	1	1	0	0	0	1	1	1	0	0	1	0	0	9		951.503	Q02363	Q02363	78	86	ID2	DNA-binding protein inhibitor ID-2	yes	yes	2	0.0042228	154.09	By matching	By MS/MS			By matching
ALDSILGLVQ				A	L	V	Q		1	0	0	1	0	1	0	1	0	1	3	0	0	0	0	1	0	0	0	1	0	0	10		1027.59		REV__Q9H3R2					yes	yes	2	0.037163	89.142
ALDSPIFAGL				A	L	G	L		2	0	0	1	0	0	0	1	0	1	2	0	0	1	1	1	0	0	0	0	0	0	10		1002.54		REV__A8MQT7					yes	yes	1	0.019711	107.66			By MS/MS
ALDSTNVEA	RAFAEKNGLSFIETSALDSTNVEAAFQTIL	SFIETSALDSTNVEAAFQTILTEIYRIVSQ	S	A	L	E	A	A	2	0	1	1	0	0	1	0	0	0	1	0	0	0	0	1	1	0	0	1	0	0	9		918.429	B4DQU5;P62491;H3BN38	B4DQU5	85	93	RAB11A	Ras-related protein Rab-11A	yes	no	1;2	0.00093144	169.37	By MS/MS	By MS/MS		By MS/MS	By MS/MS
ALDSTNVEL	RMFAENNGLLFLETSALDSTNVELAFETVL	LFLETSALDSTNVELAFETVLKEIFAKVSK	S	A	L	E	L	A	1	0	1	1	0	0	1	0	0	0	2	0	0	0	0	1	1	0	0	1	0	0	9		960.476	P57735	P57735	156	164	RAB25	Ras-related protein Rab-25	yes	yes	1;2	0.0014255	166.17	By MS/MS	By MS/MS	By MS/MS	By MS/MS	By MS/MS
ALDTITTV	VHKTLFGNLLSSSVSALDTITTVALGSLTS	LLSSSVSALDTITTVALGSLTSIPENVSTH	S	A	L	T	V	A	1	0	0	1	0	0	0	0	0	1	1	0	0	0	0	0	3	0	0	1	0	0	8		832.454	P52732	P52732	577	584	KIF11	Kinesin-like protein KIF11	yes	yes	1	0.057218	117.7		By MS/MS			By MS/MS
ALDTNQVSL	QKKHFDNRESQANSGALDTNQVSLQKIDNP	SQANSGALDTNQVSLQKIDNPESQANSGAL	G	A	L	S	L	Q	1	0	1	1	0	1	0	0	0	0	2	0	0	0	0	1	1	0	0	1	0	0	9		959.492	A0A0A0MR47;Q96GC6	A0A0A0MR47	369	377	ZNF274	Neurotrophin receptor-interacting factor homolog	yes	no	1	0.11308	78.377
ALDTPVMV	TAANEDYNLYTFDMRALDTPVMVHMDHVSA	LYTFDMRALDTPVMVHMDHVSAVLDVDYSP	R	A	L	M	V	H	1	0	0	1	0	0	0	0	0	0	1	0	1	0	1	0	1	0	0	2	0	0	8		844.436	A0A087X1F8;A0A087WT20;Q9NV06	A0A087X1F8	133	140	DCAF13	DDB1- and CUL4-associated factor 13	yes	no	1;2	0.0071121	181.42	By matching			By MS/MS	By MS/MS
ALDTSNVMV	EYILSNQGYVRQLSQALDTSNVMVKKQVFE	VRQLSQALDTSNVMVKKQVFELLAALCIYS	Q	A	L	M	V	K	1	0	1	1	0	0	0	0	0	0	1	0	1	0	0	1	1	0	0	2	0	0	9		948.459	Q27J81	Q27J81	131	139	INF2	Inverted formin-2	yes	yes	1;2	1.2335e-07	193.86	By MS/MS	By MS/MS	By MS/MS	By MS/MS	By MS/MS
ALDTTRHEL	AVATRFKEQYRTFATALDTTRHELPVRSIH	YRTFATALDTTRHELPVRSIHLEGDGQQLL	T	A	L	E	L	P	1	1	0	1	0	0	1	0	1	0	2	0	0	0	0	0	2	0	0	0	0	0	9		1054.54	Q9BT25	Q9BT25	239	247	HAUS8	HAUS augmin-like complex subunit 8	yes	yes	2;3	0.0095245	130.75	By MS/MS	By MS/MS	By MS/MS	By MS/MS	By MS/MS
ALDVASLKAL				A	L	A	L		3	0	0	1	0	0	0	0	0	0	3	1	0	0	0	1	0	0	0	1	0	0	10		999.596		REV__Q8N357					yes	yes	2	0.048114	106.36
ALDVPASQF	DRVRSMSGGHGLRVGALDVPASQFLGSATS	HGLRVGALDVPASQFLGSATSPGPRTAPAA	G	A	L	Q	F	L	2	0	0	1	0	1	0	0	0	0	1	0	0	1	1	1	0	0	0	1	0	0	9		946.476	H3BMQ0;P49815	H3BMQ0	1108	1116	TSC2	Tuberin	yes	no	1;2	0.0068087	139.97	By matching	By matching	By matching		By MS/MS
ALDVPNTAF	TETELKFELLEKDPYALDVPNTAFGREHSP	LEKDPYALDVPNTAFGREHSPYGPSPLGWP	Y	A	L	A	F	G	2	0	1	1	0	0	0	0	0	0	1	0	0	1	1	0	1	0	0	1	0	0	9		946.476	Q96PC5;G3V599;O15320	Q96PC5	1112	1120	MIA2;CTAGE5	Melanoma inhibitory activity protein 2;cTAGE family member 5	yes	no	1	0.081434	75.854
ALDVPNTML	SALSANDAALTHELLALDVPNTMLDLFFHY	LTHELLALDVPNTMLDLFFHYVFNNFLHAQ	L	A	L	M	L	D	1	0	1	1	0	0	0	0	0	0	2	0	1	0	1	0	1	0	0	1	0	0	9		972.495	Q9UPN7	Q9UPN7	379	387	PPP6R1	Serine/threonine-protein phosphatase 6 regulatory subunit 1	yes	yes	1;2	0.0063372	142.79		By matching	By matching	By MS/MS	By MS/MS
ALDVVDGKYVV	VFVPHPLPAPAGEARALDVVDGKYVVRDSQ	GEARALDVVDGKYVVRDSQEFPLHCGESQF	R	A	L	V	V	R	1	0	0	2	0	0	0	1	0	0	1	1	0	0	0	0	0	0	1	4	0	0	11		1176.64	A0A0J9YWL0	A0A0J9YWL0	59	69			yes	yes	2	0.08845	87.308
ALDYSSASQ				A	L	S	Q		2	0	0	1	0	1	0	0	0	0	1	0	0	0	0	3	0	0	1	0	0	0	9		940.414		REV__G3V3R3					yes	yes	2	0.10451	68.915		By matching
ALEEADKMFL	PEEEQLSGAGYRVSAALEEADKMFLRTREP	YRVSAALEEADKMFLRTREPALDGGFQMHY	A	A	L	F	L	R	2	0	0	1	0	0	2	0	0	0	2	1	1	1	0	0	0	0	0	0	0	0	10		1165.57	H0YN68;Q9Y6B2	H0YN68	105	114	EID1	EP300-interacting inhibitor of differentiation 1	yes	no	2	0.026346	113.66
ALEEKLENV	ANVEPNQTVEINEQEALEEKLENVKAILQA	EINEQEALEEKLENVKAILQAYHFTGLSGK	E	A	L	N	V	K	1	0	1	0	0	0	3	0	0	0	2	1	0	0	0	0	0	0	0	1	0	0	9		1043.55	Q9BU64	Q9BU64	93	101	CENPO	Centromere protein O	yes	yes	2	0.033265	111.39			By matching		By matching
ALEEKPRNV	TAVALAYGIYKQDLPALEEKPRNVVFVDMG	YKQDLPALEEKPRNVVFVDMGHSAYQVSVC	P	A	L	N	V	V	1	1	1	0	0	0	2	0	0	0	1	1	0	0	1	0	0	0	0	1	0	0	9		1054.58	A0A087WTS8;A0A087WYC1;P34932	A0A087WTS8	190	198	HSPA4	Heat shock 70 kDa protein 4	yes	no	3	0.12414	66.621
ALEENETQKEVPQDQ	HVSRKSEHLSVRPQTALEENETQKEVPQDQ	ALEENETQKEVPQDQHLEAPADQSKGLLPP	T	A	L	D	Q	H	1	0	1	1	0	3	4	0	0	0	1	1	0	0	1	0	1	0	0	1	0	0	15		1756.81	Q9Y3D9	Q9Y3D9	161	175	MRPS23	28S ribosomal protein S23, mitochondrial	yes	yes	2	0.008269	79.82
ALEEQLQQIR	GRYCVQLSQIQAQISALEEQLQQIRAETEC	QAQISALEEQLQQIRAETECQNTEYQQLLD	S	A	L	I	R	A	1	1	0	0	0	3	2	0	0	1	2	0	0	0	0	0	0	0	0	0	0	0	10		1226.66	CON__P13645;P13645;CON__P02535-1	CON__P13645	413	422	KRT10	Keratin, type I cytoskeletal 10	no	no	2	0.020619	128.69				By MS/MS
ALEEQLQQIRAE	GRYCVQLSQIQAQISALEEQLQQIRAETEC	QISALEEQLQQIRAETECQNTEYQQLLDIK	S	A	L	A	E	T	2	1	0	0	0	3	3	0	0	1	2	0	0	0	0	0	0	0	0	0	0	0	12		1426.74	CON__P13645;P13645;CON__P02535-1	CON__P13645	413	424	KRT10	Keratin, type I cytoskeletal 10	no	no	2	5.6357e-72	256.48				By MS/MS
ALEEQLQQIRAETE	GRYCVQLSQIQAQISALEEQLQQIRAETEC	SALEEQLQQIRAETECQNTEYQQLLDIKIR	S	A	L	T	E	C	2	1	0	0	0	3	4	0	0	1	2	0	0	0	0	0	1	0	0	0	0	0	14		1656.83	CON__P13645;P13645;CON__P02535-1	CON__P13645	413	426	KRT10	Keratin, type I cytoskeletal 10	no	no	2	2.0564e-37	234.63
ALEERLAQA	AEAISYVDPQFLTYMALEERLAQAMETALA	QFLTYMALEERLAQAMETALAHLESLAVDV	M	A	L	Q	A	M	3	1	0	0	0	1	2	0	0	0	2	0	0	0	0	0	0	0	0	0	0	0	9		999.535	O43164;Q8NG27	O43164	578	586	PJA2;PJA1	E3 ubiquitin-protein ligase Praja-2;E3 ubiquitin-protein ligase Praja-1	yes	no	2	0.014764	124.98				By matching	By matching
ALEETGTEV	FLALLVNLACVEVRLALEETGTEVKEDVVT	CVEVRLALEETGTEVKEDVVTACYALMELG	L	A	L	E	V	K	1	0	0	0	0	0	3	1	0	0	1	0	0	0	0	0	2	0	0	1	0	0	9		947.445	Q9UBB6	Q9UBB6	321	329	NCDN	Neurochondrin	yes	yes	1	0.0017236	176.65					By MS/MS
ALEETQCIMDL				A	L	D	L		1	0	0	1	1	1	2	0	0	1	2	0	1	0	0	0	1	0	0	0	0	0	11		1264.57		REV__P32455					yes	yes	2	0.073465	72.547
ALEEYGPEL	KARQKVKNTEFLQQAALEEYGPELHVALRS	EFLQQAALEEYGPELHVALRSRRDELHYLR	A	A	L	E	L	H	1	0	0	0	0	0	3	1	0	0	2	0	0	0	1	0	0	0	1	0	0	0	9		1019.48	D6RJG9;Q9Y5W7;D6RDH9;D6RBA7;D6RDA6	D6RJG9	149	157	SNX14	Sorting nexin-14	yes	no	1	3.3931e-07	213.97				By MS/MS	By MS/MS
ALEPIDITV	MTDQTTLVPNEEEAFALEPIDITVKETKAK	NEEEAFALEPIDITVKETKAKRKRKLIVDS	F	A	L	T	V	K	1	0	0	1	0	0	1	0	0	2	1	0	0	0	1	0	1	0	0	1	0	0	9		969.538	O60216	O60216	305	313	RAD21	Double-strand-break repair protein rad21 homolog	yes	yes	1;2	0.045014	94.407					By matching
ALEPRIEEV				A	L	E	V		1	1	0	0	0	0	3	0	0	1	1	0	0	0	1	0	0	0	0	1	0	0	9		1054.57		REV__G3V541					yes	yes	2	0.12253	73.26
ALESFLKQV	WCAHTNVELKKAALSALESFLKQVSNMVAK	KKAALSALESFLKQVSNMVAKNAEMHKNKL	S	A	L	Q	V	S	1	0	0	0	0	1	1	0	0	0	2	1	0	1	0	1	0	0	0	1	0	0	9		1033.58	P78527	P78527	315	323	PRKDC	DNA-dependent protein kinase catalytic subunit	yes	yes	2	0.011322	126.28		By matching		By MS/MS
ALESLLVSL				A	L	S	L		1	0	0	0	0	0	1	0	0	0	4	0	0	0	0	2	0	0	0	1	0	0	9		943.559		REV__Q8ND61					yes	yes	1;2	0.037819	108.24
ALESRVESI	EMLEEAKKNLQEEIDALESRVESIQRVLAD	LQEEIDALESRVESIQRVLADLKVQLYAKF	D	A	L	S	I	Q	1	1	0	0	0	0	2	0	0	1	1	0	0	0	0	2	0	0	0	1	0	0	9		1002.53	E9PQY2;Q9NQP4	E9PQY2	100	108	PFDN4	Prefoldin subunit 4	yes	no	2	0.096609	70.816
ALEVFKQQV	RKKPCGQSEINTLKRALEVFKQQVDNVAQC	INTLKRALEVFKQQVDNVAQCHIQLAQSLR	R	A	L	Q	V	D	1	0	0	0	0	2	1	0	0	0	1	1	0	1	0	0	0	0	0	2	0	0	9		1060.59	Q9H939	Q9H939	76	84	PSTPIP2	Proline-serine-threonine phosphatase-interacting protein 2	yes	yes	2	0.092874	71.715
ALFAETMEL	PTESDAPNHYQAVCRALFAETMELHTFLTK	YQAVCRALFAETMELHTFLTKIKSAK____	R	A	L	E	L	H	2	0	0	0	0	0	2	0	0	0	2	0	1	1	0	0	1	0	0	0	0	0	9		1023.49	K7EQR2;K7ENV1;C9JYR7;J3KNG6;Q08AE8	K7EQR2	103	111	SPIRE1	Protein spire homolog 1	yes	no	1	0.0074773	153.15		By MS/MS		By MS/MS
ALFASGLIHRV	FQAKIFPEILLCLLLALFASGLIHRVCVTT	CLLLALFASGLIHRVCVTTCFIFSMVGLYY	L	A	L	R	V	C	2	1	0	0	0	0	0	1	1	1	2	0	0	1	0	1	0	0	0	1	0	0	11		1182.69	Q8N6L1	Q8N6L1	82	92	KRTCAP2	Keratinocyte-associated protein 2	yes	yes	3	0.0087669	87.298			By matching
ALFDAQAQV	IAHKVGITPPCFNLFALFDAQAQVWLPPNH	PCFNLFALFDAQAQVWLPPNHILEIPRDAS	F	A	L	Q	V	W	3	0	0	1	0	2	0	0	0	0	1	0	0	1	0	0	0	0	0	1	0	0	9		961.487	E9PPF2;P29597;E9PQL2	E9PPF2	75	83	TYK2	Non-receptor tyrosine-protein kinase TYK2	yes	no	2	0.088407	72.789			By matching
ALFEEVPEL	VTGTIGEDEDLIKWKALFEEVPELLTEAEK	DLIKWKALFEEVPELLTEAEKKEWVEKLTE	K	A	L	E	L	L	1	0	0	0	0	0	3	0	0	0	2	0	0	1	1	0	0	0	0	1	0	0	9		1045.53	P31939;H7C1S2	P31939	510	518	ATIC	Bifunctional purine biosynthesis protein PURH;Phosphoribosylaminoimidazolecarboxamide formyltransferase;IMP cyclohydrolase	yes	no	2	0.034581	110.34				By matching
ALFEGKVQL	LGTVASICLHSDYAAALFEGKVQLHLKAKS	HSDYAAALFEGKVQLHLKAKSWMLKKNVRL	A	A	L	Q	L	H	1	0	0	0	0	1	1	1	0	0	2	1	0	1	0	0	0	0	0	1	0	0	9		1003.57	D6R9P6;Q8NEZ3	D6R9P6	442	450	WDR19	WD repeat-containing protein 19	yes	no	2	0.021755	140.09			By MS/MS	By MS/MS
ALFISPALI	______________________________	______________________________	G	A	L	L	I	R	2	0	0	0	0	0	0	0	0	2	2	0	0	1	1	1	0	0	0	0	0	0	9		943.574	I3L0Y5;D6R9H7;E7EPU7;P05496	I3L0Y5	6	14	ATP5G1	ATP synthase F(0) complex subunit C1, mitochondrial	yes	no	1;2	0.010139	144.9				By MS/MS
ALFLGGNEV	LLSQGESEESSAQGSALFLGGNEVKSRAVV	SSAQGSALFLGGNEVKSRAVVKYSSAPPRT	S	A	L	E	V	K	1	0	1	0	0	0	1	2	0	0	2	0	0	1	0	0	0	0	0	1	0	0	9		918.481	Q3B7T1;E9PJ07	Q3B7T1	39	47	EDRF1	Erythroid differentiation-related factor 1	yes	no	1	0.069872	107.32				By MS/MS
ALFNGAQKL	AGAKIIEVGDTPKDRALFNGAQKLFGMIIT	DTPKDRALFNGAQKLFGMIITIGQSIVYVM	R	A	L	K	L	F	2	0	1	0	0	1	0	1	0	0	2	1	0	1	0	0	0	0	0	0	0	0	9		960.539	B4DR61;P61619;H7C069;Q8TC24;Q9H9S3;C9JXC6;A6NK38;F2Z2C7;A6NIF9;F8W776	B4DR61	116	124	SEC61A1;SEC61A2	Protein transport protein Sec61 subunit alpha isoform 1;Protein transport protein Sec61 subunit alpha isoform 2	yes	no	2	0.0050699	166.86
ALFPALRPGGFQA	AAGPGPCERLLSRVAALFPALRPGGFQAHY	VAALFPALRPGGFQAHYRDEDGDLVAFSSD	A	A	L	Q	A	H	3	1	0	0	0	1	0	2	0	0	2	0	0	2	2	0	0	0	0	0	0	0	13		1343.73	Q13501;E3W990;E7EMC7;D6RBF1;C9J6J8	Q13501	53	65	SQSTM1	Sequestosome-1	yes	no	2	0.0072493	88.948
ALFPAPLAQI	HERVAASTQPLGRIRALFPAPLAQISTPMF	LGRIRALFPAPLAQISTPMFLPSAQVSYPG	R	A	L	Q	I	S	3	0	0	0	0	1	0	0	0	1	2	0	0	1	2	0	0	0	0	0	0	0	10		1039.61	Q8ND24	Q8ND24	622	631	RNF214	RING finger protein 214	yes	yes	1;2	0.020599	134.12
ALFPERITV	______________________________	FPFDVDALFPERITVLDQHLRPPARRPGTT	D	A	L	T	V	L	1	1	0	0	0	0	1	0	0	1	1	0	0	1	1	0	1	0	0	1	0	0	9		1044.6	Q5SQI0	Q5SQI0	9	17	ATAT1	Alpha-tubulin N-acetyltransferase 1	yes	yes	2	0.045604	95.909		By MS/MS
ALFPGDVDRL	EIIYAINQRHLDHVAALFPGDVDRLRRMSV	LDHVAALFPGDVDRLRRMSVIEEGDCKRIN	A	A	L	R	L	R	1	1	0	2	0	0	0	1	0	0	2	0	0	1	1	0	0	0	0	1	0	0	10		1101.58	P11216	P11216	417	426	PYGB	Glycogen phosphorylase, brain form	yes	yes	2	0.11438	66.621		By matching	By matching
ALFPGVALL	______________________________	MRLRRLALFPGVALLLAAARLAAASDVLEL	L	A	L	L	L	L	2	0	0	0	0	0	0	1	0	0	3	0	0	1	1	0	0	0	0	1	0	0	9		899.548	F8WBS6;F8WBW5;P30101	F8WBS6	7	15	PDIA3	Protein disulfide-isomerase A3	yes	no	1;2	0.046312	93.763
ALFQEQKSNIASFSVAFR				A	L	F	R		3	1	1	0	0	2	1	0	0	1	1	1	0	3	0	3	0	0	0	1	0	0	18		2042.06		REV__Q5SVK5					yes	yes	4	0.12017	43.454
ALFQRPPLI	EGGTQLSRALETLTGALFQRPPLIAAVKRQ	LETLTGALFQRPPLIAAVKRQLRVRTIYES	G	A	L	L	I	A	1	1	0	0	0	1	0	0	0	1	2	0	0	1	2	0	0	0	0	0	0	0	9		1053.63	H7BZF2;H7C0M1;C9IYT0;O60832	H7BZF2	24	32	DKC1	H/ACA ribonucleoprotein complex subunit 4	yes	no	2	0.0039599	151.17		By MS/MS	By MS/MS		By MS/MS
ALFSDTPANA	LSSPGQSELTNMDLAALFSDTPANASGSAG	NMDLAALFSDTPANASGSAGGSDEALNSGI	A	A	L	N	A	S	3	0	1	1	0	0	0	0	0	0	1	0	0	1	1	1	1	0	0	0	0	0	10		1005.48	H0YAA9;Q2QGD7	H0YAA9	221	230	ZXDC	Zinc finger protein ZXDC	yes	no	1	0.00024422	180.54
ALFSGDTGEI	LHEIDVINSRTQGFLALFSGDTGEIKSEVR	TQGFLALFSGDTGEIKSEVREQINAKVAEW	L	A	L	E	I	K	1	0	0	1	0	0	1	2	0	1	1	0	0	1	0	1	1	0	0	0	0	0	10		1008.48	Q9Y230;M0R0Y3	Q9Y230	259	268	RUVBL2	RuvB-like 2	yes	no	1	0.01114	147.69	By MS/MS	By MS/MS	By MS/MS	By MS/MS	By MS/MS
ALFWEQHDL	YISEHEHFTDFNATSALFWEQHDLVYGDWT	DFNATSALFWEQHDLVYGDWTSGENSDGCY	S	A	L	D	L	V	1	0	0	1	0	1	1	0	1	0	2	0	0	1	0	0	0	1	0	0	0	0	9		1157.55	O96005	O96005	123	131	CLPTM1	Cleft lip and palate transmembrane protein 1	yes	yes	2	0.010159	147.34
ALGAALVNV	FLHPHLLVLGVAVVLALGAALVNVQIPLLL	GVAVVLALGAALVNVQIPLLLGQLVEVVAK	L	A	L	N	V	Q	3	0	1	0	0	0	0	1	0	0	2	0	0	0	0	0	0	0	0	2	0	0	9		826.491	C9JYI3;C9JTY4;Q9NUT2	C9JYI3	138	146	ABCB8	ATP-binding cassette sub-family B member 8, mitochondrial	yes	no	1;2	0.14344	72.021
ALGDDSPAL	PILGLAEFRSCASRLALGDDSPALKEKRVG	SCASRLALGDDSPALKEKRVGGVQSLGGTG	L	A	L	A	L	K	2	0	0	2	0	0	0	1	0	0	2	0	0	0	1	1	0	0	0	0	0	0	9		857.413	P17174	P17174	88	96	GOT1	Aspartate aminotransferase, cytoplasmic	yes	yes	1	0.014612	128.38		By matching		By MS/MS	By MS/MS
ALGDQILFV	EDIEEALPNSQKAVKALGDQILFVNRPDKK	SQKAVKALGDQILFVNRPDKK_________	K	A	L	F	V	N	1	0	0	1	0	1	0	1	0	1	2	0	0	1	0	0	0	0	0	1	0	0	9		974.544	E5RH41;P29084	E5RH41	184	192	GTF2E2	Transcription initiation factor IIE subunit beta	yes	no	1;2	0.028986	104.45
ALGEGALQF				A	L	Q	F		2	0	0	0	0	1	1	2	0	0	2	0	0	1	0	0	0	0	0	0	0	0	9		904.465		REV__E9PS18					yes	yes	1;2	0.018302	114.72	By matching	By matching	By MS/MS
ALGEQVIAL	SSRNYQQHWILVTCQALGEQVIALSVGNKP	ILVTCQALGEQVIALSVGNKPSLTNPFPAV	Q	A	L	A	L	S	2	0	0	0	0	1	1	1	0	1	2	0	0	0	0	0	0	0	0	1	0	0	9		912.528	Q8TEM1	Q8TEM1	714	722	NUP210	Nuclear pore membrane glycoprotein 210	yes	yes	1;2	0.074713	79.451
ALGEVGIYDI				A	L	D	I		1	0	0	1	0	0	1	2	0	2	1	0	0	0	0	0	0	0	1	1	0	0	10		1048.54		REV__B4E0W7					yes	yes	2	0.064915	77.282		By matching
ALGEVIEA	GMEHQAVVGAVKSLQALGEVIEAELRSTKH	GAVKSLQALGEVIEAELRSTKHWELTAEGE	Q	A	L	E	A	E	2	0	0	0	0	0	2	1	0	1	1	0	0	0	0	0	0	0	0	1	0	0	8		800.428	K7EK06;K7ER16;Q9Y285;K7ER00	K7EK06	46	53	FARSA	Phenylalanine--tRNA ligase alpha subunit	yes	no	1	0.023569	159.42		By MS/MS	By matching		By MS/MS
ALGEVLEA				A	L	E	A		2	0	0	0	0	0	2	1	0	0	2	0	0	0	0	0	0	0	0	1	0	0	8		800.428		REV__Q99575					yes	yes	1	0.037938	151.7				By MS/MS
ALGFYPAEITL	THHPISDHEATLRCWALGFYPAEITLTWQQ	LRCWALGFYPAEITLTWQQDGEGHTQDTEL	W	A	L	T	L	T	2	0	0	0	0	0	1	1	0	1	2	0	0	1	1	0	1	0	1	0	0	0	11		1193.63	Q6DU44;P13747;A0A0D9SFW8;A0A0G2JIF0;A0A0G2JH50;A2BF26;Q9TNN7;P30505;P30685;P30498;P30491;P30490;P18464;P10319;P30504;A0A140T937;A0A140T912;A0A140T930;Q29960;P30510;A0A140T9W2;A0A140T9U0;A0A140T9M0;P04222;Q29865;P30508;A0A140T962;A0A140T9J9;A0A140T9B3;Q29963;Q95604;A0A140T9V0;A0A140T8X0;D0EV57;A0A0G2JPA3;A0A140T9B7;A0A0G2JH66;P30511;A0A140T9X6;A0A140T9W7;A0A140T9W3;A0A140T9D9;A0A140T9C2;A0A140T939…	Q6DU44	226	236	HLA-E;HLA-F;HLA-C;HLA-B;HLA-A;HLA-H	HLA class I histocompatibility antigen, alpha chain E;HLA class I histocompatibility antigen, Cw-5 alpha chain;HLA class I histocompatibility antigen, Cw-8 alpha chain;HLA class I histocompatibility antigen, B-35 alpha chain;HLA class I histocompatibility antigen, B-78 alpha chain;HLA class I histocompatibility antigen, B-53 alpha chain;HLA class I histocompatibility antigen, B-52 alpha chain;HLA…	no	no	2	0.006535	107.32
ALGGHPLLGV	GAAGATRVFVAMVAAALGGHPLLGVSATLN	AMVAAALGGHPLLGVSATLNSVLNSNAIKN	A	A	L	G	V	S	1	0	0	0	0	0	0	3	1	0	3	0	0	0	1	0	0	0	0	1	0	0	10		932.544	O94907	O94907	20	29	DKK1	Dickkopf-related protein 1	yes	yes	2	0.010124	146.24	By MS/MS	By MS/MS		By MS/MS	By MS/MS
ALGGSIPTL	MGRPGGDYNTSLPRPALGGSIPTLPLRSNS	TSLPRPALGGSIPTLPLRSNSIPGARPVLQ	P	A	L	T	L	P	1	0	0	0	0	0	0	2	0	1	2	0	0	0	1	1	1	0	0	0	0	0	9		827.475	Q9Y6Q9	Q9Y6Q9	953	961	NCOA3	Nuclear receptor coactivator 3	yes	yes	1;2	0.034239	110.61	By matching	By matching		By MS/MS	By matching
ALGGVLVGV	GIVDIFLGFLSFFVVALGGVLVGVVYGVIA	LSFFVVALGGVLVGVVYGVIAAFTSRFTSH	V	A	L	G	V	V	1	0	0	0	0	0	0	3	0	0	2	0	0	0	0	0	0	0	0	3	0	0	9		783.485	P19634	P19634	302	310	SLC9A1	Sodium/hydrogen exchanger 1	yes	yes	1	0.072757	80.498		By matching	By matching		By MS/MS
ALGKAPSKV	AEMEIDRILFEITAGALGKAPSKVTDALPE	FEITAGALGKAPSKVTDALPEPEPPGAMAA	G	A	L	K	V	T	2	0	0	0	0	0	0	1	0	0	1	2	0	0	1	1	0	0	0	1	0	0	9		869.533	Q9Y3E7	Q9Y3E7	176	184	CHMP3	Charged multivesicular body protein 3	yes	yes	2	0.083142	74.941
ALGKIPQTV	MVSEIPEKKAMAIADALGKIPQTVLWRYTG	AMAIADALGKIPQTVLWRYTGTRPSNLANN	D	A	L	T	V	L	1	0	0	0	0	1	0	1	0	1	1	1	0	0	1	0	1	0	0	1	0	0	9		925.56	B5MCT4;Q9HAW9;Q9HAW8;Q9HAW7;O60656;P19224;P22309;P35504;P35503;P22310	B5MCT4	57	65	UGT1A6;UGT1A8;UGT1A10;UGT1A7;UGT1A9;UGT1A1;UGT1A5;UGT1A3;UGT1A4	UDP-glucuronosyltransferase 1-8;UDP-glucuronosyltransferase 1-10;UDP-glucuronosyltransferase 1-7;UDP-glucuronosyltransferase 1-9;UDP-glucuronosyltransferase 1-6;UDP-glucuronosyltransferase 1-1;UDP-glucuronosyltransferase 1-5;UDP-glucuronosyltransferase 1-3;UDP-glucuronosyltransferase 1-4	yes	no	2	0.011756	143.89	By MS/MS	By MS/MS	By MS/MS		By MS/MS
ALGLGIVVN				A	L	V	N		1	0	1	0	0	0	0	2	0	1	2	0	0	0	0	0	0	0	0	2	0	0	9		854.523		REV__O15394					yes	yes	2	0.12172	64.776
ALGNVRTV	QCQEQIARAMGVADEALGNVRTVRAFAMEQ	AMGVADEALGNVRTVRAFAMEQREEERYGA	E	A	L	T	V	R	1	1	1	0	0	0	0	1	0	0	1	0	0	0	0	0	1	0	0	2	0	0	8		828.482	C9JYI3;C9JTY4;Q9NUT2;H7C5K9	C9JYI3	320	327	ABCB8	ATP-binding cassette sub-family B member 8, mitochondrial	yes	no	2	0.093223	101.28
ALGPELPEA				A	L	E	A		2	0	0	0	0	0	2	1	0	0	2	0	0	0	2	0	0	0	0	0	0	0	9		895.465		REV__Q92733					yes	yes	1;2	0.023832	119.56		By matching
ALGPGVVGI	GIISGVFSVINILADALGPGVVGIHGDSPY	INILADALGPGVVGIHGDSPYYFLTSAFLT	D	A	L	G	I	H	1	0	0	0	0	0	0	3	0	1	1	0	0	0	1	0	0	0	0	2	0	0	9		781.47	Q5TB21;Q96BI3	Q5TB21	84	92	APH1A	Gamma-secretase subunit APH-1A	yes	no	1;2	0.065378	84.29	By matching	By matching			By matching
ALGPHPPAA	AAAAAAAAEAGLHVSALGPHPPAAHLRSLK	AGLHVSALGPHPPAAHLRSLKSLEPEDEVE	S	A	L	A	A	H	3	0	0	0	0	0	0	1	1	0	1	0	0	0	3	0	0	0	0	0	0	0	9		829.445	Q13207;F8WCM9	Q13207	79	87	TBX2	T-box transcription factor TBX2	yes	no	2	0.0020846	161.77		By MS/MS	By MS/MS	By MS/MS	By matching
ALGPKPQGL	IQQQQQQGPGVQTNQALGPKPQGLMPPSSH	GVQTNQALGPKPQGLMPPSSHQGLLVQQLS	Q	A	L	G	L	M	1	0	0	0	0	1	0	2	0	0	2	1	0	0	2	0	0	0	0	0	0	0	9		879.518	O14686	O14686	3768	3776	KMT2D	Histone-lysine N-methyltransferase 2D	yes	yes	2	0.077941	88.35
ALGPPGAAL	PDFPDEYGPDRNCSWALGPPGAALELTFRL	DRNCSWALGPPGAALELTFRLFELADPRDR	W	A	L	A	L	E	3	0	0	0	0	0	0	2	0	0	2	0	0	0	2	0	0	0	0	0	0	0	9		765.438	Q8NCW0	Q8NCW0	248	256	KREMEN2	Kremen protein 2	yes	yes	1	0.026166	107.15		By MS/MS	By MS/MS		By MS/MS
ALGPTGRGV	KYKAYLYLDEAHSIGALGPTGRGVVEYFGL	EAHSIGALGPTGRGVVEYFGLDPEDVDVMM	G	A	L	G	V	V	1	1	0	0	0	0	0	3	0	0	1	0	0	0	1	0	1	0	0	1	0	0	9		826.466	O15270;H0YJV2	O15270	351	359	SPTLC2	Serine palmitoyltransferase 2	yes	no	2	0.054792	89.55		By MS/MS			By MS/MS
ALGSDASEL				A	L	E	L		2	0	0	1	0	0	1	1	0	0	2	0	0	0	0	2	0	0	0	0	0	0	9		861.408		REV__Q8NFQ8					yes	yes	2	0.061763	86.086		By matching
ALGSVGLPAL				A	L	A	L		2	0	0	0	0	0	0	2	0	0	3	0	0	0	1	1	0	0	0	1	0	0	10		896.533		REV__Q96G79					yes	yes	2	0.079701	94.407
ALGSVIVVV	GQLNMRGVFLHVLGDALGSVIVVVNALVFY	LHVLGDALGSVIVVVNALVFYFSWKGCSEG	D	A	L	V	V	N	1	0	0	0	0	0	0	1	0	1	1	0	0	0	0	1	0	0	0	4	0	0	9		855.543	Q9Y6M5	Q9Y6M5	256	264	SLC30A1	Zinc transporter 1	yes	yes	1	0.091997	83.614
ALGSVVAV	MVLPGFPDADSFVKFALGSVVAVTKASGGL	ADSFVKFALGSVVAVTKASGGLPQFGDEYD	F	A	L	A	V	T	2	0	0	0	0	0	0	1	0	0	1	0	0	0	0	1	0	0	0	3	0	0	8		714.428	K7EJ37;Q01780;Q5T266;E9PCD7;Q9Y2E5	K7EJ37	39	46	EXOSC10;ZDHHC12;MAN2B2	Exosome component 10;Palmitoyltransferase;Alpha-mannosidase;Epididymis-specific alpha-mannosidase	yes	no	1	0.052184	120.76	By matching	By matching	By MS/MS		By MS/MS
ALGTDAEGQKV	FKLNIEKLCKTEQDLALGTDAEGQKVKDSM	EQDLALGTDAEGQKVKDSMRVLLPVLLNKN	L	A	L	K	V	K	2	0	0	1	0	1	1	2	0	0	1	1	0	0	0	0	1	0	0	1	0	0	11		1087.55	O00186	O00186	373	383	STXBP3	Syntaxin-binding protein 3	yes	yes	2	0.0035051	163.69		By MS/MS	By matching
ALGTGIGGI	RVPILPFVIGAGVLGALGTGIGGITTSTQF	GAGVLGALGTGIGGITTSTQFYYKLSQELN	G	A	L	G	I	T	1	0	0	0	0	0	0	4	0	2	1	0	0	0	0	0	1	0	0	0	0	0	9		757.433	Q9UQF0	Q9UQF0	332	340	ERVW-1	Syncytin-1;Surface protein;Transmembrane protein	yes	yes	1	0.067751	92.191
ALGTLAEA	MENKVICALVLVSMLALGTLAEAQTETCTV	LVLVSMLALGTLAEAQTETCTVAPRERQNC	L	A	L	E	A	Q	3	0	0	0	0	0	1	1	0	0	2	0	0	0	0	0	1	0	0	0	0	0	8		744.402	P04155	P04155	19	26	TFF1	Trefoil factor 1	yes	yes	1	0.025256	143.18					By MS/MS
ALGTLDFSL	EDEPDADGYESDDCTALGTLDFSLLYDQEN	ESDDCTALGTLDFSLLYDQENNALHCTITK	T	A	L	S	L	L	1	0	0	1	0	0	0	1	0	0	3	0	0	1	0	1	1	0	0	0	0	0	9		935.496	A0A0G2JKH4;A0A087WZX8;Q14184	A0A0G2JKH4	126	134	DOC2B	Double C2-like domain-containing protein;Double C2-like domain-containing protein beta	yes	no	1	0.063908	94.401				By MS/MS
ALGTLVSHV	PFLSLAACVMPSRLKALGTLVSHVTLRLLK	MPSRLKALGTLVSHVTLRLLKPECVLDKSW	K	A	L	H	V	T	1	0	0	0	0	0	0	1	1	0	2	0	0	0	0	1	1	0	0	2	0	0	9		895.513	Q92616	Q92616	915	923	GCN1L1	Translational activator GCN1	yes	yes	2	0.052785	94.163
ALGTSLQGI				A	L	G	I		1	0	0	0	0	1	0	2	0	1	2	0	0	0	0	1	1	0	0	0	0	0	9		858.481		REV__E5RIG2					yes	yes	1	0.084659	86.086
ALGTVAGAA	______________________________	YLLPLSALGTVAGAAVLLKDYVTGGA____	S	A	L	A	A	V	4	0	0	0	0	0	0	2	0	0	1	0	0	0	0	0	1	0	0	1	0	0	9		729.402	K7EQB5;K7ERV1;G8JLA1;Q8NBN7	K7EQB5	10	18	RDH13	Retinol dehydrogenase 13	yes	no	1	0.078367	77.496
ALGTVTNV	SQFLESLADNLNAEIALGTVTNVEEAVKWI	DNLNAEIALGTVTNVEEAVKWISYTYLYVR	I	A	L	N	V	E	1	0	1	0	0	0	0	1	0	0	1	0	0	0	0	0	2	0	0	2	0	0	8		773.428	Q8N3C0	Q8N3C0	903	910	ASCC3	Activating signal cointegrator 1 complex subunit 3	yes	yes	1;2	0.013197	163.34	By MS/MS	By MS/MS	By MS/MS	By MS/MS
ALGVTAGVL				A	L	V	L		2	0	0	0	0	0	0	2	0	0	2	0	0	0	0	0	1	0	0	2	0	0	9		799.48		REV__P51610					yes	yes	1	0.060251	86.838		By matching		By matching	By MS/MS
ALHDILTEI	TAYRNITELKTLKGLALHDILTEIHLFVHR	KTLKGLALHDILTEIHLFVHRVDFPSSVRI	L	A	L	E	I	H	1	0	0	1	0	0	1	0	1	2	2	0	0	0	0	0	1	0	0	0	0	0	9		1023.56	P40937	P40937	276	284	RFC5	Replication factor C subunit 5	yes	yes	1;2	0.018857	124.89	By MS/MS		By MS/MS	By MS/MS
ALHDQSQEL	LILGLRRCCLWTELKALHDQSQELQDAAGH	LWTELKALHDQSQELQDAAGHRQLLLRELQ	K	A	L	E	L	Q	1	0	0	1	0	2	1	0	1	0	2	0	0	0	0	1	0	0	0	0	0	0	9		1039.49	O94927	O94927	357	365	HAUS5	HAUS augmin-like complex subunit 5	yes	yes	2	0.059333	97.033
ALHDSSDYL	FSWFANYIRAGTLIMALHDSSDYLLEVR__	AGTLIMALHDSSDYLLEVR___________	M	A	L	Y	L	L	1	0	0	2	0	0	0	0	1	0	2	0	0	0	0	2	0	0	1	0	0	0	9		1019.46	Q5SZE4;Q5SZE1;H0YNU7;Q96G23;H0YLQ6	Q5SZE4	237	245	CERS2	Ceramide synthase 2	yes	no	2	0.05406	100.07		By MS/MS
ALHGESNSV	VQVQYKHLSELLKRTALHGESNSVLIIGPR	ELLKRTALHGESNSVLIIGPRGSGKTMLIN	T	A	L	S	V	L	1	0	1	0	0	0	1	1	1	0	1	0	0	0	0	2	0	0	0	1	0	0	9		912.43	C9JGH7;C9J2X8;Q53SE3;O43929	C9JGH7	55	63	ORC4;ORC4L	Origin recognition complex subunit 4	yes	no	2	0.018857	123.99		By matching			By MS/MS
ALHHKDIAL	DPNGEKCVTAPRQVSALHHKDIALSLVAAS	APRQVSALHHKDIALSLVAASDGATVCVTT	S	A	L	A	L	S	2	0	0	1	0	0	0	0	2	1	2	1	0	0	0	0	0	0	0	0	0	0	9		1016.58	E7EPI0;Q9P2D0;E9PDR5	E7EPI0	334	342	IBTK	Inhibitor of Bruton tyrosine kinase	yes	no	3	0.026992	92.838
ALHNHYTQKSLSLSPG	RWQQGNVFSCSVMHEALHNHYTQKSLSLSP	LHNHYTQKSLSLSPGK______________	E	A	L	P	G	K	1	0	1	0	0	1	0	1	2	0	3	1	0	0	1	3	1	0	1	0	0	0	16		1751.9	A0A0A0MS07;P01859;P01857	A0A0A0MS07	279	294	IGHG1;IGHG2	Ig gamma-2 chain C region;Ig gamma-1 chain C region	yes	no	3	0.041993	64.675
ALIAEGIAL	NTISLLVAGLKKEVQALIAEGIALVWESYK	LKKEVQALIAEGIALVWESYKLDPYVQRLA	Q	A	L	A	L	V	3	0	0	0	0	0	1	1	0	2	2	0	0	0	0	0	0	0	0	0	0	0	9		869.522	Q14204	Q14204	814	822	DYNC1H1	Cytoplasmic dynein 1 heavy chain 1	yes	yes	1	0.019025	114.02		By matching	By matching		By matching
ALIARVTNV	SAAKPGLHFIDQHRAALIARVTNVEWLLDA	IDQHRAALIARVTNVEWLLDALYGKVLTDE	A	A	L	N	V	E	2	1	1	0	0	0	0	0	0	1	1	0	0	0	0	0	1	0	0	2	0	0	9		955.581	Q9ULZ3	Q9ULZ3	121	129	PYCARD	Apoptosis-associated speck-like protein containing a CARD	yes	yes	2	0.029726	103.83	By MS/MS	By MS/MS	By MS/MS
ALIDEQILC	AWRYCTKVFDMLTVAALIDEQILCVHGGLS	DMLTVAALIDEQILCVHGGLSPDIKTLDQI	A	A	L	L	C	V	1	0	0	1	1	1	1	0	0	2	2	0	0	0	0	0	0	0	0	0	0	0	9		1016.52	O00743	O00743	153	161	PPP6C	Serine/threonine-protein phosphatase 6 catalytic subunit;Serine/threonine-protein phosphatase 6 catalytic subunit, N-terminally processed	yes	yes	2	0.051799	101.21
ALIDSMSLA	SKKYAPTEAQLNAVDALIDSMSLAKKDEKT	QLNAVDALIDSMSLAKKDEKTDTLEDLFPT	D	A	L	L	A	K	2	0	0	1	0	0	0	0	0	1	2	0	1	0	0	2	0	0	0	0	0	0	9		919.468	P13010	P13010	456	464	XRCC5	X-ray repair cross-complementing protein 5	yes	yes	1	0.094274	71.378
ALIEDEHNL	SALSKQDSDEGSETMALIEDEHNLDNTIYI	EGSETMALIEDEHNLDNTIYIPFARSTPEK	M	A	L	N	L	D	1	0	1	1	0	0	2	0	1	1	2	0	0	0	0	0	0	0	0	0	0	0	9		1052.51	A0A0A0MR27;J3QT39;Q49A88	A0A0A0MR27	677	685	CCDC14	Coiled-coil domain-containing protein 14	yes	no	2	0.040267	107.01		By MS/MS		By matching
ALIEGAGILL	PVAMVGSAAMGGILLALIEGAGILLTRFAS	GGILLALIEGAGILLTRFASAQFPNGPQFA	L	A	L	L	L	T	2	0	0	0	0	0	1	2	0	2	3	0	0	0	0	0	0	0	0	0	0	0	10		968.591	Q99595	Q99595	124	133	TIMM17A	Mitochondrial import inner membrane translocase subunit Tim17-A	yes	yes	1	0.12125	82.671
ALIEGVGILL	PLAMVGSAMMGGILLALIEGVGILLTRYTA	GGILLALIEGVGILLTRYTAQQFRNAPPFL	L	A	L	L	L	T	1	0	0	0	0	0	1	2	0	2	3	0	0	0	0	0	0	0	0	1	0	0	10		996.622	V9GYS0;O60830	V9GYS0	144	153	TIMM17B	Mitochondrial import inner membrane translocase subunit Tim17-B	yes	no	1;2	0.011318	134.85			By MS/MS	By MS/MS
ALIEKLVEL	QLAEELQIFGLDCEEALIEKLVELCVQYGQ	GLDCEEALIEKLVELCVQYGQNEEGMVGEL	E	A	L	E	L	C	1	0	0	0	0	0	2	0	0	1	3	1	0	0	0	0	0	0	0	1	0	0	9		1026.63	Q14181	Q14181	22	30	POLA2	DNA polymerase alpha subunit B	yes	yes	2	0.0052792	163.99				By MS/MS
ALIEVPDGFTA	FFPCFDTPAVKYKYSALIEVPDGFTAVMSA	YKYSALIEVPDGFTAVMSASTWEKRGPNKF	S	A	L	T	A	V	2	0	0	1	0	0	1	1	0	1	1	0	0	1	1	0	1	0	0	1	0	0	11		1131.58	C9JMZ3;A6NKB8;Q9H4A4	C9JMZ3	62	72	RNPEP	Aminopeptidase B	yes	no	1;2	0.010122	101.28		By matching	By MS/MS
ALIFSYADR				A	L	D	R		2	1	0	1	0	0	0	0	0	1	1	0	0	1	0	1	0	0	1	0	0	0	9		1054.54		REV__Q9P273					yes	yes	3	0.11234	57.59
ALIGDFLIGA	GQHLPIFPAWVYERPALIGDFLIGAGISTD	VYERPALIGDFLIGAGISTDTALPIGTLPL	P	A	L	G	A	G	2	0	0	1	0	0	0	2	0	2	2	0	0	1	0	0	0	0	0	0	0	0	10		988.559	Q9BSJ2;F2Z2B9	Q9BSJ2	186	195	TUBGCP2	Gamma-tubulin complex component 2	yes	no	1;2	0.011953	143.02	By MS/MS		By MS/MS	By MS/MS
ALIGILTGL	HTAFRTVEIKRWVICALIGILTGLVACFID	KRWVICALIGILTGLVACFIDIVVENLAGL	C	A	L	G	L	V	1	0	0	0	0	0	0	2	0	2	3	0	0	0	0	0	1	0	0	0	0	0	9		869.559	H0Y2M6;P51798;H3BNG8;I3L470	H0Y2M6	107	115	CLCN7	H(+)/Cl(-) exchange transporter 7	yes	no	1	0.0010498	197.76				By MS/MS
ALIIAMSTI	QHAHKELSGQGHLATALIIAMSTIFIMAIA	QGHLATALIIAMSTIFIMAIAIVLIIMFYI	T	A	L	T	I	F	2	0	0	0	0	0	0	0	0	3	1	0	1	0	0	1	1	0	0	0	0	0	9		931.541	Q9UNE0	Q9UNE0	187	195	EDAR	Tumor necrosis factor receptor superfamily member EDAR	yes	yes	2	0.074708	79.454		By matching
ALIKAEVYVA				A	L	V	A		3	0	0	0	0	0	1	0	0	1	1	1	0	0	0	0	0	0	1	2	0	0	10		1075.63		REV__H0YM15					yes	yes	2	0.07114	75.213
ALILEPSLYTV	______________________________	______________________________	E	A	L	T	V	K	1	0	0	0	0	0	1	0	0	1	3	0	0	0	1	1	1	0	1	1	0	0	11		1217.69	F8VYZ4;F8VVA7;P61923;F8VXB1;F8W156;F8W651;F8VUC5	F8VYZ4	3	13	COPZ1	Coatomer subunit zeta-1	yes	no	2	0.0034129	139.31			By matching
ALIQAVRDV				A	L	D	V		2	1	0	1	0	1	0	0	0	1	1	0	0	0	0	0	0	0	0	2	0	0	9		983.576		REV__P62269					yes	yes	2	0.084123	74.415
ALITDPDEMRM	AYDYSREVNTTEELEALITDPDEMRMQALL	EELEALITDPDEMRMQALLIRERILGPSHP	E	A	L	R	M	Q	1	1	0	2	0	0	1	0	0	1	1	0	2	0	1	0	1	0	0	0	0	0	11		1290.59	Q9BSK4	Q9BSK4	362	372	FEM1A	Protein fem-1 homolog A	yes	yes	2	0.03536	83.998		By matching			By MS/MS
ALITRIFGV	SPVWAVRNSSTLLFSALITRIFGVKRAKDE	STLLFSALITRIFGVKRAKDEHSKTNRMTG	S	A	L	G	V	K	1	1	0	0	0	0	0	1	0	2	1	0	0	1	0	0	1	0	0	1	0	0	9		988.607	Q6YHU6;H0Y3V5	Q6YHU6	1259	1267	THADA	Thyroid adenoma-associated protein	yes	no	2	0.090732	72.23
ALKDKIEKA	VEKEFEPLLNWMKDKALKDKIEKAVVSQRL	NWMKDKALKDKIEKAVVSQRLTESPCALVA	K	A	L	K	A	V	2	0	0	1	0	0	1	0	0	1	1	3	0	0	0	0	0	0	0	0	0	0	9		1014.61	P14625	P14625	626	634	HSP90B1	Endoplasmin	yes	yes	3	0.020384	128.6	By MS/MS				By MS/MS
ALKDLINEA	EARLVQGSILKKVLEALKDLINEACWDISS	LKKVLEALKDLINEACWDISSSGVNLQSMD	E	A	L	E	A	C	2	0	1	1	0	0	1	0	0	1	2	1	0	0	0	0	0	0	0	0	0	0	9		985.544	P12004	P12004	18	26	PCNA	Proliferating cell nuclear antigen	yes	yes	2	0.010463	138.78
ALKDPVHTV	DEEPPTEQDKRKKMLALKDPVHTVSLQQFI	KRKKMLALKDPVHTVSLQQFIYEKLKAQQE	L	A	L	T	V	S	1	0	0	1	0	0	0	0	1	0	1	1	0	0	1	0	1	0	0	2	0	0	9		978.55	E7EMB7;Q9UI26	E7EMB7	42	50	IPO11	Importin-11	yes	no	3	0.084924	80.438
ALKDSVQRA	VKEIEEIPAYLPNGAALKDSVQRARDWLQD	YLPNGAALKDSVQRARDWLQDVEGLQAGGR	A	A	L	R	A	R	2	1	0	1	0	1	0	0	0	0	1	1	0	0	0	1	0	0	0	1	0	0	9		986.551	B3KV94;Q9UGL1	B3KV94	851	859	KDM5B	Lysine-specific demethylase 5B	yes	no	2;3	0.0065498	139.98	By matching	By MS/MS	By MS/MS	By MS/MS	By MS/MS
ALKDVGQRT				A	L	R	T		1	1	0	1	0	1	0	1	0	0	1	1	0	0	0	0	1	0	0	1	0	0	9		986.551		REV__H0Y6I0					yes	yes	2	0.13747	61.999		By matching
ALKEKVIKA	SVQHDEEVCLDEMRDALKEKVIKAVVPAKY	LDEMRDALKEKVIKAVVPAKYLDEDTIYHL	D	A	L	K	A	V	2	0	0	0	0	0	1	0	0	1	1	3	0	0	0	0	0	0	0	1	0	0	9		998.649	P31153	P31153	221	229	MAT2A	S-adenosylmethionine synthase isoform type-2	yes	yes	2;3	0.021827	117.01	By MS/MS	By MS/MS		By MS/MS	By MS/MS
ALKKALAAA	KAVAASKERSGVSLAALKKALAAAGYDVEK	SGVSLAALKKALAAAGYDVEKNNSRIKLGL	A	A	L	A	A	G	5	0	0	0	0	0	0	0	0	0	2	2	0	0	0	0	0	0	0	0	0	0	9		855.554	P10412;P22492;Q02539;P16402;P16403	P10412	61	69	HIST1H1E;HIST1H1T;HIST1H1A;HIST1H1D;HIST1H1C	Histone H1.4;Histone H1t;Histone H1.1;Histone H1.3;Histone H1.2	no	no	2	0.10829	79.469
ALKPDLVNV	PPLNQPVSWCKVEAMALKPDLVNVIKDVSP	CKVEAMALKPDLVNVIKDVSPPPLVVMAFS	M	A	L	N	V	I	1	0	1	1	0	0	0	0	0	0	2	1	0	0	1	0	0	0	0	2	0	0	9		967.57	A0A087WU64;A6NMQ1;P09884	A0A087WU64	519	527	POLA1	DNA polymerase;DNA polymerase alpha catalytic subunit	yes	no	2	0.072264	106.93
ALKPEVDKL	LRNAGNEQDLGIQYKALKPEVDKLNIMAAK	LGIQYKALKPEVDKLNIMAAKRQQELKDVG	K	A	L	K	L	N	1	0	0	1	0	0	1	0	0	0	2	2	0	0	1	0	0	0	0	1	0	0	9		1011.6	P35221;G3XAM7;E5RJ41;E5RIB1	P35221	179	187	CTNNA1	Catenin alpha-1	yes	no	3	0.094874	82.645
ALLAEAPTL	MEHRAQMAEGGQSSIALLAEAPTLPLIEEL	GGQSSIALLAEAPTLPLIEELLEESPGEQP	I	A	L	T	L	P	3	0	0	0	0	0	1	0	0	0	3	0	0	0	1	0	1	0	0	0	0	0	9		897.517	O95972	O95972	34	42	BMP15	Bone morphogenetic protein 15	yes	yes	2	0.047672	103.29
ALLAENSEL	QQLRRENAALRRRLEALLAENSELKLGSGN	LRRRLEALLAENSELKLGSGNRKVVCIMVF	E	A	L	E	L	K	2	0	1	0	0	0	2	0	0	0	3	0	0	0	0	1	0	0	0	0	0	0	9		958.497	Q99941	Q99941	380	388	ATF6B	Cyclic AMP-dependent transcription factor ATF-6 beta;Processed cyclic AMP-dependent transcription factor ATF-6 beta	yes	yes	1;2	0.0042229	182.09		By MS/MS		By MS/MS
ALLAESGYL				A	L	Y	L		2	0	0	0	0	0	1	1	0	0	3	0	0	0	0	1	0	0	1	0	0	0	9		935.496		REV__C9JFE4					yes	yes	1;2	0.048281	102.98
ALLAGSEYL	ELKNNSYKLARWTCCALLAGSEYLKLGYVS	ARWTCCALLAGSEYLKLGYVSRYHVKDSSR	C	A	L	Y	L	K	2	0	0	0	0	0	1	1	0	0	3	0	0	0	0	1	0	0	1	0	0	0	9		935.496	O15371	O15371	439	447	EIF3D	Eukaryotic translation initiation factor 3 subunit D	yes	yes	1;2	5.4387e-08	196.39	By MS/MS	By MS/MS			By MS/MS
ALLAPLRGA	LQRDLGLKEEKGLPLALLAPLRGAAESGGA	EKGLPLALLAPLRGAAESGGAAQPTRTKAA	L	A	L	G	A	A	3	1	0	0	0	0	0	1	0	0	3	0	0	0	1	0	0	0	0	0	0	0	9		880.549	A0A1C7CYW9;A6PVC2	A0A1C7CYW9	665	673	TTLL8	Protein monoglycylase TTLL8	yes	no	2	0.04603	104.11
ALLAYTLGV	EFEAGISKNGQTREHALLAYTLGVKQLIVG	GQTREHALLAYTLGVKQLIVGVNKMDSTEP	H	A	L	G	V	K	2	0	0	0	0	0	0	1	0	0	3	0	0	0	0	0	1	0	1	1	0	0	9		919.538	Q5VTE0;P68104;A0A087WV01;Q5JR01;Q05639	Q5VTE0	137	145	EEF1A1P5;EEF1A1;EEF1A2	Putative elongation factor 1-alpha-like 3;Elongation factor 1-alpha 1;Elongation factor 1-alpha;Elongation factor 1-alpha 2	no	no	1	0.055246	99.384
ALLDGRLQV	WAPNLHFHSPNPEIPALLDGRLQVVDQPLP	PNPEIPALLDGRLQVVDQPLPVRGGNVGIN	P	A	L	Q	V	V	1	1	0	1	0	1	0	1	0	0	3	0	0	0	0	0	0	0	0	1	0	0	9		983.576	A0A0U1RQF0;P49327	A0A0U1RQF0	368	376	FASN	Fatty acid synthase;[Acyl-carrier-protein] S-acetyltransferase;[Acyl-carrier-protein] S-malonyltransferase;3-oxoacyl-[acyl-carrier-protein] synthase;3-oxoacyl-[acyl-carrier-protein] reductase;3-hydroxyacyl-[acyl-carrier-protein] dehydratase;Enoyl-[acyl-carrier-protein] reductase;Oleoyl-[acyl-carrier-protein] hydrolase	yes	no	2	0.074916	89.369
ALLDGRVQL	LLYNGNARGKDFLALALLDGRVQLRFDTGS	KDFLALALLDGRVQLRFDTGSGPAVLTSAV	L	A	L	Q	L	R	1	1	0	1	0	1	0	1	0	0	3	0	0	0	0	0	0	0	0	1	0	0	9		983.576	A0A087X208;O00468	A0A087X208	1286	1294	AGRN	Agrin;Agrin N-terminal 110 kDa subunit;Agrin C-terminal 110 kDa subunit;Agrin C-terminal 90 kDa fragment;Agrin C-terminal 22 kDa fragment	yes	no	2	0.013626	139.88			By MS/MS	By MS/MS
ALLDGTVFEI	FQQRLSYTTLSDLALALLDGTVFEIVQGLL	SDLALALLDGTVFEIVQGLLEIQHLTEKSL	L	A	L	E	I	V	1	0	0	1	0	0	1	1	0	1	2	0	0	1	0	0	1	0	0	1	0	0	10		1076.58	F8WCX1;K7ELY4;Q9BY27;Q14129	F8WCX1	54	63	DGCR6L;DGCR6	Protein DGCR6L;Protein DGCR6	yes	no	1;2	0.011022	138.83				By MS/MS
ALLDIQSSGRA	GICAFRQGLTKDAHNALLDIQSSGRAKELL	DAHNALLDIQSSGRAKELLGQGLLLRSLQE	N	A	L	R	A	K	2	1	0	1	0	1	0	1	0	1	2	0	0	0	0	2	0	0	0	0	0	0	11		1129.61	Q99613;B5ME19	Q99613	632	642	EIF3C;EIF3CL	Eukaryotic translation initiation factor 3 subunit C;Eukaryotic translation initiation factor 3 subunit C-like protein	yes	no	2	0.03536	96.034	By matching	By matching	By matching		By matching
ALLDKLYAL	RDLPERDQFRVRASAALLDKLYALGLVPTR	RVRASAALLDKLYALGLVPTRGSLELCDFV	A	A	L	A	L	G	2	0	0	1	0	0	0	0	0	0	4	1	0	0	0	0	0	0	1	0	0	0	9		1018.61	Q9NV31	Q9NV31	78	86	IMP3	U3 small nucleolar ribonucleoprotein protein IMP3	yes	yes	1;2	0.023687	137.9	By MS/MS			By MS/MS
ALLDNGTRYNL	NRYITKGNLFEPVINALLDNGTRYNLLNSA	PVINALLDNGTRYNLLNSAVIELFEFIRVE	N	A	L	N	L	L	1	1	2	1	0	0	0	1	0	0	3	0	0	0	0	0	1	0	1	0	0	0	11		1248.65	Q5MIZ7	Q5MIZ7	621	631	SMEK2	Serine/threonine-protein phosphatase 4 regulatory subunit 3B	yes	yes	2	0.065742	92.838
ALLDNNIGL	RYLMLLVFGEDHPEMALLDNNIGLVLHGVM	EDHPEMALLDNNIGLVLHGVMEYDLSLRFL	M	A	L	G	L	V	1	0	2	1	0	0	0	1	0	1	3	0	0	0	0	0	0	0	0	0	0	0	9		941.518	I3L2B0;K7EIG1;O75153	I3L2B0	1092	1100	CLUH	Clustered mitochondria protein homolog	yes	no	2	0.11395	78.178
ALLDQALSNA	QARYSEIQDRCCRKAALLDQALSNARLFGE	CCRKAALLDQALSNARLFGEDEVEVLNWLA	A	A	L	N	A	R	3	0	1	1	0	1	0	0	0	0	3	0	0	0	0	1	0	0	0	0	0	0	10		1014.53	H3BPE1;H3BQK9	H3BPE1	5550	5559	MACF1		yes	no	2	0.015825	113.26
ALLDQIREGAQL	SDGDHQVPTTAGNKAALLDQIREGAQLKKV	NKAALLDQIREGAQLKKVEQNSRPVSCSGR	A	A	L	Q	L	K	2	1	0	1	0	2	1	1	0	1	3	0	0	0	0	0	0	0	0	0	0	0	12		1325.73	O00401	O00401	408	419	WASL	Neural Wiskott-Aldrich syndrome protein	yes	yes	2	0.024154	100.58
ALLDQLHTL	LVGPPSNLEGQSDERALLDQLHTLLSNTDA	GQSDERALLDQLHTLLSNTDATGLEEIDRA	R	A	L	T	L	L	1	0	0	1	0	1	0	0	1	0	4	0	0	0	0	0	1	0	0	0	0	0	9		1022.58	Q9Y6Q9	Q9Y6Q9	1052	1060	NCOA3	Nuclear receptor coactivator 3	yes	yes	2	0.021587	122.5
ALLDRIVSV	RDACDGHEIGRMLALALLDRIVSVDKQQQW	GRMLALALLDRIVSVDKQQQWLLYLSNSGY	L	A	L	S	V	D	1	1	0	1	0	0	0	0	0	1	2	0	0	0	0	1	0	0	0	2	0	0	9		984.597	Q92621;U3KPX2	Q92621	1498	1506	NUP205	Nuclear pore complex protein Nup205	yes	no	2	0.0053558	146.81	By MS/MS	By MS/MS	By MS/MS	By MS/MS	By MS/MS
ALLDSAHLL	IRVKAIRKFAVSQMSALLDSAHLLASSTQR	AVSQMSALLDSAHLLASSTQRNGICEVLYA	S	A	L	L	L	A	2	0	0	1	0	0	0	0	1	0	4	0	0	0	0	1	0	0	0	0	0	0	9		951.539	O14617	O14617	461	469	AP3D1	AP-3 complex subunit delta-1	yes	yes	2	0.0768	88.734
ALLDSFITI	QTTPEFRAHVAKKLGALLDSFITISEAAKE	VAKKLGALLDSFITISEAAKEPAKAKVQKV	G	A	L	T	I	S	1	0	0	1	0	0	0	0	0	2	2	0	0	1	0	1	1	0	0	0	0	0	9		991.559	F5H3K2;E7ENF1;G5EA44;F5H7W8;Q96C57	F5H3K2	46	54	C12orf43	Uncharacterized protein C12orf43	yes	no	1	0.018736	126.24
ALLDSLNEV	QMRPKELKKEAKNNKALLDSLNEVSSALLE	EAKNNKALLDSLNEVSSALLELVPWRAREG	K	A	L	E	V	S	1	0	1	1	0	0	1	0	0	0	3	0	0	0	0	1	0	0	0	1	0	0	9		972.513	E9PHM6;F6QMI7;F8W9J4;Q03001;A0A0U1RQJ2	E9PHM6	3688	3696	DST	Dystonin	yes	no	1	0.062254	95.352
ALLDTVVQA	IARVLKLLKMATGMRALLDTVVQALPQVGN	MATGMRALLDTVVQALPQVGNLGLLFMLLF	R	A	L	Q	A	L	2	0	0	1	0	1	0	0	0	0	2	0	0	0	0	0	1	0	0	2	0	0	9		928.523	H3BMW6;H3BUA8;H3BNT0;O95180;Q9P0X4	H3BMW6	473	481	CACNA1H;CACNA1I	Voltage-dependent T-type calcium channel subunit alpha-1H;Voltage-dependent T-type calcium channel subunit alpha-1I	yes	no	1;2	0.022538	110.63	By MS/MS
ALLDVTHSEL	PHGYGCRTLVVCEGQALLDVTHSELTVTVR	VCEGQALLDVTHSELTVTVRVPKGRWLWLD	Q	A	L	E	L	T	1	0	0	1	0	0	1	0	1	0	3	0	0	0	0	1	1	0	0	1	0	0	10		1096.58	O15230	O15230	1350	1359	LAMA5	Laminin subunit alpha-5	yes	yes	2	0.032476	114.6
ALLDVTPNAV	IRLHTIKQIIDQDKHALLDVTPNAVDRLNY	DQDKHALLDVTPNAVDRLNYAQWYPIVVFL	H	A	L	A	V	D	2	0	1	1	0	0	0	0	0	0	2	0	0	0	1	0	1	0	0	2	0	0	10		1011.56	G3V1L9;Q07157;A0A087X0K9;G5E9E7	G3V1L9	704	713	TJP1	Tight junction protein ZO-1	yes	no	1;2	0.020835	107.29
ALLEAIRVH	LPQALIIGVKKGGTRALLEAIRVHPDVRAV	KKGGTRALLEAIRVHPDVRAVGVEPHFFDR	R	A	L	V	H	P	2	1	0	0	0	0	1	0	1	1	2	0	0	0	0	0	0	0	0	1	0	0	9		1020.61	Q9Y661	Q9Y661	212	220	HS3ST4	Heparan sulfate glucosamine 3-O-sulfotransferase 4	yes	yes	2	0.10657	68.422
ALLEEVKAL	______________________________	______________________________	R	A	L	A	L	L	2	0	0	0	0	0	2	0	0	0	3	1	0	0	0	0	0	0	0	1	0	0	9		984.586	A0A1B0GU96;A0A1B0GVY9;A0A1B0GTE6;A0A0D9SFK7;A0A1B0GUH6;A0A1B0GUA3;Q96EK5	A0A1B0GU96	6	14	KIF1BP;KIAA1279	KIF1-binding protein	yes	no	2	0.082444	86.833
ALLEFWPIV				A	L	I	V		1	0	0	0	0	0	1	0	0	1	2	0	0	1	1	0	0	1	0	1	0	0	9		1086.61		REV__Q92484					yes	yes	2	0.052576	100.82	By MS/MS
ALLEGLTVV	EKNIFNKTHRTDSEIALLEGLTVVYKSSID	RTDSEIALLEGLTVVYKSSIDLYFYVIGSS	I	A	L	V	V	Y	1	0	0	0	0	0	1	1	0	0	3	0	0	0	0	0	1	0	0	2	0	0	9		913.548	F8VYZ4;F8VVA7;P61923;F8VXB1;F8W156;F8VYE0;F8VXR1	F8VYZ4	60	68	COPZ1	Coatomer subunit zeta-1	yes	no	1	0.035489	108.98		By MS/MS	By MS/MS
ALLEKGITEA	KEMFIMVQEERRLRKALLEKGITEAEREAF	RRLRKALLEKGITEAEREAFELLPDDERQC	K	A	L	E	A	E	2	0	0	0	0	0	2	1	0	1	2	1	0	0	0	0	1	0	0	0	0	0	10		1043.59	P41229	P41229	683	692	KDM5C	Lysine-specific demethylase 5C	yes	yes	2	0.060787	78.655		By matching	By matching
ALLELLHEL	CERKTDEFCQAKQKAALLELLHELYNFLAI	QAKQKAALLELLHELYNFLAIQAGNFECGN	A	A	L	E	L	Y	1	0	0	0	0	0	2	0	1	0	5	0	0	0	0	0	0	0	0	0	0	0	9		1049.61	Q8NC56	Q8NC56	268	276	LEMD2	LEM domain-containing protein 2	yes	yes	2	0.0057343	160.91
ALLEMDARL	GPQLALALLPASGQIALLEMDARLHEDHLE	PASGQIALLEMDARLHEDHLERVLEAAAQA	I	A	L	R	L	H	2	1	0	1	0	0	1	0	0	0	3	0	1	0	0	0	0	0	0	0	0	0	9		1030.55	Q9NPD3;E9PI41	Q9NPD3	197	205	EXOSC4	Exosome complex component RRP41	yes	no	2	0.06408	94.302	By MS/MS		By MS/MS	By MS/MS
ALLENPKMEL	GTYIKQGTEIVPVGEALLENPKMELHIPQK	VPVGEALLENPKMELHIPQKRRTSMSEGIK	E	A	L	E	L	H	1	0	1	0	0	0	2	0	0	0	3	1	1	0	1	0	0	0	0	0	0	0	10		1156.62	A0A0C4DGC9;Q8N165;Q8TDR2	A0A0C4DGC9	340	349	STK35;PDIK1L	Serine/threonine-protein kinase PDIK1L;Serine/threonine-protein kinase 35	yes	no	2	0.019539	138.98		By MS/MS		By MS/MS	By MS/MS
ALLEQVNAL	LQFILAEEQFILSQVALLEQVNALVPMLDS	FILSQVALLEQVNALVPMLDSAHIKAVPEH	V	A	L	A	L	V	2	0	1	0	0	1	1	0	0	0	3	0	0	0	0	0	0	0	0	1	0	0	9		969.549	X6RA56;X6RLR1;O75935	X6RA56	99	107	DCTN3	Dynactin subunit 3	yes	no	2	0.06646	83.753	By matching
ALLERGYSL	EYSLQVLKNARAMADALLERGYSLVSGGTD	ARAMADALLERGYSLVSGGTDNHLVLVDLR	D	A	L	S	L	V	1	1	0	0	0	0	1	1	0	0	3	0	0	0	0	1	0	0	1	0	0	0	9		1020.56	H0YIZ0;P34897;G3V2Y4	H0YIZ0	164	172	SHMT2	Serine hydroxymethyltransferase;Serine hydroxymethyltransferase, mitochondrial	yes	no	2	0.092758	88.921	By MS/MS
ALLERTASVGA				A	L	G	A		3	1	0	0	0	0	1	1	0	0	2	0	0	0	0	1	1	0	0	1	0	0	11		1086.6		REV__P35590					yes	yes	2	0.061702	94.114
ALLESSLRQA	KCDPDCLRACQEQIEALLESSLRQAQQNMD	QEQIEALLESSLRQAQQNMDPKAAEEEEEE	E	A	L	Q	A	Q	2	1	0	0	0	1	1	0	0	0	3	0	0	0	0	2	0	0	0	0	0	0	10		1086.6	P24385	P24385	253	262	CCND1	G1/S-specific cyclin-D1	yes	yes	2	0.014115	146.81				By MS/MS	By MS/MS
ALLETNPYL	ELYEQSDEEQDSVKVALLETNPYLLALTII	QDSVKVALLETNPYLLALTIIVSIVHSVFE	V	A	L	Y	L	L	1	0	1	0	0	0	1	0	0	0	3	0	0	0	1	0	1	0	1	0	0	0	9		1032.55	O96005;K7EJ16	O96005	348	356	CLPTM1	Cleft lip and palate transmembrane protein 1	yes	no	1;2	0.011661	162.5
ALLETNPYLL	ELYEQSDEEQDSVKVALLETNPYLLALTII	DSVKVALLETNPYLLALTIIVSIVHSVFEF	V	A	L	L	L	A	1	0	1	0	0	0	1	0	0	0	4	0	0	0	1	0	1	0	1	0	0	0	10		1145.63	O96005;K7EJ16	O96005	348	357	CLPTM1	Cleft lip and palate transmembrane protein 1	yes	no	1;2	0.002335	166.96	By MS/MS		By MS/MS	By MS/MS
ALLGAAHRL	LFPSFLLLACGTLVAALLGAAHRLGLFYQL	CGTLVAALLGAAHRLGLFYQLLHKVDKASV	A	A	L	R	L	G	3	1	0	0	0	0	0	1	1	0	3	0	0	0	0	0	0	0	0	0	0	0	9		920.556	E9PL44;E9PJS0;A1L0T0;E9PNL1	E9PL44	28	36	ILVBL	Acetolactate synthase-like protein	yes	no	2;3	0.093651	75.269
ALLGDLTKA	QCMQDKMPEVRQSSFALLGDLTKACFQHVK	VRQSSFALLGDLTKACFQHVKPCIADFMPI	F	A	L	K	A	C	2	0	0	1	0	0	0	1	0	0	3	1	0	0	0	0	1	0	0	0	0	0	9		900.528	Q92973;A0A075B780;O14787	Q92973	697	705	TNPO1;TNPO2	Transportin-1;Transportin-2	yes	no	2	0.065599	93.429					By MS/MS
ALLGGGPYML	DKVLQQFSQLVNGDVALLGGGPYMLCTDGQ	VNGDVALLGGGPYMLCTDGQQLLRQVLHPE	V	A	L	M	L	C	1	0	0	0	0	0	0	3	0	0	3	0	1	0	1	0	0	0	1	0	0	0	10		990.521	Q9H6T0	Q9H6T0	119	128	ESRP2	Epithelial splicing regulatory protein 2	yes	yes	1;2	0.025482	120.76		By MS/MS
ALLGGLVNV	GAPGSLPCYLRMDALALLGGLVNVARLPER	LRMDALALLGGLVNVARLPERWGPGRFDYW	L	A	L	N	V	A	1	0	1	0	0	0	0	2	0	0	3	0	0	0	0	0	0	0	0	2	0	0	9		854.523	I3L265;I3L1A2;Q8N4S7	I3L265	139	147	PAQR4	Progestin and adipoQ receptor family member 4	yes	no	1;2	0.018071	114.94	By MS/MS	By MS/MS	By MS/MS	By MS/MS	By MS/MS
ALLGHTDTV	MGTSKEKAKTVTLKQALLGHTDTVTCATAS	TVTLKQALLGHTDTVTCATASLAYHIIVSG	Q	A	L	T	V	T	1	0	0	1	0	0	0	1	1	0	2	0	0	0	0	0	2	0	0	1	0	0	9		925.487	Q8IZQ1	Q8IZQ1	3122	3130	WDFY3	WD repeat and FYVE domain-containing protein 3	yes	yes	2	0.07958	76.847		By MS/MS
ALLGNISSI	LDAFCQVGQQPLIAVALLGNISSIAFFNFA	QPLIAVALLGNISSIAFFNFAGISVTKELS	V	A	L	S	I	A	1	0	1	0	0	0	0	1	0	2	2	0	0	0	0	2	0	0	0	0	0	0	9		886.512	Q8N357	Q8N357	265	273	SLC35F6	Solute carrier family 35 member F6	yes	yes	1;2	0.052323	90.777
ALLGRIPSA	IDNIFRFTQAGSEVSALLGRIPSAVGYQPT	AGSEVSALLGRIPSAVGYQPTLATDMGTMQ	S	A	L	S	A	V	2	1	0	0	0	0	0	1	0	1	2	0	0	0	1	1	0	0	0	0	0	0	9		896.544	P06576;H0YI37;H0YH81;F8W0P7;F8W079	P06576	320	328	ATP5B	ATP synthase subunit beta, mitochondrial;ATP synthase subunit beta	yes	no	2	0.11132	78.192
ALLGTIISA	FPWPSLRTYTGLSGLALLGTIISAYRALSQ	TGLSGLALLGTIISAYRALSQPEAGPGEPD	L	A	L	S	A	Y	2	0	0	0	0	0	0	1	0	2	2	0	0	0	0	1	1	0	0	0	0	0	9		857.522	Q9UKV5	Q9UKV5	24	32	AMFR	E3 ubiquitin-protein ligase AMFR	yes	yes	1;2	0.001784	163.84		By MS/MS	By MS/MS
ALLKDSIVQL	SLRECELYVQKHNIQALLKDSIVQLCTARP	KHNIQALLKDSIVQLCTARPERPMAFLREY	Q	A	L	Q	L	C	1	0	0	1	0	1	0	0	0	1	3	1	0	0	0	1	0	0	0	1	0	0	10		1098.66	K7EPB2;P10644;K7EK41;K7EMU2;K7EMZ6;K7EIE5;K7EID3;K7EJ40;K7EPR5;K7EQK3;X6RAV4	K7EPB2	29	38	PRKAR1A	cAMP-dependent protein kinase type I-alpha regulatory subunit;cAMP-dependent protein kinase type I-alpha regulatory subunit, N-terminally processed	yes	no	2	0.025388	120.87
ALLKGLAAV	WLSWPLAQHVDTWVIALLKGLAAVQKFTIL	VDTWVIALLKGLAAVQKFTILIDVTLLKIE	I	A	L	A	V	Q	3	0	0	0	0	0	0	1	0	0	3	1	0	0	0	0	0	0	0	1	0	0	9		854.559	Q8NB14;E9PRM2;H0Y9H5;Q9P2H5	Q8NB14	292	300	USP38;USP35	Ubiquitin carboxyl-terminal hydrolase 38;Ubiquitin carboxyl-terminal hydrolase 35	yes	no	2	0.082345	86.866
ALLKIEGVYA	FAGYKRGLRNQREHTALLKIEGVYARDETE	QREHTALLKIEGVYARDETEFYLGKRCAYV	T	A	L	Y	A	R	2	0	0	0	0	0	1	1	0	1	2	1	0	0	0	0	0	0	1	1	0	0	10		1075.63	C9K025;P18077;F8WBS5;F8WB72	C9K025	26	35	RPL35A	60S ribosomal protein L35a	yes	no	2	0.01345	127.56	By MS/MS	By matching	By MS/MS	By MS/MS	By matching
ALLKQIQEA	EYMSSARSLSSEEKLALLKQIQEAYGKCKE	SSEEKLALLKQIQEAYGKCKEFGDDKVQLA	L	A	L	E	A	Y	2	0	0	0	0	2	1	0	0	1	2	1	0	0	0	0	0	0	0	0	0	0	9		1012.59	Q9UNL4	Q9UNL4	63	71	ING4	Inhibitor of growth protein 4	yes	yes	2	0.041585	96.111				By matching
ALLKVNQEL	MVIDSRNSSILPRRGALLKVNQELAGYTGG	ILPRRGALLKVNQELAGYTGGDVSFIKEDF	G	A	L	E	L	A	1	0	1	0	0	1	1	0	0	0	3	1	0	0	0	0	0	0	0	1	0	0	9		1026.61	Q9Y512	Q9Y512	277	285	SAMM50	Sorting and assembly machinery component 50 homolog	yes	yes	2	0.06107	101.6					By MS/MS
ALLNAILHSA	ETKESTSCPVVQKRAALLNAILHSAYSETF	VQKRAALLNAILHSAYSETFLLPHLKDIPA	A	A	L	S	A	Y	3	0	1	0	0	0	0	0	1	1	3	0	0	0	0	1	0	0	0	0	0	0	10		1021.59	Q9H8H0	Q9H8H0	586	595	NOL11	Nucleolar protein 11	yes	yes	2	0.0049918	156.4		By matching		By MS/MS
ALLNGEYLL	NLLTYRGGQAGPRGLALLNGEYLLAAQLGK	AGPRGLALLNGEYLLAAQLGKNYISAWELQ	L	A	L	L	L	A	1	0	1	0	0	0	1	1	0	0	4	0	0	0	0	0	0	0	1	0	0	0	9		1004.55	K7EIR0;A0A0A0MQU0;Q9BV38;A0A087X237;K7EKX5;K7EML4;U3KQC1	K7EIR0	45	53	WDR18	WD repeat-containing protein 18	yes	no	1	0.0089325	149.99	By MS/MS
ALLNILSEV	TVYCIPFAEEDLSADALLNILSEVKIQEFK	EDLSADALLNILSEVKIQEFKPSNKVVQTD	D	A	L	E	V	K	1	0	1	0	0	0	1	0	0	1	3	0	0	0	0	1	0	0	0	1	0	0	9		970.57	A0AVT1	A0AVT1	782	790	UBA6	Ubiquitin-like modifier-activating enzyme 6	yes	yes	1;2	0.0062089	143.56	By MS/MS			By MS/MS
ALLNLSLEV				A	L	E	V		1	0	1	0	0	0	1	0	0	0	4	0	0	0	0	1	0	0	0	1	0	0	9		970.57		REV__Q96QU8					yes	yes	1	0.031089	113.14				By MS/MS
ALLNYLLSL				A	L	S	L		1	0	1	0	0	0	0	0	0	0	5	0	0	0	0	1	0	0	1	0	0	0	9		1018.61		REV__Q96MV1					yes	yes	2	0.12335	76.035
ALLPALVDA	KFLAWNSPPLTSEFVALLPALVDAGTALEM	LTSEFVALLPALVDAGTALEMLHALLDLPC	V	A	L	D	A	G	3	0	0	1	0	0	0	0	0	0	3	0	0	0	1	0	0	0	0	1	0	0	9		881.522	O43299	O43299	452	460	AP5Z1	AP-5 complex subunit zeta-1	yes	yes	1	0.10236	69.432
ALLPASAGV	RASAPLLRVPLSDSWALLPASAGVKTLLPV	PLSDSWALLPASAGVKTLLPVPSFEDVSIP	W	A	L	G	V	K	3	0	0	0	0	0	0	1	0	0	2	0	0	0	1	1	0	0	0	1	0	0	9		797.465	Q9NX20	Q9NX20	22	30	MRPL16	39S ribosomal protein L16, mitochondrial	yes	yes	1;2	0.011925	124.89		By MS/MS			By MS/MS
ALLPDLPAL	PSLVLYMVDLLDLPDALLPDLPALVGPKQL	LLDLPDALLPDLPALVGPKQLIVLGNKVDL	D	A	L	A	L	V	2	0	0	1	0	0	0	0	0	0	4	0	0	0	2	0	0	0	0	0	0	0	9		921.554	Q8NC60	Q8NC60	229	237	NOA1	Nitric oxide-associated protein 1	yes	yes	1	0.021224	122.98
ALLPIFFGA	TPEGIALAYGSLLLMALLPIFFGALRSVRC	GSLLLMALLPIFFGALRSVRCARGKNASDM	M	A	L	G	A	L	2	0	0	0	0	0	0	1	0	1	2	0	0	2	1	0	0	0	0	0	0	0	9		947.548	Q8TCT9;A0A0C4DGU3;A0A075B6F6	Q8TCT9	43	51	HM13	Minor histocompatibility antigen H13	yes	no	1;2	0.039179	97.306
ALLPQNHKL	PWTEETVKQCLYLYLALLPQNHKLIHELAA	CLYLYLALLPQNHKLIHELAAVYTEAIADI	L	A	L	K	L	I	1	0	1	0	0	1	0	0	1	0	3	1	0	0	1	0	0	0	0	0	0	0	9		1032.61	A0A087WUE9;Q92797	A0A087WUE9	796	804	SYMPK	Symplekin	yes	no	3	0.082345	73.248					By MS/MS
ALLPSSPTL	PLVSTQPAKKVATGEALLPSSPTLGAEPAR	KVATGEALLPSSPTLGAEPARPQAVLVESG	E	A	L	T	L	G	1	0	0	0	0	0	0	0	0	0	3	0	0	0	2	2	1	0	0	0	0	0	9		897.517	Q92994	Q92994	609	617	BRF1	Transcription factor IIIB 90 kDa subunit	yes	yes	1;2	2.3198e-07	189.88	By MS/MS	By MS/MS	By MS/MS	By MS/MS	By MS/MS
ALLQQVHSA	QSSLQELQHNAAAQSALLQQVHSASALESY	NAAAQSALLQQVHSASALESYPAQPDGFPS	S	A	L	S	A	S	2	0	0	0	0	2	0	0	1	0	2	0	0	0	0	1	0	0	0	1	0	0	9		965.529	Q86XN7	Q86XN7	900	908	PROSER1	Proline and serine-rich protein 1	yes	yes	2	0.023002	120.65				By MS/MS	By MS/MS
ALLSAVTRL	PCSSVKRGNMVRAARALLSAVTRLLILADM	MVRAARALLSAVTRLLILADMADVYKLLVQ	R	A	L	R	L	L	2	1	0	0	0	0	0	0	0	0	3	0	0	0	0	1	1	0	0	1	0	0	9		942.586	P35221;G3XAM7;E5RJ41;P26232;E5RIB1;E5RGY6;E5RG03	P35221	130	138	CTNNA1;CTNNA2	Catenin alpha-1;Catenin alpha-2	yes	no	2	0.13568	73.26
ALLSGIVSI	QILSVLAGLAAMVGYALLSGIVSIQRATPA	AAMVGYALLSGIVSIQRATPARAPGTRTLG	Y	A	L	S	I	Q	1	0	0	0	0	0	0	1	0	2	2	0	0	0	0	2	0	0	0	1	0	0	9		871.538	A0A0C4DFQ1;A0A0A0MRK6;Q13505	A0A0C4DFQ1	404	412	MTX1	Metaxin-1	yes	no	1;2	0.0029873	154.92	By MS/MS	By MS/MS	By MS/MS	By MS/MS	By MS/MS
ALLSIIATV	GEGIQCSQRMLSFSDALLSIIATVMILPVT	MLSFSDALLSIIATVMILPVTHTEISPEQW	D	A	L	T	V	M	2	0	0	0	0	0	0	0	0	2	2	0	0	0	0	1	1	0	0	1	0	0	9		899.569	D6RCD9;D6RHV8;D6RAU7;D6RIZ2;D6RDY8;Q9BSA9	D6RCD9	42	50	TMEM175	Transmembrane protein 175	yes	no	1;2	0.0067975	155.73
ALLSLDPAAV	PPFVSCIQDISCQHAALLSLDPAAVSAGCL	SCQHAALLSLDPAAVSAGCLASLQQPVGIR	A	A	L	A	V	S	3	0	0	1	0	0	0	0	0	0	3	0	0	0	1	1	0	0	0	1	0	0	10		968.554	P78527	P78527	2867	2876	PRKDC	DNA-dependent protein kinase catalytic subunit	yes	yes	1;2	0.0029501	164.24					By MS/MS
ALLSRPALTL	______________________________	______________________________	M	A	L	T	L	L	2	1	0	0	0	0	0	0	0	0	4	0	0	0	1	1	1	0	0	0	0	0	10		1053.65	D6RBP5;A0A0C4DGC6;Q9BZM1	D6RBP5	2	11	PLA2G12A	Group XIIA secretory phospholipase A2	yes	no	2	0.020565	128.36
ALLSSGFSL	NDKAVKDLVVLLFETALLSSGFSLEDPQTH	VLLFETALLSSGFSLEDPQTHSNRIYRMIK	T	A	L	S	L	E	1	0	0	0	0	0	0	1	0	0	3	0	0	1	0	3	0	0	0	0	0	0	9		893.486	P07900;P08238;Q58FF7	P08238	662	670	HSP90AA1;HSP90AB1;HSP90AB3P	Heat shock protein HSP 90-alpha;Heat shock protein HSP 90-beta;Putative heat shock protein HSP 90-beta-3	no	no	1	0.01777	128.38
ALLTAVTNV	ESAHPRMGVGCRLSRALLTAVTNVLIFFWC	GCRLSRALLTAVTNVLIFFWCLAFLWGLLI	R	A	L	N	V	L	2	0	1	0	0	0	0	0	0	0	2	0	0	0	0	0	2	0	0	2	0	0	9		900.528	Q8NC56;H0Y8H8;H7C2Z0	Q8NC56	372	380	LEMD2	LEM domain-containing protein 2	yes	no	1;2	0.052734	100.74
ALLTEGSTV				A	L	T	V		1	0	0	0	0	0	1	1	0	0	2	0	0	0	0	1	2	0	0	1	0	0	9		889.476		REV__Q6ZQQ2					yes	yes	1	0.022844	110.34
ALLTGIISKA	ILRCQDVSAGSLQELALLTGIISKAALPGI	SLQELALLTGIISKAALPGILSELDVDVNE	L	A	L	K	A	A	2	0	0	0	0	0	0	1	0	2	2	1	0	0	0	1	1	0	0	0	0	0	10		985.617	Q92621;U3KPX2	Q92621	1674	1683	NUP205	Nuclear pore complex protein Nup205	yes	no	2	0.035782	89.886	By MS/MS		By MS/MS		By matching
ALMADMVYV	VLLQAFISQLKLEGFALMADMVYVTQSAGR	LKLEGFALMADMVYVTQSAGRLMRAIFEIV	F	A	L	Y	V	T	2	0	0	1	0	0	0	0	0	0	1	0	2	0	0	0	0	0	1	2	0	0	9		1011.48	O75643	O75643	1076	1084	SNRNP200	U5 small nuclear ribonucleoprotein 200 kDa helicase	yes	yes	1	0.12872	74.335
ALMAQEQKL	LQAVMKDVVLIRKLLALMAQEQKLPEEVAT	LIRKLLALMAQEQKLPEEVATPTTDEEKDS	L	A	L	K	L	P	2	0	0	0	0	2	1	0	0	0	2	1	1	0	0	0	0	0	0	0	0	0	9		1030.55	B9ZVN9;O95602	B9ZVN9	343	351	POLR1A	DNA-directed RNA polymerase;DNA-directed RNA polymerase I subunit RPA1	yes	no	2	0.047899	101.69
ALMDHGVKV	LRALDKRHLLHHCFQALMDHGVKVASVLAY	LHHCFQALMDHGVKVASVLAYSFSRRCSYI	Q	A	L	K	V	A	1	0	0	1	0	0	0	1	1	0	1	1	1	0	0	0	0	0	0	2	0	0	9		968.511	Q92624;K7EIZ9	Q92624	85	93	APPBP2	Amyloid protein-binding protein 2	yes	no	2;3	0.054494	89.698		By matching	By matching		By MS/MS
ALMDKEGLTAL	HLGTVDFLLAQGASIALMDKEGLTALSWAC	GASIALMDKEGLTALSWACLKGHLSVVRSL	I	A	L	A	L	S	2	0	0	1	0	0	1	1	0	0	3	1	1	0	0	0	1	0	0	0	0	0	11		1160.61	J3KRP9;Q9HCD6;A0A087WUE1	J3KRP9	1056	1066	TANC2	Protein TANC2	yes	no	2	0.063763	93.598
ALMDQVHHM	EDPEDTNQGISGELCALMDQVHHMQHSKWQ	ISGELCALMDQVHHMQHSKWQHPSDLTTRN	C	A	L	H	M	Q	1	0	0	1	0	1	0	0	2	0	1	0	2	0	0	0	0	0	0	1	0	0	9		1080.48	Q96BU1	Q96BU1	349	357	S100PBP	S100P-binding protein	yes	yes	3	0.037819	93.374		By matching	By matching		By matching
ALMDSSSSL	LTVLFFLEVVGFKNLALMDSSSSLSRNPPS	VGFKNLALMDSSSSLSRNPPSYIAPYSCIL	L	A	L	S	L	S	1	0	0	1	0	0	0	0	0	0	2	0	1	0	0	4	0	0	0	0	0	0	9		909.411	A0A0C4DFP8;Q5HYA8	A0A0C4DFP8	698	706	TMEM67	Meckelin	yes	no	1	0.014331	138.37
ALMEAIHSA	PVVQRPVPKDTSLHSALMEAIHSAGGKDRL	DTSLHSALMEAIHSAGGKDRLRKTAEHTGE	S	A	L	S	A	G	3	0	0	0	0	0	1	0	1	1	1	0	1	0	0	1	0	0	0	0	0	0	9		941.464	H7C1N2;J3KR05;O75128	H7C1N2	1004	1012	COBL	Protein cordon-bleu	yes	no	2	0.039428	107.43
ALMEASHESMYRAE				A	L	A	E		3	1	0	0	0	0	3	0	1	0	1	0	2	0	0	2	0	0	1	0	0	0	14		1623.7		REV__Q3MHB9					yes	yes	2	0.011647	74.464	By matching				By MS/MS
ALMELFPKL	QRLALCGCKGPLSQEALMELFPKLQANIST	GPLSQEALMELFPKLQANISTGVSKIRLLT	E	A	L	K	L	Q	1	0	0	0	0	0	1	0	0	0	3	1	1	1	1	0	0	0	0	0	0	0	9		1060.6	O75691	O75691	626	634	UTP20	Small subunit processome component 20 homolog	yes	yes	2	0.067264	92.47
ALMEQVAHQTI	YLVIWCIDLEVEEKCALMEQVAHQTIVMQF	EEKCALMEQVAHQTIVMQFILELAKSLKVD	C	A	L	T	I	V	2	0	0	0	0	2	1	0	1	1	1	0	1	0	0	0	1	0	0	1	0	0	11		1239.63	Q16543;K7EKQ2;K7EL68	Q16543	204	214	CDC37	Hsp90 co-chaperone Cdc37;Hsp90 co-chaperone Cdc37, N-terminally processed	yes	no	2	0.058865	111.61
ALMEVKMKEM	EEELLRKLNEQRDILALMEVKMKEMKGSIR	QRDILALMEVKMKEMKGSIRHLRLTEAKLR	L	A	L	E	M	K	1	0	0	0	0	0	2	0	0	0	1	2	3	0	0	0	0	0	0	1	0	0	10		1208.6	Q96EK4	Q96EK4	269	278	THAP11	THAP domain-containing protein 11	yes	yes	3	0.021001	103.26
ALMGSPQLV	AMIVNQLSKKEASRRALMGSPQLVAAVVRT	KEASRRALMGSPQLVAAVVRTMQNTSDLDT	R	A	L	L	V	A	1	0	0	0	0	1	0	1	0	0	2	0	1	0	1	1	0	0	0	1	0	0	9		914.49	P14923;C9J826;C9JK18;C9JKY1;C9JTX4	P14923	178	186	JUP	Junction plakoglobin	yes	no	1;2	0.0089939	132.08		By MS/MS	By MS/MS	By MS/MS	By MS/MS
ALMGSPQLVAA	AMIVNQLSKKEASRRALMGSPQLVAAVVRT	ASRRALMGSPQLVAAVVRTMQNTSDLDTAR	R	A	L	A	A	V	3	0	0	0	0	1	0	1	0	0	2	0	1	0	1	1	0	0	0	1	0	0	11		1056.56	P14923;C9J826;C9JK18;C9JKY1;C9JTX4	P14923	178	188	JUP	Junction plakoglobin	yes	no	1	0.023091	91.853
ALMPTLEAL	SQPRKKIFKPEELRQALMPTLEALYRQDPE	PEELRQALMPTLEALYRQDPESLPFRQPVD	Q	A	L	A	L	Y	2	0	0	0	0	0	1	0	0	0	3	0	1	0	1	0	1	0	0	0	0	0	9		957.52	Q92793;I3L466;Q09472	Q92793	1093	1101	CREBBP;EP300	CREB-binding protein;Histone acetyltransferase p300	no	no	1;2	0.063908	94.401
ALMPVLNQV	PTRLEEERAAAGLTVALMPVLNQVAGLLGS	AAGLTVALMPVLNQVAGLLGSGEGGLTESW	V	A	L	Q	V	A	1	0	1	0	0	1	0	0	0	0	2	0	1	0	1	0	0	0	0	2	0	0	9		983.547	Q5RKV6	Q5RKV6	214	222	EXOSC6	Exosome complex component MTR3	yes	yes	1;2	2.0029e-06	187.93	By MS/MS	By MS/MS	By MS/MS	By MS/MS	By MS/MS
ALMYESEKV	LRRAEATAASTSRSLALMYESEKVGVASSE	STSRSLALMYESEKVGVASSEELARQRGVL	L	A	L	K	V	G	1	0	0	0	0	0	2	0	0	0	1	1	1	0	0	1	0	0	1	1	0	0	9		1068.52	O95721	O95721	65	73	SNAP29	Synaptosomal-associated protein 29	yes	yes	2	0.065599	93.429
ALNDHFVKL	NSDTHSSTFDAGAGIALNDHFVKLISWYDN	DAGAGIALNDHFVKLISWYDNEFGYSNRVV	I	A	L	K	L	I	1	0	1	1	0	0	0	0	1	0	2	1	0	1	0	0	0	0	0	1	0	0	9		1055.58	P04406;E7EUT5	P04406	302	310	GAPDH	Glyceraldehyde-3-phosphate dehydrogenase	yes	no	3	0.059275	76.064	By matching				By MS/MS
ALNDKFASL	PAVQQLKNQEKEEMKALNDKFASLIGKVQA	EKEEMKALNDKFASLIGKVQALEQRNQLLE	K	A	L	S	L	I	2	0	1	1	0	0	0	0	0	0	2	1	0	1	0	1	0	0	0	0	0	0	9		977.518	CON__Q6KB66-1;Q6KB66;CON__Q0VBK2	CON__Q6KB66-1	89	97	KRT80	Keratin, type II cytoskeletal 80	yes	no	2	0.057636	98.009				By MS/MS
ALNEKLVNL	LLMVTYLANLTQSQIALNEKLVNL______	LTQSQIALNEKLVNL_______________	I	A	L	N	L	-	1	0	2	0	0	0	1	0	0	0	3	1	0	0	0	0	0	0	0	1	0	0	9		1012.59	O00303	O00303	349	357	EIF3F	Eukaryotic translation initiation factor 3 subunit F	yes	yes	1;2	0.0049072	169.09		By MS/MS	By MS/MS
ALNELLQHV	QLLRGVGAAATAVTQALNELLQHVKAHATG	ATAVTQALNELLQHVKAHATGAGPAGRYDQ	Q	A	L	H	V	K	1	0	1	0	0	1	1	0	1	0	3	0	0	0	0	0	0	0	0	1	0	0	9		1035.57	Q9Y490	Q9Y490	777	785	TLN1	Talin-1	yes	yes	2	0.013537	135.84		By MS/MS		By MS/MS
ALNENIDRV	LVTITNNIGSIARMCALNENIDRVVFVGNF	SIARMCALNENIDRVVFVGNFLRINMVSMK	C	A	L	R	V	V	1	1	2	1	0	0	1	0	0	1	1	0	0	0	0	0	0	0	0	1	0	0	9		1042.54	Q8TE04	Q8TE04	534	542	PANK1	Pantothenate kinase 1	yes	yes	2	0.10825	68.016
ALNENINQV	LITITNNIGSIARMCALNENINQVVFVGNF	SIARMCALNENINQVVFVGNFLRINTIAMR	C	A	L	Q	V	V	1	0	3	0	0	1	1	0	0	1	1	0	0	0	0	0	0	0	0	1	0	0	9		1013.51	V9GYH1;Q9BZ23	V9GYH1	73	81	PANK2	Pantothenate kinase 2, mitochondrial	yes	no	1;2	0.0020959	161.68	By matching	By MS/MS	By matching	By MS/MS	By MS/MS
ALNEQIARL	NVDAFKLESLEAKNRALNEQIARLEQEREK	LEAKNRALNEQIARLEQEREKEPNRLESLR	R	A	L	R	L	E	2	1	1	0	0	1	1	0	0	1	2	0	0	0	0	0	0	0	0	0	0	0	9		1026.58	O14777	O14777	274	282	NDC80	Kinetochore protein NDC80 homolog	yes	yes	2	0.0022345	160.63	By MS/MS	By MS/MS	By MS/MS	By MS/MS	By MS/MS
ALNGHVEMV	VNVSDRGGRTALHHAALNGHVEMVNLLLAK	TALHHAALNGHVEMVNLLLAKGANINAFDK	A	A	L	M	V	N	1	0	1	0	0	0	1	1	1	0	1	0	1	0	0	0	0	0	0	2	0	0	9		968.475	Q8N8A2	Q8N8A2	148	156	ANKRD44	Serine/threonine-protein phosphatase 6 regulatory ankyrin repeat subunit B	yes	yes	2	0.045944	104.45
ALNIATHVL	______________________________	______________________________	M	A	L	V	L	K	2	0	1	0	0	0	0	0	1	1	2	0	0	0	0	0	1	0	0	1	0	0	9		950.555	B7Z4K4;Q9UET6	B7Z4K4	2	10	FTSJ1	Putative tRNA (cytidine(32)/guanosine(34)-2-O)-methyltransferase	yes	no	2	0.098783	81.635
ALNNLLHSL	VLETAYKLILGEMTCALNNLLHSLQLPEAC	LGEMTCALNNLLHSLQLPEACSEIKHEAFK	C	A	L	S	L	Q	1	0	2	0	0	0	0	0	1	0	4	0	0	0	0	1	0	0	0	0	0	0	9		993.561	J3KRA9;Q96Q15;I3L400;I3L0W2;H3BVE0;H3BQN7	J3KRA9	465	473	SMG1	Serine/threonine-protein kinase SMG1	yes	no	2	0.016186	133.6
ALNPADITV	YPRACQALGAMLSKGALNPADITVLFKMFT	AMLSKGALNPADITVLFKMFTSMDPPPVEL	G	A	L	T	V	L	2	0	1	1	0	0	0	0	0	1	1	0	0	0	1	0	1	0	0	1	0	0	9		912.492	X6RLT1;H0UI80;Q8IXH7	X6RLT1	307	315	NELFCD;TH1L	Negative elongation factor C/D	yes	no	1;2	0.0021698	161.12	By MS/MS	By MS/MS	By MS/MS		By MS/MS
ALNPVANFHL	RLCAWYLYGEKHRGYALNPVANFHLQNGAV	KHRGYALNPVANFHLQNGAVLWRINWMADV	Y	A	L	H	L	Q	2	0	2	0	0	0	0	0	1	0	2	0	0	1	1	0	0	0	0	1	0	0	10		1094.59	O95822	O95822	415	424	MLYCD	Malonyl-CoA decarboxylase, mitochondrial	yes	yes	2	0.087939	71.342
ALNQETTYV	SFAVEWMQDFEAFQDALNQETTYVSNLTRS	FEAFQDALNQETTYVSNLTRSMSLVLDEFY	D	A	L	Y	V	S	1	0	1	0	0	1	1	0	0	0	1	0	0	0	0	0	2	0	1	1	0	0	9		1037.5	Q9HCN4	Q9HCN4	212	220	GPN1	GPN-loop GTPase 1	yes	yes	1	0.032945	111.65
ALNSKDAAL	SDLNGAQIKLREYEAALNSKDAALATALGD	LREYEAALNSKDAALATALGDKKSLEGDLE	A	A	L	A	L	A	3	0	1	1	0	0	0	0	0	0	2	1	0	0	0	1	0	0	0	0	0	0	9		901.487	A0A0D9SFE5;E9PBF6;P20700;A0A0D9SFY5	A0A0D9SFE5	141	149	LMNB1	Lamin-B1	yes	no	2	0.023074	110.12	By matching	By MS/MS	By MS/MS		By MS/MS
ALNSKILSV	STEIQNRLKETPLKCALNSKILSVMEAYHL	ETPLKCALNSKILSVMEAYHLSFERRQKSS	C	A	L	S	V	M	1	0	1	0	0	0	0	0	0	1	2	1	0	0	0	2	0	0	0	1	0	0	9		943.57	Q96NW4	Q96NW4	605	613	ANKRD27	Ankyrin repeat domain-containing protein 27	yes	yes	2	0.0022361	162.49
ALPDDLVEV	KYAISVARKIGARIYALPDDLVEVKPKMVM	IGARIYALPDDLVEVKPKMVMTVFACLMGK	Y	A	L	E	V	K	1	0	0	2	0	0	1	0	0	0	2	0	0	0	1	0	0	0	0	2	0	0	9		969.502	Q14651	Q14651	600	608	PLS1	Plastin-1	yes	yes	1	0.01777	128.38		By MS/MS
ALPDILTSI	AVAKLRRLLDSLPREALPDILTSIIRTSNK	DSLPREALPDILTSIIRTSNKEKLQILDAV	E	A	L	S	I	I	1	0	0	1	0	0	0	0	0	2	2	0	0	0	1	1	1	0	0	0	0	0	9		941.543	Q86WA8;H3BUW8	Q86WA8	182	190	LONP2	Lon protease homolog 2, peroxisomal	yes	no	1	0.019207	125.62
ALPDIQSSA	GVANFASSARAGRRNALPDIQSSAATDGTS	RAGRRNALPDIQSSAATDGTSDLPLKLEAL	N	A	L	S	A	A	2	0	0	1	0	1	0	0	0	1	1	0	0	0	1	2	0	0	0	0	0	0	9		900.455	Q5T0Z6;Q9C010	Q5T0Z6	38	46	PKIB	cAMP-dependent protein kinase inhibitor beta	yes	no	1	0.070618	81.642
ALPDNSAGV	LKPISDVLPTFTPLPALPDNSAGVVLKDLL	TFTPLPALPDNSAGVVLKDLLKQ_______	P	A	L	G	V	V	2	0	1	1	0	0	0	1	0	0	1	0	0	0	1	1	0	0	0	1	0	0	9		842.413	H0YJ97;Q15643	H0YJ97	1679	1687	TRIP11	Thyroid receptor-interacting protein 11	yes	no	1	0.13528	73.324
ALPDQGIAKA	TMTVSDWYEQHRKYGALPDQGIAKAAPEEF	HRKYGALPDQGIAKAAPEEFRKAAQQQEEQ	G	A	L	K	A	A	3	0	0	1	0	1	0	1	0	1	1	1	0	0	1	0	0	0	0	0	0	0	10		982.545	P78318	P78318	279	288	IGBP1	Immunoglobulin-binding protein 1	yes	yes	1;2	0.014577	125.81
ALPEAIAAL	RRRQRVDPAAGARAGALPEAIAALSRSLPS	AGARAGALPEAIAALSRSLPSGPSPEIFRR	G	A	L	A	L	S	4	0	0	0	0	0	1	0	0	1	2	0	0	0	1	0	0	0	0	0	0	0	9		867.507	Q86SX3;F8VP51	Q86SX3	18	26	C14orf80	Uncharacterized protein C14orf80	yes	no	1;2	0.0075118	135.82		By matching		By MS/MS	By MS/MS
ALPEGLPEA	RLGSGGHLHLRISRAALPEGLPEASRLHRA	LRISRAALPEGLPEASRLHRALFRLSPTAS	A	A	L	E	A	S	2	0	0	0	0	0	2	1	0	0	2	0	0	0	2	0	0	0	0	0	0	0	9		895.465	Q99988	Q99988	109	117	GDF15	Growth/differentiation factor 15	yes	yes	1;2	0.02693	116.3		By matching			By matching
ALPEIFTEL	CRADRMVGQVLGAVGALPEIFTELEISYFL	VLGAVGALPEIFTELEISYFLLRRLLGVRT	G	A	L	E	L	E	1	0	0	0	0	0	2	0	0	1	2	0	0	1	1	0	1	0	0	0	0	0	9		1031.55	P41091;F8W810;Q2VIR3	P41091	363	371	EIF2S3;EIF2S3L	Eukaryotic translation initiation factor 2 subunit 3;Putative eukaryotic translation initiation factor 2 subunit 3-like protein	yes	no	1;2	2.4208e-12	205.82	By MS/MS	By MS/MS	By MS/MS	By MS/MS	By MS/MS
ALPENPPAI	SSLKSWNETLTSRLAALPENPPAIDWAYYK	LTSRLAALPENPPAIDWAYYKANVAKAGLV	A	A	L	A	I	D	2	0	1	0	0	0	1	0	0	1	1	0	0	0	3	0	0	0	0	0	0	0	9		920.497	F5H608;O75947	F5H608	44	52	ATP5H	ATP synthase subunit d, mitochondrial	yes	no	1;2	0.033745	111.01	By matching		By MS/MS	By MS/MS	By MS/MS
ALPENVILV	KVVYDQLNQILVSDAALPENVILVNTTDWQ	ILVSDAALPENVILVNTTDWQGQYVAELLQ	A	A	L	L	V	N	1	0	1	0	0	0	1	0	0	1	2	0	0	0	1	0	0	0	0	2	0	0	9		966.575	Q6VY07;B4DF77	Q6VY07	561	569	PACS1	Phosphofurin acidic cluster sorting protein 1	yes	no	2	0.17504	62.717
ALPIASLSI				A	L	S	I		2	0	0	0	0	0	0	0	0	2	2	0	0	0	1	2	0	0	0	0	0	0	9		883.538		REV__J3KSE6					yes	yes	1	0.083396	86.512
ALPKEDPTAV	RSLPYNQPGTCYTLVALPKEDPTAVACTFS	CYTLVALPKEDPTAVACTFSCMMKFTVKDC	V	A	L	A	V	A	2	0	0	1	0	0	1	0	0	0	1	1	0	0	2	0	1	0	0	1	0	0	10		1039.56	Q9Y678;H0Y8X7;H0Y8G2	Q9Y678	711	720	COPG1	Coatomer subunit gamma-1	yes	no	2	0.028673	94.85	By MS/MS	By matching	By matching		By MS/MS
ALPPTVYEA	NALHLGSQANRLFYLALPPTVYEAVTKNIH	NRLFYLALPPTVYEAVTKNIHESCMSQIGW	L	A	L	E	A	V	2	0	0	0	0	0	1	0	0	0	1	0	0	0	2	0	1	0	1	1	0	0	9		959.496	P11413;E7EUI8;E9PD92;E7EM57	P11413	141	149	G6PD	Glucose-6-phosphate 1-dehydrogenase	yes	no	1	0.032857	100.74		By matching		By MS/MS	By MS/MS
ALPPVLTTV	FVEAPPPKVNPWTKNALPPVLTTVNGQSPP	NPWTKNALPPVLTTVNGQSPPEHSAPAKVV	N	A	L	T	V	N	1	0	0	0	0	0	0	0	0	0	2	0	0	0	2	0	2	0	0	2	0	0	9		909.554	Q6PKG0;A0A0B4J210;H0YBJ5;H0YBM7	Q6PKG0	131	139	LARP1	La-related protein 1	yes	no	1;2	0.0070945	154.35	By matching		By MS/MS	By MS/MS
ALPSPVPGV				A	L	G	V		1	0	0	0	0	0	0	1	0	0	1	0	0	0	3	1	0	0	0	2	0	0	9		835.48		REV__O95996					yes	yes	2	0.071106	89.673
ALQDFLLSV	ISRGLEWVASGQDTKALQDFLLSVQMCPGN	SGQDTKALQDFLLSVQMCPGNRDTYFHLLQ	K	A	L	S	V	Q	1	0	0	1	0	1	0	0	0	0	3	0	0	1	0	1	0	0	0	1	0	0	9		1004.55	O15287	O15287	533	541	FANCG	Fanconi anemia group G protein	yes	yes	1	0.057636	98.009
ALQDIGKNIYTI	VEHVVADAGAFLRHAALQDIGKNIYTIREV	RHAALQDIGKNIYTIREVVTEIRDKATRRR	A	A	L	T	I	R	1	0	1	1	0	1	0	1	0	3	1	1	0	0	0	0	1	0	1	0	0	0	12		1347.74	Q9ULX3;H3BUR4	Q9ULX3	19	30	NOB1	RNA-binding protein NOB1	yes	no	2	5.6242e-05	134.57			By matching
ALQDSNNKL	SEGSVGEVQWEAEFFALQDSNNKLAGALRE	WEAEFFALQDSNNKLAGALREANAAAAQWR	F	A	L	K	L	A	1	0	2	1	0	1	0	0	0	0	2	1	0	0	0	1	0	0	0	0	0	0	9		1001.51	M0R2U7;Q9NSC5	M0R2U7	191	199	HOMER3	Homer protein homolog 3	yes	no	2	0.04046	106.91		By MS/MS
ALQEALENA	SSLLGAAMPASTSAAALQEALENAGRLIDR	ASTSAAALQEALENAGRLIDRQLQEDRMYP	A	A	L	N	A	G	3	0	1	0	0	1	2	0	0	0	2	0	0	0	0	0	0	0	0	0	0	0	9		957.477	E9PF10;O75694;D6RA13	E9PF10	18	26	NUP155	Nuclear pore complex protein Nup155	yes	no	2	0.022165	121.74
ALQEASEAYLV	QDFKTDLRFQSAAIGALQEASEAYLVGLFE	AAIGALQEASEAYLVGLFEDTNLCAIHAKR	G	A	L	L	V	G	3	0	0	0	0	1	2	0	0	0	2	0	0	0	0	1	0	0	1	1	0	0	11		1192.6	K7EK07;Q71DI3;P84243;Q6NXT2	K7EK07	92	102	H3F3B;HIST2H3A;H3F3A;H3F3C	Histone H3;Histone H3.2;Histone H3.3;Histone H3.3C	yes	no	1;2	0.014813	116.52
ALQEEKQHL	WSESMLQRVLHLIGMALQEEKQHLENVTEE	LHLIGMALQEEKQHLENVTEEHVVTFTFTQ	M	A	L	H	L	E	1	0	0	0	0	2	2	0	1	0	2	1	0	0	0	0	0	0	0	0	0	0	9		1094.57	Q8IWV8	Q8IWV8	931	939	UBR2	E3 ubiquitin-protein ligase UBR2	yes	yes	3	0.0488	90.657
ALQEENVKL	ETLKQAAAQKSQQLSALQEENVKLAEELGR	KSQQLSALQEENVKLAEELGRSRDEVTSHQ	S	A	L	K	L	A	1	0	1	0	0	1	2	0	0	0	2	1	0	0	0	0	0	0	0	1	0	0	9		1042.57	F5H0N7;J3KP58;P30622	F5H0N7	749	757	CLIP1	CAP-Gly domain-containing linker protein 1	yes	no	2	0.10293	91.318
ALQEKEVEL	LRREADFYQVQPLIEALQEKEVELSKAEKN	VQPLIEALQEKEVELSKAEKNAMLNIT___	E	A	L	E	L	S	1	0	0	0	0	1	3	0	0	0	2	1	0	0	0	0	0	0	0	1	0	0	9		1057.57	E9PMS5;E9PRT1;E9PJJ5;Q4G0X4	E9PMS5	95	103	KCTD21	BTB/POZ domain-containing protein KCTD21	yes	no	2	0.061995	95.502
ALQEKLQYL	HIHRNLLNRVEAERAALQEKLQYLAAQNKG	VEAERAALQEKLQYLAAQNKGLQTQLSESR	A	A	L	Y	L	A	1	0	0	0	0	2	1	0	0	0	3	1	0	0	0	0	0	0	1	0	0	0	9		1104.62	Q96CN4	Q96CN4	606	614	EVI5L	EVI5-like protein	yes	yes	2	0.065599	93.429
ALQEKVQAV	DGVMKDIRAIYQVYNALQEKVQAVCADVEK	IYQVYNALQEKVQAVCADVEKSERVVESCQ	N	A	L	A	V	C	2	0	0	0	0	2	1	0	0	0	1	1	0	0	0	0	0	0	0	2	0	0	9		984.56	Q15018	Q15018	215	223	FAM175B	BRISC complex subunit Abro1	yes	yes	2	0.068256	91.9
ALQEMVHQV	VMATKMAALHYPSTTALQEMVHQVTDLSRN	HYPSTTALQEMVHQVTDLSRNAQLFKRSLL	T	A	L	Q	V	T	1	0	0	0	0	2	1	0	1	0	1	0	1	0	0	0	0	0	0	2	0	0	9		1053.53	A0A087WUD2;Q14511	A0A087WUD2	657	665	NEDD9	Enhancer of filamentation 1;Enhancer of filamentation 1 p55	yes	no	2	0.013095	122.19	By MS/MS	By MS/MS	By MS/MS	By MS/MS	By MS/MS
ALQETLIRA	VSADRSGIENVNSVEALQETLIRALRTLIM	NVNSVEALQETLIRALRTLIMKNHPNEASI	E	A	L	R	A	L	2	1	0	0	0	1	1	0	0	1	2	0	0	0	0	0	1	0	0	0	0	0	9		1013.59	Q14995	Q14995	527	535	NR1D2	Nuclear receptor subfamily 1 group D member 2	yes	yes	2	0.037716	109.86			By matching
ALQETPTSV	RRKGSVDKALELLKKALQETPTSVLLHHQI	LELLKKALQETPTSVLLHHQIGLCYKAQMI	K	A	L	S	V	L	1	0	0	0	0	1	1	0	0	0	1	0	0	0	1	1	2	0	0	1	0	0	9		944.481	P09914	P09914	277	285	IFIT1	Interferon-induced protein with tetratricopeptide repeats 1	yes	yes	1;2	0.00046199	187.78
ALQEVLKTA	AEEGIAAGGVMDVNTALQEVLKTALIHDGL	VMDVNTALQEVLKTALIHDGLARGIREAAK	T	A	L	T	A	L	2	0	0	0	0	1	1	0	0	0	2	1	0	0	0	0	1	0	0	1	0	0	9		971.565	P25398	P25398	17	25	RPS12	40S ribosomal protein S12	yes	yes	2	0.010066	133.57	By matching				By MS/MS
ALQGGLRQV	CAGAAQPRWREALSGALQGGLRQVLQGLLS	REALSGALQGGLRQVLQGLLSSKVVGPLLL	G	A	L	Q	V	L	1	1	0	0	0	2	0	2	0	0	2	0	0	0	0	0	0	0	0	1	0	0	9		940.545	Q9UMN6	Q9UMN6	1408	1416	KMT2B	Histone-lysine N-methyltransferase 2B	yes	yes	2	0.026838	116.54
ALQGSVTSA	VTIPKNSHKKGAKLAALQGSVTSAHQVPAV	KGAKLAALQGSVTSAHQVPAVSSVSHTALY	A	A	L	S	A	H	2	0	0	0	0	1	0	1	0	0	1	0	0	0	0	2	1	0	0	1	0	0	9		832.429	U3KQA6;A0A0G2JHL0;A0A140T9F7;A0A140T9V2;H0Y6K2;A0A140T9E9;A0A0G2JK44;P25440;H0Y799;A0A140T9X8;E9PIQ3	U3KQA6	204	212	BRD2	Bromodomain-containing protein 2	yes	no	1	0.037375	108.46
ALQKRLDEV	KQVLQLQASHRESEEALQKRLDEVSRELCH	HRESEEALQKRLDEVSRELCHTQSSHASLR	E	A	L	E	V	S	1	1	0	1	0	1	1	0	0	0	2	1	0	0	0	0	0	0	0	1	0	0	9		1070.61	A0A0A0MRV0;Q9P2E9;F8W7S5;A0A087WVV2	A0A0A0MRV0	879	887	RRBP1	Ribosome-binding protein 1	yes	no	2	0.0052857	163.9		By MS/MS		By MS/MS	By MS/MS
ALQLGTALNI				A	L	N	I		2	0	1	0	0	1	0	1	0	1	3	0	0	0	0	0	1	0	0	0	0	0	10		1012.59		REV__D6RIE4					yes	yes	2	0.07114	75.213					By MS/MS
ALQMDITSL	VLVSSGQTEVLEQLKALQMDITSLYNLKFQ	VLEQLKALQMDITSLYNLKFQPPTLGPEPA	K	A	L	S	L	Y	1	0	0	1	0	1	0	0	0	1	2	0	1	0	0	1	1	0	0	0	0	0	9		990.506	O95996;A0A0C4DGQ0;B5MDS5;K7ERC5;K7EN62;K7ELQ3	O95996	78	86	APC2	Adenomatous polyposis coli protein 2	yes	no	2	0.085616	73.616
ALQMEQLNGILL	KASLENSLREVEARYALQMEQLNGILLHLE	ARYALQMEQLNGILLHLESELAQTRAEGQR	Y	A	L	L	L	H	1	0	1	0	0	2	1	1	0	1	4	0	1	0	0	0	0	0	0	0	0	0	12		1341.73	P05783;F8VZY9	P05783	332	343	KRT18	Keratin, type I cytoskeletal 18	yes	no	2	0.0049255	113.66
ALQNYIKEA	ITHGFGSQAICAAVSALQNYIKEALIVIDK	ICAAVSALQNYIKEALIVIDKSYMNPGDQS	S	A	L	E	A	L	2	0	1	0	0	1	1	0	0	1	1	1	0	0	0	0	0	0	1	0	0	0	9		1048.56	Q92754	Q92754	411	419	TFAP2C	Transcription factor AP-2 gamma	yes	yes	1;2	0.0044484	175.12			By matching	By MS/MS
ALQNYNNEL	______________________________	MTQQGAALQNYNNELVKCIEELCQKREELC	A	A	L	E	L	V	1	0	3	0	0	1	1	0	0	0	2	0	0	0	0	0	0	0	1	0	0	0	9		1077.51	O43805;A0A087WV26	O43805	7	15	SSNA1	Sjoegren syndrome nuclear autoantigen 1	yes	no	2	0.084947	73.975					By matching
ALQPGLIQA	SRTIRTEEAILISLAALQPGLIQAGARHT_	ILISLAALQPGLIQAGARHT__________	A	A	L	Q	A	G	2	0	0	0	0	2	0	1	0	1	2	0	0	0	1	0	0	0	0	0	0	0	9		909.528	Q5T280	Q5T280	363	371	C9orf114	Putative methyltransferase C9orf114	yes	yes	1;2	0.074983	79.307					By matching
ALQSLLHLL	VTGDDIQTQVILNCSALQSLLHLLSSPKES	VILNCSALQSLLHLLSSPKESIKKEACWTI	S	A	L	L	L	S	1	0	0	0	0	1	0	0	1	0	5	0	0	0	0	1	0	0	0	0	0	0	9		1006.62	P52294	P52294	339	347	KPNA1	Importin subunit alpha-5;Importin subunit alpha-5, N-terminally processed	yes	yes	2	0.082345	86.866
ALQTEIEF	ELELYKEDDMESVYEALQTEIEFLELTLAQ	DMESVYEALQTEIEFLELTLAQKDLQESK_	E	A	L	E	F	L	1	0	0	0	0	1	2	0	0	1	1	0	0	1	0	0	1	0	0	0	0	0	8		949.476	P0C7W6	P0C7W6	237	244	CCDC172	Coiled-coil domain-containing protein 172	yes	yes	1	0.071395	110.61
ALRDVSEEL	PRKPEGAQARTAQSGALRDVSEELSRQLED	RTAQSGALRDVSEELSRQLEDILSTYCVDN	G	A	L	E	L	S	1	1	0	1	0	0	2	0	0	0	2	0	0	0	0	1	0	0	0	1	0	0	9		1030.53	P40222	P40222	67	75	TXLNA	Alpha-taxilin	yes	yes	2	0.046584	103.83			By matching
ALREENEQL	TESFPAALAKTLEDAALREENEQLSNASSS	KTLEDAALREENEQLSNASSSIGLCVDPLK	A	A	L	Q	L	S	1	1	1	0	0	1	3	0	0	0	2	0	0	0	0	0	0	0	0	0	0	0	9		1100.55	I3L428;Q8IYR2	I3L428	24	32	SMYD4	SET and MYND domain-containing protein 4	yes	no	2	0.01108	145.34		By MS/MS
ALRETVVEV	TMDDFRWALSQSNPSALRETVVEVPQVTWE	SQSNPSALRETVVEVPQVTWEDIGGLEDVK	S	A	L	E	V	P	1	1	0	0	0	0	2	0	0	0	1	0	0	0	0	0	1	0	0	3	0	0	9		1014.57	P55072	P55072	463	471	VCP	Transitional endoplasmic reticulum ATPase	yes	yes	2	0.064406	94.114
ALRGEIETV	KDTTALSFFHMLNGAALRGEIETVKQLHEA	HMLNGAALRGEIETVKQLHEAIVTLGLAEP	A	A	L	T	V	K	1	1	0	0	0	0	2	1	0	1	1	0	0	0	0	0	1	0	0	1	0	0	9		986.54	P42704	P42704	797	805	LRPPRC	Leucine-rich PPR motif-containing protein, mitochondrial	yes	yes	2	0.067345	83.313	By matching	By matching	By matching
ALRVFVESV	KVNFSEAFIAWIHVKALRVFVESVLRYGLP	AWIHVKALRVFVESVLRYGLPVNFQAMLLQ	K	A	L	S	V	L	1	1	0	0	0	0	1	0	0	0	1	0	0	1	0	1	0	0	0	3	0	0	9		1018.58	P21283;E7EV59;A0A0U1RR16;Q8NEY4	P21283	299	307	ATP6V1C1;ATP6V1C2	V-type proton ATPase subunit C 1;V-type proton ATPase subunit C 2	yes	no	2	0.085616	73.616
ALSAILALS				A	L	L	S		3	0	0	0	0	0	0	0	0	1	3	0	0	0	0	2	0	0	0	0	0	0	9		857.522		REV__Q96Q04					yes	yes	1	0.11979	76.847
ALSAVIVSI				A	L	S	I		2	0	0	0	0	0	0	0	0	2	1	0	0	0	0	2	0	0	0	2	0	0	9		871.538		REV__J3QR48					yes	yes	2	0.039652	97.071
ALSDGVHKI	______________________________	VAVWDVALSDGVHKIEFEHGTTSGKRVVYV	V	A	L	K	I	E	1	0	0	1	0	0	0	1	1	1	1	1	0	0	0	1	0	0	0	1	0	0	9		938.519	Q9NVQ4;C9JDZ2	Q9NVQ4	11	19	FAIM	Fas apoptotic inhibitory molecule 1	yes	no	2;3	0.018533	114.5	By MS/MS	By MS/MS	By MS/MS		By MS/MS
ALSDHHIYL	RCQYVTEKVLAAVYKALSDHHIYLEGTLLK	LAAVYKALSDHHIYLEGTLLKPNMVTPGHA	K	A	L	Y	L	E	1	0	0	1	0	0	0	0	2	1	2	0	0	0	0	1	0	0	1	0	0	0	9		1067.54	J3KPS3;P04075;H3BPS8;H3BQN4;H3BU78	J3KPS3	220	228	ALDOA	Fructose-bisphosphate aldolase;Fructose-bisphosphate aldolase A	yes	no	1;2;3	0.0030959	154.92	By MS/MS	By MS/MS	By MS/MS	By MS/MS	By MS/MS
ALSDLEITL	NHLNNSDKEVDEVDAALSDLEITLEGGKTS	VDEVDAALSDLEITLEGGKTSTILGDITSI	A	A	L	T	L	E	1	0	0	1	0	0	1	0	0	1	3	0	0	0	0	1	1	0	0	0	0	0	9		973.533	A0A0U1RRM8;H0YJ34;Q96AC1	A0A0U1RRM8	199	207	FERMT2	Fermitin family homolog 2	yes	no	1;2	0.013362	123.99
ALSDLSGGNTL				A	L	T	L		1	0	1	1	0	0	0	2	0	0	3	0	0	0	0	2	1	0	0	0	0	0	11		1046.52		REV__H0Y695					yes	yes	2	0.019735	94.114
ALSDSIHTV	ETDHIASRVNGMSDSALSDSIHTVAMSTNS	NGMSDSALSDSIHTVAMSTNSVSVALSTSH	S	A	L	T	V	A	1	0	0	1	0	0	0	0	1	1	1	0	0	0	0	2	1	0	0	1	0	0	9		941.482	H0YIF6;Q9UKN5;F8VZQ2	H0YIF6	29	37	PRDM4	PR domain zinc finger protein 4	yes	no	1;2	0.0099943	147.69	By MS/MS	By MS/MS	By MS/MS	By MS/MS
ALSDYDLVL	WIHCFEGVTAIIFCVALSDYDLVLAEDEEM	AIIFCVALSDYDLVLAEDEEMNRMHESMKL	V	A	L	V	L	A	1	0	0	2	0	0	0	0	0	0	3	0	0	0	0	1	0	0	1	1	0	0	9		1007.52	P08754;P63096	P08754	226	234	GNAI3;GNAI1	Guanine nucleotide-binding protein G(k) subunit alpha;Guanine nucleotide-binding protein G(i) subunit alpha-1	yes	no	1	0.033407	111.28	By MS/MS	By MS/MS	By MS/MS	By MS/MS
ALSEALTEL	LEFKVYQHQVVANCRALSEALTELGYKIVT	VVANCRALSEALTELGYKIVTGGSDNHLIL	R	A	L	E	L	G	2	0	0	0	0	0	2	0	0	0	3	0	0	0	0	1	1	0	0	0	0	0	9		945.502	P34896	P34896	337	345	SHMT1	Serine hydroxymethyltransferase, cytosolic	yes	yes	1;2	0.0068242	162.51	By MS/MS	By MS/MS			By MS/MS
ALSEELVQL	QNVEQKKRQLEESVDALSEELVQLRAQEKV	LEESVDALSEELVQLRAQEKVHEMEKEHLN	D	A	L	Q	L	R	1	0	0	0	0	1	2	0	0	0	3	0	0	0	0	1	0	0	0	1	0	0	9		1000.54	P33176	P33176	666	674	KIF5B	Kinesin-1 heavy chain	yes	yes	1;2	0.0053126	146.94	By MS/MS	By MS/MS	By matching	By MS/MS	By MS/MS
ALSEGDIHTL	AGQGERDHLITKRDLALSEGDIHTLGCGVA	TKRDLALSEGDIHTLGCGVAQCLKIVCQVG	L	A	L	T	L	G	1	0	0	1	0	0	1	1	1	1	2	0	0	0	0	1	1	0	0	0	0	0	10		1054.53	P06756;H7BZG1	P06756	893	902	ITGAV	Integrin alpha-V;Integrin alpha-V heavy chain;Integrin alpha-V light chain	yes	no	2	0.044525	128.57
ALSEKLARL	SARGMDASLSHQSLVALSEKLARLKQQTIP	SHQSLVALSEKLARLKQQTIPLKKKLESYL	V	A	L	R	L	K	2	1	0	0	0	0	1	0	0	0	3	1	0	0	0	1	0	0	0	0	0	0	9		999.608	Q96CS2	Q96CS2	219	227	HAUS1	HAUS augmin-like complex subunit 1	yes	yes	2;3	0.019561	125.16	By MS/MS	By MS/MS	By MS/MS		By MS/MS
ALSELATAV	GTGVFGQNEYLRYQEALSELATAVKARIGS	YLRYQEALSELATAVKARIGSSQRHHQSAA	E	A	L	A	V	K	3	0	0	0	0	0	1	0	0	0	2	0	0	0	0	1	1	0	0	1	0	0	9		873.481	X6R6S3;Q9BWL3	X6R6S3	164	172	C1orf43	Uncharacterized protein C1orf43	yes	no	1;2	0.0069264	139.27	By MS/MS	By matching	By matching		By MS/MS
ALSELIILT	YFESWGESGEKNVFEALSELIILTASHCLH	EKNVFEALSELIILTASHCLHGKEIRSQLN	E	A	L	L	T	A	1	0	0	0	0	0	1	0	0	2	3	0	0	0	0	1	1	0	0	0	0	0	9		971.59	A0A0C4DFL7;Q16850	A0A0C4DFL7	203	211	CYP51A1	Lanosterol 14-alpha demethylase	yes	no	1;2	0.018302	114.72
ALSELTQGV	VTLDVQIQHVVEGKRALSELTQGVTCYKAK	VVEGKRALSELTQGVTCYKAKIKELETILE	R	A	L	G	V	T	1	0	0	0	0	1	1	1	0	0	2	0	0	0	0	1	1	0	0	1	0	0	9		916.487	Q96Q89	Q96Q89	1148	1156	KIF20B	Kinesin-like protein KIF20B	yes	yes	2	0.086817	85.359
ALSEMVEYI	SDPLSDLKWKEVKRAALSEMVEYITHNRNV	KEVKRAALSEMVEYITHNRNVITEPIYPEV	A	A	L	Y	I	T	1	0	0	0	0	0	2	0	0	1	1	0	1	0	0	1	0	0	1	1	0	0	9		1053.51	G3V2U3;Q96B13;H0YJ75;Q13362	G3V2U3	72	80	PPP2R5C	Serine/threonine-protein phosphatase 2A 56 kDa regulatory subunit gamma isoform	yes	no	1	0.057421	98.133
ALSEQILMV	KTPLRDESTQEHSERALSEQILMVKIKSEP	QEHSERALSEQILMVKIKSEPCDDLQIPNT	R	A	L	M	V	K	1	0	0	0	0	1	1	0	0	1	2	0	1	0	0	1	0	0	0	1	0	0	9		1002.54	P48552	P48552	745	753	NRIP1	Nuclear receptor-interacting protein 1	yes	yes	1;2	0.00062104	183.89	By MS/MS	By MS/MS	By MS/MS	By matching	By MS/MS
ALSERAVAV	CWLSGVDINTQQSFEALSERAVAVVVDPIQ	TQQSFEALSERAVAVVVDPIQSVKGKVVID	E	A	L	A	V	V	3	1	0	0	0	0	1	0	0	0	1	0	0	0	0	1	0	0	0	2	0	0	9		914.519	O00487	O00487	135	143	PSMD14	26S proteasome non-ATPase regulatory subunit 14	yes	yes	2	0.046771	103.74	By matching	By matching	By matching	By MS/MS	By matching
ALSEVKLFI	MPWGSGVSICPGRFFALSEVKLFILLMVTH	CPGRFFALSEVKLFILLMVTHFDLELVDPD	F	A	L	F	I	L	1	0	0	0	0	0	1	0	0	1	2	1	0	1	0	1	0	0	0	1	0	0	9		1018.61	Q9UNU6	Q9UNU6	446	454	CYP8B1	7-alpha-hydroxycholest-4-en-3-one 12-alpha-hydroxylase	yes	yes	2	0.029628	94.262		By matching
ALSGGVTAV	PLAGLHLSPVLLGTFALSGGVTAVSEVFLC	VLLGTFALSGGVTAVSEVFLCCEQGWPARL	F	A	L	A	V	S	2	0	0	0	0	0	0	2	0	0	1	0	0	0	0	1	1	0	0	2	0	0	9		773.428	B5MDE0;Q96AA3;U3KQE9	B5MDE0	437	445	RFT1	Protein RFT1 homolog	yes	no	1	0.0069264	139.27		By MS/MS			By MS/MS
ALSGHLETV	YQRRTKKELASALKSALSGHLETVILGLLK	ASALKSALSGHLETVILGLLKTPAQYDASE	S	A	L	T	V	I	1	0	0	0	0	0	1	1	1	0	2	0	0	0	0	1	1	0	0	1	0	0	9		925.487	H0YM50;P07355;H0YKS4;H0YMD0;H0YMU9;H0YN42;A6NMY6;H0YMM1;H0YKL9;H0YKZ7;H0YLV6;H0YMT9;H0YKX9;H0YMW4;H0YNP5	H0YM50	59	67	ANXA2;ANXA2P2	Annexin;Annexin A2;Putative annexin A2-like protein	yes	no	1;2	0.0018616	163.34	By MS/MS	By MS/MS	By MS/MS	By MS/MS	By MS/MS
ALSGHVSTV	INMADKYGGTALHAAALSGHVSTVKLLLEN	TALHAAALSGHVSTVKLLLENNAQVDATDV	A	A	L	T	V	K	1	0	0	0	0	0	0	1	1	0	1	0	0	0	0	2	1	0	0	2	0	0	9		869.461	Q9Y283	Q9Y283	365	373	INVS	Inversin	yes	yes	2	0.0062089	143.56	By MS/MS
ALSGLDMVGV	NFTEPTAIQAQGWPVALSGLDMVGVAQTGS	QGWPVALSGLDMVGVAQTGSGKTLSYLLPA	V	A	L	G	V	A	1	0	0	1	0	0	0	2	0	0	2	0	1	0	0	1	0	0	0	2	0	0	10		960.495	J3KTA4;P17844;J3QRQ7;J3QR62;J3QRN5;J3KTQ4;J3QLG9	J3KTA4	128	137	DDX5	Probable ATP-dependent RNA helicase DDX5	yes	no	2	0.10445	86.872
ALSGNNIEL	RQGKAKLVILANNCPALSGNNIELGTACGK	LANNCPALSGNNIELGTACGKYYRVCTLAI	P	A	L	E	L	G	1	0	2	0	0	0	1	1	0	1	2	0	0	0	0	1	0	0	0	0	0	0	9		929.482	A0A0C4DH44	A0A0C4DH44	54	62	RPL30		yes	yes	1;2	0.026124	110.61		By matching
ALSGSFAAV	SGLYEPTFMINFTSGALSGSFAAVATLPFD	INFTSGALSGSFAAVATLPFDVVKTQKQTQ	G	A	L	A	V	A	3	0	0	0	0	0	0	1	0	0	1	0	0	1	0	2	0	0	0	1	0	0	9		821.428	Q8TBP6	Q8TBP6	243	251	SLC25A40	Solute carrier family 25 member 40	yes	yes	1	0.055429	99.279
ALSGTLSGV	VEEALRLFQVSTLDAALSGTLSGVEGFTSQ	VSTLDAALSGTLSGVEGFTSQEDQEMLSRI	A	A	L	G	V	E	1	0	0	0	0	0	0	2	0	0	2	0	0	0	0	2	1	0	0	1	0	0	9		803.439	P33992;B1AHB1	P33992	652	660	MCM5	DNA replication licensing factor MCM5;DNA helicase	yes	no	1	0.00066839	171.08	By MS/MS	By MS/MS	By MS/MS	By MS/MS	By MS/MS
ALSKEGIVAL	FVVINQKGIDPFSLDALSKEGIVALRRAKR	PFSLDALSKEGIVALRRAKRRNMERLTLAC	D	A	L	A	L	R	2	0	0	0	0	0	1	1	0	1	2	1	0	0	0	1	0	0	0	1	0	0	10		999.596	P40227	P40227	304	313	CCT6A	T-complex protein 1 subunit zeta	yes	yes	1;2	0.013511	116.05			By MS/MS
ALSKEIYVI	ATAGPYVLGTGLILYALSKEIYVISAETFT	TGLILYALSKEIYVISAETFTALSVLGVMV	Y	A	L	V	I	S	1	0	0	0	0	0	1	0	0	2	1	1	0	0	0	1	0	0	1	1	0	0	9		1034.6	Q5QNZ2;P24539	Q5QNZ2	26	34	ATP5F1	ATP synthase F(0) complex subunit B1, mitochondrial	yes	no	2	0.028674	104.75	By matching	By matching			By MS/MS
ALSMSMLTV	VTSVDHLRDSARKPGALSMSMLTVICLAVL	SARKPGALSMSMLTVICLAVLLGIFGLILA	G	A	L	T	V	I	1	0	0	0	0	0	0	0	0	0	2	0	2	0	0	2	1	0	0	1	0	0	9		951.477	Q9NPG4	Q9NPG4	711	719	PCDH12	Protocadherin-12	yes	yes	2	0.074708	79.454
ALSNHLNAV	LEMLELGLSEAQVMMALSNHLNAVESEKQK	EAQVMMALSNHLNAVESEKQKLRAQVRRLC	M	A	L	A	V	E	2	0	2	0	0	0	0	0	1	0	2	0	0	0	0	1	0	0	0	1	0	0	9		937.498	G5E9S8;G3V2E7;F8W6L3;G3V3H3;G3V5R9;E7EVH7;Q07866;G3V2P7	G5E9S8	91	99	KLC1	Kinesin light chain 1	yes	no	2	0.018533	114.5			By MS/MS
ALSPDSLQL	FTLSTPSAPGPLVFTALSPDSLQLSWERPR	GPLVFTALSPDSLQLSWERPRRPNGDIVGY	T	A	L	Q	L	S	1	0	0	1	0	1	0	0	0	0	3	0	0	0	1	2	0	0	0	0	0	0	9		942.502	P16144;J3QRK0	P16144	1651	1659	ITGB4	Integrin beta-4	yes	no	1	0.11788	77.282					By MS/MS
ALSPHNILL	LQGLQYMNKHGIVHRALSPHNILLDRKGHI	HGIVHRALSPHNILLDRKGHIKLAKFGLYH	R	A	L	L	L	D	1	0	1	0	0	0	0	0	1	1	3	0	0	0	1	1	0	0	0	0	0	0	9		976.571	Q8TEA7;Q5HYF5;D6RDG2	Q8TEA7	116	124	TBCK;DKFZp313C1916	TBC domain-containing protein kinase-like protein	yes	no	2	0.025184	108.7	By matching			By MS/MS	By matching
ALSPNNHEV	EPITCHAWNRDRTQIALSPNNHEVHIYKKN	RDRTQIALSPNNHEVHIYKKNGSQWVKAHE	I	A	L	E	V	H	1	0	2	0	0	0	1	0	1	0	1	0	0	0	1	1	0	0	0	1	0	0	9		979.472	E9PF58;Q92747	E9PF58	24	32	ARPC1A	Actin-related protein 2/3 complex subunit 1A	yes	no	2	0.0054413	146.54	By MS/MS	By MS/MS	By MS/MS	By MS/MS	By MS/MS
ALSQDIPEI	PSRTRSPDVISSASTALSQDIPEIASEALS	ISSASTALSQDIPEIASEALSRGFGSSAPE	T	A	L	E	I	A	1	0	0	1	0	1	1	0	0	2	1	0	0	0	1	1	0	0	0	0	0	0	9		984.513	Q6P2E9	Q6P2E9	739	747	EDC4	Enhancer of mRNA-decapping protein 4	yes	yes	1;2	0.0096979	155.82	By MS/MS	By matching	By MS/MS	By MS/MS	By MS/MS
ALSQSQLQAL				A	L	A	L		2	0	0	0	0	3	0	0	0	0	3	0	0	0	0	2	0	0	0	0	0	0	10		1057.58		REV__A2A3C1					yes	yes	2	0.069075	98.997				By MS/MS
ALSSELAQA	VTETQKNERVKKQLQALSSELAQARDETKK	VKKQLQALSSELAQARDETKKTQNDVLHAE	Q	A	L	Q	A	R	3	0	0	0	0	1	1	0	0	0	2	0	0	0	0	2	0	0	0	0	0	0	9		888.455	P35241	P35241	530	538	RDX	Radixin	yes	yes	1;2	0.032736	111.82
ALSSGLLVV				A	L	V	V		1	0	0	0	0	0	0	1	0	0	3	0	0	0	0	2	0	0	0	2	0	0	9		857.522		REV__Q12772					yes	yes	1	0.084659	86.086
ALSSLAVVV	AAAKESPVVKGNALLALSSLAVVVSRHEAS	KGNALLALSSLAVVVSRHEASLSSDSDGLL	L	A	L	V	V	S	2	0	0	0	0	0	0	0	0	0	2	0	0	0	0	2	0	0	0	3	0	0	9		857.522	S4R400;Q5VW36	S4R400	399	407	FOCAD	Focadhesin	yes	no	1	0.036337	108.98
ALSSLIHAL	VLKVFAARDDEAAAVALSSLIHALDDLDMV	DEAAAVALSSLIHALDDLDMVAIVRYAYDK	V	A	L	A	L	D	2	0	0	0	0	0	0	0	1	1	3	0	0	0	0	2	0	0	0	0	0	0	9		923.544	P13010	P13010	376	384	XRCC5	X-ray repair cross-complementing protein 5	yes	yes	2	0.01849	114.54	By matching	By matching	By MS/MS
ALSSSQAEV	SQLEEKERRLQTSEAALSSSQAEVASLRQE	LQTSEAALSSSQAEVASLRQETVAQAALLT	A	A	L	E	V	A	2	0	0	0	0	1	1	0	0	0	1	0	0	0	0	3	0	0	0	1	0	0	9		890.435	Q9BW19	Q9BW19	261	269	KIFC1	Kinesin-like protein KIFC1	yes	yes	1;2	0.034533	110.38		By MS/MS			By MS/MS
ALSSSSIRV	VPVPKHVVKGKQVSVALSSSSIRVAMLEEN	GKQVSVALSSSSIRVAMLEENGERVLMEGK	V	A	L	R	V	A	1	1	0	0	0	0	0	0	0	1	1	0	0	0	0	4	0	0	0	1	0	0	9		918.513	Q8IVD9	Q8IVD9	218	226	NUDCD3	NudC domain-containing protein 3	yes	yes	2	0.0787	77.318					By matching
ALSSVIKEL	LSICVRLCEQGINPEALSSVIKELRKATEA	QGINPEALSSVIKELRKATEALKAAENMTS	E	A	L	E	L	R	1	0	0	0	0	0	1	0	0	1	2	1	0	0	0	2	0	0	0	1	0	0	9		958.57	Q08AG7	Q08AG7	59	67	MZT1	Mitotic-spindle organizing protein 1	yes	yes	2	0.05841	91.853	By MS/MS
ALSTATATV	GEPQGPPFIKYSTRQALSTATATVSVGKFR	KYSTRQALSTATATVSVGKFRGRPVSLWEL	Q	A	L	T	V	S	3	0	0	0	0	0	0	0	0	0	1	0	0	0	0	1	3	0	0	1	0	0	9		833.449	A0A075B730;A0A087X1U6;P58107	A0A075B730	465	473	EPPK1	Epiplakin	yes	no	1	0.013483	122.79		By MS/MS			By MS/MS
ALTAEEIAL	SIKEKVKKAKNKKLGALTAEEIALKMEADE	KNKKLGALTAEEIALKMEADEKKKKKKK__	G	A	L	A	L	K	3	0	0	0	0	0	2	0	0	1	2	0	0	0	0	0	1	0	0	0	0	0	9		929.507	Q13601	Q13601	360	368	KRR1	KRR1 small subunit processome component homolog	yes	yes	1	0.084659	86.086
ALTAVSSQL	PTITSLSPERAEDSDALTAVSSQLEGSPMD	RAEDSDALTAVSSQLEGSPMDTSSLASCTL	D	A	L	Q	L	E	2	0	0	0	0	1	0	0	0	0	2	0	0	0	0	2	1	0	0	1	0	0	9		888.492	Q7Z6Z7	Q7Z6Z7	2844	2852	HUWE1	E3 ubiquitin-protein ligase HUWE1	yes	yes	1;2	0.017212	130.22		By MS/MS
ALTDFVRSV	SEVLMMIKTQSSLVPALTDFVRSVHPYEVA	QSSLVPALTDFVRSVHPYEVAEVIALPVEQ	P	A	L	S	V	H	1	1	0	1	0	0	0	0	0	0	1	0	0	1	0	1	1	0	0	2	0	0	9		1006.54	O60888;C9IZG4	O60888	132	140	CUTA	Protein CutA	yes	no	2	0.07646	78.516		By matching
ALTEIQEFI	VLLHQSRLTKLQSVQALTEIQEFISFISKQ	KLQSVQALTEIQEFISFISKQGNLSSQVPL	Q	A	L	F	I	S	1	0	0	0	0	1	2	0	0	2	1	0	0	1	0	0	1	0	0	0	0	0	9		1062.56	P78527	P78527	3134	3142	PRKDC	DNA-dependent protein kinase catalytic subunit	yes	yes	2	0.091113	72.138
ALTELGYNV	NLSYVFIPLWALLAGALTELGYNVFFVRD_	WALLAGALTELGYNVFFVRD__________	G	A	L	N	V	F	1	0	1	0	0	0	1	1	0	0	2	0	0	0	0	0	1	0	1	1	0	0	9		978.502	Q9H2L4	Q9H2L4	120	128	TMEM60	Transmembrane protein 60	yes	yes	1	0.0054413	146.54		By MS/MS		By MS/MS
ALTEVYAKA	SETVILRGEPEKLGQALTEVYAKANSFTVS	PEKLGQALTEVYAKANSFTVSSVAAPSWLH	Q	A	L	K	A	N	3	0	0	0	0	0	1	0	0	0	1	1	0	0	0	0	1	0	1	1	0	0	9		964.523	A0A024R4E5;Q00341;H7C0A4	A0A024R4E5	353	361	HDLBP	Vigilin	yes	no	2	0.042188	106.04
ALTEYTLYL	EPKFPQNYNLVTENLALTEYTLYLGFHRLH	LVTENLALTEYTLYLGFHRLHDQMVKINQN	L	A	L	Y	L	G	1	0	0	0	0	0	1	0	0	0	3	0	0	0	0	0	2	0	2	0	0	0	9		1085.56	Q14139	Q14139	512	520	UBE4A	Ubiquitin conjugation factor E4 A	yes	yes	1	0.054315	99.919
ALTGAILAA	QVRGKEDPWNSITSGALTGAILAARNGPVA	NSITSGALTGAILAARNGPVAMVGSAAMGG	G	A	L	A	A	R	4	0	0	0	0	0	0	1	0	1	2	0	0	0	0	0	1	0	0	0	0	0	9		799.48	Q99595	Q99595	97	105	TIMM17A	Mitochondrial import inner membrane translocase subunit Tim17-A	yes	yes	1	0.011925	129.67	By MS/MS	By MS/MS	By MS/MS		By MS/MS
ALTGEISVT				A	L	V	T		1	0	0	0	0	0	1	1	0	1	1	0	0	0	0	1	2	0	0	1	0	0	9		889.476		REV__Q96GA7					yes	yes	1	0.051902	90.986
ALTGELEVV	ARRARLNPLVLLLDAALTGELEVVQQAVKE	VLLLDAALTGELEVVQQAVKEMNDPSQPNE	A	A	L	V	V	Q	1	0	0	0	0	0	2	1	0	0	2	0	0	0	0	0	1	0	0	2	0	0	9		929.507	Q8WUF5	Q8WUF5	635	643	PPP1R13L	RelA-associated inhibitor	yes	yes	1	0.033918	99.919			By MS/MS
ALTGYLHTI	YKCQNKEQFVEVMASALTGYLHTISSENLL	VEVMASALTGYLHTISSENLLDAVYSFCLM	S	A	L	T	I	S	1	0	0	0	0	0	0	1	1	1	2	0	0	0	0	0	2	0	1	0	0	0	9		987.539	Q9NYY8	Q9NYY8	485	493	FASTKD2	FAST kinase domain-containing protein 2	yes	yes	2	0.0097578	148.21	By MS/MS	By MS/MS		By MS/MS
ALTHIDHSL	VQGKKGEDVLGSVRRALTHIDHSLSRQNCP	LGSVRRALTHIDHSLSRQNCPFLAGETESL	R	A	L	S	L	S	1	0	0	1	0	0	0	0	2	1	2	0	0	0	0	1	1	0	0	0	0	0	9		1005.52	P56192;F5H2V6	P56192	120	128	MARS	Methionine--tRNA ligase, cytoplasmic	yes	no	3	0.089167	84.568
ALTLAAIFSL				A	L	S	L		3	0	0	0	0	0	0	0	0	1	3	0	0	1	0	1	1	0	0	0	0	0	10		1018.61		REV__A4FU16					yes	yes	2	0.042745	97.602			By MS/MS
ALTNAVAHV	HGSAQVKGHGKKVADALTNAVAHVDDMPNA	GKKVADALTNAVAHVDDMPNALSALSDLHA	D	A	L	H	V	D	3	0	1	0	0	0	0	0	1	0	1	0	0	0	0	0	1	0	0	2	0	0	9		894.492	G3V1N2;P69905	G3V1N2	34	42	HBA2;HBA1	Hemoglobin subunit alpha	yes	no	2	0.048466	92.692			By matching
ALTPVVVTL	KLADFGLARIYSYQMALTPVVVTLWYRAPE	IYSYQMALTPVVVTLWYRAPEVLLQSTYAT	M	A	L	T	L	W	1	0	0	0	0	0	0	0	0	0	2	0	0	0	1	0	2	0	0	3	0	0	9		911.569	F8VXD2;F8VZZ0;F8VWX7;F8VZ51;P11802	F8VXD2	96	104	CDK4	Cyclin-dependent kinase 4	yes	no	1;2	0.0048025	148.54	By MS/MS	By MS/MS	By MS/MS	By MS/MS	By MS/MS
ALTSLELEL	AHALGGMDAELIDEEALTSLELELGLHRVR	ELIDEEALTSLELELGLHRVRELPELFLGQ	E	A	L	E	L	G	1	0	0	0	0	0	2	0	0	0	4	0	0	0	0	1	1	0	0	0	0	0	9		987.549	Q96RK1	Q96RK1	141	149	CITED4	Cbp/p300-interacting transactivator 4	yes	yes	1	0.033407	111.28
ALTSLLKTV	LGRFLLNNDKNIRYVALTSLLKTVQTDHNA	KNIRYVALTSLLKTVQTDHNAVQRHRSTIV	V	A	L	T	V	Q	1	0	0	0	0	0	0	0	0	0	3	1	0	0	0	1	2	0	0	1	0	0	9		944.591	O43747	O43747	328	336	AP1G1	AP-1 complex subunit gamma-1	yes	yes	2	0.041563	106.36
ALTVDAHTV	QCVEKYLIYPAVVLNALTVDAHTVVSHPDK	PAVVLNALTVDAHTVVSHPDKYCFYCRALL	N	A	L	T	V	V	2	0	0	1	0	0	0	0	1	0	1	0	0	0	0	0	2	0	0	2	0	0	9		925.487	Q9H6A9	Q9H6A9	1157	1165	PCNXL3	Pecanex-like protein 3	yes	yes	2	0.030199	103.29
ALVALTLVA	RVNLEQKLNFLFQVLALVALTLVAGKLTHL	FLFQVLALVALTLVAGKLTHLIPVSWMPVI	L	A	L	V	A	G	3	0	0	0	0	0	0	0	0	0	3	0	0	0	0	0	1	0	0	2	0	0	9		869.559	F5H324;F5GYY5;P51690	F5H324	160	168	ARSE	Arylsulfatase E	yes	no	1	0.050697	91.584
ALVASEKLI				A	L	L	I		2	0	0	0	0	0	1	0	0	1	2	1	0	0	0	1	0	0	0	1	0	0	9		942.575		REV__Q9Y6D5					yes	yes	2	0.066739	83.614
ALVDKIKKD	YWSTLYSFEDKQVSLALVDKIKKDQEEIED	DKQVSLALVDKIKKDQEEIEDQSPPCPRLS	L	A	L	K	D	Q	1	0	0	2	0	0	0	0	0	1	1	3	0	0	0	0	0	0	0	1	0	0	9		1028.62	A0A0B4J227;A0A087WVM6;Q96M43;Q5VWK0	A0A0B4J227	425	433	NBPF6;NBPF4	Neuroblastoma breakpoint family member 4;Neuroblastoma breakpoint family member 6	yes	no	3	0.11988	76.827
ALVDQRELYL	TSLDVVDEKISAMGKALVDQRELYLGLLYP	SAMGKALVDQRELYLGLLYPTEDYKVYGYV	K	A	L	Y	L	G	1	1	0	1	0	1	1	0	0	0	3	0	0	0	0	0	0	0	1	1	0	0	10		1218.66	A0A0B4J294;H3BP13;Q9UL33;H3BPN3;H3BUK6;A0A0B4J286	A0A0B4J294	49	58	TRAPPC2L	Trafficking protein particle complex subunit 2-like protein	yes	no	2	0.015501	138.26				By MS/MS
ALVDSTAYL	ICHRTLLGPAFAECHALVDSTAYLAACAQD	AFAECHALVDSTAYLAACAQDLCRCPTCPC	H	A	L	Y	L	A	2	0	0	1	0	0	0	0	0	0	2	0	0	0	0	1	1	0	1	1	0	0	9		951.491	Q9HC84	Q9HC84	276	284	MUC5B	Mucin-5B	yes	yes	1	0.11233	74.415
ALVEENGIFEL	GAMRNLIYDNADNKLALVEENGIFELLRTL	DNKLALVEENGIFELLRTLREQDDELRKNV	L	A	L	E	L	L	1	0	1	0	0	0	3	1	0	1	2	0	0	1	0	0	0	0	0	1	0	0	11		1232.63	Q9Y446	Q9Y446	398	408	PKP3	Plakophilin-3	yes	yes	2	0.049938	98.904
ALVEIGPRFVL	NRIWFRNFQIIEEDAALVEIGPRFVLNLIK	EEDAALVEIGPRFVLNLIKIFQGSFGGPTL	A	A	L	V	L	N	1	1	0	0	0	0	1	1	0	1	2	0	0	1	1	0	0	0	0	2	0	0	11		1212.72	Q8TDN6	Q8TDN6	228	238	BRIX1	Ribosome biogenesis protein BRX1 homolog	yes	yes	2	0.089775	69.825
ALVESLITV	______________________________	______________________________	S	A	L	T	V	K	1	0	0	0	0	0	1	0	0	1	2	0	0	0	0	1	1	0	0	2	0	0	9		943.559	A0A1P0AZG4;A0A1B0GUH9	A0A1P0AZG4	5	13			yes	no	1;2	0.0086462	138.62				By MS/MS	By matching
ALVFPPNNI				A	L	N	I		1	0	2	0	0	0	0	0	0	1	1	0	0	1	2	0	0	0	0	1	0	0	9		983.544		REV__Q60FE5					yes	yes	1;2	0.094274	71.378
ALVNELYSL	CAKMHNLHGDSEVDGALVNELYSLLRDQDP	DSEVDGALVNELYSLLRDQDPIVVVNCLRS	G	A	L	S	L	L	1	0	1	0	0	0	1	0	0	0	3	0	0	0	0	1	0	0	1	1	0	0	9		1020.55	B1ALD1;Q9Y6B7;B1ALD2	B1ALD1	84	92	AP4B1	AP-4 complex subunit beta-1	yes	no	2	0.036941	98.418
ALVPGVTQV	WCPGLGVAPQARALAALVPGVTQVDNKSGF	QARALAALVPGVTQVDNKSGFLQKRPHRQH	A	A	L	Q	V	D	1	0	0	0	0	1	0	1	0	0	1	0	0	0	1	0	1	0	0	3	0	0	9		882.517	B4E298;G3V4H5;Q9H7H0	B4E298	29	37	METTL17	Methyltransferase-like protein 17, mitochondrial	yes	no	2	0.022259	110.9
ALVPLLSNV	PLHIAAANKAVKCAEALVPLLSNVNVSDRA	AVKCAEALVPLLSNVNVSDRAGRTALHHAA	E	A	L	N	V	N	1	0	1	0	0	0	0	0	0	0	3	0	0	0	1	1	0	0	0	2	0	0	9		924.564	B4DIW9;O15084	B4DIW9	69	77	ANKRD28	Serine/threonine-protein phosphatase 6 regulatory ankyrin repeat subunit A	yes	no	2	0.077091	78.178
ALVQDLAKA	TSKHAKISTLPQLNSALVQDLAKAVAKV__	LPQLNSALVQDLAKAVAKV___________	S	A	L	K	A	V	3	0	0	1	0	1	0	0	0	0	2	1	0	0	0	0	0	0	0	1	0	0	9		927.539	P14635	P14635	421	429	CCNB1	G2/mitotic-specific cyclin-B1	yes	yes	2	0.04796	101.54
ALVSDLETI	AAFEDLEQALQQRKQALVSDLETICGAKQK	LQQRKQALVSDLETICGAKQKVLQSQLDTL	Q	A	L	T	I	C	1	0	0	1	0	0	1	0	0	1	2	0	0	0	0	1	1	0	0	1	0	0	9		959.518	O75382;E9PMK8	O75382	218	226	TRIM3	Tripartite motif-containing protein 3	yes	no	1;2	0.059267	97.071					By matching
ALVSELLTV				A	L	T	V		1	0	0	0	0	0	1	0	0	0	3	0	0	0	0	1	1	0	0	2	0	0	9		943.559		REV__P26992					yes	yes	2	0.040758	106.76
ALVSGGVAQA	LSSSPSPPSVAVSAAALVSGGVAQAAGSGG	AVSAAALVSGGVAQAAGSGGLGGPVRPVLV	A	A	L	Q	A	A	3	0	0	0	0	1	0	2	0	0	1	0	0	0	0	1	0	0	0	2	0	0	10		871.476	Q8NHY2	Q8NHY2	46	55	RFWD2	E3 ubiquitin-protein ligase RFWD2	yes	yes	1;2	0.027511	118.32		By matching	By matching
ALVSNLYVI	IKLFYTSNIPIILQSALVSNLYVISQMLSA	PIILQSALVSNLYVISQMLSARFSGNLLVS	S	A	L	V	I	S	1	0	1	0	0	0	0	0	0	1	2	0	0	0	0	1	0	0	1	2	0	0	9		990.575	B4DR61;P61619;H7C069;Q8TC24;Q9H9S3	B4DR61	302	310	SEC61A1;SEC61A2	Protein transport protein Sec61 subunit alpha isoform 1;Protein transport protein Sec61 subunit alpha isoform 2	yes	no	1;2	0.045307	94.662			By MS/MS
ALVSQELQRA	ENEVGTGLGPTLEFYALVSQELQRADLGLW	TLEFYALVSQELQRADLGLWRGEEVTLSNP	Y	A	L	R	A	D	2	1	0	0	0	2	1	0	0	0	2	0	0	0	0	1	0	0	0	1	0	0	10		1113.61	Q14669	Q14669	1636	1645	TRIP12	E3 ubiquitin-protein ligase TRIP12	yes	yes	2	0.063942	100.98
ALVTADVAL				A	L	A	L		3	0	0	1	0	0	0	0	0	0	2	0	0	0	0	0	1	0	0	2	0	0	9		871.501		REV__Q5EBM0					yes	yes	1	0.049476	92.191
ALVVFTAGSG				A	L	S	G		2	0	0	0	0	0	0	2	0	0	1	0	0	1	0	1	1	0	0	2	0	0	10		920.497		REV__Q4VAQ0					yes	yes	2	0.060906	78.616
ALVVQVAEA	LATLLAAMLALLTQVALVVQVAEAARAPSV	ALLTQVALVVQVAEAARAPSVSAKPGPALW	V	A	L	E	A	A	3	0	0	0	0	1	1	0	0	0	1	0	0	0	0	0	0	0	0	3	0	0	9		898.512	P07686	P07686	34	42	HEXB	Beta-hexosaminidase subunit beta;Beta-hexosaminidase subunit beta chain B;Beta-hexosaminidase subunit beta chain A	yes	yes	1;2	0.0025774	158.03	By MS/MS	By MS/MS	By MS/MS	By MS/MS	By MS/MS
ALWDIETGQQTT	LDDNQIVTSSGDTTCALWDIETGQQTTTFT	TTCALWDIETGQQTTTFTGHTGDVMSLSLA	C	A	L	T	T	T	1	0	0	1	0	2	1	1	0	1	1	0	0	0	0	0	3	1	0	0	0	0	12		1361.65	B3KVK2;P62873	B3KVK2	67	78	GNB1	Guanine nucleotide-binding protein G(I)/G(S)/G(T) subunit beta-1	yes	no	2	0.0096725	118.71
ALWDIETGQQTV	LDDNQIITSSGDTTCALWDIETGQQTVGFA	TTCALWDIETGQQTVGFAGHSGDVMSLSLA	C	A	L	T	V	G	1	0	0	1	0	2	1	1	0	1	1	0	0	0	0	0	2	1	0	1	0	0	12		1359.67	C9JIS1;C9JXA5;E7EP32;P62879	C9JIS1	167	178	GNB2	Guanine nucleotide-binding protein G(I)/G(S)/G(T) subunit beta-2	yes	no	1;2	7.5877e-63	234.81			By MS/MS	By MS/MS
ALWDIETGQQTVGF	LDDNQIITSSGDTTCALWDIETGQQTVGFA	CALWDIETGQQTVGFAGHSGDVMSLSLAPD	C	A	L	G	F	A	1	0	0	1	0	2	1	2	0	1	1	0	0	1	0	0	2	1	0	1	0	0	14		1563.76	C9JIS1;C9JXA5;E7EP32;P62879	C9JIS1	167	180	GNB2	Guanine nucleotide-binding protein G(I)/G(S)/G(T) subunit beta-2	yes	no	2	0.002109	82.749
ALWEDEGVRA	VPDFDFPPEFYEHAKALWEDEGVRACYERS	YEHAKALWEDEGVRACYERSNEYQLIDCAQ	K	A	L	R	A	C	2	1	0	1	0	0	2	1	0	0	1	0	0	0	0	0	0	1	0	1	0	0	10		1144.55	P63092;Q5JWF2;S4R3V9;S4R3E3;Q5JWE9;H0Y7F4	P63092	152	161	GNAS	Guanine nucleotide-binding protein G(s) subunit alpha isoforms short;Guanine nucleotide-binding protein G(s) subunit alpha isoforms XLas	no	no	2	0.012342	119.27	By matching				By matching
ALWERIEGV	EEEAGAGSGSEAEEDALWERIEGVRHRLAR	SEAEEDALWERIEGVRHRLARALNPAKLTP	D	A	L	G	V	R	1	1	0	0	0	0	2	1	0	1	1	0	0	0	0	0	0	1	0	1	0	0	9		1071.57	Q9BWT7	Q9BWT7	26	34	CARD10	Caspase recruitment domain-containing protein 10	yes	yes	2	0.065378	95.358	By matching
ALWGGPISL	SPLTTSLAGSHPQLRALWGGPISLGAIAHW	SHPQLRALWGGPISLGAIAHWLLRTWERLH	R	A	L	S	L	G	1	0	0	0	0	0	0	2	0	1	2	0	0	0	1	1	0	1	0	0	0	0	9		912.507	Q9H6A9	Q9H6A9	1799	1807	PCNXL3	Pecanex-like protein 3	yes	yes	1	0.031833	120.9			By matching
ALWHDAENQTV	QETLIDFALTSTDIWALWHDAENQTVVKYI	TDIWALWHDAENQTVVKYINFEHNVAGQWN	W	A	L	T	V	V	2	0	1	1	0	1	1	0	1	0	1	0	0	0	0	0	1	1	0	1	0	0	11		1282.59	G3V198;Q12769;E9PR16	G3V198	373	383	NUP160	Nuclear pore complex protein Nup160	yes	no	2	0.039267	103.83
ALWHDAENQTVV	QETLIDFALTSTDIWALWHDAENQTVVKYI	DIWALWHDAENQTVVKYINFEHNVAGQWNP	W	A	L	V	V	K	2	0	1	1	0	1	1	0	1	0	1	0	0	0	0	0	1	1	0	2	0	0	12		1381.66	G3V198;Q12769;E9PR16	G3V198	373	384	NUP160	Nuclear pore complex protein Nup160	yes	no	2	0.029996	87.639			By matching
ALWSATSTV				A	L	T	V		2	0	0	0	0	0	0	0	0	0	1	0	0	0	0	2	2	1	0	1	0	0	9		934.476		REV__P30459					yes	yes	2	0.095259	71.141	By matching
ALYDASFET	FKHFVGMLPEKDCRYALYDASFETKESRKE	EKDCRYALYDASFETKESRKEELMFFLWAP	Y	A	L	E	T	K	2	0	0	1	0	0	1	0	0	0	1	0	0	1	0	1	1	0	1	0	0	0	9		1015.45	F6RFD5;P60981	F6RFD5	83	91	DSTN	Destrin	yes	no	1	0.0093048	131.3	By MS/MS	By MS/MS	By MS/MS	By MS/MS	By MS/MS
ALYDATYET	YATFVKMLPDKDCRYALYDATYETKESKKE	DKDCRYALYDATYETKESKKEDLVFIFWAP	Y	A	L	E	T	K	2	0	0	1	0	0	1	0	0	0	1	0	0	0	0	0	2	0	2	0	0	0	9		1045.46	E9PK25;P23528;E9PP50;G3V1A4;E9PLJ3;E9PQB7;Q9Y281	E9PK25	121	129	CFL1;CFL2	Cofilin-1;Cofilin-2	no	no	1;2	0.0045005	149.48	By MS/MS	By MS/MS	By MS/MS	By MS/MS	By MS/MS
ALYDENTKL	AAQACRISPLCHNLFALYDENTKLWYAPNR	LCHNLFALYDENTKLWYAPNRTITVDDKMS	F	A	L	K	L	W	1	0	1	1	0	0	1	0	0	0	2	1	0	0	0	0	1	0	1	0	0	0	9		1065.53	P23458	P23458	79	87	JAK1	Tyrosine-protein kinase JAK1	yes	yes	2	0.020458	123.98		By matching			By MS/MS
ALYDENTKLWYA	AAQACRISPLCHNLFALYDENTKLWYAPNR	NLFALYDENTKLWYAPNRTITVDDKMSLRL	F	A	L	Y	A	P	2	0	1	1	0	0	1	0	0	0	2	1	0	0	0	0	1	1	2	0	0	0	12		1485.71	P23458	P23458	79	90	JAK1	Tyrosine-protein kinase JAK1	yes	yes	2	0.013174	107.45
ALYDSVILL	TLQILPVFFSNCLFLALYDSVILLKHVVLL	SNCLFLALYDSVILLKHVVLLLSRSKSTRG	L	A	L	L	L	K	1	0	0	1	0	0	0	0	0	1	3	0	0	0	0	1	0	0	1	1	0	0	9		1005.57	G3V3A8;J3KQY5;A0A0A0MTQ2;Q92813	G3V3A8	26	34	DIO2	Iodothyronine deiodinase;Type II iodothyronine deiodinase	yes	no	1	0.064322	94.163
ALYEDRYLL	REFVEEFIWPAIQSSALYEDRYLLGTSLAR	PAIQSSALYEDRYLLGTSLARPCIARKQVE	S	A	L	L	L	G	1	1	0	1	0	0	1	0	0	0	3	0	0	0	0	0	0	0	2	0	0	0	9		1154.6	Q5T6L5;Q5T6L6;P00966	Q5T6L5	81	89	ASS1	Argininosuccinate synthase	yes	no	2	0.020659	123.72	By MS/MS
ALYEGYATV	RLQVLKSTGDVAGGRALYEGYATVTDAPPE	DVAGGRALYEGYATVTDAPPECFLTLRDTV	R	A	L	T	V	T	2	0	0	0	0	0	1	1	0	0	1	0	0	0	0	0	1	0	2	1	0	0	9		985.476	G3V1D3;G3V180;Q9NY33	G3V1D3	658	666	DPP3	Dipeptidyl peptidase 3	yes	no	1	0.028001	105.39
ALYELEGTTV	WKEFSKCLFIAQKILALYELEGTTVLLTSC	AQKILALYELEGTTVLLTSCSSEALLEAEK	L	A	L	T	V	L	1	0	0	0	0	0	2	1	0	0	2	0	0	0	0	0	2	0	1	1	0	0	10		1094.55	H7C5R8;Q460N5	H7C5R8	407	416	PARP14	Poly [ADP-ribose] polymerase 14	yes	no	1	0.020356	127.12
ALYGKTEVV	EINRQTKTGTALHEAALYGKTEVVRLLLEG	TALHEAALYGKTEVVRLLLEGGVDVNIRNT	A	A	L	V	V	R	1	0	0	0	0	0	1	1	0	0	1	1	0	0	0	0	1	0	1	2	0	0	9		978.539	J3QRN1;Q8WXE0	J3QRN1	229	237	CASKIN2	Caskin-2	yes	no	1;2	0.043112	95.352		By matching		By matching	By matching
ALYGKTEVVRL	EINRQTKTGTALHEAALYGKTEVVRLLLEG	LHEAALYGKTEVVRLLLEGGVDVNIRNTYN	A	A	L	R	L	L	1	1	0	0	0	0	1	1	0	0	2	1	0	0	0	0	1	0	1	2	0	0	11		1247.72	J3QRN1;Q8WXE0	J3QRN1	229	239	CASKIN2	Caskin-2	yes	no	3	0.036806	79.659			By MS/MS
ALYGQPLLL	FRERKSRPSSTSSASALYGQPLLLSVPKHK	STSSASALYGQPLLLSVPKHKLTLESLYQA	S	A	L	L	L	S	1	0	0	0	0	1	0	1	0	0	4	0	0	0	1	0	0	0	1	0	0	0	9		986.58	Q13107;H7C189	Q13107	599	607	USP4	Ubiquitin carboxyl-terminal hydrolase 4;Ubiquitin carboxyl-terminal hydrolase	yes	no	1;2	0.021134	123.1
ALYGSIALI				A	L	L	I		2	0	0	0	0	0	0	1	0	2	2	0	0	0	0	1	0	0	1	0	0	0	9		919.538		REV__M0R1G1					yes	yes	1	0.090214	72.355					By matching
ALYNHISEL	PDYLEDGKVNVHKLLALYNHISELVQLQEV	NVHKLLALYNHISELVQLQEVAPPLEANKD	L	A	L	E	L	V	1	0	1	0	0	0	1	0	1	1	2	0	0	0	0	1	0	0	1	0	0	0	9		1058.54	H0YNK9;F5H514;H0YMF3;H0YKM0;O95267	H0YNK9	97	105	RASGRP1	RAS guanyl-releasing protein 1	yes	no	2	0.11485	66.429
ALYNVDAGHRA	KFGLALAVAGGVVNSALYNVDAGHRAVIFD	VVNSALYNVDAGHRAVIFDRFRGVQDIVVG	S	A	L	R	A	V	3	1	1	1	0	0	0	1	1	0	1	0	0	0	0	0	0	0	1	1	0	0	11		1185.59	P35232;C9JW96;C9JZ20;E7ESE2;E9PCW0;D6RBK0	P35232	26	36	PHB	Prohibitin	yes	no	3	0.029759	87.568		By matching	By matching		By matching
ALYPNVVQV	SNAENPKLISAMLCAALYPNVVQVRHFDSP	SAMLCAALYPNVVQVRHFDSPYLLYHEKIK	A	A	L	Q	V	R	1	0	1	0	0	1	0	0	0	0	1	0	0	0	1	0	0	0	1	3	0	0	9		1001.55	H7C109;Q6P158	H7C109	544	552	DHX57	Putative ATP-dependent RNA helicase DHX57	yes	no	1;2	0.0067842	140.12	By MS/MS	By MS/MS			By MS/MS
ALYPSSALL	TTFQATPTLIPTETAALYPSSALLPAARVP	IPTETAALYPSSALLPAARVPAAPTPVAYY	A	A	L	L	L	P	2	0	0	0	0	0	0	0	0	0	3	0	0	0	1	2	0	0	1	0	0	0	9		933.517	Q9H6T0	Q9H6T0	603	611	ESRP2	Epithelial splicing regulatory protein 2	yes	yes	1	0.01799	127.66
ALYSDPKSLET	LKWPELPKFSQLKWKALYSDPKSLETSAFV	LKWKALYSDPKSLETSAFVKSYKNLAFYWI	K	A	L	E	T	S	1	0	0	1	0	0	1	0	0	0	2	1	0	0	1	2	1	0	1	0	0	0	11		1222.61	Q9HB40;I3L4Z9	Q9HB40	401	411	SCPEP1	Retinoid-inducible serine carboxypeptidase	yes	no	2	0.05215	98.055
ALYSELLAV	QWWPDKDGTKFICIGALYSELLAVSSKGEL	KFICIGALYSELLAVSSKGELYQWKWSESE	G	A	L	A	V	S	2	0	0	0	0	0	1	0	0	0	3	0	0	0	0	1	0	0	1	1	0	0	9		977.543	E7EMW7;O95071	E7EMW7	370	378	UBR5	E3 ubiquitin-protein ligase UBR5	yes	no	1;2	0.050697	91.584
ALYSKGILL	FSASSTVEKPSKVHRALYSKGILLMAASEN	PSKVHRALYSKGILLMAASENEDNDILWCV	R	A	L	L	L	M	1	0	0	0	0	0	0	1	0	1	3	1	0	0	0	1	0	0	1	0	0	0	9		976.596	E9PF10;O75694	E9PF10	411	419	NUP155	Nuclear pore complex protein Nup155	yes	no	2	0.036906	108.7	By MS/MS
ALYTGYVFM	ERTVFNSMLVSIVGMALYTGYVFMPQHIMA	VSIVGMALYTGYVFMPQHIMAILHYFEIVQ	M	A	L	F	M	P	1	0	0	0	0	0	0	1	0	0	1	0	1	1	0	0	1	0	2	1	0	0	9		1063.5	Q969W0	Q969W0	48	56	SPTSSA	Serine palmitoyltransferase small subunit A	yes	yes	1	0.015216	120.9				By MS/MS
ALYTVIETV	NVKEYVRWMMYWIVFALYTVIETVADQTVA	MYWIVFALYTVIETVADQTVAWFPLYYELK	F	A	L	T	V	A	1	0	0	0	0	0	1	0	0	1	1	0	0	0	0	0	2	0	1	2	0	0	9		1007.55	Q6NUK4	Q6NUK4	46	54	REEP3	Receptor expression-enhancing protein 3	yes	yes	1;2	0.0005345	176.98	By MS/MS	By MS/MS	By MS/MS	By MS/MS	By MS/MS
ALYVAVVNV	LARAVVTGLLALSTLALYVAVVNVHS____	LALSTLALYVAVVNVHS_____________	L	A	L	N	V	H	2	0	1	0	0	0	0	0	0	0	1	0	0	0	0	0	0	0	1	4	0	0	9		946.549	Q9BVK8	Q9BVK8	214	222	TMEM147	Transmembrane protein 147	yes	yes	1;2	0.023317	109.88
ALYVGDAIL	LISKIFKGLAADQTQALYVGDAILSVNGAD	AADQTQALYVGDAILSVNGADLRDATHDEA	Q	A	L	I	L	S	2	0	0	1	0	0	0	1	0	1	2	0	0	0	0	0	0	0	1	1	0	0	9		933.517	Q13884	Q13884	153	161	SNTB1	Beta-1-syntrophin	yes	yes	1	0.021852	122.15			By matching		By MS/MS
AMAASPHAV	CFGFVTYSNVEEADAAMAASPHAVDGNTVE	VEEADAAMAASPHAVDGNTVELKRAVSRED	A	A	M	A	V	D	4	0	0	0	0	0	0	0	1	0	0	0	1	0	1	1	0	0	0	1	0	0	9		853.412	Q13151	Q13151	64	72	HNRNPA0	Heterogeneous nuclear ribonucleoprotein A0	yes	yes	1;2	0.011283	144.9	By MS/MS	By MS/MS	By MS/MS		By MS/MS
AMAAVPAKV	CAVTSLLASELTKDDAMAAVPAKVSKNSET	ELTKDDAMAAVPAKVSKNSETFPTILEEAK	D	A	M	K	V	S	4	0	0	0	0	0	0	0	0	0	0	1	1	0	1	0	0	0	0	2	0	0	9		856.484	H9KV28;A0A0G2JH68;O60610;A0A140T8Z0	H9KV28	1198	1206	DIAPH1	Protein diaphanous homolog 1	yes	no	2	0.025026	108.24
AMADLEQKV	SKVQQLERSIGLKDLAMADLEQKVLEMEAS	IGLKDLAMADLEQKVLEMEASTYDGVFIWK	L	A	M	K	V	L	2	0	0	1	0	1	1	0	0	0	1	1	1	0	0	0	0	0	0	1	0	0	9		1003.5	Q12933	Q12933	334	342	TRAF2	TNF receptor-associated factor 2	yes	yes	2	0.044454	105.14				By MS/MS	By MS/MS
AMAEGKITV	LSFLQDKLKRLEKERAMAEGKITVKEVLKV	RLEKERAMAEGKITVKEVLKVEKDAATERE	R	A	M	T	V	K	2	0	0	0	0	0	1	1	0	1	0	1	1	0	0	0	1	0	0	1	0	0	9		918.484	K7EKI8;O60437;K7EQ71	K7EKI8	1104	1112	PPL	Periplakin	yes	no	2	0.077883	88.37			By MS/MS
AMAEMVLQV	HLDGENYMMRNAVLAAMAEMVLQVLSGDQL	RNAVLAAMAEMVLQVLSGDQLEAAARDTRD	A	A	M	Q	V	L	2	0	0	0	0	1	1	0	0	0	1	0	2	0	0	0	0	0	0	2	0	0	9		990.488	Q15021;E7EN77	Q15021	340	348	NCAPD2	Condensin complex subunit 1	yes	no	2	0.039428	107.43	By MS/MS	By MS/MS	By matching		By MS/MS
AMAENILAA	NGMEMTRPTPPHLTSAMAENILAAACESET	PPHLTSAMAENILAAACESETRKAAKRMRL	S	A	M	A	A	A	4	0	1	0	0	0	1	0	0	1	1	0	1	0	0	0	0	0	0	0	0	0	9		902.453	A0A087WTU5;A0A087X0N3;Q96MY1	A0A087WTU5	266	274	NOL4L	Nucleolar protein 4-like	yes	no	1	0.10829	79.469
AMAGTLLGA	CPWGKGRPGWHIECSAMAGTLLGASMDIHG	WHIECSAMAGTLLGASMDIHGGGFDLRFPH	S	A	M	G	A	S	3	0	0	0	0	0	0	2	0	0	2	0	1	0	0	0	1	0	0	0	0	0	9		803.421	B4DKY1;P49589	B4DKY1	363	371	CARS	Cysteine--tRNA ligase, cytoplasmic	yes	no	1;2	0.046069	93.883	By matching	By matching
AMAPGTVTV	LGAETHDATALASVVAMAPGTVTVVKQVTE	ALASVVAMAPGTVTVVKQVTEEEPSSNHTV	V	A	M	T	V	V	2	0	0	0	0	0	0	1	0	0	0	0	1	0	1	0	2	0	0	2	0	0	9		845.432	H0YBJ1;Q9P243	H0YBJ1	73	81	ZFAT	Zinc finger protein ZFAT	yes	no	1;2	0.009723	148.28		By MS/MS	By MS/MS		By MS/MS
AMAPTSPQI	KTKRYKYWLAQQAAKAMAPTSPQI______	AQQAAKAMAPTSPQI_______________	K	A	M	Q	I	-	2	0	0	0	0	1	0	0	0	1	0	0	1	0	2	1	1	0	0	0	0	0	9		914.453	Q5SZR1;Q9BYD2	Q5SZR1	225	233	MRPL9	39S ribosomal protein L9, mitochondrial	yes	no	2	0.014114	138.83
AMAQVIGDRV	WLPVLRHYDLDLVRAAMAQVIGDRVPKWVH	DLVRAAMAQVIGDRVPKWVHVLIGKVVLEL	A	A	M	R	V	P	2	1	0	1	0	1	0	1	0	1	0	0	1	0	0	0	0	0	0	2	0	0	10		1058.55	D6R9S9;Q02083	D6R9S9	63	72	NAAA	N-acylethanolamine-hydrolyzing acid amidase;N-acylethanolamine-hydrolyzing acid amidase subunit alpha;N-acylethanolamine-hydrolyzing acid amidase subunit beta	yes	no	2	0.086158	83.358
AMASHLTST	YAEQTLSQLPQVQNTAMASHLTSTSLDPYD	PQVQNTAMASHLTSTSLDPYDRHLLPTSGA	T	A	M	S	T	S	2	0	0	0	0	0	0	0	1	0	1	0	1	0	0	2	2	0	0	0	0	0	9		917.428	Q9BWF3	Q9BWF3	259	267	RBM4	RNA-binding protein 4	yes	yes	2	0.00047002	197.65	By MS/MS	By MS/MS	By MS/MS	By MS/MS	By MS/MS
AMASLGALA	______________________________	______________________________	A	A	M	L	A	L	4	0	0	0	0	0	0	1	0	0	2	0	1	0	0	1	0	0	0	0	0	0	9		803.421	P51571;A6NLM8	P51571	3	11	SSR4	Translocon-associated protein subunit delta	yes	no	1	0.022626	121.14				By MS/MS
AMASLGALALL	______________________________	______________________________	A	A	M	L	L	L	4	0	0	0	0	0	0	1	0	0	4	0	1	0	0	1	0	0	0	0	0	0	11		1029.59	P51571;A6NLM8	P51571	3	13	SSR4	Translocon-associated protein subunit delta	yes	no	1	0.0085634	127.12				By MS/MS
AMATESILHFA	KHQNWVSGLSQHTGLAMATESILHFAGYNK	HTGLAMATESILHFAGYNKQNTTLGATQLS	L	A	M	F	A	G	3	0	0	0	0	0	1	0	1	1	1	0	1	1	0	1	1	0	0	0	0	0	11		1189.58	P42356	P42356	1101	1111	PI4KA	Phosphatidylinositol 4-kinase alpha	yes	yes	2	0.0051932	117.17
AMDAHSVVL				A	M	V	L		2	0	0	1	0	0	0	0	1	0	1	0	1	0	0	1	0	0	0	2	0	0	9		941.464		REV__Q96N19					yes	yes	2	0.08245	75.311
AMDKKKVLV	QLLQEQGSYVGEVVRAMDKKKVLVKVTPNC	VGEVVRAMDKKKVLVKVTPNCRVALRNDSY	R	A	M	L	V	K	1	0	0	1	0	0	0	0	0	0	1	3	1	0	0	0	0	0	0	2	0	0	9		1030.62	J3QQM1;P62195;J3KRP2;J3QSA9;J3QLH6;J3QSE0	J3QQM1	79	87	PSMC5	26S protease regulatory subunit 8	yes	no	3	0.066004	78.264
AMDTSTVGV	IEKVVILRKAVQLTQAMDTSTVGVLLAA__	AVQLTQAMDTSTVGVLLAA___________	Q	A	M	G	V	L	1	0	0	1	0	0	0	1	0	0	0	0	1	0	0	1	2	0	0	2	0	0	9		879.401	H0Y9K1;H0YAB3;D6RHZ5;H7BXG7;D6REX3;O94979	H0Y9K1	225	233	SEC31A	Protein transport protein Sec31A	yes	no	1;2	0.017657	128.75		By MS/MS		By MS/MS	By MS/MS
AMDVSNQL	ETEEEKIRVDILENQAMDVSNQLARVCYSP	VDILENQAMDVSNQLARVCYSPDFEKLKPE	Q	A	M	Q	L	A	1	0	1	1	0	1	0	0	0	0	1	0	1	0	0	1	0	0	0	1	0	0	8		876.401	A6NNT0;A0A0A0MR85;Q03013	A6NNT0	63	70	GSTM4	Glutathione S-transferase Mu 4	yes	no	1	0.054639	128.86
AMEALVVEV	QISHEAAACITGLRAAMEALVVEVTKQPAI	ITGLRAAMEALVVEVTKQPAIISQLDPVNE	A	A	M	E	V	T	2	0	0	0	0	0	2	0	0	0	1	0	1	0	0	0	0	0	0	3	0	0	9		959.5	Q08211	Q08211	1106	1114	DHX9	ATP-dependent RNA helicase A	yes	yes	2	0.11745	65.803			By MS/MS
AMELGIYPEV				A	M	E	V		1	0	0	0	0	0	2	1	0	1	1	0	1	0	1	0	0	0	1	1	0	0	10		1120.55		REV__H7BYY4					yes	yes	2	0.057955	79.597
AMEQSIKSV	LTPEQQEALQKAKKYAMEQSIKSVLVKQTI	QKAKKYAMEQSIKSVLVKQTIAHQQQQLTN	Y	A	M	S	V	L	1	0	0	0	0	1	1	0	0	1	0	1	1	0	0	2	0	0	0	1	0	0	9		991.501	A0A0J9YYL3;A0A0J9YXJ8;A0A0J9YVP6;A0A0J9YXX5;Q9UHX1;A0A0J9YVR6;E9PQ56;A0A0J9YWM1;H0YEM1;E9PMU7;E9PN18;E9PL19	A0A0J9YYL3	37	45	PUF60	Poly(U)-binding-splicing factor PUF60	yes	no	2	0.0057034	145.72		By MS/MS
AMESTATAAVAAELVS	______________________________	MESTATAAVAAELVSADKIEDVPAPSTSAD	M	A	M	V	S	A	6	0	0	0	0	0	2	0	0	0	1	0	1	0	0	2	2	0	0	2	0	0	16		1520.74	P49321;Q5T624;E9PI86;E9PRH9;E9PPQ8;E9PNB5;E9PPR5;E9PQG5;E9PAU3;E9PJQ2;E9PKR5	P49321	2	17	NASP	Nuclear autoantigenic sperm protein	yes	no	2	0.010907	83.883
AMFDHIPVGV	LDESDVQPVKEQLAQAMFDHIPVGVGSKGV	EQLAQAMFDHIPVGVGSKGVIPMNAKDLEE	Q	A	M	G	V	G	1	0	0	1	0	0	0	1	1	1	0	0	1	1	1	0	0	0	0	2	0	0	10		1084.54	Q9Y3I0	Q9Y3I0	146	155	RTCB	tRNA-splicing ligase RtcB homolog	yes	yes	2	0.087775	91.041
AMFDKKVQL	AGEGDQAHREQGKEQAMFDKKVQLQRMVDQ	EQGKEQAMFDKKVQLQRMVDQRSVISDEKK	Q	A	M	Q	L	Q	1	0	0	1	0	1	0	0	0	0	1	2	1	1	0	0	0	0	0	1	0	0	9		1078.58	H0YL34;A0A075B7B1;O15061	H0YL34	926	934	SYNM	Synemin	yes	no	2;3	0.033265	111.39	By matching	By matching	By MS/MS		By matching
AMFDQSQIQEF	TKTKKRPQRATSNVFAMFDQSQIQEFKEAF	SNVFAMFDQSQIQEFKEAFNMIDQNRDGFI	F	A	M	E	F	K	1	0	0	1	0	3	1	0	0	1	0	0	1	2	0	1	0	0	0	0	0	0	11		1342.59	J3QRS3;P19105;O14950;J3KTJ1;P24844	J3QRS3	29	39	MYL12A;MYL12B;MYL9	Myosin regulatory light chain 12A;Myosin regulatory light chain 12B;Myosin regulatory light polypeptide 9	yes	no	2	7.2633e-06	189.82
AMFENFVSV	SDLVNCHVIAAPSMVAMFENFVSVTQEEDV	AAPSMVAMFENFVSVTQEEDVPQVRRDWYV	V	A	M	S	V	T	1	0	1	0	0	0	1	0	0	0	0	0	1	2	0	1	0	0	0	2	0	0	9		1042.48	Q09161	Q09161	147	155	NCBP1	Nuclear cap-binding protein subunit 1	yes	yes	2	0.041419	106.43			By MS/MS
AMFESSQNV	LSWNFLPPKLGRHYIAMFESSQNVLLKPTE	LGRHYIAMFESSQNVLLKPTESWRETLLDS	I	A	M	N	V	L	1	0	1	0	0	1	1	0	0	0	0	0	1	1	0	2	0	0	0	1	0	0	9		1011.43	F2Z2X4;Q9C0E2	F2Z2X4	249	257	XPO4	Exportin-4	yes	no	1;2	1.2778e-11	221.33		By MS/MS
AMFGKLMTI	LLDLHKQPTSEANCSAMFGKLMTIAKNLPD	SEANCSAMFGKLMTIAKNLPDPGKAQDFVK	S	A	M	T	I	A	1	0	0	0	0	0	0	1	0	1	1	1	2	1	0	0	1	0	0	0	0	0	9		1010.53	Q29RF7	Q29RF7	534	542	PDS5A	Sister chromatid cohesion protein PDS5 homolog A	yes	yes	2	0.013527	140.09		By matching	By matching	By MS/MS	By matching
AMFKSYEGGP				A	M	G	P		1	0	0	0	0	0	1	2	0	0	0	1	1	1	1	1	0	0	1	0	0	0	10		1085.49		REV__B1AHC3					yes	yes	2	0.073882	74.301		By matching	By matching
AMFNGGMATT	PAHRFVLAVGSAVFDAMFNGGMATTSTEIE	SAVFDAMFNGGMATTSTEIELPDVEPAAFL	D	A	M	T	T	S	2	0	1	0	0	0	0	2	0	0	0	0	2	1	0	0	2	0	0	0	0	0	10		999.415	Q9BX70;Q9H0C5	Q9H0C5	148	157	BTBD2;BTBD1	BTB/POZ domain-containing protein 2;BTB/POZ domain-containing protein 1	no	no	1	0.041218	108.7
AMFNGNYMEA	PAHRAILVARCEVMAAMFNGNYMEAKSVLI	CEVMAAMFNGNYMEAKSVLIPVYGVSKETF	A	A	M	E	A	K	2	0	2	0	0	0	1	1	0	0	0	0	2	1	0	0	0	0	1	0	0	0	10		1146.45	O94955;H0Y9R7;D6RC79	O94955	447	456	RHOBTB3	Rho-related BTB domain-containing protein 3	yes	no	2	0.02903	117.1
AMFTGELAES	YAHRVILSACSPYFRAMFTGELAESRQTEV	SPYFRAMFTGELAESRQTEVVIRDIDERAM	R	A	M	E	S	R	2	0	0	0	0	0	2	1	0	0	1	0	1	1	0	1	1	0	0	0	0	0	10		1054.46	Q9Y2M5	Q9Y2M5	95	104	KLHL20	Kelch-like protein 20	yes	yes	1	0.020011	138.33
AMFYGDLAEV	PAHKYVLAVGSSVFYAMFYGDLAEVKSEIH	SSVFYAMFYGDLAEVKSEIHIPDVEPAAFL	Y	A	M	E	V	K	2	0	0	1	0	0	1	1	0	0	1	0	1	1	0	0	0	0	1	1	0	0	10		1114.5	F8VPC8;Q96KE9	F8VPC8	114	123	BTBD6	BTB/POZ domain-containing protein 6	yes	no	2	0.03923	88.029
AMGEKSFSV	TQDGGKSKRSTVDSKAMGEKSFSVHNNGGA	STVDSKAMGEKSFSVHNNGGAVSFQFFFNI	K	A	M	S	V	H	1	0	0	0	0	0	1	1	0	0	0	1	1	1	0	2	0	0	0	1	0	0	9		954.448	G5E994;Q5VW38	G5E994	189	197	GPR107	Protein GPR107	yes	no	2	0.061082	96.027			By matching	By matching
AMGGMGGGMGGGMF	VVTEIPKEEKDPGMGAMGGMGGGMGGGMF_	GAMGGMGGGMGGGMF_______________	G	A	M	M	F	-	1	0	0	0	0	0	0	8	0	0	0	0	4	1	0	0	0	0	0	0	0	0	14		1216.45	P10809	P10809	560	573	HSPD1	60 kDa heat shock protein, mitochondrial	yes	yes	2	0.028573	77.282
AMGIAPPKV	GLIGNANMVGLANLHAMGIAPPKVELKDQT	GLANLHAMGIAPPKVELKDQTKPTPLILDE	H	A	M	K	V	E	2	0	0	0	0	0	0	1	0	1	0	1	1	0	2	0	0	0	0	1	0	0	9		882.5	O43395	O43395	237	245	PRPF3	U4/U6 small nuclear ribonucleoprotein Prp3	yes	yes	2	0.032857	110.61	By MS/MS	By MS/MS	By MS/MS
AMGIMNSFVNDIFER	KVLKQVHPDTGISSKAMGIMNSFVNDIFER	AMGIMNSFVNDIFERIAGEASRLAHYNKRS	K	A	M	E	R	I	1	1	2	1	0	0	1	1	0	2	0	0	2	2	0	1	0	0	0	1	0	0	15		1742.81	U3KQK0;Q99879;Q99877;Q93079;Q5QNW6;Q16778;P62807;P58876;P33778;P23527;Q99880;Q8N257;P06899;O60814;P57053	U3KQK0	59	73	HIST1H2BN;HIST1H2BM;HIST1H2BH;HIST2H2BF;HIST2H2BE;HIST1H2BC;HIST1H2BD;HIST1H2BB;HIST1H2BO;HIST1H2BL;HIST3H2BB;HIST1H2BJ;HIST1H2BK;H2BFS	Histone H2B;Histone H2B type 1-M;Histone H2B type 1-N;Histone H2B type 1-H;Histone H2B type 2-F;Histone H2B type 2-E;Histone H2B type 1-C/E/F/G/I;Histone H2B type 1-D;Histone H2B type 1-B;Histone H2B type 1-O;Histone H2B type 1-L;Histone H2B type 3-B;Histone H2B type 1-J;Histone H2B type 1-K;Histone H2B type F-S	yes	no	2	1.3235e-10	119.76
AMHGFSVTL	DVGRSPRMQYHALSLAMHGFSVTLLGFCSE	YHALSLAMHGFSVTLLGFCSEWPRVWEGRC	L	A	M	T	L	L	1	0	0	0	0	0	0	1	1	0	1	0	1	1	0	1	1	0	0	1	0	0	9		961.469	K7EQK1;K7EPU3;Q9BT22	K7EQK1	57	65	ALG1	Chitobiosyldiphosphodolichol beta-mannosyltransferase	yes	no	2	0.050941	121.68
AMIEEVFEA	RIGCGLDRLQWENVSAMIEEVFEATDIKIT	QWENVSAMIEEVFEATDIKITVYTL_____	S	A	M	E	A	T	2	0	0	0	0	0	3	0	0	1	0	0	1	1	0	0	0	0	0	1	0	0	9		1037.47	Q9Y530;C9JXC3	Q9Y530	134	142	OARD1	O-acetyl-ADP-ribose deacetylase 1	yes	no	2	0.048567	100.07
AMIELVERL	AFEELRSKDSGGLKAAMIELVERLKFKSSD	SGGLKAAMIELVERLKFKSSDPKVTRDQMK	A	A	M	R	L	K	1	1	0	0	0	0	2	0	0	1	2	0	1	0	0	0	0	0	0	1	0	0	9		1072.6	Q96DX7	Q96DX7	233	241	TRIM44	Tripartite motif-containing protein 44	yes	yes	2	0.032832	111.74	By MS/MS		By MS/MS	By matching
AMIKGLQVL	YNYTSEEKFALVEVIAMIKGLQVLMGRMES	ALVEVIAMIKGLQVLMGRMESVFNHAIRHT	I	A	M	V	L	M	1	0	0	0	0	1	0	1	0	1	2	1	1	0	0	0	0	0	0	1	0	0	9		971.584	A0A0G2JR96;A0A0G2JQT1;Q7L576;E7EW33;H7C229;E7EVJ5;Q96F07;A0A0G2JQH3;A0A087WVZ5	A0A0G2JR96	456	464	CYFIP1;CYFIP2	Cytoplasmic FMR1-interacting protein 1;Cytoplasmic FMR1-interacting protein 2	yes	no	2	0.071106	81.381		By matching	By matching
AMKSDIDEV	METYMGPALFAITIEAMKSDIDEVALQGIE	FAITIEAMKSDIDEVALQGIEFWSNVCDEE	E	A	M	E	V	A	1	0	0	2	0	0	1	0	0	1	0	1	1	0	0	1	0	0	0	1	0	0	9		1006.46	Q14974	Q14974	267	275	KPNB1	Importin subunit beta-1	yes	yes	2	0.052564	90.657			By matching	By matching	By matching
AMLAGATAV	LDRLKEEIEKSSKQRAMLAGATAVYSQFIT	KSSKQRAMLAGATAVYSQFITQLTDENQSC	R	A	M	A	V	Y	4	0	0	0	0	0	0	1	0	0	1	0	1	0	0	0	1	0	0	1	0	0	9		803.421	Q92878;E7EN38	Q92878	657	665	RAD50	DNA repair protein RAD50	yes	no	1	0.11037	78.994
AMLAVLHTV	SEVLEVSVEGRQVEEAMLAVLHTVLLHRST	GRQVEEAMLAVLHTVLLHRSTGKFHYKKEG	E	A	M	T	V	L	2	0	0	0	0	0	0	0	1	0	2	0	1	0	0	0	1	0	0	2	0	0	9		953.537	H3BMZ4;F8VVA0;F8VQD9;Q9BSB4	H3BMZ4	20	28	ATG101	Autophagy-related protein 101	yes	no	2	0.010291	128.82			By matching	By MS/MS
AMLEEVNYI	PMEDRHNIQTHTNYLAMLEEVNYINTFRKG	THTNYLAMLEEVNYINTFRKGGQLSPVCNG	L	A	M	Y	I	N	1	0	1	0	0	0	2	0	0	1	1	0	1	0	0	0	0	0	1	1	0	0	9		1080.52	O96020	O96020	365	373	CCNE2	G1/S-specific cyclin-E2	yes	yes	1;2	0.012836	124.89	By MS/MS	By MS/MS	By matching	By MS/MS	By MS/MS
AMLEGSPQL	ASYPLALVRTRMQAQAMLEGSPQLNMVGLF	TRMQAQAMLEGSPQLNMVGLFRRIISKEGI	Q	A	M	Q	L	N	1	0	0	0	0	1	1	1	0	0	2	0	1	0	1	1	0	0	0	0	0	0	9		944.464	Q6NUK1	Q6NUK1	417	425	SLC25A24	Calcium-binding mitochondrial carrier protein SCaMC-1	yes	yes	2	0.05406	100.07		By MS/MS
AMLLEIPYM	LHINLELLECVYLVSAMLLEIPYMAAHESD	CVYLVSAMLLEIPYMAAHESDARRRMISKQ	S	A	M	Y	M	A	1	0	0	0	0	0	1	0	0	1	2	0	2	0	1	0	0	0	1	0	0	0	9		1079.54	Q99613;B5ME19	Q99613	690	698	EIF3C;EIF3CL	Eukaryotic translation initiation factor 3 subunit C;Eukaryotic translation initiation factor 3 subunit C-like protein	yes	no	1;2	0.027066	109.88	By matching	By MS/MS		By MS/MS	By MS/MS
AMLLEIPYMAA	LHINLELLECVYLVSAMLLEIPYMAAHESD	YLVSAMLLEIPYMAAHESDARRRMISKQFH	S	A	M	A	A	H	3	0	0	0	0	0	1	0	0	1	2	0	2	0	1	0	0	0	1	0	0	0	11		1221.61	Q99613;B5ME19	Q99613	690	700	EIF3C;EIF3CL	Eukaryotic translation initiation factor 3 subunit C;Eukaryotic translation initiation factor 3 subunit C-like protein	yes	no	2	0.02431	105.12				By MS/MS	By matching
AMLNEPWAV	PNPASAHLPWHCAACAMLNEPWAVLCVACD	WHCAACAMLNEPWAVLCVACDRPRGCKGLG	C	A	M	A	V	L	2	0	1	0	0	0	1	0	0	0	1	0	1	0	1	0	0	1	0	1	0	0	9		1029.5	H0YNK5;H0YKX0;Q96EP0	H0YNK5	125	133	RNF31	E3 ubiquitin-protein ligase RNF31	yes	no	2	0.016643	132.09
AMLPSITNV	AVCEKSTPIGTSCQGAMLPSITNVINLADS	GTSCQGAMLPSITNVINLADSHDRAAFAMV	G	A	M	N	V	I	1	0	1	0	0	0	0	0	0	1	1	0	1	0	1	1	1	0	0	1	0	0	9		944.5	F2Z2U4;Q9Y4A5;H0Y4W2	F2Z2U4	2498	2506	TRRAP	Transformation/transcription domain-associated protein	yes	no	1;2	0.021869	111.28	By MS/MS	By MS/MS	By MS/MS	By MS/MS	By MS/MS
AMLTGVLLA	LLFLKGFSESERNKLAMLTGVLLANGTLNA	SERNKLAMLTGVLLANGTLNASILNSLYNE	L	A	M	L	A	N	2	0	0	0	0	0	0	1	0	0	3	0	1	0	0	0	1	0	0	1	0	0	9		887.515	Q7L1Q6;C9IZ80;C9JWF5;C9JFN4	Q7L1Q6	151	159	BZW1	Basic leucine zipper and W2 domain-containing protein 1	yes	no	1;2	0.012701	123.1	By MS/MS	By MS/MS	By MS/MS	By MS/MS	By MS/MS
AMLTVLHEI	NMLICAPTGAGKTNIAMLTVLHEIRQHFQQ	AGKTNIAMLTVLHEIRQHFQQGVIKKNEFK	I	A	M	E	I	R	1	0	0	0	0	0	1	0	1	1	2	0	1	0	0	0	1	0	0	1	0	0	9		1025.56	Q8N3C0	Q8N3C0	509	517	ASCC3	Activating signal cointegrator 1 complex subunit 3	yes	yes	2	0.021869	111.28					By MS/MS
AMMAKAEYL	LEDAEKNLGESEIRDAMMAKAEYLCRIGDK	ESEIRDAMMAKAEYLCRIGDKEGALTAFRK	D	A	M	Y	L	C	3	0	0	0	0	0	1	0	0	0	1	1	2	0	0	0	0	0	1	0	0	0	9		1026.49	Q15008;C9J0E9;C9J7B7	Q15008	103	111	PSMD6	26S proteasome non-ATPase regulatory subunit 6	yes	no	1;2	0.01435	119.29	By MS/MS	By MS/MS	By MS/MS	By matching	By MS/MS
AMNARPHKV	GFGFVTYATVEEVDAAMNARPHKVDGRVVE	VEEVDAAMNARPHKVDGRVVEPKRAVSRED	A	A	M	K	V	D	2	1	1	0	0	0	0	0	1	0	0	1	1	0	1	0	0	0	0	1	0	0	9		1022.54	F8W6I7;P09651;F8W646;F8VYN5;F8VZ49	F8W6I7	71	79	HNRNPA1	Heterogeneous nuclear ribonucleoprotein A1;Heterogeneous nuclear ribonucleoprotein A1, N-terminally processed	yes	no	2;3	0.0051876	147.34		By MS/MS
AMNDILAQV	RLLRILGRNDDDSSEAMNDILAQVATNTET	DDDSSEAMNDILAQVATNTETSKNVGNAIL	E	A	M	Q	V	A	2	0	1	1	0	1	0	0	0	1	1	0	1	0	0	0	0	0	0	1	0	0	9		973.49	O43747;H3BNN2	O43747	266	274	AP1G1	AP-1 complex subunit gamma-1	yes	no	1;2	0.0068574	142.36	By MS/MS	By MS/MS	By matching	By MS/MS
AMNGHTAAV	SRTGSKLGISPLMLAAMNGHTAAVKLLLDM	SPLMLAAMNGHTAAVKLLLDMGSDINAQIE	A	A	M	A	V	K	3	0	1	0	0	0	0	1	1	0	0	0	1	0	0	0	1	0	0	1	0	0	9		870.402	O75179;H0YLQ3;H0YM23	O75179	1226	1234	ANKRD17	Ankyrin repeat domain-containing protein 17	yes	no	2	0.077603	83.753
AMNGHVPAV	SRTGSKLGISPLMLAAMNGHVPAVKLLLDM	SPLMLAAMNGHVPAVKLLLDMGSDINAQIE	A	A	M	A	V	K	2	0	1	0	0	0	0	1	1	0	0	0	1	0	1	0	0	0	0	2	0	0	9		894.438	Q8IWZ3;E9PDP5;H7C2F5;H3BLS9	Q8IWZ3	1198	1206	ANKHD1	Ankyrin repeat and KH domain-containing protein 1	yes	no	2	0.005887	160.17	By MS/MS	By MS/MS	By MS/MS		By MS/MS
AMNKEGGTASV	______________________________	______________________________	A	A	M	S	V	A	2	0	1	0	0	0	1	2	0	0	0	1	1	0	0	1	1	0	0	1	0	0	11		1063.5	F8WDT5;E9PIW9;Q6SPF0	F8WDT5	3	13	SAMD1	Atherin	yes	no	2	0.0078973	129.63
AMNPVIYTL	LFKAQWFIVLAVLNSAMNPVIYTLASKEMR	LAVLNSAMNPVIYTLASKEMRRAFFRLVCN	S	A	M	T	L	A	1	0	1	0	0	0	0	0	0	1	1	0	1	0	1	0	1	0	1	1	0	0	9		1020.53	Q99500	Q99500	292	300	S1PR3	Sphingosine 1-phosphate receptor 3	yes	yes	1;2	0.074713	83.614
AMNSNVTVV	SLPPFIAPPGRVLDNAMNSNVTVVSRVNHV	GRVLDNAMNSNVTVVSRVNHVFSQGVQVNP	N	A	M	V	V	S	1	0	2	0	0	0	0	0	0	0	0	0	1	0	0	1	1	0	0	3	0	0	9		933.459	Q8NEZ4;H7BY37	Q8NEZ4	2968	2976	KMT2C	Histone-lysine N-methyltransferase 2C	yes	no	1	0.026067	117.16
AMNSQILEV	NVIQNFEKTLEIIKTAMNSQILEVKSGSQG	LEIIKTAMNSQILEVKSGSQGAGETSQNAQ	T	A	M	E	V	K	1	0	1	0	0	1	1	0	0	1	1	0	1	0	0	1	0	0	0	1	0	0	9		1003.5	J3KNV1;O60281	J3KNV1	1760	1768	ZNF292	Zinc finger protein 292	yes	no	1;2	0.013905	139.28			By matching
AMPPPPPQGV	QESVMEASRTNIDESAMPPPPPQGVKRKAG	NIDESAMPPPPPQGVKRKAGQIDPEPVMPP	S	A	M	G	V	K	1	0	0	0	0	1	0	1	0	0	0	0	1	0	5	0	0	0	0	1	0	0	10		989.5	O60216;E5RFZ5	O60216	467	476	RAD21	Double-strand-break repair protein rad21 homolog	yes	no	2	0.0053299	160.03			By MS/MS		By MS/MS
AMPQSGTGV	GEFVDDYTVRVIDVFAMPQSGTGVSVEAVD	RVIDVFAMPQSGTGVSVEAVDPVFQAKMLD	F	A	M	G	V	S	1	0	0	0	0	1	0	2	0	0	0	0	1	0	1	1	1	0	0	1	0	0	9		846.391	O00487;C9JW37	O00487	74	82	PSMD14	26S proteasome non-ATPase regulatory subunit 14	yes	no	1;2	0.047407	103.42
AMQDRYMEV	KSTLRDQINSDHRTRAMQDRYMEVSGNLRD	SDHRTRAMQDRYMEVSGNLRDLYDDKDGLR	R	A	M	E	V	S	1	1	0	1	0	1	1	0	0	0	0	0	2	0	0	0	0	0	1	1	0	0	9		1141.49	Q12874	Q12874	45	53	SF3A3	Splicing factor 3A subunit 3	yes	yes	2	0.056263	96.034		By matching	By matching
AMSGLIADA	SSIEKIVEIDAHIGCAMSGLIADAKTLIDK	DAHIGCAMSGLIADAKTLIDKARVETQNHW	C	A	M	D	A	K	3	0	0	1	0	0	0	1	0	1	1	0	1	0	0	1	0	0	0	0	0	0	9		847.411	P28066	P28066	77	85	PSMA5	Proteasome subunit alpha type-5	yes	yes	1	0.023002	120.65					By MS/MS
AMSKTSAVI				A	M	V	I		2	0	0	0	0	0	0	0	0	1	0	1	1	0	0	2	1	0	0	1	0	0	9		906.484		REV__Q5VVW5					yes	yes	2	0.084123	74.415
AMSNLVPPVE	DIKNNLKEAIETIVAAMSNLVPPVELANPE	ETIVAAMSNLVPPVELANPENQFRVDYILS	A	A	M	V	E	L	1	0	1	0	0	0	1	0	0	0	1	0	1	0	2	1	0	0	0	2	0	0	10		1055.53	P63092;Q5JWF2;S4R3V9;S4R3E3;Q5JWE9;H0Y7F4	P63092	109	118	GNAS	Guanine nucleotide-binding protein G(s) subunit alpha isoforms short;Guanine nucleotide-binding protein G(s) subunit alpha isoforms XLas	no	no	1;2	0.019374	108.81	By matching	By matching	By matching		By matching
AMSNLVPPVEL	DIKNNLKEAIETIVAAMSNLVPPVELANPE	TIVAAMSNLVPPVELANPENQFRVDYILSV	A	A	M	E	L	A	1	0	1	0	0	0	1	0	0	0	2	0	1	0	2	1	0	0	0	2	0	0	11		1168.62	P63092;Q5JWF2;S4R3V9;S4R3E3;Q5JWE9;H0Y7F4	P63092	109	119	GNAS	Guanine nucleotide-binding protein G(s) subunit alpha isoforms short;Guanine nucleotide-binding protein G(s) subunit alpha isoforms XLas	no	no	2	0.037483	82.645
AMSPTAAAV	ATKRKGAILSEEELAAMSPTAAAVAKIVKP	SEEELAAMSPTAAAVAKIVKPGMKLTELYN	A	A	M	A	V	A	4	0	0	0	0	0	0	0	0	0	0	0	1	0	1	1	1	0	0	1	0	0	9		817.4	P12270	P12270	377	385	TPR	Nucleoprotein TPR	yes	yes	1	0.13239	73.975
AMSSKFFLV	IGILSPGVALGMAGSAMSSKFFLVALAIFF	LGMAGSAMSSKFFLVALAIFFSFAQVVIEA	S	A	M	L	V	A	1	0	0	0	0	0	0	0	0	0	1	1	1	2	0	2	0	0	0	1	0	0	9		1028.54	A0A087WUN1;C9J8I8;P41221	A0A087WUN1	20	28	WNT5A	Protein Wnt;Protein Wnt-5a	yes	no	2	0.05732	88.294	By matching	By MS/MS
AMTKDNNLL	DNQPGVLIQVYEGERAMTKDNNLLGRFELS	VYEGERAMTKDNNLLGRFELSGIPPAPRGV	R	A	M	L	L	G	1	0	2	1	0	0	0	0	0	0	2	1	1	0	0	0	1	0	0	0	0	0	9		1018.51	A0A0G2JIW1;P0DMV9;P0DMV8;V9GZ37;Q53FA3;P34931;P17066;E9PS65;P11142;E9PKE3;P54652;E9PNE6;A8K7Q2	A0A0G2JIW1	449	457	HSPA1B;HSPA1A;HSPA1L;HSPA6;HSPA8;HSPA2	Heat shock 70 kDa protein 1B;Heat shock 70 kDa protein 1A;Heat shock 70 kDa protein 1-like;Heat shock 70 kDa protein 6;Heat shock cognate 71 kDa protein;Heat shock-related 70 kDa protein 2	no	no	2	0.048913	101.28	By MS/MS	By matching	By matching
AMVLLKLGQ	LKTPRPGCQGQDLLHAMVLLKLGQETEARI	GQDLLHAMVLLKLGQETEARISLEALKADA	H	A	M	G	Q	E	1	0	0	0	0	1	0	1	0	0	3	1	1	0	0	0	0	0	0	1	0	0	9		971.584	Q8IUC6	Q8IUC6	45	53	TICAM1	TIR domain-containing adapter molecule 1	yes	yes	2	0.084581	86.113
AMVPGHHIV	PSDSFSAGEPRVLGLAMVPGHHIVSIEVQR	PRVLGLAMVPGHHIVSIEVQRESLTGPPYL	L	A	M	I	V	S	1	0	0	0	0	0	0	1	2	1	0	0	1	0	1	0	0	0	0	2	0	0	9		959.501	A0A0B4J297;I3L310;I3L4V0;I3L3Z2;Q9BRA0	A0A0B4J297	50	58	NAA38	N-alpha-acetyltransferase 38, NatC auxiliary subunit	yes	no	3	0.14894	71.141
AMWEHPITA	WDRSKPLLFCPAMNTAMWEHPITAQQVDQL	CPAMNTAMWEHPITAQQVDQLKAFGYVEIP	T	A	M	T	A	Q	2	0	0	0	0	0	1	0	1	1	0	0	1	0	1	0	1	1	0	0	0	0	9		1054.49	H3BPW5;H3BU63;H3BSE3;H3BQB0;H3BRQ0;Q96CD2	H3BPW5	19	27	PPCDC	Phosphopantothenoylcysteine decarboxylase	yes	no	1;2	0.011771	143.85			By MS/MS
AMWNPSIFL	FRQATAASSVMVARAAMWNPSIFLKEGLRP	VMVARAAMWNPSIFLKEGLRPLEEVMQKYI	A	A	M	F	L	K	1	0	1	0	0	0	0	0	0	1	1	0	1	1	1	1	0	1	0	0	0	0	9		1077.53	E7EUN9;Q9NX74	E7EUN9	210	218	DUS2	tRNA-dihydrouridine(20) synthase [NAD(P)+]-like	yes	no	2	0.14462	60.788
AMYPDQVQL	DQSYQLLRDSLDLYLAMYPDQVQLLLLQAR	SLDLYLAMYPDQVQLLLLQARLYFHLGIWP	L	A	M	Q	L	L	1	0	0	1	0	2	0	0	0	0	1	0	1	0	1	0	0	0	1	1	0	0	9		1063.5	O94952;H0YIE9;Q4G104;H0YHF6	O94952	417	425	FBXO21	F-box only protein 21	yes	no	1;2	0.0035634	152.41			By matching	By MS/MS	By MS/MS
ANAPEESRKK	AIKKFYQTSVESTDFANAPEESRKKINSWV	ESTDFANAPEESRKKINSWVESQTNEKIKN	F	A	N	K	K	I	2	1	1	0	0	0	2	0	0	0	0	2	0	0	1	1	0	0	0	0	0	0	10		1128.59	C9JZ65;H0Y5H9;P48594;P29508	C9JZ65	94	103	SERPINB4;SERPINB3	Serpin B4;Serpin B3	yes	no	3	0.071306	97.456
ANDDPHGVF	AELDLEKSITWFSVYANDDPHGVFALYSDR	TWFSVYANDDPHGVFALYSDRQSILIGQNL	Y	A	N	V	F	A	1	0	1	2	0	0	0	1	1	0	0	0	0	1	1	0	0	0	0	1	0	0	9		970.414	Q8WXG9	Q8WXG9	4756	4764	GPR98	G-protein coupled receptor 98	yes	yes	2	0.082086	86.953
ANDDPNGIF	DTVVYQYGVATVIIEANDDPNGIFSLEPID	ATVIIEANDDPNGIFSLEPIDKAVEEGKTN	E	A	N	I	F	S	1	0	2	2	0	0	0	1	0	1	0	0	0	1	1	0	0	0	0	0	0	0	9		961.414	Q8WXG9;H0Y9Q4	Q8WXG9	1113	1121	GPR98;ADGRV1	G-protein coupled receptor 98	yes	no	1	0.10041	96.027
ANDGFVRL	MDWVLKHTGPNSPDTANDGFVRLRGLPFGC	GPNSPDTANDGFVRLRGLPFGCSKEEIVQF	T	A	N	R	L	R	1	1	1	1	0	0	0	1	0	0	1	0	0	1	0	0	0	0	0	1	0	0	8		890.461	D6RIH9;E7EQJ0;D6RAM1;H0YAQ2;E5RGV0;D6R9T0;D6RFM3;D6RIU0;D6RDU3;D6RJ04;D6RBM0;E5RGH4;E9PCY7;P31943;G8JLB6;D6RIT2;P52597;P55795	E9PCY7	108	115	HNRNPH1;HNRNPF;HNRNPH2	Heterogeneous nuclear ribonucleoprotein H;Heterogeneous nuclear ribonucleoprotein H, N-terminally processed;Heterogeneous nuclear ribonucleoprotein F;Heterogeneous nuclear ribonucleoprotein F, N-terminally processed;Heterogeneous nuclear ribonucleoprotein H2	no	no	2	0.059531	116.54					By matching
ANDQGASGAL	SGEKGGDSFGVQIKGANDQGASGALSSDLE	VQIKGANDQGASGALSSDLELPENPYSQVK	G	A	N	A	L	S	3	0	1	1	0	1	0	2	0	0	1	0	0	0	0	1	0	0	0	0	0	0	10		902.409	A2A3M4;A6PVU7;Q9P2M7	A2A3M4	85	94	CGN	Cingulin	yes	no	2	0.069925	98.629
ANDVRIVWV				A	N	W	V		1	1	1	1	0	0	0	0	0	1	0	0	0	0	0	0	0	1	0	3	0	0	9		1070.59		REV__P83105					yes	yes	2	0.065766	84.097			By matching		By matching
ANLERTFIAIKPD	GTIRGDFCIQVGRTMANLERTFIAIKPDGV	TMANLERTFIAIKPDGVQRGLVGEIIKRFE	M	A	N	P	D	G	2	1	1	1	0	0	1	0	0	2	1	1	0	1	1	0	1	0	0	0	0	0	13		1486.81	J3KPD9;Q32Q12;F6XY72;P22392	J3KPD9	117	129	NME2;NME1-NME2	Nucleoside diphosphate kinase;Nucleoside diphosphate kinase B	yes	no	2	0.050715	85.288
ANVLKTDGDTPCMYKGSIPL				A	N	P	L		1	0	1	2	1	0	0	2	0	1	2	2	1	0	2	1	2	0	1	1	0	0	20		2122.04		REV__F2Z2Y9					yes	yes	2	0.10253	41.052
ANVNEPIIL				A	N	I	L		1	0	2	0	0	0	1	0	0	2	1	0	0	0	1	0	0	0	0	1	0	0	9		981.549		REV__B4DHE8					yes	yes	1	0.069954	91.041
APAAAAAPAKVE	SAFVAAAPVAAATTAAPAAAAAPAKVEAKE	TTAAPAAAAAPAKVEAKEESEESDEDMGFG	A	A	P	V	E	A	7	0	0	0	0	0	1	0	0	0	0	1	0	0	2	0	0	0	0	1	0	0	12		1065.58	F8W1K8;F8VWS0;Q8NHW5;P05388	F8W1K8	78	89	RPLP0;RPLP0P6	60S acidic ribosomal protein P0-like;60S acidic ribosomal protein P0	yes	no	2	0.0025949	116.52
APAARGPALL				A	P	L	L		4	1	0	0	0	0	0	1	0	0	2	0	0	0	2	0	0	0	0	0	0	0	10		935.555		REV__Q6RFH8					yes	yes	1	0.076892	95.62
APAKKKGAAAATSSKTPS	MKASSSLPKKLALLKAPAKKKGAAAATSSK	KKKGAAAATSSKTPS_______________	K	A	P	P	S	-	6	0	0	0	0	0	0	1	0	0	0	4	0	0	2	3	2	0	0	0	0	0	18		1670.93	K7ESE5;A0A0A0MQS3;Q9UNZ5	K7ESE5	39	56	C19orf53	Leydig cell tumor 10 kDa protein homolog	yes	no	3	0.15595	41.202
APAPAPAAA	LTQRRERYRQRSPSPAPAPAPAAAAGPPTR	QRSPSPAPAPAPAAAAGPPTRKKSRRERKR	P	A	P	A	A	A	6	0	0	0	0	0	0	0	0	0	0	0	0	0	3	0	0	0	0	0	0	0	9		735.392	Q9H7N4;A0A087X2E3;A0A087WW96;P0C7V6;Q92830;Q86YV5	Q9H7N4	502	510	SCAF1;SYN2;SUPT20HL2;KAT2A;SGK223	Splicing factor, arginine/serine-rich 19;Putative transcription factor SPT20 homolog-like 2;Histone acetyltransferase KAT2A;Tyrosine-protein kinase SgK223	yes	no	1	0.02875	115.01					By MS/MS
APAPKASGKKA	PAPKAQKGQKAPAQKAPAPKASGKKA____	PAQKAPAPKASGKKA_______________	K	A	P	K	A	-	4	0	0	0	0	0	0	1	0	0	0	3	0	0	2	1	0	0	0	0	0	0	11		1024.6	P50914	P50914	205	215	RPL14	60S ribosomal protein L14	yes	yes	3	0.042829	100.88					By MS/MS
APELSSDLV				A	P	L	V		1	0	0	1	0	0	1	0	0	0	2	0	0	0	1	2	0	0	0	1	0	0	9		929.471		REV__H3BLZ2					yes	yes	1	0.0768	88.734
APFTVAQKEL				A	P	E	L		2	0	0	0	0	1	1	0	0	0	1	1	0	1	1	0	1	0	0	1	0	0	10		1102.6		REV__Q2YD98					yes	yes	2	0.046435	106.93
APGLPGVPV	NMVSDLPGLKKIDTEAPGLPGVPVTTDAMP	KKIDTEAPGLPGVPVTTDAMPRTNFHSSVA	E	A	P	P	V	T	1	0	0	0	0	0	0	2	0	0	1	0	0	0	3	0	0	0	0	2	0	0	9		805.47	H3BMJ2;Q6ZRI6	H3BMJ2	494	502	C15orf39	Uncharacterized protein C15orf39	yes	no	1	0.15784	58.551
APGSLQSDL				A	P	D	L		1	0	0	1	0	1	0	1	0	0	2	0	0	0	1	2	0	0	0	0	0	0	9		886.44		REV__Q8IYM0					yes	yes	2	0.066739	83.614
APGSSDPQI				A	P	Q	I		1	0	0	1	0	1	0	1	0	1	0	0	0	0	2	2	0	0	0	0	0	0	9		870.408		REV__A0A0C4DGW3					yes	yes	1	0.051799	101.21
APIGDEDAEEAAAEKRGLQ	SDAPPSRVSVIQFLEAPIGDEDAEEAAAEK	DEDAEEAAAEKRGLQRRATPHPSELKVMKR	E	A	P	L	Q	R	5	1	0	2	0	1	4	2	0	1	1	1	0	0	1	0	0	0	0	0	0	0	19		1968.94	A0A0G2JMS7;A0A0G2JNZ2;A0A0G2JPP5;Q14160	A0A0G2JMS7	372	390	SCRIB	Protein scribble homolog	yes	no	3	0.070841	45.618
APKRTQAPTKASE	QTKAQAAAPASVPAQAPKRTQAPTKASE__	AQAPKRTQAPTKASE_______________	Q	A	P	S	E	-	3	1	0	0	0	1	1	0	0	0	0	2	0	0	2	1	2	0	0	0	0	0	13		1383.75	P47914	P47914	147	159	RPL29	60S ribosomal protein L29	yes	yes	3	1.7298e-26	164.53					By MS/MS
APLFVISEL				A	P	E	L		1	0	0	0	0	0	1	0	0	1	2	0	0	1	1	1	0	0	0	1	0	0	9		987.564		REV__E9PKT9					yes	yes	2	0.12653	75.311
APLTQSPLI				A	P	L	I		1	0	0	0	0	1	0	0	0	1	2	0	0	0	2	1	1	0	0	0	0	0	9		938.544		REV__Q6P4F7					yes	yes	1	0.090717	72.234			By MS/MS
APPGRLSQM				A	P	Q	M		1	1	0	0	0	1	0	1	0	0	1	0	1	0	2	1	0	0	0	0	0	0	9		955.491		REV__Q96PE2					yes	yes	2	0.07438	89.55
APPMPGGPHSYH	PTPSNPFQVPSGPSGAPPMPGGPHSYH___	PSGAPPMPGGPHSYH_______________	G	A	P	Y	H	-	1	0	0	0	0	0	0	2	2	0	0	0	1	0	4	1	0	0	1	0	0	0	12		1246.56	Q8NDC0	Q8NDC0	234	245	MAPK1IP1L	MAPK-interacting and spindle-stabilizing protein-like	yes	yes	3	0.064573	93.096	By MS/MS
APSDLSSV				A	P	S	V		1	0	0	1	0	0	0	0	0	0	1	0	0	0	1	3	0	0	0	1	0	0	8		774.376		REV__A0A0D9SG04					yes	yes	1	0.14147	103.29
APSIHGGSGGRGV	LGGGSVRFGPGVAFRAPSIHGGSGGRGVSV	FRAPSIHGGSGGRGVSVSSARFVSSSSSGG	R	A	P	G	V	S	1	1	0	0	0	0	0	5	1	1	0	0	0	0	1	2	0	0	0	1	0	0	13		1150.58	CON__P08727;P08727;C9JM50;CON__P19001	CON__P08727	33	45	KRT19	Keratin, type I cytoskeletal 19	yes	no	3	0.091977	62.891			By MS/MS
APSIHGGSGGRGVSV	LGGGSVRFGPGVAFRAPSIHGGSGGRGVSV	APSIHGGSGGRGVSVSSARFVSSSSSGGYG	R	A	P	S	V	S	1	1	0	0	0	0	0	5	1	1	0	0	0	0	1	3	0	0	0	2	0	0	15		1336.68	CON__P08727;P08727;C9JM50;CON__P19001	CON__P08727	33	47	KRT19	Keratin, type I cytoskeletal 19	yes	no	3	0.027232	55.885
APSIHGGSGGRGVSVSS	LGGGSVRFGPGVAFRAPSIHGGSGGRGVSV	SIHGGSGGRGVSVSSARFVSSSSSGGYGGG	R	A	P	S	S	A	1	1	0	0	0	0	0	5	1	1	0	0	0	0	1	5	0	0	0	2	0	0	17		1510.75	CON__P08727;P08727;C9JM50;CON__P19001	CON__P08727	33	49	KRT19	Keratin, type I cytoskeletal 19	yes	no	3	6.8445e-13	93.909	By MS/MS	By matching	By MS/MS
APSIHGGSGGRGVSVSSA	LGGGSVRFGPGVAFRAPSIHGGSGGRGVSV	IHGGSGGRGVSVSSARFVSSSSSGGYGGGY	R	A	P	S	A	R	2	1	0	0	0	0	0	5	1	1	0	0	0	0	1	5	0	0	0	2	0	0	18		1581.79	CON__P08727;P08727;C9JM50	CON__P08727	33	50	KRT19	Keratin, type I cytoskeletal 19	yes	no	3	0.0075746	58.814
APVKKLVVKGGKK	______________________________	______________________________	M	A	P	K	K	K	1	0	0	0	0	0	0	2	0	0	1	5	0	0	1	0	0	0	0	3	0	0	13		1350.91	P35268	P35268	2	14	RPL22	60S ribosomal protein L22	yes	yes	3	0.042417	87.001
APVNVTTEVKSVE	RVETGVLKPGMVVTFAPVNVTTEVKSVEMH	TFAPVNVTTEVKSVEMHHEALSEALPGDNV	F	A	P	V	E	M	1	0	1	0	0	0	2	0	0	0	0	1	0	0	1	1	2	0	0	4	0	0	13		1371.72	Q5VTE0;P68104;A0A087WVQ9;A0A087WV01	Q5VTE0	281	293	EEF1A1P5;EEF1A1	Putative elongation factor 1-alpha-like 3;Elongation factor 1-alpha 1;Elongation factor 1-alpha	yes	no	2	3.2316e-11	174.42
AQAEVYKEL	HPESPTPNPTEPLFLAQAEVYKELRLRGYD	TEPLFLAQAEVYKELRLRGYDYGPHFQGIL	L	A	Q	E	L	R	2	0	0	0	0	1	2	0	0	0	1	1	0	0	0	0	0	0	1	1	0	0	9		1049.54	A0A0U1RQF0;P49327	A0A0U1RQF0	986	994	FASN	Fatty acid synthase;[Acyl-carrier-protein] S-acetyltransferase;[Acyl-carrier-protein] S-malonyltransferase;3-oxoacyl-[acyl-carrier-protein] synthase;3-oxoacyl-[acyl-carrier-protein] reductase;3-hydroxyacyl-[acyl-carrier-protein] dehydratase;Enoyl-[acyl-carrier-protein] reductase;Oleoyl-[acyl-carrier-protein] hydrolase	yes	no	2	0.065305	93.598				By MS/MS
AQALHNTLQCNASG	NHHQTFSVYAAVYSVAQALHNTLQCNASGC	VAQALHNTLQCNASGCPAQDPVKPWQLLEN	V	A	Q	S	G	C	3	0	2	0	1	2	0	1	1	0	2	0	0	0	0	1	1	0	0	0	0	0	14		1426.66	Q7RTX0	Q7RTX0	401	414	TAS1R3	Taste receptor type 1 member 3	yes	yes	2	0.10736	60.518
AQAPDLQRV	EEPFVLPPAGEMEQDAQAPDLQRVHKRIQD	GEMEQDAQAPDLQRVHKRIQDIVGILRDFG	D	A	Q	R	V	H	2	1	0	1	0	2	0	0	0	0	1	0	0	0	1	0	0	0	0	1	0	0	9		996.535	F5H5X6;P46087;F5GYR3	F5H5X6	227	235	NOP2	Probable 28S rRNA (cytosine(4447)-C(5))-methyltransferase	yes	no	2	0.060798	96.19
AQAPGVITGV	TLAQPLGTLPQAVMAAQAPGVITGVTPARP	QAVMAAQAPGVITGVTPARPPIPVTIPSVG	A	A	Q	G	V	T	2	0	0	0	0	1	0	2	0	1	0	0	0	0	1	0	1	0	0	2	0	0	10		911.508	A0A0J9YYL3;A0A0J9YXJ8;A0A0J9YVP6;A0A0J9YXX5;Q9UHX1;H0YCP8	A0A0J9YYL3	320	329	PUF60	Poly(U)-binding-splicing factor PUF60	yes	no	1;2	0.013411	148.04					By MS/MS
AQARSIGTV				A	Q	T	V		2	1	0	0	0	1	0	1	0	1	0	0	0	0	0	1	1	0	0	1	0	0	9		901.498		REV__Q9Y4G6					yes	yes	2	0.12455	75.761
AQDEHLITF	EVILHHEYFLLKAKYAQDEHLITFFVPVFE	LLKAKYAQDEHLITFFVPVFEPLPPQYFIR	Y	A	Q	T	F	F	1	0	0	1	0	1	1	0	1	1	1	0	0	1	0	0	1	0	0	0	0	0	9		1072.52	O75643	O75643	1246	1254	SNRNP200	U5 small nuclear ribonucleoprotein 200 kDa helicase	yes	yes	1;2	0.023069	117.39	By MS/MS	By MS/MS	By matching		By MS/MS
AQDEPAESL	AAAAPTTTAEKPPAEAQDEPAESLSEFKPF	EKPPAEAQDEPAESLSEFKPFFGNIIITDV	E	A	Q	S	L	S	2	0	0	1	0	1	2	0	0	0	1	0	0	0	1	1	0	0	0	0	0	0	9		958.424	O00257	O00257	522	530	CBX4	E3 SUMO-protein ligase CBX4	yes	yes	2	0.017212	130.22
AQDETRSL				A	Q	S	L		1	1	0	1	0	1	1	0	0	0	1	0	0	0	0	1	1	0	0	0	0	0	8		918.441		REV__A0A0G2JJZ1					yes	yes	2	0.068275	112.17
AQDETSRL	KCIHSREDEDLIENLAQDETSRLDLGFEEW	EDLIENLAQDETSRLDLGFEEWDVAGLPWW	L	A	Q	R	L	D	1	1	0	1	0	1	1	0	0	0	1	0	0	0	0	1	1	0	0	0	0	0	8		918.441	O15151;Q5T0Y3;Q5T0Y2;A0A087WZ58	O15151	179	186	MDM4	Protein Mdm4	yes	no	2	0.049975	122.13					By matching
AQDFRVLYV	LVHYGHSCLIPMDTSAQDFRVLYVFVDIRI	IPMDTSAQDFRVLYVFVDIRIDTTHLLDSL	S	A	Q	Y	V	F	1	1	0	1	0	1	0	0	0	0	1	0	0	1	0	0	0	0	1	2	0	0	9		1109.59	I3L1H5;Q9BZG8	I3L1H5	144	152	DPH1	Diphthamide biosynthesis protein 1	yes	no	2	0.050129	79.474	By matching
AQDGAHVVV	TASTDGIGFAIARRLAQDGAHVVVSSRKQQ	AIARRLAQDGAHVVVSSRKQQNVDQAVATL	L	A	Q	V	V	S	2	0	0	1	0	1	0	1	1	0	0	0	0	0	0	0	0	0	0	3	0	0	9		894.456	F5GWZ1;Q9BTZ2;P0CG22	F5GWZ1	53	61	DHRS4;DHRS4L1	Dehydrogenase/reductase SDR family member 4;Putative dehydrogenase/reductase SDR family member 4-like 1	yes	no	2	0.017375	129.68					By MS/MS
AQDLGSTLF	DPLHGNSLYQKVRAAAQDLGSTLFSDTVLP	QKVRAAAQDLGSTLFSDTVLPLAPSQPLGT	A	A	Q	L	F	S	1	0	0	1	0	1	0	1	0	0	2	0	0	1	0	1	1	0	0	0	0	0	9		950.471	A0A1B0GV70;Q96N21	A0A1B0GV70	124	132	ENTHD2	AP-4 complex accessory subunit tepsin	yes	no	1	0.099164	81.548
AQDLGVVNL	GQTSVIEQIVYVIHHAQDLGVVNLTNHLHQ	VYVIHHAQDLGVVNLTNHLHQTPLHLAVIT	H	A	Q	N	L	T	1	0	1	1	0	1	0	1	0	0	2	0	0	0	0	0	0	0	0	2	0	0	9		927.503	Q00653	Q00653	514	522	NFKB2	Nuclear factor NF-kappa-B p100 subunit;Nuclear factor NF-kappa-B p52 subunit	yes	yes	1;2	0.020696	112.41		By matching
AQDPAVLSE	ESPCQGRLASAVPTSAQDPAVLSEALGASV	SAVPTSAQDPAVLSEALGASVRPDAQERAE	S	A	Q	S	E	A	2	0	0	1	0	1	1	0	0	0	1	0	0	0	1	1	0	0	0	1	0	0	9		928.45	Q9UF94	Q9UF94	221	229	DKFZp434G0522		yes	yes	2	0.091113	72.138
AQDPEIASL	DMGVLKFARLVKSYEAQDPEIASLSGKLKA	LVKSYEAQDPEIASLSGKLKALFLPPMTLP	E	A	Q	S	L	S	2	0	0	1	0	1	1	0	0	1	1	0	0	0	1	1	0	0	0	0	0	0	9		942.466	F5GXW5;Q99622;U3KQ85	F5GXW5	61	69	C12orf57	Protein C10	yes	no	1;2	0.0070945	138.26		By MS/MS	By MS/MS	By MS/MS	By MS/MS
AQDQPVKM	KKQKKKKEKGSETDSAQDQPVKMNSLPAER	KGSETDSAQDQPVKMNSLPAERIQEIQKAI	S	A	Q	K	M	N	1	0	0	1	0	2	0	0	0	0	0	1	1	0	1	0	0	0	0	1	0	0	8		915.448	B7Z8J4;P30419	B7Z8J4	74	81	NMT1	Glycylpeptide N-tetradecanoyltransferase 1	yes	no	2	0.021643	155					By MS/MS
AQEIIKSQA	PDGKGKEKIAELSATAQEIIKSQAIATKKI	AELSATAQEIIKSQAIATKKIISDYHQQFR	T	A	Q	Q	A	I	2	0	0	0	0	2	1	0	0	2	0	1	0	0	0	1	0	0	0	0	0	0	9		986.54	P04114	P04114	4473	4481	APOB	Apolipoprotein B-100;Apolipoprotein B-48	yes	yes	2	0.068337	91.853
AQEKMFNLD				A	Q	L	D		1	0	1	1	0	1	1	0	0	0	1	1	1	1	0	0	0	0	0	0	0	0	9		1094.51		REV__Q15596					yes	yes	2	0.094422	71.342
AQFEHTILL	VDPYPPLCDIKGSYTAQFEHTILLRPTCKE	IKGSYTAQFEHTILLRPTCKEVVSRGDDY_	T	A	Q	L	L	R	1	0	0	0	0	1	1	0	1	1	2	0	0	1	0	0	1	0	0	0	0	0	9		1070.58	F8VQZ7;P50579;F8VRR3	F8VQZ7	455	463	METAP2	Methionine aminopeptidase 2	yes	no	1;2	0.01312	122.13		By MS/MS
AQFGAVLEV	NLSFKCSEDDLKTVFAQFGAVLEVNIPRKP	DLKTVFAQFGAVLEVNIPRKPGRTVAVDWA	F	A	Q	E	V	N	2	0	0	0	0	1	1	1	0	0	1	0	0	1	0	0	0	0	0	2	0	0	9		932.497	C9JAA9;Q9NW13;C9JE21	C9JAA9	135	143	RBM28	RNA-binding protein 28	yes	no	2	0.041446	106.42
AQGPKGGSGSGPTIEEVD	GLYQGAGGPGPGGFGAQGPKGGSGSGPTIE	PKGGSGSGPTIEEVD_______________	G	A	Q	V	D	-	1	0	0	1	0	1	2	5	0	1	0	1	0	0	2	2	1	0	0	1	0	0	18		1684.79	A0A0G2JIW1;P0DMV9;P0DMV8;V9GZ37	A0A0G2JIW1	625	642	HSPA1B;HSPA1A	Heat shock 70 kDa protein 1B;Heat shock 70 kDa protein 1A	yes	no	2	1.4817e-26	120.57	By MS/MS	By MS/MS			By MS/MS
AQIEVVPSA	KGLRITVKLTIQNRQAQIEVVPSASALIIK	TIQNRQAQIEVVPSASALIIKALKEPPRDR	Q	A	Q	S	A	S	2	0	0	0	0	1	1	0	0	1	0	0	0	0	1	1	0	0	0	2	0	0	9		912.492	P30050	P30050	69	77	RPL12	60S ribosomal protein L12	yes	yes	2	0.058286	113.89
AQIGSYVHV	IGDHVFIEEDCVVNAAQIGSYVHVGKNCVI	DCVVNAAQIGSYVHVGKNCVIGRRCVLKDC	A	A	Q	H	V	G	1	0	0	0	0	1	0	1	1	1	0	0	0	0	0	1	0	0	1	2	0	0	9		972.503	I3L0U8;H3BR94;Q9BTE1	I3L0U8	60	68	DCTN5	Dynactin subunit 5	yes	no	2	0.021368	122.79	By MS/MS	By MS/MS	By MS/MS		By MS/MS
AQKQFKNQI				A	Q	Q	I		1	0	1	0	0	3	0	0	0	1	0	2	0	1	0	0	0	0	0	0	0	0	9		1103.61		REV__Q15075					yes	yes	2	0.07958	76.847
AQLENPAAV	NSGAVPCLENAVTALAQLENPAAVQRAADH	NAVTALAQLENPAAVQRAADHYSQQMAQQL	L	A	Q	A	V	Q	3	0	1	0	0	1	1	0	0	0	1	0	0	0	1	0	0	0	0	1	0	0	9		911.471	Q96PP9	Q96PP9	334	342	GBP4	Guanylate-binding protein 4	yes	yes	1;2	0.0085843	133.12
AQLGGPEAAKSDETAA	TQSNEITIPVTFESRAQLGGPEAAKSDETA	QLGGPEAAKSDETAAK______________	R	A	Q	A	A	K	5	0	0	1	0	1	2	2	0	0	1	1	0	0	1	1	1	0	0	0	0	0	16		1514.72	P04792;C9J3N8	P04792	189	204	HSPB1	Heat shock protein beta-1	yes	no	2	0.00087079	90.926
AQLGGPEAAKSDETAAK	TQSNEITIPVTFESRAQLGGPEAAKSDETA	LGGPEAAKSDETAAK_______________	R	A	Q	A	K	-	5	0	0	1	0	1	2	2	0	0	1	2	0	0	1	1	1	0	0	0	0	0	17		1642.82	P04792;C9J3N8	P04792	189	205	HSPB1	Heat shock protein beta-1	yes	no	3	3.6464e-27	123.36	By MS/MS	By MS/MS	By MS/MS	By MS/MS	By MS/MS
AQLLPSLSV				A	Q	S	V		1	0	0	0	0	1	0	0	0	0	3	0	0	0	1	2	0	0	0	1	0	0	9		926.544		REV__Q6UUV7					yes	yes	1;2	0.082444	86.833
AQMAQSPILL	TAGPGLTNTVTAVKNAQMAQSPILLLGGAA	TAVKNAQMAQSPILLLGGAASTLLQNRGAL	N	A	Q	L	L	L	2	0	0	0	0	2	0	0	0	1	2	0	1	0	1	1	0	0	0	0	0	0	10		1070.58	E9PL44;E9PJS0;A1L0T0;M0R1B5;M0R026	E9PL44	136	145	ILVBL	Acetolactate synthase-like protein	yes	no	2	0.044461	85.212
AQNVGTTHDL	AALIQKLNSDPQFVLAQNVGTTHDLLDICL	PQFVLAQNVGTTHDLLDICLKRATVQRAQH	L	A	Q	D	L	L	1	0	1	1	0	1	0	1	1	0	1	0	0	0	0	0	2	0	0	1	0	0	10		1054.5	J3KS79;K7ENH5;Q13867;K7ES02	J3KS79	27	36	BLMH	Bleomycin hydrolase	yes	no	2	0.070322	98.458
AQQEKQEQV	SSIRERPPEEVAARLAQQEKQEQVKIESLA	EVAARLAQQEKQEQVKIESLAKSLEDALRQ	L	A	Q	Q	V	K	1	0	0	0	0	4	2	0	0	0	0	1	0	0	0	0	0	0	0	1	0	0	9		1086.53	C9J406;B9A067;Q16891;A0A087WYS0	C9J406	108	116	IMMT	MICOS complex subunit MIC60	yes	no	2	0.0020718	161.86		By matching			By matching
AQQPHIAGV	QQLTAAQQQQYALAAAQQPHIAGVFSAGLA	QYALAAAQQPHIAGVFSAGLAPAAFVPNPY	A	A	Q	G	V	F	2	0	0	0	0	2	0	1	1	1	0	0	0	0	1	0	0	0	0	1	0	0	9		919.488	A0A0C4DG68;A0A0A0MR59;Q8TB72	A0A0C4DG68	180	188	PUM2	Pumilio homolog 2	yes	no	2	0.0062547	158.38
AQRGTDKM				A	Q	K	M		1	1	0	1	0	1	0	1	0	0	0	1	1	0	0	0	1	0	0	0	0	0	8		905.439		REV__H7C530					yes	yes	2	0.12142	95.793
AQSGTIMAV	ELGRGAYGVVEKVRHAQSGTIMAVKRIRAT	VEKVRHAQSGTIMAVKRIRATVNSQEQKRL	H	A	Q	A	V	K	2	0	0	0	0	1	0	1	0	1	0	0	1	0	0	1	1	0	0	1	0	0	9		876.438	E9PRZ0;J3QR49;P46734	E9PRZ0	55	63	MAP2K3	Dual specificity mitogen-activated protein kinase kinase 3	yes	no	2	0.026387	116.9		By MS/MS			By MS/MS
AQTEVAKKY	EMEMAHLYSLCDAAHAQTEVAKKYGLKPPT	LCDAAHAQTEVAKKYGLKPPTL________	H	A	Q	K	Y	G	2	0	0	0	0	1	1	0	0	0	0	2	0	0	0	0	1	0	1	1	0	0	9		1036.56	O94826	O94826	593	601	TOMM70A	Mitochondrial import receptor subunit TOM70	yes	yes	3	0.14525	50.805
AQVALVNEV	RLFLASLAAAGSGTDAQVALVNEVKAALGR	AGSGTDAQVALVNEVKAALGRALAMAESTE	D	A	Q	E	V	K	2	0	1	0	0	1	1	0	0	0	1	0	0	0	0	0	0	0	0	3	0	0	9		941.518	Q7Z6Z7	Q7Z6Z7	2148	2156	HUWE1	E3 ubiquitin-protein ligase HUWE1	yes	yes	2	0.060339	86.794		By matching
AQVQKQRARELG	MSEEIITPVYCTGVSAQVQKQRARELGLGR	GVSAQVQKQRARELGLGRHENAIKYLGQDY	S	A	Q	L	G	L	2	2	0	0	0	3	1	1	0	0	1	1	0	0	0	0	0	0	0	1	0	0	12		1382.77	P07384;E9PIA9;E9PLX0;E9PJJ3;E9PLC9;E9PMC6;E9PJA6;E9PSA6;E9PQB3;E9PRM1	P07384	16	27	CAPN1	Calpain-1 catalytic subunit	yes	no	3	0.11128	84.605
AQYDRQIRL	VEKEEAGGGISEEEAAQYDRQIRLWGLEAQ	ISEEEAAQYDRQIRLWGLEAQKRLRASRVL	A	A	Q	R	L	W	1	2	0	1	0	2	0	0	0	1	1	0	0	0	0	0	0	0	1	0	0	0	9		1161.63	Q9UBE0;B3KNJ4;M0QZS6;M0R375	Q9UBE0	17	25	SAE1	SUMO-activating enzyme subunit 1;SUMO-activating enzyme subunit 1, N-terminally processed	yes	no	3	0.057132	87.308		By matching	By matching
AQYEDIAQKSK	NNRSLDLDSIIAEVKAQYEDIAQKSKAEAE	AEVKAQYEDIAQKSKAEAESLYQSKYEELQ	K	A	Q	S	K	A	2	0	0	1	0	2	1	0	0	1	0	2	0	0	0	1	0	0	1	0	0	0	11		1279.64	P04264	P04264	356	366	KRT1	Keratin, type II cytoskeletal 1	yes	yes	3	0.074463	70.195		By MS/MS
AQYEDIAQKSKAEAE	NNRSLDLDSIIAEVKAQYEDIAQKSKAEAE	AQYEDIAQKSKAEAESLYQSKYEELQITAG	K	A	Q	A	E	S	4	0	0	1	0	2	3	0	0	1	0	2	0	0	0	1	0	0	1	0	0	0	15		1679.8	P04264	P04264	356	370	KRT1	Keratin, type II cytoskeletal 1	yes	yes	3	0.088913	62.377
AQYEHDLEV	PALAPPEVVMDPALAAQYEHDLEVAQTTAL	MDPALAAQYEHDLEVAQTTALPDEDDDL__	A	A	Q	E	V	A	1	0	0	1	0	1	2	0	1	0	1	0	0	0	0	0	0	0	1	1	0	0	9		1102.49	B5MDF5;J3KQE5;P62826;B4DV51	B5MDF5	212	220	RAN	GTP-binding nuclear protein Ran	yes	no	2	0.030129	103.35
AQYEHDLEVA	PALAPPEVVMDPALAAQYEHDLEVAQTTAL	DPALAAQYEHDLEVAQTTALPDEDDDL___	A	A	Q	V	A	Q	2	0	0	1	0	1	2	0	1	0	1	0	0	0	0	0	0	0	1	1	0	0	10		1173.53	B5MDF5;J3KQE5;P62826;B4DV51	B5MDF5	212	221	RAN	GTP-binding nuclear protein Ran	yes	no	2	0.014391	114.99	By matching	By matching	By MS/MS		By MS/MS
ARDEDRAYP				A	R	Y	P		2	2	0	2	0	0	1	0	0	0	0	0	0	0	1	0	0	0	1	0	0	0	9		1091.5		REV__B7ZM79					yes	yes	2;3	0.096182	70.919					By MS/MS
ARPREEVVQKEQE	PLNQVANPNSAIFGGARPREEVVQKEQE__	GGARPREEVVQKEQE_______________	G	A	R	Q	E	-	1	2	0	0	0	2	4	0	0	0	0	1	0	0	1	0	0	0	0	2	0	0	13		1596.82	Q15056	Q15056	236	248	EIF4H	Eukaryotic translation initiation factor 4H	yes	yes	3	0.0040573	90.653
ARPVSSAASVYAGAGGSGSRISVS	TNYRSLGSVQAPSYGARPVSSAASVYAGAG	VYAGAGGSGSRISVSRSTSFRGGMGSGGLA	G	A	R	V	S	R	5	2	0	0	0	0	0	4	0	1	0	0	0	0	1	7	0	0	1	3	0	0	24		2193.11	P05783;F8VZY9	P05783	26	49	KRT18	Keratin, type I cytoskeletal 18	yes	no	3	0.015769	37.688
ARQAPKPRKQ	ASAAQKENAGEDPGLARQAPKPRKQRSSLL	EDPGLARQAPKPRKQRSSLLEKGLDGAKKA	L	A	R	K	Q	R	2	2	0	0	0	2	0	0	0	0	0	2	0	0	2	0	0	0	0	0	0	0	10		1178.7	P81605	P81605	52	61	DCD	Dermcidin;Survival-promoting peptide;DCD-1	yes	yes	3	0.12654	70.1
ASAAAPAPV	DLWTRRRSERIFLHDASAAAPAPVSTAPAT	RIFLHDASAAAPAPVSTAPATKTSRCAKGG	D	A	S	P	V	S	5	0	0	0	0	0	0	0	0	0	0	0	0	0	2	1	0	0	0	1	0	0	9		753.402	H9KVB4;O15417;H7C177	H9KVB4	2007	2015	TNRC18	Trinucleotide repeat-containing gene 18 protein	yes	no	1	0.051799	101.21					By MS/MS
ASADILVAT	SRALRAPQNLFLVSLASADILVATLVMPFS	LFLVSLASADILVATLVMPFSLANELMAYW	L	A	S	A	T	L	3	0	0	1	0	0	0	0	0	1	1	0	0	0	0	1	1	0	0	1	0	0	9		859.465	D6RGL0;P08913;P18825	D6RGL0	94	102	ADRA2C;ADRA2A	Alpha-2A adrenergic receptor;Alpha-2C adrenergic receptor	yes	no	1	0.1125	66.993
ASADTAYVL	FAARYLECNQGQTLFASADTAYVLAYSIIM	QGQTLFASADTAYVLAYSIIMLTTDLHSPQ	F	A	S	V	L	A	3	0	0	1	0	0	0	0	0	0	1	0	0	0	0	1	1	0	1	1	0	0	9		909.444	E5RIF2;Q9Y6D5;Q9Y6D6	E5RIF2	298	306	ARFGEF1;ARFGEF2	Brefeldin A-inhibited guanine nucleotide-exchange protein 2;Brefeldin A-inhibited guanine nucleotide-exchange protein 1	yes	no	1	0.14894	71.141
ASASGAMAKHEQILVLD	______________________________	ASGAMAKHEQILVLDPPTDLKFKGPFTDVV	M	A	S	L	D	P	4	0	0	1	0	1	1	1	1	1	2	1	1	0	0	2	0	0	0	1	0	0	17		1739.89	Q9P0L0;J3QKM9	Q9P0L0	2	18	VAPA	Vesicle-associated membrane protein-associated protein A	yes	no	2	7.2108e-27	133.98
ASDAAAFL	KYYRQVDTGNTGRVLASDAAAFLKKSGLPD	GNTGRVLASDAAAFLKKSGLPDLILGKIWD	L	A	S	F	L	K	4	0	0	1	0	0	0	0	0	0	1	0	0	1	0	1	0	0	0	0	0	0	8		764.37	B1AUU8;P42566;S4R3U1	B1AUU8	36	43	EPS15	Epidermal growth factor receptor substrate 15	yes	no	1	0.13752	106.76
ASDAAIEAM	GNSKGYAFINFASFDASDAAIEAMNGQYLC	NFASFDASDAAIEAMNGQYLCNRPITVSYA	D	A	S	A	M	N	4	0	0	1	0	0	1	0	0	1	0	0	1	0	0	1	0	0	0	0	0	0	9		877.385	Q5SZ64;Q15427	Q5SZ64	111	119	SF3B4	Splicing factor 3B subunit 4	yes	no	1	0.020161	124.37
ASDAGSPSLH	PLDREATSHYIIELLASDAGSPSLHKHLTI	IIELLASDAGSPSLHKHLTIRLNISDVNDN	L	A	S	L	H	K	2	0	0	1	0	0	0	1	1	0	1	0	0	0	1	3	0	0	0	0	0	0	10		940.425	Q9Y5F6	Q9Y5F6	426	435	PCDHGC5	Protocadherin gamma-C5	yes	yes	2	0.10676	67.981
ASDATLALL				A	S	L	L		3	0	0	1	0	0	0	0	0	0	3	0	0	0	0	1	1	0	0	0	0	0	9		873.481		REV__Q86UK5					yes	yes	2	0.070948	90.706
ASDDGTVRI	NCVSWNPQIPSMMASASDDGTVRIWGPAPF	PSMMASASDDGTVRIWGPAPFIDHQNIEEE	S	A	S	R	I	W	1	1	0	2	0	0	0	1	0	1	0	0	0	0	0	1	1	0	0	1	0	0	9		932.456	Q9H7D7;H0Y9R3	Q9H7D7	632	640	WDR26	WD repeat-containing protein 26	yes	no	2	0.0052026	147.29	By matching	By matching		By matching
ASDDGYIKI	IRSLTFSPDSQLLVTASDDGYIKIYDVQHA	SQLLVTASDDGYIKIYDVQHANLAGTLSGH	T	A	S	K	I	Y	1	0	0	2	0	0	0	1	0	2	0	1	0	0	0	1	0	0	1	0	0	0	9		980.481	H3BQA8;H0YL19;H0YN81;Q9GZS3;H0YLA1	H3BQA8	79	87	WDR61	WD repeat-containing protein 61;WD repeat-containing protein 61, N-terminally processed	yes	no	1;2	3.4105e-05	183.9	By MS/MS		By MS/MS	By MS/MS	By MS/MS
ASDDKTVKL	VRCAKFSPDGRLIVSASDDKTVKLWDKSSR	GRLIVSASDDKTVKLWDKSSRECVHSYCEH	S	A	S	K	L	W	1	0	0	2	0	0	0	0	0	0	1	2	0	0	0	1	1	0	0	1	0	0	9		975.524	Q8NBT0	Q8NBT0	163	171	POC1A	POC1 centriolar protein homolog A	yes	yes	2;3	0.058571	111.06		By matching	By matching		By MS/MS
ASDDTVKIR				A	S	I	R		1	1	0	2	0	0	0	0	0	1	0	1	0	0	0	1	1	0	0	1	0	0	9		1003.53		REV__B3KQ25					yes	yes	2	0.049484	92.187
ASDDVALGF	PLTPDVHEGCAEEFSASDDVALGFSGPHSL	CAEEFSASDDVALGFSGPHSLAAFPAWGTQ	S	A	S	G	F	S	2	0	0	2	0	0	0	1	0	0	1	0	0	1	0	1	0	0	0	1	0	0	9		893.413	Q6UVK1	Q6UVK1	198	206	CSPG4	Chondroitin sulfate proteoglycan 4	yes	yes	2	0.063255	94.777
ASDEGRVQM	LLRLHSTYRHDLKIYASDEGRVQMTAAAFA	HDLKIYASDEGRVQMTAAAFAKGLLALEGE	Y	A	S	Q	M	T	1	1	0	1	0	1	1	1	0	0	0	0	1	0	0	1	0	0	0	1	0	0	9		991.439	A0A087WZV0;F8W9A8;B7WPL9;O43314;Q6PFW1	A0A087WZV0	564	572	PPIP5K2;PPIP5K1	Inositol hexakisphosphate and diphosphoinositol-pentakisphosphate kinase 2;Inositol hexakisphosphate and diphosphoinositol-pentakisphosphate kinase 1	yes	no	2	4.1253e-05	182.73	By matching	By MS/MS	By matching	By MS/MS	By MS/MS
ASDFGQVGL	RDMRLMFRNHKTFYKASDFGQVGLDLEAEF	HKTFYKASDFGQVGLDLEAEFEKDLKDVLG	K	A	S	G	L	D	1	0	0	1	0	1	0	2	0	0	1	0	0	1	0	1	0	0	0	1	0	0	9		892.429	Q9HB58	Q9HB58	653	661	SP110	Sp110 nuclear body protein	yes	yes	1	0.024309	108.92					By MS/MS
ASDFRGGSL	PLSIQDLVREGSRGRASDFRGGSLMSGSSA	EGSRGRASDFRGGSLMSGSSAAKVVLTLST	R	A	S	S	L	M	1	1	0	1	0	0	0	2	0	0	1	0	0	1	0	2	0	0	0	0	0	0	9		908.435	Q5TH69	Q5TH69	1096	1104	ARFGEF3	Brefeldin A-inhibited guanine nucleotide-exchange protein 3	yes	yes	2	0.016191	133.58
ASDGALPDL				A	S	D	L		2	0	0	2	0	0	0	1	0	0	2	0	0	0	1	1	0	0	0	0	0	0	9		857.413		REV__C9J0H5					yes	yes	1;2	0.037819	108.24
ASDGDSVAL	ENQAIIQKLITSNTDASDGDSVALVKETVV	ITSNTDASDGDSVALVKETVVISPPCTGSS	D	A	S	A	L	V	2	0	0	2	0	0	0	1	0	0	1	0	0	0	0	2	0	0	0	1	0	0	9		833.377	Q14789;H0Y867;E7EU81	Q14789	1132	1140	GOLGB1	Golgin subfamily B member 1	yes	no	1	0.034581	110.34
ASDGIIRV	IWCCCVLDNGDIVVGASDGIIRVFTESEDR	NGDIVVGASDGIIRVFTESEDRTASAEEIK	G	A	S	R	V	F	1	1	0	1	0	0	0	1	0	2	0	0	0	0	0	1	0	0	0	1	0	0	8		829.466	Q9Y263;E5RIM3	Q9Y263	289	296	PLAA	Phospholipase A-2-activating protein	yes	no	2	0.085605	104.45
ASDGRISL				A	S	S	L		1	1	0	1	0	0	0	1	0	1	1	0	0	0	0	2	0	0	0	0	0	0	8		817.429		REV__Q8WXE0					yes	yes	2	0.044043	125.81
ASDGTVRL	______________________________	KHNGPNDASDGTVRLRGLPFGCSKEEIVQF	D	A	S	R	L	R	1	1	0	1	0	0	0	1	0	0	1	0	0	0	0	1	1	0	0	1	0	0	8		817.429	P31942	P31942	13	20	HNRNPH3	Heterogeneous nuclear ribonucleoprotein H3	yes	yes	2	0.050199	130.04	By MS/MS			By matching	By MS/MS
ASDHAPHTL	DVEALWENMAVIDCFASDHAPHTLEEKCGS	AVIDCFASDHAPHTLEEKCGSRPPPGFPGL	F	A	S	T	L	E	2	0	0	1	0	0	0	0	2	0	1	0	0	0	1	1	1	0	0	0	0	0	9		947.446	P27708;F8VPD4	P27708	1684	1692	CAD	CAD protein;Glutamine-dependent carbamoyl-phosphate synthase;Aspartate carbamoyltransferase;Dihydroorotase	yes	no	2;3	0.0082111	121.85		By matching	By matching		By MS/MS
ASDIAMTEL	DRKEAAENSLVAYKAASDIAMTELPPTHPI	LVAYKAASDIAMTELPPTHPIRLGLALNFS	A	A	S	E	L	P	2	0	0	1	0	0	1	0	0	1	1	0	1	0	0	1	1	0	0	0	0	0	9		949.443	K7EM20;P62258	K7EM20	30	38	YWHAE	14-3-3 protein epsilon	yes	no	1	0.0062638	157.86		By MS/MS			By MS/MS
ASDIATSV	SFFGPLELVEKLCPEASDIATSVRNLPELK	VEKLCPEASDIATSVRNLPELKTAVGRGRA	E	A	S	S	V	R	2	0	0	1	0	0	0	0	0	1	0	0	0	0	0	2	1	0	0	1	0	0	8		762.376	H0Y9Y8;J3KPP6;Q96T51	H0Y9Y8	145	152	RUFY1	RUN and FYVE domain-containing protein 1	yes	no	1	0.04067	136.89
ASDIGKEPE				A	S	P	E		1	0	0	1	0	0	2	1	0	1	0	1	0	0	1	1	0	0	0	0	0	0	9		944.445		REV__P31146					yes	yes	2	0.031915	101.64
ASDILAPVH				A	S	V	H		2	0	0	1	0	0	0	0	1	1	1	0	0	0	1	1	0	0	0	1	0	0	9		921.492		REV__A0A0C4DFX2					yes	yes	2	0.062159	85.89				By matching
ASDIPGLHL	SNTERTASDGKAVGMASDIPGLHLPGGGRL	GKAVGMASDIPGLHLPGGGRLPPEHGKSGC	M	A	S	H	L	P	1	0	0	1	0	0	0	1	1	1	2	0	0	0	1	1	0	0	0	0	0	0	9		921.492	Q92538	Q92538	638	646	GBF1	Golgi-specific brefeldin A-resistance guanine nucleotide exchange factor 1	yes	yes	2	0.007232	137.44
ASDIPVQSH	IAAHPNVQKVVLVSSASDIPVQSHRTSEIS	VVLVSSASDIPVQSHRTSEISIPADLDKTI	S	A	S	S	H	R	1	0	0	1	0	1	0	0	1	1	0	0	0	0	1	2	0	0	0	1	0	0	9		952.461	P46939	P46939	2212	2220	UTRN	Utrophin	yes	yes	2	0.051655	101.28		By MS/MS
ASDKDITV	HDDDNISTTSGFSSRASDKDITVSKNTSLP	TSGFSSRASDKDITVSKNTSLPPLWSPEAE	R	A	S	T	V	S	1	0	0	2	0	0	0	0	0	1	0	1	0	0	0	1	1	0	0	1	0	0	8		847.429	P49790	P49790	191	198	NUP153	Nuclear pore complex protein Nup153	yes	yes	2	0.11815	113.41
ASDKETYEL	KYLKKNNLRDWLRVVASDKETYELRYFQIS	DWLRVVASDKETYELRYFQISQDEDESESE	V	A	S	E	L	R	1	0	0	1	0	0	2	0	0	0	1	1	0	0	0	1	1	0	1	0	0	0	9		1054.48	C9JYQ9;H0Y8C2;Q6P5R6	C9JYQ9	97	105	RPL22L1	60S ribosomal protein L22-like 1	yes	no	1;2	0.0068087	139.97	By MS/MS	By matching	By MS/MS	By MS/MS	By MS/MS
ASDKTVEV	QNHPESGEVTVRVVHASDKTVEVKPGMKAR	VTVRVVHASDKTVEVKPGMKARFVDSGEMA	H	A	S	E	V	K	1	0	0	1	0	0	1	0	0	0	0	1	0	0	0	1	1	0	0	2	0	0	8		847.429	Q09472	Q09472	1328	1335	EP300	Histone acetyltransferase p300	yes	yes	2	0.050423	121.85
ASDLGSAAV	______________________________	GGAAAAASDLGSAAVLLAVHAAVRPLGAGP	A	A	S	A	V	L	3	0	0	1	0	0	0	1	0	0	1	0	0	0	0	2	0	0	0	1	0	0	9		789.387	Q9H0F6	Q9H0F6	12	20	SHARPIN	Sharpin	yes	yes	1	0.051902	94.006
ASDLPASASL	VVLNFGDVGLSAGLQASDLPASASLPAKAD	SAGLQASDLPASASLPAKADLLLSTQPGRE	Q	A	S	S	L	P	3	0	0	1	0	0	0	0	0	0	2	0	0	0	1	3	0	0	0	0	0	0	10		930.466	F5GZS6;J3KPF3;P08195;F5GZI0	F5GZS6	549	558	SLC3A2	4F2 cell-surface antigen heavy chain	yes	no	2	0.077478	92.47
ASDLPLGLH	GPSGIPQAGLGVWNEASDLPLGLHFGPYEG	LGVWNEASDLPLGLHFGPYEGRITEDEEAA	E	A	S	L	H	F	1	0	0	1	0	0	0	1	1	0	3	0	0	0	1	1	0	0	0	0	0	0	9		921.492	A0A0U1RQY2;Q9NQW5;Q9NQV7	A0A0U1RQY2	205	213	PRDM7;PRDM9	Probable histone-lysine N-methyltransferase PRDM7;Histone-lysine N-methyltransferase PRDM9	yes	no	2	0.047672	103.29			By MS/MS		By MS/MS
ASDLPLSI	LSQECEKLKKLMSANASDLPLSIECFMNDV	KKLMSANASDLPLSIECFMNDVDVSGTMNR	N	A	S	S	I	E	1	0	0	1	0	0	0	0	0	1	2	0	0	0	1	2	0	0	0	0	0	0	8		814.444	A0A087WTS8;A0A087WYC1;P34932	A0A087WTS8	281	288	HSPA4	Heat shock 70 kDa protein 4	yes	no	1	0.11516	114.19
ASDLTRIHF	ILFWILKEHGRSKSRASDLTRIHFHTLVYH	GRSKSRASDLTRIHFHTLVYHILATVDGHW	R	A	S	H	F	H	1	1	0	1	0	0	0	0	1	1	1	0	0	1	0	1	1	0	0	0	0	0	9		1058.55	Q9BRR6	Q9BRR6	373	381	ADPGK	ADP-dependent glucokinase	yes	yes	3	0.14399	49.444
ASDLVVKV	YRVAGAQIQGAKEVLASDLVVKVRAPMVNP	QGAKEVLASDLVVKVRAPMVNPTLGVHEAD	L	A	S	K	V	R	1	0	0	1	0	0	0	0	0	0	1	1	0	0	0	1	0	0	0	3	0	0	8		829.491	Q13423;D6RHU2;D6RAI5	Q13423	121	128	NNT	NAD(P) transhydrogenase, mitochondrial	yes	no	2	0.067878	112.37					By MS/MS
ASDNGAVQL	VKTLTFCQGSHYLAIASDNGAVQLLGIEAS	SHYLAIASDNGAVQLLGIEASKLPKSPKIH	I	A	S	Q	L	L	2	0	1	1	0	1	0	1	0	0	1	0	0	0	0	1	0	0	0	1	0	0	9		873.419	Q99570	Q99570	1060	1068	PIK3R4	Phosphoinositide 3-kinase regulatory subunit 4	yes	yes	1;2	0.010033	132.08					By MS/MS
ASDNSQRF	PFYDLLDELIKPTSLASDNSQRFRETCFAF	LIKPTSLASDNSQRFRETCFAFALTPQQVQ	L	A	S	R	F	R	1	1	1	1	0	1	0	0	0	0	0	0	0	1	0	2	0	0	0	0	0	0	8		923.41	O75925	O75925	157	164	PIAS1	E3 SUMO-protein ligase PIAS1	yes	yes	2	0.038538	130.77
ASDPAKVEE				A	S	E	E		2	0	0	1	0	0	2	0	0	0	0	1	0	0	1	1	0	0	0	1	0	0	9		944.445		REV__E9PNX6					yes	yes	2	0.059275	87.323
ASDPDEAKL	ESEDNQGIVYAWVGRASDPDEAKLAEDILN	YAWVGRASDPDEAKLAEDILNTMFDTSYSK	R	A	S	K	L	A	2	0	0	2	0	0	1	0	0	0	1	1	0	0	1	1	0	0	0	0	0	0	9		944.445	Q13045;K7EQZ7	Q13045	1108	1116	FLII	Protein flightless-1 homolog	yes	no	1;2	5.3156e-12	204.03	By MS/MS	By MS/MS		By MS/MS	By MS/MS
ASDPEEKIG				A	S	I	G		1	0	0	1	0	0	2	1	0	1	0	1	0	0	1	1	0	0	0	0	0	0	9		944.445		REV__Q9ULT8					yes	yes	2	0.060018	86.953
ASDPGTATF	QHSQRQAPPLPTGLSASDPGTATF______	LPTGLSASDPGTATF_______________	S	A	S	T	F	-	2	0	0	1	0	0	0	1	0	0	0	0	0	1	1	1	2	0	0	0	0	0	9		865.382	C9JWJ8	C9JWJ8	395	403	NFIX	Nuclear factor 1	yes	yes	1;2	0.0054059	162.51	By MS/MS	By MS/MS	By MS/MS	By MS/MS
ASDPIVGGL				A	S	G	L		1	0	0	1	0	0	0	2	0	1	1	0	0	0	1	1	0	0	0	1	0	0	9		827.439		REV__Q8TEM1					yes	yes	2	0.025542	107.74		By MS/MS	By MS/MS
ASDPNLQVL	GFDDIDLPSAVKYLMASDPNLQVLGAAYIQ	AVKYLMASDPNLQVLGAAYIQHKCYSDAAA	M	A	S	V	L	G	1	0	1	1	0	1	0	0	0	0	2	0	0	0	1	1	0	0	0	1	0	0	9		955.497	Q9Y446;E9PKC4	Q9Y446	330	338	PKP3	Plakophilin-3	yes	no	1	0.12741	75.109
ASDPNSSIF	STFFPALQGAQTKMSASDPNSSIFLTDTAK	AQTKMSASDPNSSIFLTDTAKQIKTKVNKH	S	A	S	I	F	L	1	0	1	1	0	0	0	0	0	1	0	0	0	1	1	3	0	0	0	0	0	0	9		936.419	P23381;H0YJP3	P23381	352	360	WARS	Tryptophan--tRNA ligase, cytoplasmic;T1-TrpRS;T2-TrpRS	yes	no	1	0.11308	78.377
ASDPYQVHV	IAHGAAQFLRERLFEASDPYQVHVCNLCGI	RERLFEASDPYQVHVCNLCGIMAIANTRTH	E	A	S	H	V	C	1	0	0	1	0	1	0	0	1	0	0	0	0	0	1	1	0	0	1	2	0	0	9		1014.48	C9J4M6;C9J2Y9;P30876	C9J4M6	1035	1043	POLR2B	DNA-directed RNA polymerase;DNA-directed RNA polymerase II subunit RPB2	yes	no	2	0.017462	129.4					By MS/MS
ASDQPSHSL	DTEESSRSGRESVSTASDQPSHSLERQMNG	RESVSTASDQPSHSLERQMNGNQEKGDKTD	T	A	S	S	L	E	1	0	0	1	0	1	0	0	1	0	1	0	0	0	1	3	0	0	0	0	0	0	9		940.425	F5GZI3;Q5VWU8;Q5VWV2;Q8TEW0	F5GZI3	679	687	PARD3	Partitioning defective 3 homolog	yes	no	2	0.00042929	176.41		By matching	By matching		By MS/MS
ASDQQMTEF	QSPQLIRRGPRLWTSASDQQMTEFSNPSPS	PRLWTSASDQQMTEFSNPSPSTSISAEGKT	S	A	S	E	F	S	1	0	0	1	0	2	1	0	0	0	0	0	1	1	0	1	1	0	0	0	0	0	9		1055.42	Q9BTX1	Q9BTX1	488	496	NDC1	Nucleoporin NDC1	yes	yes	1;2	0.037375	108.46					By MS/MS
ASDRAVSL				A	S	S	L		2	1	0	1	0	0	0	0	0	0	1	0	0	0	0	2	0	0	0	1	0	0	8		817.429		REV__Q53QW1					yes	yes	2	0.051287	121.31
ASDSHLQPV	LHLNDQSEPPVIGEPASDSHLQPVPPFGVP	PVIGEPASDSHLQPVPPFGVPDFPQQPKSH	P	A	S	P	V	P	1	0	0	1	0	1	0	0	1	0	1	0	0	0	1	2	0	0	0	1	0	0	9		952.461	K7N7B3;Q5T4T6	K7N7B3	475	483	SYCP2L	Synaptonemal complex protein 2-like	yes	no	2	0.050049	91.906			By MS/MS
ASDSIGLR				A	S	L	R		1	1	0	1	0	0	0	1	0	1	1	0	0	0	0	2	0	0	0	0	0	0	8		817.429		REV__A0A140T953					yes	yes	2	0.093137	119.56
ASDSSQSL				A	S	S	L		1	0	0	1	0	1	0	0	0	0	1	0	0	0	0	4	0	0	0	0	0	0	8		793.345		REV__M0QXB3					yes	yes	1	0.021578	151.56
ASDSVLMEM	NHPRVYAFLHIPVQSASDSVLMEMKREYCV	HIPVQSASDSVLMEMKREYCVADFKRVVDF	S	A	S	E	M	K	1	0	0	1	0	0	1	0	0	0	1	0	2	0	0	2	0	0	0	1	0	0	9		981.415	Q5VV42	Q5VV42	325	333	CDKAL1	Threonylcarbamoyladenosine tRNA methylthiotransferase	yes	yes	2	0.082345	86.866
ASDTLTTL	LTWVIGTGSPRLQVLASDTLTTLCASSSGD	SPRLQVLASDTLTTLCASSSGDDGCAFAEQ	L	A	S	T	L	C	1	0	0	1	0	0	0	0	0	0	2	0	0	0	0	1	3	0	0	0	0	0	8		820.418	Q92616	Q92616	1059	1066	GCN1L1	Translational activator GCN1	yes	yes	1	0.074685	108.98
ASDTTVFRQ				A	S	R	Q		1	1	0	1	0	1	0	0	0	0	0	0	0	1	0	1	2	0	0	1	0	0	9		1023.5		REV__E7ETT1					yes	yes	2	0.084661	74.127
ASDTYIVF	NILFVITKPDVYKSPASDTYIVFGEAKIED	PDVYKSPASDTYIVFGEAKIEDLSQQAQLA	P	A	S	V	F	G	1	0	0	1	0	0	0	0	0	1	0	0	0	1	0	1	1	0	1	1	0	0	8		914.439	E9PAV3;F8VZJ2;H0YHX9;Q13765;F8W1N5;F8VZ58;F8VNW4;F8W0W4	E9PAV3	1979	1986	NACA	Nascent polypeptide-associated complex subunit alpha, muscle-specific form;Nascent polypeptide-associated complex subunit alpha	yes	no	1	0.14182	102.98
ASDVHGNF	AVSLRGIGSPSTDASASDVHGNFAFEGIGD	SPSTDASASDVHGNFAFEGIGDEDL_____	S	A	S	N	F	A	1	0	1	1	0	0	0	1	1	0	0	0	0	1	0	1	0	0	0	1	0	0	8		845.367	Q15036	Q15036	453	460	SNX17	Sorting nexin-17	yes	yes	2	0.039426	148.98
ASDVVFATM	VQTFSIHFGFKHKFLASDVVFATMSLMESP	FKHKFLASDVVFATMSLMESPEKDGSGTDH	L	A	S	T	M	S	2	0	0	1	0	0	0	0	0	0	0	0	1	1	0	1	1	0	0	2	0	0	9		939.437	O75419	O75419	373	381	CDC45	Cell division control protein 45 homolog	yes	yes	1	0.025102	117.93
ASDVVSHT				A	S	H	T		1	0	0	1	0	0	0	0	1	0	0	0	0	0	0	2	1	0	0	2	0	0	8		814.382		REV__G3XAG6					yes	yes	2	0.10018	118.06
ASEESKPGR				A	S	G	R		1	1	0	0	0	0	2	1	0	0	0	1	0	0	1	2	0	0	0	0	0	0	9		959.467		REV__A0A0A0MRJ8					yes	yes	2	0.081434	75.854
ASEGKTVEV	RNPEGEDNKVFPTLRASEGKTVEVPFKGDV	VFPTLRASEGKTVEVPFKGDVEHTIRDILG	R	A	S	E	V	P	1	0	0	0	0	0	2	1	0	0	0	1	0	0	0	1	1	0	0	2	0	0	9		918.466	H0YNJ6;Q9P2T1;H0YMB3;H0YLV5;A0A087WWM4;F8WAN9;H0YK13;H0YMW6;H0YK71;P36959	H0YNJ6	366	374	GMPR2;GMPR	GMP reductase;GMP reductase 2;GMP reductase 1	no	no	2	0.0092193	149.57
ASEKLQVEL	PGISAGPILHPGAAEASEKLQVELETRIRG	HPGAAEASEKLQVELETRIRGLEEALRQRE	E	A	S	E	L	E	1	0	0	0	0	1	2	0	0	0	2	1	0	0	0	1	0	0	0	1	0	0	9		1015.55	M0QZ18;Q8TF21	M0QZ18	688	696	ANKRD24	Ankyrin repeat domain-containing protein 24	yes	no	2	0.071264	81.297
ASELATLIQ	FLWVGEFANVIEKAKASELATLIQTKRELG	VIEKAKASELATLIQTKRELGCRATYIQTI	K	A	S	I	Q	T	2	0	0	0	0	1	1	0	0	1	2	0	0	0	0	1	1	0	0	0	0	0	9		944.518	O95425;A0A0J9YWY6	O95425	1496	1504	SVIL	Supervillin	yes	no	1	0.13707	73.039
ASELSALQA	KQKPSGSEMEKKSVVASELSALQAAEHTSP	EKKSVVASELSALQAAEHTSPEESRVLGFG	V	A	S	Q	A	A	3	0	0	0	0	1	1	0	0	0	2	0	0	0	0	2	0	0	0	0	0	0	9		888.455	Q8N7W2	Q8N7W2	247	255	BEND7	BEN domain-containing protein 7	yes	yes	1	0.058344	97.602
ASESGLSSV				A	S	S	V		1	0	0	0	0	0	1	1	0	0	1	0	0	0	0	4	0	0	0	1	0	0	9		835.392		REV__A0A0A0MST8					yes	yes	1	0.061926	95.541					By MS/MS
ASEVDAADLSAN				A	S	A	N		4	0	1	2	0	0	1	0	0	0	1	0	0	0	0	2	0	0	0	1	0	0	12		1161.52		REV__Q9Y5H4					yes	yes	2	0.083657	89.355		By MS/MS
ASEVPSEL	YSRTMAKSSDQKDGSASEVPSELSERPKGF	SDQKDGSASEVPSELSERPKGFYVETVVTY	S	A	S	E	L	S	1	0	0	0	0	0	2	0	0	0	1	0	0	0	1	2	0	0	0	1	0	0	8		830.402	A0A096LPB2;A0A096LP01	A0A096LPB2	46	53	LINC00493		yes	no	1	0.14054	104.11
ASGAGGVGGGGGGKIRT	______________________________	GAGGVGGGGGGKIRTRRCHQGPIKPYQQGR	M	A	S	R	T	R	2	1	0	0	0	0	0	9	0	1	0	1	0	0	0	1	1	0	0	1	0	0	17		1357.71	P49790	P49790	2	18	NUP153	Nuclear pore complex protein Nup153	yes	yes	2	0.03893	60.49
ASGAGGVGGGGGGKIRTR	______________________________	AGGVGGGGGGKIRTRRCHQGPIKPYQQGRQ	M	A	S	T	R	R	2	2	0	0	0	0	0	9	0	1	0	1	0	0	0	1	1	0	0	1	0	0	18		1513.81	P49790	P49790	2	19	NUP153	Nuclear pore complex protein Nup153	yes	yes	3	0.011114	52.862			By MS/MS
ASGDRPPSV	GRPSSRKAKSPAPGLASGDRPPSVSSVHSE	SPAPGLASGDRPPSVSSVHSEGDCNRRTPL	L	A	S	S	V	S	1	1	0	1	0	0	0	1	0	0	0	0	0	0	2	2	0	0	0	1	0	0	9		884.435	C9JE98;C9J0Q5;C9JFD3;Q9Y618;C9J7T7;H7BZU2;H7C2R5	C9JE98	2363	2371	NCOR2	Nuclear receptor corepressor 2	yes	no	2	0.035653	109.48
ASGGGVPTDEEQATGLE	LRARGPSGAAAMRSMASGGGVPTDEEQATG	GGGVPTDEEQATGLEREIMLAAKKGLDPYN	M	A	S	L	E	R	2	0	0	1	0	1	3	4	0	0	1	0	0	0	1	1	2	0	0	1	0	0	17		1616.72	P10606	P10606	32	48	COX5B	Cytochrome c oxidase subunit 5B, mitochondrial	yes	yes	2	0.028504	57.019
ASGLEVLVT	RLRCGMLIGPDKQAVASGLEVLVTSSTKIL	PDKQAVASGLEVLVTSSTKILGQLFPDAAH	V	A	S	V	T	S	1	0	0	0	0	0	1	1	0	0	2	0	0	0	0	1	1	0	0	2	0	0	9		887.496	Q6ZSB3	Q6ZSB3	105	113	LINC00299	Putative uncharacterized protein encoded by LINC00299	yes	yes	1	0.087369	73.039
ASGLMPFVEL				A	S	E	L		1	0	0	0	0	0	1	1	0	0	2	0	1	1	1	1	0	0	0	1	0	0	10		1062.54		REV__Q9H3R1					yes	yes	2	0.044952	107.43
ASGMGGITAV	GSSNFRGGLGGGYGGASGMGGITAVTVNQS	GGYGGASGMGGITAVTVNQSLLSPLVLEVD	G	A	S	A	V	T	2	0	0	0	0	0	0	3	0	1	0	0	1	0	0	1	1	0	0	1	0	0	10		862.422	CON__P05787;P05787;F8VUG2;F8W1U3;F8VQY3;CON__H-INV:HIT000292931	CON__P05787	57	66	KRT8	Keratin, type II cytoskeletal 8	yes	no	1	0.14946	77.046
ASGPLDLINL				A	S	N	L		1	0	1	1	0	0	0	1	0	1	3	0	0	0	1	1	0	0	0	0	0	0	10		1011.56		REV__A0A0G2JRW6					yes	yes	1;2	0.033728	113.7
ASGSLALAV	______________________________	TDIILYASGSLALAVLLLLAGLYRGQALHG	Y	A	S	A	V	L	3	0	0	0	0	0	0	1	0	0	2	0	0	0	0	2	0	0	0	1	0	0	9		787.444	H0Y9P2;P22455	H0Y9P2	10	18	FGFR4	Fibroblast growth factor receptor 4	yes	no	1	0.083396	86.512
ASGTVAQSIGKATMYQLN				A	S	L	N		3	0	1	0	0	2	0	2	0	1	1	1	1	0	0	2	2	0	1	1	0	0	18		1838.92		REV__F8WBR3					yes	yes	3	0.041888	41.412
ASGVAVSDGVIKVF	ARIWDATYSDGYVRPASGVAVSDGVIKVFN	PASGVAVSDGVIKVFNDMKVRKSSTPEEVK	P	A	S	V	F	N	2	0	0	1	0	0	0	2	0	1	0	1	0	1	0	2	0	0	0	4	0	0	14		1347.74	E9PK25;P23528;E9PP50;E9PS23	E9PK25	40	53	CFL1	Cofilin-1	yes	no	2	2.4481e-19	160.18	By MS/MS			By MS/MS
ASGVAVSDGVIKVFND	ARIWDATYSDGYVRPASGVAVSDGVIKVFN	SGVAVSDGVIKVFNDMKVRKSSTPEEVKKR	P	A	S	N	D	M	2	0	1	2	0	0	0	2	0	1	0	1	0	1	0	2	0	0	0	4	0	0	16		1576.81	E9PK25;P23528;E9PP50;E9PS23	E9PK25	40	55	CFL1	Cofilin-1	yes	no	2	4.3677e-23	141.13
ASGVAVSDGVIKVFNDMKVR	ARIWDATYSDGYVRPASGVAVSDGVIKVFN	VSDGVIKVFNDMKVRKSSTPEEVKKRKKAV	P	A	S	V	R	K	2	1	1	2	0	0	0	2	0	1	0	2	1	1	0	2	0	0	0	5	0	0	20		2091.11	E9PK25;P23528;E9PP50;E9PS23	E9PK25	40	59	CFL1	Cofilin-1	yes	no	3	0.021318	58.672				By MS/MS
ASIEPLTGV	PPAPLLHTVHVLSAYASIEPLTGVFKDPRV	HVLSAYASIEPLTGVFKDPRVLDLLMHMLS	Y	A	S	G	V	F	1	0	0	0	0	0	1	1	0	1	1	0	0	0	1	1	1	0	0	1	0	0	9		885.481	Q14999	Q14999	148	156	CUL7	Cullin-7	yes	yes	1	0.12011	76.774
ASIGPLTGV	LTAAVLHTIHVLSAYASIGPLTGVFRETGA	HVLSAYASIGPLTGVFRETGALDLLMHMLC	Y	A	S	G	V	F	1	0	0	0	0	0	0	2	0	1	1	0	0	0	1	1	1	0	0	1	0	0	9		813.46	E9PEZ1;Q8IWT3	E9PEZ1	153	161	CUL9	Cullin-9	yes	no	1	0.049484	95.541
ASKEELFIV				A	S	I	V		1	0	0	0	0	0	2	0	0	1	1	1	0	1	0	1	0	0	0	1	0	0	9		1034.56		REV__N0DVX5					yes	yes	2	0.018425	114.6		By MS/MS
ASLDLVFEL	SDKLSTELFQDKSEEASLDLVFELVNQLQY	QDKSEEASLDLVFELVNQLQYHTHQENGIE	E	A	S	E	L	V	1	0	0	1	0	0	1	0	0	0	3	0	0	1	0	1	0	0	0	1	0	0	9		1005.54	C9JXM5;G5E9W1;Q7Z3E1	C9JXM5	218	226	TIPARP	TCDD-inducible poly [ADP-ribose] polymerase	yes	no	1	0.039428	107.43
ASLIECLII				A	S	I	I		1	0	0	0	1	0	1	0	0	3	2	0	0	0	0	1	0	0	0	0	0	0	9		973.552		REV__P09110					yes	yes	1	0.061763	86.086
ASLPGLTVG				A	S	V	G		1	0	0	0	0	0	0	2	0	0	2	0	0	0	1	1	1	0	0	1	0	0	9		813.46		REV__Q9BXP2					yes	yes	1	0.078894	88.029
ASLSLAPVNIFKAGADEERAETAR	______________________________	IFKAGADEERAETARLTSFIGAIAIGDLVK	M	A	S	A	R	L	6	2	1	1	0	0	3	1	0	1	2	1	0	1	1	2	1	0	0	1	0	0	24		2515.3	P78371;F5GWF6;F8VQ14	P78371	2	25	CCT2	T-complex protein 1 subunit beta	yes	no	3	3.7148e-28	104.18
ASLVAAPEA				A	S	E	A		4	0	0	0	0	0	1	0	0	0	1	0	0	0	1	1	0	0	0	1	0	0	9		827.439		REV__O75074					yes	yes	2	0.084123	74.415
ASLVTLVSV				A	S	S	V		1	0	0	0	0	0	0	0	0	0	2	0	0	0	0	2	1	0	0	3	0	0	9		887.533		REV__Q8N554					yes	yes	1	0.075647	89.123
ASNDYTQQATQSY	______________________________	______________________________	M	A	S	S	Y	G	2	0	1	1	0	3	0	0	0	0	0	0	0	0	0	2	2	0	2	0	0	0	13		1475.62	H3BPE7;P35637;H3BNZ4	H3BPE7	2	14	FUS	RNA-binding protein FUS	yes	no	2	5.6412e-05	117.28
ASNDYTQQATQSYG	______________________________	MASNDYTQQATQSYGAYPTQPGQGYSQQSS	M	A	S	Y	G	A	2	0	1	1	0	3	0	1	0	0	0	0	0	0	0	2	2	0	2	0	0	0	14		1532.64	H3BPE7;P35637;H3BNZ4	H3BPE7	2	15	FUS	RNA-binding protein FUS	yes	no	2	1.6739e-09	121.29
ASPFLEGTV	VAPTTAKGTSTYTTTASPFLEGTVSLAPKN	STYTTTASPFLEGTVSLAPKNHPVKEGTLT	T	A	S	T	V	S	1	0	0	0	0	0	1	1	0	0	1	0	0	1	1	1	1	0	0	1	0	0	9		919.465	E9PAV3	E9PAV3	673	681	NACA	Nascent polypeptide-associated complex subunit alpha, muscle-specific form	yes	yes	2	0.059267	97.071
ASSAPPVSL	LKQKEKKAEKGGAPSASSAPPVSLAPVVTT	KGGAPSASSAPPVSLAPVVTTCA_______	S	A	S	S	L	A	2	0	0	0	0	0	0	0	0	0	1	0	0	0	2	3	0	0	0	1	0	0	9		827.439	Q06889	Q06889	371	379	EGR3	Early growth response protein 3	yes	yes	2	0.014612	118.69					By MS/MS
ASSDIQVKELEKRASGQAF	______________________________	IQVKELEKRASGQAFELILSPRSKESVPEF	M	A	S	A	F	E	3	1	0	1	0	2	2	1	0	1	1	2	0	1	0	3	0	0	0	1	0	0	19		2063.06	A2A2D0;P16949	A2A2D0	2	20	STMN1	Stathmin	yes	no	3	1.6723e-53	111.95
ASSDIQVKELEKRASGQAFE	______________________________	QVKELEKRASGQAFELILSPRSKESVPEFP	M	A	S	F	E	L	3	1	0	1	0	2	3	1	0	1	1	2	0	1	0	3	0	0	0	1	0	0	20		2192.11	A2A2D0;P16949	A2A2D0	2	21	STMN1	Stathmin	yes	no	3	0.021318	58.672
ASSDIQVKELEKRASGQAFELI	______________________________	KELEKRASGQAFELILSPRSKESVPEFPLS	M	A	S	L	I	L	3	1	0	1	0	2	3	1	0	2	2	2	0	1	0	3	0	0	0	1	0	0	22		2418.28	A2A2D0;P16949	A2A2D0	2	23	STMN1	Stathmin	yes	no	3	0.0038655	68.49
ASSDSAQGSDVSLTA	RRKSSDRKGGSYSQAASSDSAQGSDVSLTA	ASSDSAQGSDVSLTACKV____________	A	A	S	T	A	C	3	0	0	2	0	1	0	1	0	0	1	0	0	0	0	5	1	0	0	1	0	0	15		1394.62	A0A140T9I0;A0A140T9X5;A0A140T913;P01892;P10316;P01891;P30685;P30498;P30491;P30490;P18464;P10319;Q5SRN5;A0A0G2JIF2;A0A0G2JL56;P30455;P30443;P04439;P16188;P18463;Q31612;Q29718;P30488;P30487;P30483;A0A140T9S9;A0A140T9G0;P30466	A0A140T9I0	348	362	HLA-A;HLA-B	HLA class I histocompatibility antigen, A-2 alpha chain;HLA class I histocompatibility antigen, A-69 alpha chain;HLA class I histocompatibility antigen, A-68 alpha chain;HLA class I histocompatibility antigen, B-35 alpha chain;HLA class I histocompatibility antigen, B-78 alpha chain;HLA class I histocompatibility antigen, B-53 alpha chain;HLA class I histocompatibility antigen, B-52 alpha chain;H…	no	no	2	0.030952	70.942
ASSQEMFGF				A	S	G	F		1	0	0	0	0	1	1	1	0	0	0	0	1	2	0	2	0	0	0	0	0	0	9		1002.41		REV__P47893					yes	yes	1	0.16664	68.312
ASTDYSTYSQAAAQQGY	______________________________	TDYSTYSQAAAQQGYSAYTAQPTQGYAQTT	M	A	S	G	Y	S	4	0	0	1	0	3	0	1	0	0	0	0	0	0	0	3	2	0	3	0	0	0	17		1810.76	B0QYK0;Q01844;B0QYJ7;F8WC90;A0A0D9SFL3;C9JGE3;B0QYJ3;B0QYJ4;B0QYJ6	B0QYK0	2	18	EWSR1	RNA-binding protein EWS	yes	no	2	1.9049e-07	96.113			By MS/MS
ASTDYSTYSQAAAQQGYSA	______________________________	YSTYSQAAAQQGYSAYTAQPTQGYAQTTQA	M	A	S	S	A	Y	5	0	0	1	0	3	0	1	0	0	0	0	0	0	0	4	2	0	3	0	0	0	19		1968.83	B0QYK0;Q01844;B0QYJ7;F8WC90;A0A0D9SFL3;C9JGE3;B0QYJ3;B0QYJ4;B0QYJ6	B0QYK0	2	20	EWSR1	RNA-binding protein EWS	yes	no	2	0.00042965	105.65
ASTGEALTV				A	S	T	V		2	0	0	0	0	0	1	1	0	0	1	0	0	0	0	1	2	0	0	1	0	0	9		847.429		REV__P36956					yes	yes	2	0.095883	82.305
ASTPTKEQVV				A	S	V	V		1	0	0	0	0	1	1	0	0	0	0	1	0	0	1	1	2	0	0	2	0	0	10		1058.56		REV__A0A0C4DFX9					yes	yes	2	0.065591	77.058
ASTSSYRRAHSP	GSSGYINSTGSTRGHASTSSYRRAHSPAST	RGHASTSSYRRAHSPASTLPNSPGSTFERK	H	A	S	S	P	A	2	2	0	0	0	0	0	0	1	0	0	0	0	0	1	4	1	0	1	0	0	0	12		1318.64	A2A2Y8;Q9UMD9	A2A2Y8	75	86	COL17A1	Collagen alpha-1(XVII) chain;120 kDa linear IgA disease antigen;97 kDa linear IgA disease antigen	yes	no	2	0.00093488	124.23				By MS/MS
ASTSTTIRSHS	______________________________	______________________________	M	A	S	H	S	S	1	1	0	0	0	0	0	0	1	1	0	0	0	0	0	4	3	0	0	0	0	0	11		1146.56	CON__P48668;CON__P02538;P48668;P02538;CON__P04259;P04259	CON__P48668	2	12	KRT6C;KRT6A;KRT6B	Keratin, type II cytoskeletal 6C;Keratin, type II cytoskeletal 6A;Keratin, type II cytoskeletal 6B	yes	no	2	0.088882	95.483
ASTSTTIRSHSS	______________________________	______________________________	M	A	S	S	S	S	1	1	0	0	0	0	0	0	1	1	0	0	0	0	0	5	3	0	0	0	0	0	12		1233.59	CON__P48668;CON__P02538;P48668;P02538;CON__P04259;P04259	CON__P48668	2	13	KRT6C;KRT6A;KRT6B	Keratin, type II cytoskeletal 6C;Keratin, type II cytoskeletal 6A;Keratin, type II cytoskeletal 6B	yes	no	2	4.0409e-05	143.96				By MS/MS	By MS/MS
ASTSTTIRSHSSS	______________________________	______________________________	M	A	S	S	S	R	1	1	0	0	0	0	0	0	1	1	0	0	0	0	0	6	3	0	0	0	0	0	13		1320.63	CON__P48668;CON__P02538;P48668;P02538;CON__P04259;P04259	CON__P48668	2	14	KRT6C;KRT6A;KRT6B	Keratin, type II cytoskeletal 6C;Keratin, type II cytoskeletal 6A;Keratin, type II cytoskeletal 6B	yes	no	2	2.6167e-11	166.65					By MS/MS
ASTSTTIRSHSSSRRGFS	______________________________	STTIRSHSSSRRGFSANSARLPGVSRSGFS	M	A	S	F	S	A	1	3	0	0	0	0	0	1	1	1	0	0	0	1	0	7	3	0	0	0	0	0	18		1923.95	CON__P48668;CON__P02538;P48668;P02538;CON__P04259;P04259	CON__P48668	2	19	KRT6C;KRT6A;KRT6B	Keratin, type II cytoskeletal 6C;Keratin, type II cytoskeletal 6A;Keratin, type II cytoskeletal 6B	yes	no	4	0.061866	49.343
ASVDSGSSEEQGGSSR	EKAVADTRDQADGSRASVDSGSSEEQGGSS	SVDSGSSEEQGGSSRALVSTLVPLGLVLAV	R	A	S	S	R	A	1	1	0	1	0	1	2	3	0	0	0	0	0	0	0	6	0	0	0	1	0	0	16		1538.64	P01833	P01833	623	638	PIGR	Polymeric immunoglobulin receptor;Secretory component	yes	yes	2	5.7677e-07	100.22					By MS/MS
ASVDSGSSEEQGGSSRA	EKAVADTRDQADGSRASVDSGSSEEQGGSS	VDSGSSEEQGGSSRALVSTLVPLGLVLAVG	R	A	S	R	A	L	2	1	0	1	0	1	2	3	0	0	0	0	0	0	0	6	0	0	0	1	0	0	17		1609.68	P01833	P01833	623	639	PIGR	Polymeric immunoglobulin receptor;Secretory component	yes	yes	2	0.10001	60.628
ASVGLVGL				A	S	G	L		1	0	0	0	0	0	0	2	0	0	2	0	0	0	0	1	0	0	0	2	0	0	8		714.428		REV__Q8N283					yes	yes	1	0.072156	110.23		By MS/MS
ASVMALAGL	LVFAVIPFCRDVKVLASVMALAGLAMGCID	RDVKVLASVMALAGLAMGCIDTVANMQLVR	L	A	S	G	L	A	3	0	0	0	0	0	0	1	0	0	2	0	1	0	0	1	0	0	0	1	0	0	9		831.452	A0A087WWW5;A0A087WUK7;F5H391;B7Z8X0;Q8N468	A0A087WWW5	54	62	MFSD4	Major facilitator superfamily domain-containing protein 4	yes	no	1	0.054543	89.673
ASVTPPGSL	______________________________	______________________________	A	A	S	S	L	E	1	0	0	0	0	0	0	1	0	0	1	0	0	0	2	2	1	0	0	1	0	0	9		827.439	Q12933;B1AMY1;B1AMX7;B1AMX8	Q12933	4	12	TRAF2	TNF receptor-associated factor 2	yes	no	2	0.029338	104.11		By MS/MS
ASYGPRPPVGV				A	S	G	V		1	1	0	0	0	0	0	2	0	0	0	0	0	0	3	1	0	0	1	2	0	0	11		1098.58		REV__P22891					yes	yes	2	0.13425	78.516
ATADEWRMP				A	T	M	P		2	1	0	1	0	0	1	0	0	0	0	0	1	0	1	0	1	1	0	0	0	0	9		1075.48		REV__A0A0C4DFZ9					yes	yes	2	0.058003	97.798	By MS/MS
ATAEEEEDFGEEAEEEA	SNMNDLVSEYQQYQDATAEEEEDFGEEAEE	AEEEEDFGEEAEEEA_______________	D	A	T	E	A	-	4	0	0	1	0	0	9	1	0	0	0	0	0	1	0	0	1	0	0	0	0	0	17		1883.71	Q5JP53;P07437;Q5ST81	Q5JP53	410	426	TUBB	Tubulin beta chain	yes	no	2	3.1363e-38	155.26
ATAEEEGEFEEEAEEEVA	SNMNDLVSEYQQYQDATAEEEGEFEEEAEE	EEEGEFEEEAEEEVA_______________	D	A	T	V	A	-	4	0	0	0	0	0	10	1	0	0	0	0	0	1	0	0	1	0	0	1	0	0	18		1996.79	P68371	P68371	428	445	TUBB4B	Tubulin beta-4B chain	yes	yes	2	9.9045e-06	82.494
ATAGVVTSV	LCDKAEAWGIVLETVATAGVVTSVAFMLTL	IVLETVATAGVVTSVAFMLTLPILVCKVQD	V	A	T	S	V	A	2	0	0	0	0	0	0	1	0	0	0	0	0	0	0	1	2	0	0	3	0	0	9		803.439	Q8NFJ5;F5GWG3	Q8NFJ5	35	43	GPRC5A	Retinoic acid-induced protein 3	yes	no	1;2	0.012717	141.83		By MS/MS			By MS/MS
ATAKLDKV	NAEKLCTLYEERLHEATAKLDKVTQLANDL	YEERLHEATAKLDKVTQLANDLAAQKTKLW	E	A	T	K	V	T	2	0	0	1	0	0	0	0	0	0	1	2	0	0	0	0	1	0	0	1	0	0	8		844.502	Q9Y2K3	Q9Y2K3	1271	1278	MYH15	Myosin-15	yes	yes	2	0.040596	144.35	By MS/MS
ATATSHSV				A	T	S	V		2	0	0	0	0	0	0	0	1	0	0	0	0	0	0	2	2	0	0	1	0	0	8		772.372		REV__A0A0G2JQI2					yes	yes	2	0.054731	128.82
ATDAAIRV	VAFHPDPTRLLLFSSATDAAIRVWSLQDRS	RLLLFSSATDAAIRVWSLQDRSCLAVLTAH	S	A	T	R	V	W	3	1	0	1	0	0	0	0	0	1	0	0	0	0	0	0	1	0	0	1	0	0	8		815.45	J3KNP2;Q12788;A0A087WYP7	J3KNP2	80	87	TBL3	Transducin beta-like protein 3	yes	no	2	0.056748	117.93					By matching
ATDAVGIVL	______________________________	ITRVRNATDAVGIVLKELKRQSSLGMFHLL	N	A	T	V	L	K	2	0	0	1	0	0	0	1	0	1	1	0	0	0	0	0	1	0	0	2	0	0	9		857.486	V9GYC9;V9GYW1;V9GY11;V9GYA7;V9GZ03;V9GYJ9;V9GYL9;P51398	V9GYC9	8	16	DAP3	28S ribosomal protein S29, mitochondrial	yes	no	1	0.034239	110.61					By MS/MS
ATDAVLSKR				A	T	K	R		2	1	0	1	0	0	0	0	0	0	1	1	0	0	0	1	1	0	0	1	0	0	9		959.54		REV__E7EQH1					yes	yes	2	0.045524	104.37
ATDDPAARF	MATTGTPTADRGDAAATDDPAARFQVQKHS	DRGDAAATDDPAARFQVQKHSWDGLRSIIH	A	A	T	R	F	Q	3	1	0	2	0	0	0	0	0	0	0	0	0	1	1	0	1	0	0	0	0	0	9		962.446	Q86TI2;M0R2A8;M0QXA6;M0R145;M0QXG6;M0R0I1;M0R3C4;M0R2G6	Q86TI2	16	24	DPP9	Dipeptidyl peptidase 9	yes	no	2	0.024034	119.29				By MS/MS	By MS/MS
ATDDPDPKP				A	T	K	P		1	0	0	3	0	0	0	0	0	0	0	1	0	0	3	0	1	0	0	0	0	0	9		954.429		REV__Q9BW71					yes	yes	2	0.069427	82.279
ATDDPSLL	LLARRMQVDKKRVYLATDDPSLLKEAKTKY	DKKRVYLATDDPSLLKEAKTKYPNYEFISD	L	A	T	L	L	K	1	0	0	2	0	0	0	0	0	0	2	0	0	0	1	1	1	0	0	0	0	0	8		830.402	G3XAD2;Q9BYC5	G3XAD2	278	285	FUT8	Alpha-(1,6)-fucosyltransferase	yes	no	1	0.041266	130.05
ATDDSLHQL	FVVNILAQALYELFSATDDSLHQLRKACFL	LYELFSATDDSLHQLRKACFLYFKLGGECV	S	A	T	Q	L	R	1	0	0	2	0	1	0	0	1	0	2	0	0	0	0	1	1	0	0	0	0	0	9		998.467	E7EVQ6;Q14534;H0YBN7	E7EVQ6	384	392	SQLE	Squalene monooxygenase	yes	no	2	0.0035141	193.96	By matching	By MS/MS	By matching	By matching	By MS/MS
ATDGGKPEL	SLDREEAPAHNLFLTATDGGKPELTGTVQL	HNLFLTATDGGKPELTGTVQLLVTVLDVND	T	A	T	E	L	T	1	0	0	1	0	0	1	2	0	0	1	1	0	0	1	0	1	0	0	0	0	0	9		886.44	Q9UN73;D6RA20;Q9Y5H7;Q9UN72;Q9UN74;Q9Y5H9;Q9Y5I1;Q9Y5I3;Q9Y5H6;Q9Y5H5;A0A087WSW8	Q9UN73	214	222	PCDHA6;PCDHA4;PCDHA5;PCDHA7;PCDHA2;PCDHA11;PCDHA1;PCDHA8;PCDHA9	Protocadherin alpha-6;Protocadherin alpha-5;Protocadherin alpha-7;Protocadherin alpha-4;Protocadherin alpha-2;Protocadherin alpha-11;Protocadherin alpha-1;Protocadherin alpha-8;Protocadherin alpha-9	yes	no	2	0.06846	91.783		By MS/MS
ATDGTSDL	RAGRRNALPDIQSSAATDGTSDLPLKLEAL	PDIQSSAATDGTSDLPLKLEALSVKEDAKE	A	A	T	D	L	P	1	0	0	2	0	0	0	1	0	0	1	0	0	0	0	1	2	0	0	0	0	0	8		778.334	Q5T0Z6;Q9C010	Q5T0Z6	47	54	PKIB	cAMP-dependent protein kinase inhibitor beta	yes	no	1	0.021183	164
ATDITSSL	IIIIFGFWAFGKHSAATDITSSLSDDQVPE	AFGKHSAATDITSSLSDDQVPEAFLVMLLI	A	A	T	S	L	S	1	0	0	1	0	0	0	0	0	1	1	0	0	0	0	2	2	0	0	0	0	0	8		806.402	Q92508	Q92508	1988	1995	PIEZO1	Piezo-type mechanosensitive ion channel component 1	yes	yes	1	0.049726	131.3		By matching			By matching
ATDMTAPASI				A	T	S	I		3	0	0	1	0	0	0	0	0	1	0	0	1	0	1	1	2	0	0	0	0	0	10		976.454		REV__P17844					yes	yes	1	0.1791	72.138
ATDMTFKAK	MGIMSILEEECMFPKATDMTFKAKLFDNHL	ECMFPKATDMTFKAKLFDNHLGKSANFQKP	K	A	T	A	K	L	2	0	0	1	0	0	0	0	0	0	0	2	1	1	0	0	2	0	0	0	0	0	9		1011.51	P12883;P13533	P12883	543	551	MYH7;MYH6	Myosin-7;Myosin-6	yes	no	2	0.11798	65.676			By matching
ATDPGLYQM	VGSCEAKRAEALQSIATDPGLYQMLPRFST	EALQSIATDPGLYQMLPRFSTFISEGVRVN	I	A	T	Q	M	L	1	0	0	1	0	1	0	1	0	0	1	0	1	0	1	0	1	0	1	0	0	0	9		994.443	J3KR72;P49848;C9JTY6	J3KR72	304	312	TAF6	Transcription initiation factor TFIID subunit 6	yes	no	1;2	0.012052	124.59
ATDPGRLLL	GWRCLECTVCEACGKATDPGRLLLCDDCDI	CEACGKATDPGRLLLCDDCDISYHTYCLDP	K	A	T	L	L	C	1	1	0	1	0	0	0	1	0	0	3	0	0	0	1	0	1	0	0	0	0	0	9		954.55	Q8NEZ4;H7C212	Q8NEZ4	1016	1024	KMT2C	Histone-lysine N-methyltransferase 2C	yes	no	2	0.091497	84.568
ATDPNILSL	SAETTELSGKCVVALATDPNILSLSGKVLP	KCVVALATDPNILSLSGKVLPSCDLARRYG	L	A	T	S	L	S	1	0	1	1	0	0	0	0	0	1	2	0	0	0	1	1	1	0	0	0	0	0	9		942.502	Q96LJ7	Q96LJ7	240	248	DHRS1	Dehydrogenase/reductase SDR family member 1	yes	yes	1	0.060261	86.833
ATDPTIHTV	GYHGPLDLYPEFYRIATDPTIHTVPEGRPV	PEFYRIATDPTIHTVPEGRPVNVCVGKEWY	I	A	T	T	V	P	1	0	0	1	0	0	0	0	1	1	0	0	0	0	1	0	3	0	0	1	0	0	9		953.482	H0YCW6;A0A087WZ62;Q9H6U8	H0YCW6	35	43	ALG9	Alpha-1,2-mannosyltransferase ALG9	yes	no	1;2	0.0043366	181.68	By MS/MS	By MS/MS		By MS/MS	By MS/MS
ATDQEMRR	TQLELNITELWQKLRATDQEMRRERQKERD	ELWQKLRATDQEMRRERQKERDLEALVKRF	R	A	T	R	R	E	1	2	0	1	0	1	1	0	0	0	0	0	1	0	0	0	1	0	0	0	0	0	8		1005.47	A0A087WVY5;Q96MR6	A0A087WVY5	1064	1071	CFAP57	Cilia- and flagella-associated protein 57	yes	no	2	0.13189	94.006
ATDQGSKL	PEHALRPGFLSTFALATDQGSKLGLSKNKS	FLSTFALATDQGSKLGLSKNKSIICYYNTY	L	A	T	K	L	G	1	0	0	1	0	1	0	1	0	0	1	1	0	0	0	1	1	0	0	0	0	0	8		818.413	Q9UHA4	Q9UHA4	56	63	LAMTOR3	Ragulator complex protein LAMTOR3	yes	yes	2	0.029665	143.89		By matching			By matching
ATDQTMLVP	SSIFSLTDQGTTDTMATDQTMLVPGLTIPT	GTTDTMATDQTMLVPGLTIPTSDYSAISQL	M	A	T	V	P	G	1	0	0	1	0	1	0	0	0	0	1	0	1	0	1	0	2	0	0	1	0	0	9		974.474	A0A087WYL3;Q17R60	A0A087WYL3	391	399	IMPG1	Interphotoreceptor matrix proteoglycan 1	yes	no	2	0.045944	104.45
ATDRITEGDV				A	T	D	V		1	1	0	2	0	0	1	1	0	1	0	0	0	0	0	0	2	0	0	1	0	0	10		1075.51		REV__E9PHA6					yes	yes	2	0.077352	77.282
ATDSKTVAH				A	T	A	H		2	0	0	1	0	0	0	0	1	0	0	1	0	0	0	1	2	0	0	1	0	0	9		928.461		REV__P20929					yes	yes	2	0.085616	73.616
ATDTENIRF	LNPDSDKIIYSHFTCATDTENIRFVFAAVK	YSHFTCATDTENIRFVFAAVKDTILQLNLK	C	A	T	R	F	V	1	1	1	1	0	0	1	0	0	1	0	0	0	1	0	0	2	0	0	0	0	0	9		1065.51	K7EL62;P50148;P29992	K7EL62	180	188	GNA11;GNAQ	Guanine nucleotide-binding protein G(q) subunit alpha;Guanine nucleotide-binding protein subunit alpha-11	yes	no	2	0.0016484	173.68		By MS/MS	By MS/MS		By MS/MS
ATDTKGHSL	KINHRHYTVNLNTYTATDTKGHSLSVQRLT	NLNTYTATDTKGHSLSVQRLTKSKVDIPAH	T	A	T	S	L	S	1	0	0	1	0	0	0	1	1	0	1	1	0	0	0	1	2	0	0	0	0	0	9		928.461	H7C5R8;Q460N5	H7C5R8	1426	1434	PARP14	Poly [ADP-ribose] polymerase 14	yes	no	2;3	0.00046199	173.73					By MS/MS
ATDTSQGELVHPKALP	______________________________	TDTSQGELVHPKALPLIVGAQLIHADKLGE	M	A	T	L	P	L	2	0	0	1	0	1	1	1	1	0	2	1	0	0	2	1	2	0	0	1	0	0	16		1662.86	B0QZK9;B0QZK8;X6RGJ2;Q5SSJ5	B0QZK9	2	17	HP1BP3	Heterochromatin protein 1-binding protein 3	yes	no	2	4.6852e-07	101.89
ATDVANKT				A	T	K	T		2	0	1	1	0	0	0	0	0	0	0	1	0	0	0	0	2	0	0	1	0	0	8		818.413		REV__B8ZZI9					yes	yes	2	0.12958	94.401
ATDVHQAV	QIIRHKALEEDIENHATDVHQAVKIGQSLS	EEDIENHATDVHQAVKIGQSLSSLTSPAEQ	H	A	T	A	V	K	2	0	0	1	0	1	0	0	1	0	0	0	0	0	0	0	1	0	0	2	0	0	8		839.414	H3BPE1;H3BQK9;H0YD69	H3BPE1	5502	5509	MACF1		yes	no	2	0.1463	99.799
ATDVSNGTV	KLKPPANIAQPVATAATDVSNGTVKKESSN	QPVATAATDVSNGTVKKESSNKEGARMWIN	A	A	T	T	V	K	1	0	1	1	0	0	0	1	0	0	0	0	0	0	0	1	2	0	0	2	0	0	9		862.403	A3KN83	A3KN83	183	191	SBNO1	Protein strawberry notch homolog 1	yes	yes	1	0.051401	101.41
ATDWRGVPS	FHPSTRRVDSPVPRRATDWRGVPSEIDAAF	SPVPRRATDWRGVPSEIDAAFQDADGYAYF	R	A	T	P	S	E	1	1	0	1	0	0	0	1	0	0	0	0	0	0	1	1	1	1	0	1	0	0	9		987.477	P24347	P24347	426	434	MMP11	Stromelysin-3	yes	yes	2	0.066739	83.614				By matching
ATDYGGTSV	ASLPSAMGGGEDEEEATDYGGTSVPTAGEA	GEDEEEATDYGGTSVPTAGEAVRGLETALR	E	A	T	S	V	P	1	0	0	1	0	0	0	2	0	0	0	0	0	0	0	1	2	0	1	1	0	0	9		869.377	Q53EQ6	Q53EQ6	577	585	TIGD5	Tigger transposable element-derived protein 5	yes	yes	1	0.03371	111.04
ATGEAVYTV	CTAPPVTHWAASRCKATGEAVYTVPSSMLC	AASRCKATGEAVYTVPSSMLCISENDQLIL	K	A	T	T	V	P	2	0	0	0	0	0	1	1	0	0	0	0	0	0	0	0	2	0	1	2	0	0	9		909.444	R4GNJ5;A0A0C4DGT6;Q96AP0;R4GMR6	R4GNJ5	211	219	ACD	Adrenocortical dysplasia protein homolog	yes	no	1	0.11203	78.616
ATGLDSSLL				A	T	L	L		1	0	0	1	0	0	0	1	0	0	3	0	0	0	0	2	1	0	0	0	0	0	9		875.46		REV__Q8NFH3					yes	yes	1	0.070118	90.986
ATGTPSTV	KTAQQPALVVETSTAATGTPSTVLHAARPP	VVETSTAATGTPSTVLHAARPPIKLLLSSS	A	A	T	T	V	L	1	0	0	0	0	0	0	1	0	0	0	0	0	0	1	1	3	0	0	1	0	0	8		732.365	H3BS18;Q8WYQ9	H3BS18	506	513	ZCCHC14	Zinc finger CCHC domain-containing protein 14	yes	no	1	0.15781	96.666
ATIGELAQV	DPDPDPNPGVINNVLATIGELAQVSGLEMR	VINNVLATIGELAQVSGLEMRKWVDELFII	L	A	T	Q	V	S	2	0	0	0	0	1	1	1	0	1	1	0	0	0	0	0	1	0	0	1	0	0	9		900.492	P42345	P42345	800	808	MTOR	Serine/threonine-protein kinase mTOR	yes	yes	1;2	0.0011583	167.9	By MS/MS	By MS/MS	By MS/MS	By MS/MS	By MS/MS
ATKSDEEFL				A	T	F	L		1	0	0	1	0	0	2	0	0	0	1	1	0	1	0	1	1	0	0	0	0	0	9		1038.49		REV__Q8N450					yes	yes	2	0.05179	91.041
ATLEVLTLN				A	T	L	N		1	0	1	0	0	0	1	0	0	0	3	0	0	0	0	0	2	0	0	1	0	0	9		972.549		REV__Q9UHM6					yes	yes	1	0.063454	94.662				By MS/MS
ATLPAVVTV	IPVTTIAQPTILTTTATLPAVVTVTTSASG	TILTTTATLPAVVTVTTSASGSKTTVISAV	T	A	T	T	V	T	2	0	0	0	0	0	0	0	0	0	1	0	0	0	1	0	2	0	0	3	0	0	9		869.522	J3QQJ0;Q9UHR5	J3QQJ0	293	301	SAP30BP	SAP30-binding protein	yes	no	1;2	0.032843	100.75		By matching	By matching		By matching
ATLVSTSVM				A	T	V	M		1	0	0	0	0	0	0	0	0	0	1	0	1	0	0	2	2	0	0	2	0	0	9		907.468		REV__Q9ULK5					yes	yes	2	0.11233	67.035
ATMPVVPSV	PASPPLSSTSPTTAAATMPVVPSVASLAPP	SPTTAAATMPVVPSVASLAPPGEASLCLEE	A	A	T	S	V	A	1	0	0	0	0	0	0	0	0	0	0	0	1	0	2	1	1	0	0	3	0	0	9		899.479	B7ZC38;Q9NR46;B7ZC39	B7ZC38	311	319	SH3GLB2	Endophilin-B2	yes	no	1;2	0.022338	121.52
ATPMPTPSV	SPNDLFDIDGGDAGLATPMPTPSVQQSVPL	GGDAGLATPMPTPSVQQSVPLSALELGLET	L	A	T	S	V	Q	1	0	0	0	0	0	0	0	0	0	0	0	1	0	3	1	2	0	0	1	0	0	9		899.442	A3KN83	A3KN83	34	42	SBNO1	Protein strawberry notch homolog 1	yes	yes	1	0.033396	111.29
ATPSSTPETV	TRLSQTTTPTATMSTATPSSTPETVHTSTV	ATMSTATPSSTPETVHTSTVLTTTATTTGA	T	A	T	T	V	H	1	0	0	0	0	0	1	0	0	0	0	0	0	0	2	2	3	0	0	1	0	0	10		988.471	Q9HC84	Q9HC84	2565	2574	MUC5B	Mucin-5B	yes	no	1;2	0.044468	107.59	By MS/MS		By MS/MS
ATQNLLEQSY				A	T	S	Y		1	0	1	0	0	2	1	0	0	0	2	0	0	0	0	1	1	0	1	0	0	0	10		1165.56		REV__Q6KC79					yes	yes	2	0.071306	98.033
ATQSKTLER				A	T	E	R		1	1	0	0	0	1	1	0	0	0	1	1	0	0	0	1	2	0	0	0	0	0	9		1032.56		REV__A0A0D9SFQ2					yes	yes	3	0.06496	72.607		By matching			By matching
ATQVEPLLPGGATLLQ	______________________________	TQVEPLLPGGATLLQAEEHGGLVRKKPPPA	M	A	T	L	Q	A	2	0	0	0	0	2	1	2	0	0	4	0	0	0	2	0	2	0	0	1	0	0	16		1606.89	Q6PKG0;A0A0B4J210	Q6PKG0	2	17	LARP1	La-related protein 1	yes	no	2	0.069156	57.019
ATQVEPLLPGGATLLQAEEHGGLVR	______________________________	GATLLQAEEHGGLVRKKPPPAPEGKGEPGP	M	A	T	V	R	K	3	1	0	0	0	2	3	4	1	0	5	0	0	0	2	0	2	0	0	2	0	0	25		2555.37	Q6PKG0;A0A0B4J210	Q6PKG0	2	26	LARP1	La-related protein 1	yes	no	3	1.279e-28	103.29
ATSDLNIKV	SLNVQKASTERITSNATSDLNIKVDGRAIV	ERITSNATSDLNIKVDGRAIVRGNEGVFIM	N	A	T	K	V	D	1	0	1	1	0	0	0	0	0	1	1	1	0	0	0	1	1	0	0	1	0	0	9		959.529	Q16585	Q16585	212	220	SGCB	Beta-sarcoglycan	yes	yes	2	0.054145	100.02	By matching	By matching
ATSPWEATL				A	T	T	L		2	0	0	0	0	0	1	0	0	0	1	0	0	0	1	1	2	1	0	0	0	0	9		974.471		REV__Q9NTG7					yes	yes	1	0.13323	62.717
ATSSFGGLGGGSVR	______________________________	SATSSFGGLGGGSVRFGPGVAFRAPSIHGG	S	A	T	V	R	F	1	1	0	0	0	0	0	5	0	0	1	0	0	1	0	3	1	0	0	1	0	0	14		1251.62	CON__P08727;P08727;C9JM50	CON__P08727	11	24	KRT19	Keratin, type I cytoskeletal 19	yes	no	2	0.001287	100.93			By MS/MS
ATSVAIEQSL				A	T	S	L		2	0	0	0	0	1	1	0	0	1	1	0	0	0	0	2	1	0	0	1	0	0	10		1017.53		REV__Q9NP58					yes	yes	2	0.037341	89.046
ATTPSVSTL				A	T	T	L		1	0	0	0	0	0	0	0	0	0	1	0	0	0	1	2	3	0	0	1	0	0	9		875.46		REV__B1AN15					yes	yes	1	0.077909	77.741
ATTSPEKIAAA				A	T	A	A		4	0	0	0	0	0	1	0	0	1	0	1	0	0	1	1	2	0	0	0	0	0	11		1058.56		REV__J3KTK1					yes	yes	2	0.069267	73.248
ATVQQLEGR	______________________________	______________________________	M	A	T	G	R	W	1	1	0	0	0	2	1	1	0	0	1	0	0	0	0	0	1	0	0	1	0	0	9		1000.53	Q01469	Q01469	2	10	FABP5	Fatty acid-binding protein, epidermal	yes	yes	2	0.12427	75.825					By MS/MS
ATWSDPHKA	VNAVNPTVVMTSMGQATWSDPHKAKTMLNR	MTSMGQATWSDPHKAKTMLNRIPLGKFAGE	Q	A	T	K	A	K	2	0	0	1	0	0	0	0	1	0	0	1	0	0	1	1	1	1	0	0	0	0	9		1011.48	J3QRQ2;J3QL34;J3KS22;J3QS36;Q7Z4W1	J3QRQ2	28	36	DCXR	L-xylulose reductase	yes	no	2	0.06408	94.302
ATYVFLHTV	SIPVVWTLTNVIHNLATYVFLHTVKGTPFE	NVIHNLATYVFLHTVKGTPFETPDQGKARL	L	A	T	T	V	K	1	0	0	0	0	0	0	0	1	0	1	0	0	1	0	0	2	0	1	2	0	0	9		1049.55	F8VXD5;Q53FV1	F8VXD5	25	33	ORMDL2	ORM1-like protein 2	yes	no	2	0.0097019	149.4		By MS/MS	By MS/MS	By MS/MS	By MS/MS
AVAAGPEPA	PEGSAGSCAPVPAAAAVAAGPEPAPAGPAK	PVPAAAAVAAGPEPAPAGPAKPAGPAALAA	A	A	V	P	A	P	4	0	0	0	0	0	1	1	0	0	0	0	0	0	2	0	0	0	0	1	0	0	9		781.397	O00268	O00268	145	153	TAF4	Transcription initiation factor TFIID subunit 4	yes	yes	1	0.082345	86.866
AVAASIAAG				A	V	A	G		5	0	0	0	0	0	0	1	0	1	0	0	0	0	0	1	0	0	0	1	0	0	9		729.402		REV__Q96D53					yes	yes	1	0.092968	83.287
AVADAEAL				A	V	A	L		4	0	0	1	0	0	1	0	0	0	1	0	0	0	0	0	0	0	0	1	0	0	8		758.381		REV__Q8WXH4					yes	yes	1	0.14987	90.939
AVADIKFSSA	VAEDIMLKEGLGASEAVADIKFSSAGWVSV	LGASEAVADIKFSSAGWVSVTPNFKDRLHL	E	A	V	S	A	G	3	0	0	1	0	0	0	0	0	1	0	1	0	1	0	2	0	0	0	1	0	0	10		1007.53	Q8NC60	Q8NC60	619	628	NOA1	Nitric oxide-associated protein 1	yes	yes	2	0.053768	104.44
AVADTVYRA	RYRGVSFYEVPPHLFAVADTVYRALRTERR	VPPHLFAVADTVYRALRTERRDQAVMISGE	F	A	V	R	A	L	3	1	0	1	0	0	0	0	0	0	0	0	0	0	0	0	1	0	1	2	0	0	9		964.498	F5H6E2;O00159;I3L168;I3L3F5;I3L4D4;I3L501;I3L3Y6;I3L204	F5H6E2	94	102	MYO1C	Unconventional myosin-Ic	yes	no	2	0.025625	128.61		By MS/MS	By MS/MS	By MS/MS
AVADVTLQV	SKFSGNIKNWTSLMAAVADVTLQVHYYNEI	WTSLMAAVADVTLQVHYYNEIHAVWEPLIE	A	A	V	Q	V	H	2	0	0	1	0	1	0	0	0	0	1	0	0	0	0	0	1	0	0	3	0	0	9		914.507	Q709C8	Q709C8	2318	2326	VPS13C	Vacuolar protein sorting-associated protein 13C	yes	yes	1;2	0.079709	87.754
AVAELNYGL	GRRQLLRFQEDLISSAVAELNYGLCLMTRE	EDLISSAVAELNYGLCLMTREARNGEGEPY	S	A	V	G	L	C	2	0	1	0	0	0	1	1	0	0	2	0	0	0	0	0	0	0	1	1	0	0	9		948.492	Q2TAL8	Q2TAL8	520	528	QRICH1	Glutamine-rich protein 1	yes	yes	1;2	0.03063	113.5		By MS/MS	By MS/MS	By MS/MS
AVAGGAPSV	FSPSGKLVQIEYALAAVAGGAPSVGIKAAN	IEYALAAVAGGAPSVGIKAANGVVLATEKK	A	A	V	S	V	G	3	0	0	0	0	0	0	2	0	0	0	0	0	0	1	1	0	0	0	2	0	0	9		727.386	A0A024RA52;P25787;H7C402;H3BT36	A0A024RA52	28	36	PSMA2	Proteasome subunit alpha type;Proteasome subunit alpha type-2	yes	no	1	0.014278	138.48		By MS/MS			By MS/MS
AVAGLVGAV	IIGGVIAVGVFLLLIAVAGLVGAVNHHQVL	VFLLLIAVAGLVGAVNHHQVLLFFYMIILG	I	A	V	A	V	N	3	0	0	0	0	0	0	2	0	0	1	0	0	0	0	0	0	0	0	3	0	0	9		755.454	F8VNT7;F8VP43;Q12999	F8VNT7	60	68	TSPAN31	Tetraspanin-31	yes	no	1	0.073809	79.935		By matching	By matching
AVALDSQID	______________________________	______________________________	M	A	V	I	D	A	2	0	0	2	0	1	0	0	0	1	1	0	0	0	0	1	0	0	0	1	0	0	9		930.466	H3BQ35;Q63HK3	H3BQ35	2	10	ZKSCAN2	Zinc finger protein with KRAB and SCAN domains 2	yes	no	1	0.068637	82.671
AVALGIVGV				A	V	G	V		2	0	0	0	0	0	0	2	0	1	1	0	0	0	0	0	0	0	0	3	0	0	9		797.501		REV__A0A087WY63					yes	yes	1	0.091708	71.995		By matching
AVANIVNSV	RTPKMAYLAGLHANIAVANIVNSVKQRPLQ	GLHANIAVANIVNSVKQRPLQAYKPGALTF	I	A	V	S	V	K	2	0	2	0	0	0	0	0	0	1	0	0	0	0	0	1	0	0	0	3	0	0	9		885.492	Q9BRQ8	Q9BRQ8	305	313	AIFM2	Apoptosis-inducing factor 2	yes	yes	1;2	0.016121	133.81
AVAQQVQQV	HGVTQTEHMATIEAHAVAQQVQQVHVATYT	ATIEAHAVAQQVQQVHVATYTEHSMLSADE	H	A	V	Q	V	H	2	0	0	0	0	4	0	0	0	0	0	0	0	0	0	0	0	0	0	3	0	0	9		969.524	Q16656;C9JP85	Q16656	19	27	NRF1	Nuclear respiratory factor 1	yes	no	2	0.034212	110.63
AVASENVPV				A	V	P	V		2	0	1	0	0	0	1	0	0	0	0	0	0	0	1	1	0	0	0	3	0	0	9		884.46		REV__H7C3Y7					yes	yes	2	0.022509	121.29
AVASLLALI				A	V	L	I		3	0	0	0	0	0	0	0	0	1	3	0	0	0	0	1	0	0	0	1	0	0	9		869.559		REV__Q5T440					yes	yes	1	0.045506	94.163	By MS/MS
AVASSLYDI	WLDHWGQPHSTIKTEAVASSLYDILARGAS	STIKTEAVASSLYDILARGASVNLYMFIGG	E	A	V	D	I	L	2	0	0	1	0	0	0	0	0	1	1	0	0	0	0	2	0	0	1	1	0	0	9		937.476	C9J4G9;E7EQ29;P16278	C9J4G9	129	137	GLB1	Beta-galactosidase	yes	no	1	0.037819	108.24
AVATALAPS				A	V	P	S		4	0	0	0	0	0	0	0	0	0	1	0	0	0	1	1	1	0	0	1	0	0	9		799.444		REV__Q9BZG1					yes	yes	1	0.11233	67.035
AVATFLQSV	LFAQTYGLTGSQDRAAVATFLQSVQVPEFT	GSQDRAAVATFLQSVQVPEFTPKSGVKIHV	A	A	V	S	V	Q	2	0	0	0	0	1	0	0	0	0	1	0	0	1	0	1	1	0	0	2	0	0	9		934.512	P22314;Q5JRR6	P22314	786	794	UBA1	Ubiquitin-like modifier-activating enzyme 1	yes	no	1;2	0.012547	132.08		By MS/MS	By MS/MS	By MS/MS	By MS/MS
AVATLGAAG				A	V	A	G		4	0	0	0	0	0	0	2	0	0	1	0	0	0	0	0	1	0	0	1	0	0	9		729.402		REV__A0A087WZI8					yes	yes	1	0.035208	99.279
AVDAASTL	MEEIEDGRDEGEEEDAVDAASTLENHTQNS	DEGEEEDAVDAASTLENHTQNSSEVSPPSL	D	A	V	T	L	E	3	0	0	1	0	0	0	0	0	0	1	0	0	0	0	1	1	0	0	1	0	0	8		746.381	O94804	O94804	330	337	STK10	Serine/threonine-protein kinase 10	yes	yes	1	0.15728	89.673
AVDAFFTAV	FYLEQCEANLTTLTNAVDAFFTAVATNQPP	LTTLTNAVDAFFTAVATNQPPKIFVAHSKF	N	A	V	A	V	A	3	0	0	1	0	0	0	0	0	0	0	0	0	2	0	0	1	0	0	2	0	0	9		939.47	P56945	P56945	761	769	BCAR1	Breast cancer anti-estrogen resistance protein 1	yes	yes	1	0.10772	79.597
AVDALLQGAV	SRSPPSVSPTHDPQVAVDALLQGAVGPEVS	HDPQVAVDALLQGAVGPEVSSLSIHGRAGS	V	A	V	A	V	G	3	0	0	1	0	1	0	1	0	0	2	0	0	0	0	0	0	0	0	2	0	0	10		955.534	Q8TEJ3	Q8TEJ3	751	760	SH3RF3	SH3 domain-containing RING finger protein 3	yes	yes	1	0.11888	83.265
AVDAVAAEL	EAIETDIVAYSGRVQAVDAVAAELAAERYH	YSGRVQAVDAVAAELAAERYHDIKRIAARQ	Q	A	V	E	L	A	4	0	0	1	0	0	1	0	0	0	1	0	0	0	0	0	0	0	0	2	0	0	9		857.449	O15020;A4QPE4	O15020	483	491	SPTBN2	Spectrin beta chain, non-erythrocytic 2	yes	no	1	0.11234	69.176
AVDAVIAEL	SKGANPVEIRRGVMLAVDAVIAELKKQSKP	RRGVMLAVDAVIAELKKQSKPVTTPEEIAQ	L	A	V	E	L	K	3	0	0	1	0	0	1	0	0	1	1	0	0	0	0	0	0	0	0	2	0	0	9		899.496	P10809;E7EXB4;E7ESH4	P10809	147	155	HSPD1	60 kDa heat shock protein, mitochondrial	yes	no	1;2	0.026916	106.43			By matching	By matching	By MS/MS
AVDDASEL				A	V	E	L		2	0	0	2	0	0	1	0	0	0	1	0	0	0	0	1	0	0	0	1	0	0	8		818.366		REV__Q9Y4G8					yes	yes	1	0.079831	106.85	By matching
AVDDGVNTF	VLRGSTDNLMDDIERAVDDGVNTFKVLTRD	MDDIERAVDDGVNTFKVLTRDKRLVPGGGA	R	A	V	T	F	K	1	0	1	2	0	0	0	1	0	0	0	0	0	1	0	0	1	0	0	2	0	0	9		936.419	P50990	P50990	391	399	CCT8	T-complex protein 1 subunit theta	yes	yes	1;2	3.0066e-12	224.28	By MS/MS	By MS/MS	By MS/MS	By MS/MS	By MS/MS
AVDDITSI	LFKEQWEKQVRVLTDAVDDITSIDDFLAVS	QVRVLTDAVDDITSIDDFLAVSENHILEDV	D	A	V	S	I	D	1	0	0	2	0	0	0	0	0	2	0	0	0	0	0	1	1	0	0	1	0	0	8		832.418	P35221;G3XAM7;Q9UI47	P35221	501	508	CTNNA1;CTNNA3	Catenin alpha-1;Catenin alpha-3	yes	no	1	0.095471	119.06
AVDDPAAI	ITNLIFNFLASDLMMAVDDPAAITSEIRKK	LASDLMMAVDDPAAITSEIRKKILSKLSEE	M	A	V	A	I	T	3	0	0	2	0	0	0	0	0	1	0	0	0	0	1	0	0	0	0	1	0	0	8		770.381	O94874	O94874	596	603	UFL1	E3 UFM1-protein ligase 1	yes	yes	1	0.040563	136.08		By MS/MS
AVDDPGLVF	YARHYNIPVIHAFRRAVDDPGLVFNQLPKM	IHAFRRAVDDPGLVFNQLPKMLYPEYHKVH	R	A	V	V	F	N	1	0	0	2	0	0	0	1	0	0	1	0	0	1	1	0	0	0	0	2	0	0	9		931.465	Q9UJX0	Q9UJX0	401	409	OSGIN1	Oxidative stress-induced growth inhibitor 1	yes	yes	1;2	0.014612	118.69	By MS/MS	By MS/MS	By MS/MS	By MS/MS	By MS/MS
AVDDSNDHVL	TCIAFSKSNGGTNLCAVDDSNDHVLSVWDW	GTNLCAVDDSNDHVLSVWDWQKEEKLADVK	C	A	V	V	L	S	1	0	1	3	0	0	0	0	1	0	1	0	0	0	0	1	0	0	0	2	0	0	10		1083.48	G3V3N9;F8W717;O00423;H0YJK4	G3V3N9	331	340	EML1	Echinoderm microtubule-associated protein-like 1	yes	no	2	0.055425	80.438
AVDEDRKMYL	SMQKDTPQEMEQTRSAVDEDRKMYLQAAIV	EQTRSAVDEDRKMYLQAAIVRIMKARKVLR	S	A	V	Y	L	Q	1	1	0	2	0	0	1	0	0	0	1	1	1	0	0	0	0	0	1	1	0	0	10		1238.6	A0A0A0MTN0;Q13617	A0A0A0MTN0	684	693	CUL2	Cullin-2	yes	no	2	0.060795	92.051
AVDEPQML	YLDDPDLKYGQHPPDAVDEPQMLTNEKLSI	YGQHPPDAVDEPQMLTNEKLSIFDANESGF	D	A	V	M	L	T	1	0	0	1	0	1	1	0	0	0	1	0	1	0	1	0	0	0	0	1	0	0	8		901.422	P26358	P26358	374	381	DNMT1	DNA (cytosine-5)-methyltransferase 1	yes	yes	1;2	0.014771	162.31		By MS/MS	By matching		By MS/MS
AVDERHHSV	QEELEKGTPEPGPLNAVDERHHSVLMSLLC	EPGPLNAVDERHHSVLMSLLCAHLGLSPKD	N	A	V	S	V	L	1	1	0	1	0	0	1	0	2	0	0	0	0	0	0	1	0	0	0	2	0	0	9		1048.51	B9ZVU2;F8WAN0;E7EMB6;E7ETB3;Q9ULA0	B9ZVU2	236	244	DNPEP	Aspartyl aminopeptidase	yes	no	3	0.075871	89.047
AVDESNDHML	CCVGFSKSNGGNLLCAVDESNDHMLSVWDW	GNLLCAVDESNDHMLSVWDWAKETKVVDVK	C	A	V	M	L	S	1	0	1	2	0	0	1	0	1	0	1	0	1	0	0	1	0	0	0	1	0	0	10		1129.47	K7ERR9;K7ELI8;K7EKU5;A0A0C4DGQ7;C9JRL6;K7EIK7;O95834	K7ERR9	45	54	EML2	Echinoderm microtubule-associated protein-like 2	yes	no	2	0.034351	93.374		By matching			By MS/MS
AVDESVLLL	ELQLQAAPGSLCALRAVDESVLLLRPDREL	SLCALRAVDESVLLLRPDRELSNRSVYGMF	R	A	V	L	L	R	1	0	0	1	0	0	1	0	0	0	3	0	0	0	0	1	0	0	0	2	0	0	9		957.538	F5GXP1;H0YGG5;A8K2U0	F5GXP1	105	113	A2ML1	Alpha-2-macroglobulin-like protein 1	yes	no	1	0.019824	113.25					By matching
AVDGKEMVTM	GAELENLVNQAALKAAVDGKEMVTMKELEF	AALKAAVDGKEMVTMKELEFSKDKILMGPE	A	A	V	T	M	K	1	0	0	1	0	0	1	1	0	0	0	1	2	0	0	0	1	0	0	2	0	0	10		1079.5	Q96I63;Q96TA2	Q96I63	558	567	YME1L1	ATP-dependent zinc metalloprotease YME1L1	yes	no	2	0.002123	169.41	By MS/MS	By MS/MS	By MS/MS	By MS/MS	By MS/MS
AVDGNTVEL	SNVEEADAAMAASPHAVDGNTVELKRAVSR	MAASPHAVDGNTVELKRAVSREDSARPGAH	H	A	V	E	L	K	1	0	1	1	0	0	1	1	0	0	1	0	0	0	0	0	1	0	0	2	0	0	9		916.45	Q13151	Q13151	71	79	HNRNPA0	Heterogeneous nuclear ribonucleoprotein A0	yes	yes	1;2	0.0030622	154.35	By MS/MS	By MS/MS	By MS/MS	By MS/MS	By MS/MS
AVDGRTVNL	KEYIPTVFDNYSAQSAVDGRTVNLNLWDTA	NYSAQSAVDGRTVNLNLWDTAGQEEYDRLR	S	A	V	N	L	N	1	1	1	1	0	0	0	1	0	0	1	0	0	0	0	0	1	0	0	2	0	0	9		943.509	P84095	P84095	45	53	RHOG	Rho-related GTP-binding protein RhoG	yes	yes	2	0.073278	80.219
AVDGSGTKF	ALHCCRGHAGSVDSIAVDGSGTKFCSGSWD	GSVDSIAVDGSGTKFCSGSWDKMLKIWSTV	I	A	V	K	F	C	1	0	0	1	0	0	0	2	0	0	0	1	0	1	0	1	1	0	0	1	0	0	9		880.429	Q9GZL7	Q9GZL7	196	204	WDR12	Ribosome biogenesis protein WDR12	yes	yes	2	0.029726	103.74		By matching	By matching
AVDHGSDEV	WREATKAAREALLSSAVDHGSDEVKFRQDL	EALLSSAVDHGSDEVKFRQDLMNIAGTTLS	S	A	V	E	V	K	1	0	0	2	0	0	1	1	1	0	0	0	0	0	0	1	0	0	0	2	0	0	9		927.393	P78371;F5GWF6;F8VQ14	P78371	145	153	CCT2	T-complex protein 1 subunit beta	yes	no	2	0.05406	100.07
AVDISSSL	AKGLDLGGRGGVQVPAVDISSSLGGRAVEV	RGGVQVPAVDISSSLGGRAVEVQGPSLESG	P	A	V	S	L	G	1	0	0	1	0	0	0	0	0	1	1	0	0	0	0	3	0	0	0	1	0	0	8		790.407	Q09666	Q09666	277	284	AHNAK	Neuroblast differentiation-associated protein AHNAK	yes	no	1	0.084759	104.8
AVDKDTTNV	KCAPRGKNGFTPLHMAVDKDTTNVGRYPVG	FTPLHMAVDKDTTNVGRYPVGRFPSLHVVK	M	A	V	N	V	G	1	0	1	2	0	0	0	0	0	0	0	1	0	0	0	0	2	0	0	2	0	0	9		961.472	Q9BSK4	Q9BSK4	542	550	FEM1A	Protein fem-1 homolog A	yes	yes	2	0.02577	117.4		By MS/MS
AVDKKAAGAGKVT	AVRDMRQTVAVGVIKAVDKKAAGAGKVTKS	IKAVDKKAAGAGKVTKSAQKAQKAK_____	K	A	V	V	T	K	4	0	0	1	0	0	0	2	0	0	0	3	0	0	0	0	1	0	0	2	0	0	13		1214.7	Q5VTE0;P68104;A0A087WVQ9	Q5VTE0	440	452	EEF1A1P5;EEF1A1	Putative elongation factor 1-alpha-like 3;Elongation factor 1-alpha 1	yes	no	2;3	1.467e-09	118.52	By MS/MS		By MS/MS	By MS/MS
AVDKKAAGAGKVTKSA	AVRDMRQTVAVGVIKAVDKKAAGAGKVTKS	VDKKAAGAGKVTKSAQKAQKAK________	K	A	V	S	A	Q	5	0	0	1	0	0	0	2	0	0	0	4	0	0	0	1	1	0	0	2	0	0	16		1500.86	Q5VTE0;P68104;A0A087WVQ9	Q5VTE0	440	455	EEF1A1P5;EEF1A1	Putative elongation factor 1-alpha-like 3;Elongation factor 1-alpha 1	yes	no	3	1.6324e-14	124.25			By MS/MS	By MS/MS
AVDKKAAGAGKVTKSAQ	AVRDMRQTVAVGVIKAVDKKAAGAGKVTKS	DKKAAGAGKVTKSAQKAQKAK_________	K	A	V	A	Q	K	5	0	0	1	0	1	0	2	0	0	0	4	0	0	0	1	1	0	0	2	0	0	17		1628.92	Q5VTE0;P68104;A0A087WVQ9	Q5VTE0	440	456	EEF1A1P5;EEF1A1	Putative elongation factor 1-alpha-like 3;Elongation factor 1-alpha 1	yes	no	3	2.583e-26	129.11	By MS/MS
AVDKKAAGAGKVTKSAQKA	AVRDMRQTVAVGVIKAVDKKAAGAGKVTKS	KAAGAGKVTKSAQKAQKAK___________	K	A	V	K	A	Q	6	0	0	1	0	1	0	2	0	0	0	5	0	0	0	1	1	0	0	2	0	0	19		1828.05	Q5VTE0;P68104;A0A087WVQ9	Q5VTE0	440	458	EEF1A1P5;EEF1A1	Putative elongation factor 1-alpha-like 3;Elongation factor 1-alpha 1	yes	no	3	0.0004735	76.704
AVDKKAAGAGKVTKSAQKAQKA	AVRDMRQTVAVGVIKAVDKKAAGAGKVTKS	GAGKVTKSAQKAQKAK______________	K	A	V	K	A	K	7	0	0	1	0	2	0	2	0	0	0	6	0	0	0	1	1	0	0	2	0	0	22		2155.24	Q5VTE0;P68104;A0A087WVQ9	Q5VTE0	440	461	EEF1A1P5;EEF1A1	Putative elongation factor 1-alpha-like 3;Elongation factor 1-alpha 1	yes	no	3	5.7734e-77	139.51
AVDKKAAGAGKVTKSAQKAQKAK	AVRDMRQTVAVGVIKAVDKKAAGAGKVTKS	AGKVTKSAQKAQKAK_______________	K	A	V	A	K	-	7	0	0	1	0	2	0	2	0	0	0	7	0	0	0	1	1	0	0	2	0	0	23		2283.34	Q5VTE0;P68104;A0A087WVQ9	Q5VTE0	440	462	EEF1A1P5;EEF1A1	Putative elongation factor 1-alpha-like 3;Elongation factor 1-alpha 1	yes	no	4	1.2142e-05	73.405
AVDKPITL	QVPPVISPHLKEYVIAVDKPITLSCEADGL	HLKEYVIAVDKPITLSCEADGLPPPDITWH	I	A	V	T	L	S	1	0	0	1	0	0	0	0	0	1	1	1	0	0	1	0	1	0	0	1	0	0	8		855.507	Q96RW7	Q96RW7	4091	4098	HMCN1	Hemicentin-1	yes	yes	1;2	0.029442	120.46	By matching				By matching
AVDKTGRIL	AGSIMREGRDRVVNLAVDKTGRILACHGTD	DRVVNLAVDKTGRILACHGTDSVLELFCIL	L	A	V	I	L	A	1	1	0	1	0	0	0	1	0	1	1	1	0	0	0	0	1	0	0	1	0	0	9		971.576	Q9UNX4	Q9UNX4	286	294	WDR3	WD repeat-containing protein 3	yes	yes	2;3	0.0488	90.657	By matching	By matching	By matching		By MS/MS
AVDLGGTNL	ISQDIDHILETLSALAVDLGGTNLRVAIVS	ETLSALAVDLGGTNLRVAIVSMKGEIVKKY	L	A	V	N	L	R	1	0	1	1	0	0	0	2	0	0	2	0	0	0	0	0	1	0	0	1	0	0	9		858.445	Q9Y223	Q9Y223	411	419	GNE	Bifunctional UDP-N-acetylglucosamine 2-epimerase/N-acetylmannosamine kinase;UDP-N-acetylglucosamine 2-epimerase (hydrolyzing);N-acetylmannosamine kinase	yes	yes	1	0.035963	98.904
AVDLPQDI	VGNRTLRRRRKVKRMAVDLPQDISNKRTMT	RRKVKRMAVDLPQDISNKRTMTQPPEGCRD	M	A	V	D	I	S	1	0	0	2	0	1	0	0	0	1	1	0	0	0	1	0	0	0	0	1	0	0	8		869.449	Q9NW75	Q9NW75	168	175	GPATCH2	G patch domain-containing protein 2	yes	yes	2	0.14424	91.9			By matching
AVDLPVTL	SPNVNASTEETEMASAVDLPVTLTETEANF	EETEMASAVDLPVTLTETEANFPPEYEKFW	S	A	V	T	L	T	1	0	0	1	0	0	0	0	0	0	2	0	0	0	1	0	1	0	0	2	0	0	8		826.48	Q86UA1;G3V5M7;F8WB90	Q86UA1	63	70	PRPF39	Pre-mRNA-processing factor 39	yes	no	1;2	0.063538	114.54					By matching
AVDNQVYV	LTTGPAHWELLQRSRAVDNQVYVATASPAR	ELLQRSRAVDNQVYVATASPARDDKASYVA	R	A	V	Y	V	A	1	0	1	1	0	1	0	0	0	0	0	0	0	0	0	0	0	0	1	3	0	0	8		906.445	Q9NQR4	Q9NQR4	196	203	NIT2	Omega-amidase NIT2	yes	yes	1	0.1131	114.72
AVDNSVPQI	VFETRRPQVMKIQVLAVDNSVPQIAVNKGA	MKIQVLAVDNSVPQIAVNKGASTLRTLATG	L	A	V	Q	I	A	1	0	1	1	0	1	0	0	0	1	0	0	0	0	1	1	0	0	0	2	0	0	9		941.482	Q5SZK8	Q5SZK8	1650	1658	FREM2	FRAS1-related extracellular matrix protein 2	yes	yes	1;2	0.0043568	176.29	By MS/MS	By MS/MS			By MS/MS
AVDNVAHTI	GQDFLIFNKDTLSWLAVDNVAHTIKQAWEA	DTLSWLAVDNVAHTIKQAWEANQHELLYQK	L	A	V	T	I	K	2	0	1	1	0	0	0	0	1	1	0	0	0	0	0	0	1	0	0	2	0	0	9		938.482	Q95460	Q95460	153	161	MR1	Major histocompatibility complex class I-related gene protein	yes	yes	2	0.076149	88.954
AVDPDEPVHGAP	YVVICKPKMGYTDILAVDPDEPVHGAPFYF	DILAVDPDEPVHGAPFYFSLPNTSPEISRL	L	A	V	A	P	F	2	0	0	2	0	0	1	1	1	0	0	0	0	0	3	0	0	0	0	2	0	0	12		1202.56	Q14574	Q14574	596	607	DSC3	Desmocollin-3	yes	yes	2	0.053861	95.531					By MS/MS
AVDPEVTETV				A	V	T	V		1	0	0	1	0	0	2	0	0	0	0	0	0	0	1	0	2	0	0	3	0	0	10		1058.51		REV__A0A087WYC1					yes	yes	3	0.1261	67.993
AVDPGLPSV	AVLTSPVLVPGCPSKAVDPGLPSVKQEPPD	PGCPSKAVDPGLPSVKQEPPDPEEDKEENK	K	A	V	S	V	K	1	0	0	1	0	0	0	1	0	0	1	0	0	0	2	1	0	0	0	2	0	0	9		853.455	K7EN65;K7EPZ6;A0A0A0MS90;Q9UIS9	K7EN65	164	172	MBD1	Methyl-CpG-binding domain protein 1	yes	no	2	0.097219	70.67
AVDPNGAFL	PVHSMVAHLDAVTCLAVDPNGAFLMSGSHD	DAVTCLAVDPNGAFLMSGSHDCSLRLWSLD	L	A	V	F	L	M	2	0	1	1	0	0	0	1	0	0	1	0	0	1	1	0	0	0	0	1	0	0	9		902.45	F5GYK2;Q9NRL3;M0R317	F5GYK2	567	575	STRN4	Striatin-4	yes	no	1;2	0.011523	125.81		By matching	By matching		By MS/MS
AVDPNGLYL	LIHSMVAHLEAVTSLAVDPNGLYLMSGSHD	EAVTSLAVDPNGLYLMSGSHDCSIRLWNLE	L	A	V	Y	L	M	1	0	1	1	0	0	0	1	0	0	2	0	0	0	1	0	0	0	1	1	0	0	9		960.492	O43815	O43815	713	721	STRN	Striatin	yes	yes	1	0.087694	85.064
AVDPQITSL	PQKCESFLPPEFRSFAVDPQITSLDVLQHI	PEFRSFAVDPQITSLDVLQHILIRAFDLSG	F	A	V	S	L	D	1	0	0	1	0	1	0	0	0	1	1	0	0	0	1	1	1	0	0	1	0	0	9		942.502	C9JMI8;Q3MII6	C9JMI8	71	79	TBC1D25	TBC1 domain family member 25	yes	no	1;2	0.06496	84.498					By matching
AVDPQPSVV	______________________________	______________________________	V	A	V	V	V	T	1	0	0	1	0	1	0	0	0	0	0	0	0	0	2	1	0	0	0	3	0	0	9		910.476	Q99541;Q5SYF3;Q5SYF5;Q5SYF4	Q99541	5	13	PLIN2	Perilipin-2	yes	no	1;2	0.014575	137.84		By MS/MS			By MS/MS
AVDRAITHL	KSKPGAAMVEMADGYAVDRAITHLNNNFMF	EMADGYAVDRAITHLNNNFMFGQKLNVCVS	Y	A	V	H	L	N	2	1	0	1	0	0	0	0	1	1	1	0	0	0	0	0	1	0	0	1	0	0	9		994.556	M0QXS5;P14866;M0QYT0	M0QXS5	372	380	HNRNPL	Heterogeneous nuclear ribonucleoprotein L	yes	no	3	0.086715	73.196		By matching
AVDRTTEL	NLIAIIRDQIKHLQAAVDRTTELSRQRIAS	QIKHLQAAVDRTTELSRQRIASQELGPAVD	A	A	V	E	L	S	1	1	0	1	0	0	1	0	0	0	1	0	0	0	0	0	2	0	0	1	0	0	8		903.466	Q8TD16	Q8TD16	644	651	BICD2	Protein bicaudal D homolog 2	yes	yes	2	0.057818	117.4
AVDSAVYGV	SLNMATGMDSWVALAAVDSAVYGVQRGAKK	SWVALAAVDSAVYGVQRGAKKPLERVFQFL	A	A	V	G	V	Q	2	0	0	1	0	0	0	1	0	0	0	0	0	0	0	1	0	0	1	3	0	0	9		879.434	P01031	P01031	604	612	C5	Complement C5;Complement C5 beta chain;Complement C5 alpha chain;C5a anaphylatoxin;Complement C5 alpha chain	yes	yes	1	0.017657	128.75		By MS/MS			By MS/MS
AVDSPAASF	VLIRLSPRHIPRHRQAVDSPAASFCRGLLS	IPRHRQAVDSPAASFCRGLLSQPGPSSLMP	Q	A	V	S	F	C	3	0	0	1	0	0	0	0	0	0	0	0	0	1	1	2	0	0	0	1	0	0	9		863.403	Q9H6R4;A0A0C4DFX0	Q9H6R4	1025	1033	NOL6	Nucleolar protein 6	yes	no	1	0.027899	115.69					By MS/MS
AVDSSGSVL	PFLQTAVSPESSALAAVDSSGSVLLLTSSL	ESSALAAVDSSGSVLLLTSSLNCSFGSAHL	A	A	V	V	L	L	1	0	0	1	0	0	0	1	0	0	1	0	0	0	0	3	0	0	0	2	0	0	9		833.413	B4DPG6;J3KPJ0;Q6P531	B4DPG6	207	215	GGT6	Gamma-glutamyltransferase 6;Gamma-glutamyltransferase 6 heavy chain;Gamma-glutamyltransferase 6 light chain	yes	no	1	0.067217	83.377
AVDSTGTYM	PLAKILCHRGGVRAVAVDSTGTYMATSGLD	GGVRAVAVDSTGTYMATSGLDHQLKIFDLR	V	A	V	Y	M	A	1	0	0	1	0	0	0	1	0	0	0	0	1	0	0	1	2	0	1	1	0	0	9		943.396	H0Y6G3;A0A140T9L0;A0A0G2JJL1;O15213	H0Y6G3	293	301	WDR46	WD repeat-containing protein 46	yes	no	1;2	2.5463e-11	217.5					By MS/MS
AVDSVVSL	TMVVAELEKTLSGCPAVDSVVSLLDGVVEK	KTLSGCPAVDSVVSLLDGVVEKLSVLKRKA	P	A	V	S	L	L	1	0	0	1	0	0	0	0	0	0	1	0	0	0	0	2	0	0	0	3	0	0	8		788.428	B4DVN3;E7ESC7;Q7L5Y9;D6RA86;D6RE80;D6RDW4;D6REW7;D6RIB6;B4DQT1;D6RID6	B4DVN3	62	69	MAEA	Macrophage erythroblast attacher	yes	no	1	0.063538	114.54	By matching	By matching			By MS/MS
AVDTAAQI	GKDYLTLNEDLRSWTAVDTAAQISEQKSND	EDLRSWTAVDTAAQISEQKSNDASEAEHQR	T	A	V	Q	I	S	3	0	0	1	0	1	0	0	0	1	0	0	0	0	0	0	1	0	0	1	0	0	8		787.408	Q6DU44;P13747	Q6DU44	156	163	HLA-E	HLA class I histocompatibility antigen, alpha chain E	yes	no	1;2	0.040796	143.02					By MS/MS
AVDTSSEI	______________________________	______________________________	A	A	V	E	I	T	1	0	0	1	0	0	1	0	0	1	0	0	0	0	0	2	1	0	0	1	0	0	8		820.381	B8ZZQ6;P06454;B8ZZA1	B8ZZQ6	5	12	PTMA	Prothymosin alpha;Prothymosin alpha, N-terminally processed;Thymosin alpha-1	yes	no	1	0.007038	169.69		By MS/MS		By MS/MS	By MS/MS
AVDVVAIGL	FPGWKVGVTALQQAPAVDVVAIGLMSGQVI	ALQQAPAVDVVAIGLMSGQVIIHNIKFNET	P	A	V	G	L	M	2	0	0	1	0	0	0	1	0	1	1	0	0	0	0	0	0	0	0	3	0	0	9		855.507	A0A0A0MTB8;Q8NI36	A0A0A0MTB8	202	210	WDR36	WD repeat-containing protein 36	yes	no	2	0.059267	97.071
AVDWDPTAL	IDCGEDRAFIGNAYIAVDWDPTALHLRYQT	IGNAYIAVDWDPTALHLRYQTSQERVVDEH	I	A	V	A	L	H	2	0	0	2	0	0	0	0	0	0	1	0	0	0	1	0	1	1	0	1	0	0	9		986.471	K7EQL6;Q8NFA0	K7EQL6	866	874	USP32	Ubiquitin carboxyl-terminal hydrolase;Ubiquitin carboxyl-terminal hydrolase 32	yes	no	1	0.048207	103.02
AVEAEKSEI				A	V	E	I		2	0	0	0	0	0	3	0	0	1	0	1	0	0	0	1	0	0	0	1	0	0	9		974.492		REV__H0YJH6					yes	yes	1	0.059049	87.435
AVEAKKTYVRD	RLLKAPALPLLCRGLAVEAKKTYVRDKPHV	CRGLAVEAKKTYVRDKPHVNVGTIGHVDHG	L	A	V	R	D	K	2	1	0	1	0	0	1	0	0	0	0	2	0	0	0	0	1	0	1	2	0	0	11		1278.69	P49411;H3BNU3	P49411	44	54	TUFM	Elongation factor Tu, mitochondrial	yes	no	3	0.074994	75.819
AVEDKGIVI				A	V	V	I		1	0	0	1	0	0	1	1	0	2	0	1	0	0	0	0	0	0	0	2	0	0	9		942.539		REV__A0A0D9SEX5					yes	yes	2	0.057853	88.029		By MS/MS	By MS/MS
AVEDSVLLL	SVAWNPSPAVCLVAAAVEDSVLLLNPALGD	VCLVAAAVEDSVLLLNPALGDRLVAGSTDQ	A	A	V	L	L	N	1	0	0	1	0	0	1	0	0	0	3	0	0	0	0	1	0	0	0	2	0	0	9		957.538	Q14137	Q14137	474	482	BOP1	Ribosome biogenesis protein BOP1	yes	yes	1	0.021869	111.28
AVEGLVTAL				A	V	A	L		2	0	0	0	0	0	1	1	0	0	2	0	0	0	0	0	1	0	0	2	0	0	9		871.501		REV__Q16540					yes	yes	1	0.056778	98.503		By matching		By MS/MS
AVERALPAL				A	V	A	L		3	1	0	0	0	0	1	0	0	0	2	0	0	0	1	0	0	0	0	1	0	0	9		938.555		REV__E7ERJ7					yes	yes	2	0.084123	74.415
AVESILSVL				A	V	V	L		1	0	0	0	0	0	1	0	0	1	2	0	0	0	0	2	0	0	0	2	0	0	9		929.543		REV__C9JER0					yes	yes	2	0.14754	60.294
AVETILLGI				A	V	G	I		1	0	0	0	0	0	1	1	0	2	2	0	0	0	0	0	1	0	0	1	0	0	9		927.564		REV__Q9UP38					yes	yes	2	0.024975	118.06
AVFDKTLAEL	VIQWLLEEKLCALQCAVFDKTLAELKTRVE	CALQCAVFDKTLAELKTRVEKIECNKRHKT	C	A	V	E	L	K	2	0	0	1	0	0	1	0	0	0	2	1	0	1	0	0	1	0	0	1	0	0	10		1105.6	Q6VMQ6;F5GYR7;F5H592	Q6VMQ6	613	622	ATF7IP	Activating transcription factor 7-interacting protein 1	yes	no	2	0.028044	117.81		By matching
AVFGGTLQV	WDVFTDYISIVMLMIAVFGGTLQVTQDKMI	IVMLMIAVFGGTLQVTQDKMICLPCKWVTK	I	A	V	Q	V	T	1	0	0	0	0	1	0	2	0	0	1	0	0	1	0	0	1	0	0	2	0	0	9		890.486	Q8IWT6	Q8IWT6	39	47	LRRC8A	Volume-regulated anion channel subunit LRRC8A	yes	yes	1	0.074916	89.369
AVFPHLTVV	MELEAMSRYTSPVNPAVFPHLTVVLLAIGM	TSPVNPAVFPHLTVVLLAIGMFFTAWFFVY	P	A	V	V	V	L	1	0	0	0	0	0	0	0	1	0	1	0	0	1	1	0	1	0	0	3	0	0	9		981.565	F5GWH5;F5H7Z5;P61165	F5GWH5	16	24	TMEM258	Transmembrane protein 258	yes	no	2	0.067751	92.191
AVFSEVNYHGILVYEVEILA				A	V	L	A		2	0	1	0	0	0	3	1	1	2	2	0	0	1	0	1	0	0	2	4	0	0	20		2264.17		REV__Q96QP1					yes	yes	3	0.093495	27.7
AVFTGIFDSV	QAFVHVAVAGGLCAVAVFTGIFDSVSV___	GLCAVAVFTGIFDSVSV_____________	V	A	V	S	V	S	1	0	0	1	0	0	0	1	0	1	0	0	0	2	0	1	1	0	0	2	0	0	10		1054.53	C9JV55;C9JIP7;Q14656	C9JV55	22	31	TMEM187	Transmembrane protein 187	yes	no	1	0.018064	140.98
AVGDGPPRV	VTGGNTYAVPALPPGAVGDGPPRVDFPRSR	PALPPGAVGDGPPRVDFPRSRLRFKEKLGE	G	A	V	R	V	D	1	1	0	1	0	0	0	2	0	0	0	0	0	0	2	0	0	0	0	2	0	0	9		866.461	Q08345;A0A0G2JI85;H0YAH6;A2ABM8;A0A140T972	Q08345	595	603	DDR1	Epithelial discoidin domain-containing receptor 1	yes	no	2	0.02215	120.92	By MS/MS	By MS/MS	By MS/MS	By MS/MS	By MS/MS
AVGGLGKLGKDAVED	QRSSLLEKGLDGAKKAVGGLGKLGKDAVED	AVGGLGKLGKDAVEDLESVGKGAVHDVKDV	K	A	V	E	D	L	2	0	0	2	0	0	1	4	0	0	2	2	0	0	0	0	0	0	0	2	0	0	15		1427.76	P81605	P81605	76	90	DCD	Dermcidin;Survival-promoting peptide;DCD-1	yes	yes	3	0.00065606	74.789			By MS/MS	By MS/MS
AVGLADVQA				A	V	Q	A		3	0	0	1	0	1	0	1	0	0	1	0	0	0	0	0	0	0	0	2	0	0	9		842.45		REV__Q8N6I1					yes	yes	1	0.094078	82.913
AVGLAVLNV	GVEYFNTFGGSPVSCAVGLAVLNVLEKEQL	GSPVSCAVGLAVLNVLEKEQLQDHATSVGS	C	A	V	N	V	L	2	0	1	0	0	0	0	1	0	0	2	0	0	0	0	0	0	0	0	3	0	0	9		854.523	H7BYK2;Q8IUZ5	H7BYK2	50	58	PHYKPL	5-phosphohydroxy-L-lysine phospho-lyase	yes	no	1	0.091602	72.021
AVGSSSGLL	LPGLLSHGLLAGLSFAVGSSSGLLPLLLLL	LAGLSFAVGSSSGLLPLLLLLLLPLLAAQG	F	A	V	L	L	P	1	0	0	0	0	0	0	2	0	0	2	0	0	0	0	3	0	0	0	1	0	0	9		789.423	Q9UL54	Q9UL54	958	966	TAOK2	Serine/threonine-protein kinase TAO2	yes	yes	2	0.082345	86.866
AVGSVSAAP				A	V	A	P		3	0	0	0	0	0	0	1	0	0	0	0	0	0	1	2	0	0	0	2	0	0	9		757.397		REV__F5H0R1					yes	yes	1	0.066878	92.692
AVHDSFVAV	SSPSFFSKHANTLITAVHDSFVAVGKDAPD	ANTLITAVHDSFVAVGKDAPDVVVSAIWKE	T	A	V	A	V	G	2	0	0	1	0	0	0	0	1	0	0	0	0	1	0	1	0	0	0	3	0	0	9		943.476	Q5UIP0;H7BZN3	Q5UIP0	481	489	RIF1	Telomere-associated protein RIF1	yes	no	2	0.043727	105.27
AVHEDIVAV	ENKEIILQGLKHLNRAVHEDIVAVELLPKS	LKHLNRAVHEDIVAVELLPKSQWVAPSSVV	R	A	V	A	V	E	2	0	0	1	0	0	1	0	1	1	0	0	0	0	0	0	0	0	0	3	0	0	9		951.503	G3V1J5;Q9Y2L1;F2Z2C0	G3V1J5	124	132	DIS3	Exosome complex exonuclease RRP44	yes	no	2	0.025395	117.7
AVIDVGINRV	GIPNLITADMIKEGAAVIDVGINRVHDPVT	IKEGAAVIDVGINRVHDPVTAKPKLVGDVD	A	A	V	R	V	H	1	1	1	1	0	0	0	1	0	2	0	0	0	0	0	0	0	0	0	3	0	0	10		1054.61	P13995;B9A062	P13995	270	279	MTHFD2	Bifunctional methylenetetrahydrofolate dehydrogenase/cyclohydrolase, mitochondrial;NAD-dependent methylenetetrahydrofolate dehydrogenase;Methenyltetrahydrofolate cyclohydrolase	yes	no	2	0.011856	133.68	By MS/MS	By MS/MS	By MS/MS		By MS/MS
AVIEHLERL	PHLRIRTKGSGRITAAVIEHLERLALVDFG	SGRITAAVIEHLERLALVDFGSREAVARLE	A	A	V	R	L	A	1	1	0	0	0	0	2	0	1	1	2	0	0	0	0	0	0	0	0	1	0	0	9		1078.61	H0YIV9;F8VRU3;O43716	H0YIV9	67	75	GATC	Glutamyl-tRNA(Gln) amidotransferase subunit C, mitochondrial	yes	no	2;3	0.03488	99.442		By matching	By matching	By MS/MS	By matching
AVIEKQVLE	THKLHKILGDKVNNTAVIEKQVLELWDRLY	DKVNNTAVIEKQVLELWDRLYHSWFVKNVT	T	A	V	L	E	L	1	0	0	0	0	1	2	0	0	1	1	1	0	0	0	0	0	0	0	2	0	0	9		1027.59	H7C0G1;Q9H330	H7C0G1	147	155	TMEM245	Transmembrane protein 245	yes	no	2	0.022357	110.81
AVIGAVVDV	TSPSPKAGAATGRIVAVIGAVVDVQFDEGL	ATGRIVAVIGAVVDVQFDEGLPPILNALEV	V	A	V	D	V	Q	2	0	0	1	0	0	0	1	0	1	0	0	0	0	0	0	0	0	0	4	0	0	9		841.491	P06576;F8W0P7	P06576	65	73	ATP5B	ATP synthase subunit beta, mitochondrial	yes	no	1	0.060242	96.51
AVIGDVIRV	TVEHLAIKCHWTQRAAVIGDVIRVYSGHQG	HWTQRAAVIGDVIRVYSGHQGRTIIFCETK	A	A	V	R	V	Y	1	1	0	1	0	0	0	1	0	2	0	0	0	0	0	0	0	0	0	3	0	0	9		940.571	Q9NR30	Q9NR30	425	433	DDX21	Nucleolar RNA helicase 2	yes	yes	2	0.048913	92.47			By matching
AVIGGVVAV	DSRAGEEGSIRAVDHAVIGGVVAVVVFAML	IRAVDHAVIGGVVAVVVFAMLCLLIILGRY	H	A	V	A	V	V	2	0	0	0	0	0	0	2	0	1	0	0	0	0	0	0	0	0	0	4	0	0	9		783.485	A0A087X0T8;A0A087X105;A0A087WZW4;A0A087X1W8;A0A0A0MTJ8;A0A087WZR6;X5DQS5;Q9BY67	A0A087X0T8	306	314	CADM1	Cell adhesion molecule 1	yes	no	1	0.075774	89.08		By MS/MS	By MS/MS
AVIGSVLTTI	VPMFISQNALAADPSAVIGSVLTTIMAADP	AADPSAVIGSVLTTIMAADPDEGANGEIEY	S	A	V	T	I	M	1	0	0	0	0	0	0	1	0	2	1	0	0	0	0	1	2	0	0	2	0	0	10		972.586	Q6V0I7	Q6V0I7	1541	1550	FAT4	Protocadherin Fat 4	yes	yes	2	0.072228	107.32
AVITGFFTV	SFPIASKDCIPCSELAVITGFFTVTSYLSL	IPCSELAVITGFFTVTSYLSLSTHAEPYTR	L	A	V	T	V	T	1	0	0	0	0	0	0	1	0	1	0	0	0	2	0	0	2	0	0	2	0	0	9		953.522	O76024	O76024	433	441	WFS1	Wolframin	yes	yes	1	0.041446	106.42
AVKACESTM				A	V	T	M		2	0	0	0	1	0	1	0	0	0	0	1	1	0	0	1	1	0	0	1	0	0	9		938.42		REV__F8W6C1					yes	yes	2	0.098783	81.635
AVKGGYDVEI	GSGSELHDLRWIEEEAVKGGYDVEIKNITD	WIEEEAVKGGYDVEIKNITDELGVLGVAGP	E	A	V	E	I	K	1	0	0	1	0	0	1	2	0	1	0	1	0	0	0	0	0	0	1	2	0	0	10		1049.54	Q8TCC6;Q9UI17	Q8TCC6	450	459	DMGDH	Dimethylglycine dehydrogenase, mitochondrial	yes	no	2	0.065591	77.058		By MS/MS
AVLAAVTEV	QRFWESNSAAHKEICAVLAAVTEVIRSQGG	AHKEICAVLAAVTEVIRSQGGKETETEYFA	C	A	V	E	V	I	3	0	0	0	0	0	1	0	0	0	1	0	0	0	0	0	1	0	0	3	0	0	9		871.501	Q5JTH9;A0A087X1U8	Q5JTH9	126	134	RRP12	RRP12-like protein	yes	no	1;2	0.011375	126.16	By MS/MS	By MS/MS	By MS/MS	By MS/MS	By MS/MS
AVLDLTISV				A	V	S	V		1	0	0	1	0	0	0	0	0	1	2	0	0	0	0	1	1	0	0	2	0	0	9		929.543		REV__A0A0A0MRC3					yes	yes	1	0.069212	82.386
AVLEALTGV	YMQAVNRERERQVVMAVLEALTGVLRSCGT	ERQVVMAVLEALTGVLRSCGTLTLKPPGRL	M	A	V	G	V	L	2	0	0	0	0	0	1	1	0	0	2	0	0	0	0	0	1	0	0	2	0	0	9		871.501	H0YMR4;Q8TEX9;H0YN07;H0YN14	H0YMR4	234	242	IPO4	Importin-4	yes	no	1	0.0048025	148.54	By MS/MS	By MS/MS	By MS/MS	By MS/MS	By MS/MS
AVLEEIYLL	KLIIPWKNLYTQPVEAVLEEIYLLIVPSSR	YTQPVEAVLEEIYLLIVPSSRIKYDPLKEE	E	A	V	L	L	I	1	0	0	0	0	0	2	0	0	1	3	0	0	0	0	0	0	0	1	1	0	0	9		1061.6	Q96RL7	Q96RL7	81	89	VPS13A	Vacuolar protein sorting-associated protein 13A	yes	yes	1	0.055246	99.384
AVLEKRVEL	AFKINELKAEVANHLAVLEKRVELEGLKVV	EVANHLAVLEKRVELEGLKVVEIEKCKSDI	L	A	V	E	L	E	1	1	0	0	0	0	2	0	0	0	2	1	0	0	0	0	0	0	0	2	0	0	9		1055.63	O76083	O76083	182	190	PDE9A	High affinity cGMP-specific 3,5-cyclic phosphodiesterase 9A	yes	yes	3	0.068732	78.516	By MS/MS
AVLGAVMAV	PIVGIVAGLAVLAVLAVLGAVMAVVMCRRK	AVLAVLAVLGAVMAVVMCRRKSSAACVGLR	L	A	V	A	V	V	3	0	0	0	0	0	0	1	0	0	1	0	1	0	0	0	0	0	0	3	0	0	9		829.473	A0A0G2JIF0;A0A0G2JH50;A2BF26;Q9TNN7;P30505;P30508;A0A140T962;A0A140T9J9;A0A140T9B3;Q29963	P30508	322	330	HLA-C	HLA class I histocompatibility antigen, Cw-5 alpha chain;HLA class I histocompatibility antigen, Cw-8 alpha chain;HLA class I histocompatibility antigen, Cw-12 alpha chain;HLA class I histocompatibility antigen, Cw-6 alpha chain	no	no	1;2	0.10377	80.498
AVLGSIAGV				A	V	G	V		2	0	0	0	0	0	0	2	0	1	1	0	0	0	0	1	0	0	0	2	0	0	9		785.465		REV__Q9BVC6					yes	yes	1	0.0043133	150.07
AVLIATWLGL	HPVVARICEPIDGIDAVLIATWLGLDPTQF	IDGIDAVLIATWLGLDPTQFRVHHYHKDEE	D	A	V	G	L	D	2	0	0	0	0	0	0	1	0	1	3	0	0	0	0	0	1	1	0	1	0	0	10		1055.64	A0A087WU64;A6NMQ1;P09884	A0A087WU64	1231	1240	POLA1	DNA polymerase;DNA polymerase alpha catalytic subunit	yes	no	3	0.079701	89.355
AVLNPYIQV				A	V	Q	V		1	0	1	0	0	1	0	0	0	1	1	0	0	0	1	0	0	0	1	2	0	0	9		1015.57		REV__K7ESJ3					yes	yes	2	0.074983	79.307		By matching
AVLPFSPAL	SCPHMLRAPARVLGEAVLPFSPALAEVTLG	ARVLGEAVLPFSPALAEVTLGIGRGRRVIL	E	A	V	A	L	A	2	0	0	0	0	0	0	0	0	0	2	0	0	1	2	1	0	0	0	1	0	0	9		913.527	F5H4F1;Q99638	F5H4F1	141	149	RAD9A	Cell cycle checkpoint control protein RAD9A	yes	no	1;2	0.054081	89.903
AVLTGLVEA	VCWRLVEQVPDRAMEAVLTGLVEAALGPEV	PDRAMEAVLTGLVEAALGPEVLSRLLGNLV	E	A	V	E	A	A	2	0	0	0	0	0	1	1	0	0	2	0	0	0	0	0	1	0	0	2	0	0	9		871.501	Q9Y4R8;H3BRS3	Q9Y4R8	266	274	TELO2	Telomere length regulation protein TEL2 homolog	yes	no	1	0.016026	134.12			By matching
AVMESIQGV	TIRPNSPYDLCSRFAAVMESIQGVSTVTVK	LCSRFAAVMESIQGVSTVTVK_________	A	A	V	G	V	S	1	0	0	0	0	1	1	1	0	1	0	0	1	0	0	1	0	0	0	2	0	0	9		932.464	G3V1N5;B4E3L3;Q96RU2	G3V1N5	739	747	USP28	Ubiquitin carboxyl-terminal hydrolase;Ubiquitin carboxyl-terminal hydrolase 28	yes	no	2	0.061488	95.793
AVMGIVSEV	TRMPDGPVALEESYSAVMGIVSEVEQYVKV	LEESYSAVMGIVSEVEQYVKVWLQYQCLWD	S	A	V	E	V	E	1	0	0	0	0	0	1	1	0	1	0	0	1	0	0	1	0	0	0	3	0	0	9		903.474	Q14204	Q14204	1039	1047	DYNC1H1	Cytoplasmic dynein 1 heavy chain 1	yes	yes	1;2	0.022626	121.14
AVMTDLPVI	KPGRAVEGPSTVLTTAVMTDLPVISNILSR	STVLTTAVMTDLPVISNILSRLFESSQYLD	T	A	V	V	I	S	1	0	0	1	0	0	0	0	0	1	1	0	1	0	1	0	1	0	0	2	0	0	9		957.52	Q7Z3U7;F8VZV1	Q7Z3U7	738	746	MON2	Protein MON2 homolog	yes	no	1;2	0.030199	113.85			By MS/MS	By MS/MS
AVNEFLQLS				A	V	L	S		1	0	1	0	0	1	1	0	0	0	2	0	0	1	0	1	0	0	0	1	0	0	9		1019.53		REV__Q3SXM0					yes	yes	2	0.068637	82.671					By matching
AVNGLGIID				A	V	I	D		1	0	1	1	0	0	0	2	0	2	1	0	0	0	0	0	0	0	0	1	0	0	9		870.481		REV__Q9Y5G3					yes	yes	2	0.033623	100.07			By MS/MS
AVPHTSYER	PQFYATFWSLTMYDLAVPHTSYEREVNKLK	LTMYDLAVPHTSYEREVNKLKVQMKAIDDN	L	A	V	E	R	E	1	1	0	0	0	0	1	0	1	0	0	0	0	0	1	1	1	0	1	1	0	0	9		1058.51	A0A0C4DG98;Q8NI27	A0A0C4DG98	778	786	THOC2	THO complex subunit 2	yes	no	3	0.1637	49.418
AVQDFLHEI	ETAAIFHYLIIENRDAVQDFLHEIYFLPDH	IIENRDAVQDFLHEIYFLPDHPELKKIKAV	D	A	V	E	I	Y	1	0	0	1	0	1	1	0	1	1	1	0	0	1	0	0	0	0	0	1	0	0	9		1070.54	Q13535	Q13535	1244	1252	ATR	Serine/threonine-protein kinase ATR	yes	yes	2	0.047319	93.262			By matching
AVQEKVFEL	QLQIPRIEDGNNFGVAVQEKVFELMTSLHT	GNNFGVAVQEKVFELMTSLHTKLEGFHTQI	V	A	V	E	L	M	1	0	0	0	0	1	2	0	0	0	1	1	0	1	0	0	0	0	0	2	0	0	9		1061.58	H0YLU2;Q06323	H0YLU2	69	77	PSME1	Proteasome activator complex subunit 1	yes	no	2	0.040084	107.1
[truncated: 10,985 more rows]
[truncated: 454 more columns]
