# Supplementary material for: The Effect of Interferons on Presentation of Defective Ribosomal Products as HLA Peptides
Source: Mol Cell Proteomics. 2021 Jun 1;20:100105. doi: 10.1016/j.mcpro.2021.100105 (PMC8724922; doi:10.1016/j.mcpro.2021.100105)
Supplement: Supplemental Table S2 [file mmc3.xlsx]

## Sheet: Sheet1
Supplementary table S2: MaxQuant output of the cellular proteome quantified in the Dynamic SILAC experiment
Protein IDs	Majority protein IDs	Peptide counts (all)	Peptide counts (razor+unique)	Peptide counts (unique)	Protein names	Gene names	Fasta headers	Number of proteins	Peptides	Razor + unique peptides	Unique peptides	Peptides 1- control for labeling Proteins	Peptides 1- control for labeling Proteins	Peptides 1- 12hr control Proteins	Peptides 1- 12hr IFN-B Proteins	Peptides 1- 12hr IFN-Y Proteins	Peptides 1- 16hr control Proteins	Peptides 1- 16hr IFN-B Proteins	Peptides 1- 16hr IFN-Y Proteins	Peptides 1- 20hr control Proteins	Peptides 1- 20hr IFN-B Proteins	Peptides 1- 20hr IFN-Y Proteins	Peptides 2- control for labeling Proteins	Peptides 2- control for labeling Proteins	Peptides 2- 12hr control Proteins	Peptides 2- 12hr IFN-B Proteins	Peptides 2- 12hr IFN-Y Proteins	Peptides 2- 16hr control Proteins	Peptides 2- 16hr IFN-B Proteins	Peptides 2- 16hr IFN-Y Proteins	Peptides 2- 20hr control Proteins	Peptides 2- 20hr IFN-B Proteins	Peptides 2- 20hr IFN-Y Proteins	Razor + unique peptides 1- control for labeling Proteins	Razor + unique peptides 1- control for labeling Proteins	Razor + unique peptides 1- 12hr control Proteins	Razor + unique peptides 1- 12hr IFN-B Proteins	Razor + unique peptides 1- 12hr IFN-Y Proteins	Razor + unique peptides 1- 16hr control Proteins	Razor + unique peptides 1- 16hr IFN-B Proteins	Razor + unique peptides 1- 16hr IFN-Y Proteins	Razor + unique peptides 1- 20hr control Proteins	Razor + unique peptides 1- 20hr IFN-B Proteins	Razor + unique peptides 1- 20hr IFN-Y Proteins	Razor + unique peptides 2- control for labeling Proteins	Razor + unique peptides 2- control for labeling Proteins	Razor + unique peptides 2- 12hr control Proteins	Razor + unique peptides 2- 12hr IFN-B Proteins	Razor + unique peptides 2- 12hr IFN-Y Proteins
A0A024QZ33;Q9H0G5;K7ERM9	A0A024QZ33;Q9H0G5;K7ERM9	4;4;2	4;4;2	4;4;2	Nuclear speckle splicing regulatory protein 1	CCDC55;NSRP1	;;	3	4	4	4	3	1	1	1	1	0	0	1	0	0	0	1	0	1	2	2	2	2	2	1	0	0	3	1	1	1	1	0	0	1	0	0	0	1	0	1	2	2
A0A0D9SFH9;A0A1B0GW34;A0A1B0GV71;A0A0A0MRC7;A0A1B0GWD3;A0A024QZB8;Q13286;H3BR00;O95090;H3BQ48;Q9UBD8;H3BNK7;A0A1B0GV41;O95086;Q2TA70;B4DFF3;A0A1B0GWH8;H3BPL0;A0A0D9SF04;Q9UBH5;Q9UP10;A0A1B0GUX3;H3BR84;A0A1B0GUU4;H3BMN4;F6TI76;B4DMY6	A0A0D9SFH9;A0A1B0GW34;A0A1B0GV71;A0A0A0MRC7;A0A1B0GWD3;A0A024QZB8;Q13286;H3BR00;O95090;H3BQ48;Q9UBD8;H3BNK7;A0A1B0GV41;O95086;Q2TA70;B4DFF3	3;3;3;3;3;3;3;2;2;2;2;2;2;2;2;2;1;1;1;1;1;1;1;1;1;1;1	3;3;3;3;3;3;3;2;2;2;2;2;2;2;2;2;1;1;1;1;1;1;1;1;1;1;1	3;3;3;3;3;3;3;2;2;2;2;2;2;2;2;2;1;1;1;1;1;1;1;1;1;1;1	Battenin	CLN3	;;;;;;;;;;;;;;;	27	3	3	3	1	2	1	1	1	2	2	1	2	1	1	1	2	1	2	2	1	1	1	1	1	1	1	2	1	1	1	2	2	1	2	1	1	1	2	1	2	2
A0A024QZX5;A0A087X1N8;P35237;C9JTJ8;C9JVA8	A0A024QZX5;A0A087X1N8;P35237	18;18;18;1;1	18;18;18;1;1	17;17;17;0;0	Serpin B6	SERPINB6	;;	5	18	18	17	1	10	10	8	11	8	10	6	11	11	7	0	7	9	11	11	15	14	13	10	12	11	1	10	10	8	11	8	10	6	11	11	7	0	7	9	11	11
A0A024R216;Q9Y3E1;H3BPQ6;H3BPM9	A0A024R216;Q9Y3E1	11;11;3;3	8;8;1;3	8;8;1;3	Hepatoma-derived growth factor-related protein 3	HDGFRP3	;	4	11	8	8	1	4	6	5	5	3	4	4	5	4	4	0	3	3	2	3	5	2	4	4	3	3	0	2	4	3	3	1	3	3	3	3	3	0	2	0	1	1
A0A024R4E5;Q00341;H0Y394;H7C0A4;C9JIZ1;C9J5E5;H7BZC3;H7C2D1;C9JZI8;C9JHZ8;C9JES8;C9JHS7;C9JT62;C9JK79;C9JBS3;C9JEJ8;C9JHN6;C9JQ82;C9JMQ6;H7C3D0;C9JHS9;C9J739	A0A024R4E5;Q00341;H0Y394	87;86;63;27;21;19;19;16;15;14;14;13;8;8;6;6;6;5;3;2;1;1	87;86;63;27;21;19;19;16;15;14;14;13;8;8;6;6;6;5;3;2;1;1	87;86;63;27;21;19;19;16;15;14;14;13;8;8;6;6;6;5;3;2;1;1	Vigilin	HDLBP	;;	22	87	87	87	17	61	66	62	60	55	58	64	61	63	61	12	52	55	54	53	56	55	54	56	58	56	17	61	66	62	60	55	58	64	61	63	61	12	52	55	54	53
A0A024R4M0;P46781;B5MCT8;C9JM19;F2Z3C0;A8MXK4	A0A024R4M0;P46781;B5MCT8;C9JM19	27;27;20;20;7;7	27;27;20;20;7;7	27;27;20;20;7;7	40S ribosomal protein S9	RPS9	;;;	6	27	27	27	3	21	19	21	20	21	19	21	19	22	20	0	20	21	22	19	20	19	18	23	21	21	3	21	19	21	20	21	19	21	19	22	20	0	20	21	22	19
K7EN05;K7EPC8;A0A024R7E8;K7EQ44;K7EMV4;P60002	K7EN05;K7EPC8;A0A024R7E8;K7EQ44;K7EMV4;P60002	1;1;1;1;1;1	1;1;1;1;1;1	1;1;1;1;1;1	Transcription elongation factor 1 homolog	ELOF1	;;;;;	6	1	1	1	0	0	0	0	0	0	0	0	0	0	0	0	1	0	1	1	0	1	0	1	0	1	0	0	0	0	0	0	0	0	0	0	0	0	1	0	1	1
A0A024RA52;P25787;C9JCK5;H3BT36;H7C402	A0A024RA52;P25787;C9JCK5	19;19;11;2;1	19;19;11;2;1	19;19;11;2;1	Proteasome subunit alpha type;Proteasome subunit alpha type-2	PSMA2	;;	5	19	19	19	0	13	15	13	15	15	15	16	15	14	17	0	9	10	10	11	11	11	13	11	12	12	0	13	15	13	15	15	15	16	15	14	17	0	9	10	10	11
A0A024RAC6;Q14241	A0A024RAC6;Q14241	3;2	3;2	3;2	Transcription elongation factor B polypeptide 3	TCEB3	;	2	3	3	3	1	0	0	1	0	0	1	1	0	0	1	0	0	0	0	0	0	1	0	0	0	0	1	0	0	1	0	0	1	1	0	0	1	0	0	0	0	0
E9PRM7;A0A0J9YWM3;A0A024RCG2;Q96BI1	E9PRM7;A0A0J9YWM3;A0A024RCG2;Q96BI1	4;4;4;4	4;4;4;4	4;4;4;4	Solute carrier family 22 member 18	SLC22A18	;;;	4	4	4	4	0	2	2	3	1	2	2	1	2	0	1	0	2	0	3	2	2	2	0	1	1	1	0	2	2	3	1	2	2	1	2	0	1	0	2	0	3	2
G8JLL2;A0A0G2JK02;A0A0G2JIU6;A0A0G2JHB6;A0A0G2JKR3;A0A140T9Y1;A0A0G2JLL3;A0A0G2JLA3;A0A0G2JH76;A0A024RCQ8;A0A140T8X7;Q9UMR5;A0A0G2JLK3;A0A0G2JLK6	G8JLL2;A0A0G2JK02;A0A0G2JIU6;A0A0G2JHB6;A0A0G2JKR3;A0A140T9Y1;A0A0G2JLL3;A0A0G2JLA3;A0A0G2JH76;A0A024RCQ8;A0A140T8X7;Q9UMR5;A0A0G2JLK3;A0A0G2JLK6	2;2;2;2;2;2;2;2;2;2;2;2;1;1	2;2;2;2;2;2;2;2;2;2;2;2;1;1	2;2;2;2;2;2;2;2;2;2;2;2;1;1	Lysosomal thioesterase PPT2	PPT2;hCG_1999928	;;;;;;;;;;;;;	14	2	2	2	0	0	0	0	0	1	1	0	0	1	0	0	0	2	0	0	0	1	1	1	0	1	0	0	0	0	0	1	1	0	0	1	0	0	0	2	0	0
A0A024RCR6;A0A0G2JK23;P46379;A0A0G2JL47;F6S6P2;X6REW1;A0A0G2JJM1;F6UR09;F6U1F2;F6XTU0;A0A0G2JJR8;A0A1B0GX79;F6WML8;F6VEM6;F6X9W3;F6U341;H0Y710;F6TC96;H0Y4L1	A0A024RCR6;A0A0G2JK23;P46379;A0A0G2JL47;F6S6P2;X6REW1;A0A0G2JJM1	36;36;36;33;18;18;18;12;12;12;12;12;12;12;12;12;11;10;8	36;36;36;33;18;18;18;12;12;12;12;12;12;12;12;12;11;10;8	36;36;36;33;18;18;18;12;12;12;12;12;12;12;12;12;11;10;8	Large proline-rich protein BAG6	BAT3;BAG6	;;;;;;	19	36	36	36	14	20	23	22	23	18	22	20	19	18	21	6	19	18	22	21	19	15	18	18	18	14	14	20	23	22	23	18	22	20	19	18	21	6	19	18	22	21
A0A044PY82;Q96FF7;K7ELQ6	A0A044PY82;Q96FF7	9;9;1	9;9;1	9;9;1	Uncharacterized protein LOC113230	LOC113230	;	3	9	9	9	0	3	4	2	2	3	2	3	0	2	0	0	2	3	4	2	4	1	2	3	3	2	0	3	4	2	2	3	2	3	0	2	0	0	2	3	4	2
A0A067XG54;Q8NB49;H7C0E8	A0A067XG54;Q8NB49	5;5;1	5;5;1	4;4;1	Phospholipid-transporting ATPase;Phospholipid-transporting ATPase IG	ATP11C	;	3	5	5	4	0	0	0	0	0	0	0	0	0	0	0	0	1	3	0	1	3	0	1	1	0	1	0	0	0	0	0	0	0	0	0	0	0	0	1	3	0	1
G5E9M9;A0A075B6E4;A0A0A6YYI5;G5E9M7;Q14135;C9JBN2;F8WBN7;F8W708;E7ERW0;E7EQU6;E7EWF5;C9JX59;E7EUJ2	G5E9M9;A0A075B6E4;A0A0A6YYI5;G5E9M7;Q14135;C9JBN2;F8WBN7;F8W708;E7ERW0;E7EQU6;E7EWF5	4;4;4;4;4;2;2;2;2;2;2;1;1	4;4;4;4;4;2;2;2;2;2;2;1;1	4;4;4;4;4;2;2;2;2;2;2;1;1	Transcription cofactor vestigial-like protein 4	VGLL4	;;;;;;;;;;	13	4	4	4	0	2	1	0	1	0	1	2	2	1	1	0	3	2	1	1	1	1	3	1	1	2	0	2	1	0	1	0	1	2	2	1	1	0	3	2	1	1
A0A075B6E9;Q96NW7	A0A075B6E9;Q96NW7	3;3	2;2	2;2	Leucine-rich repeat-containing protein 7	LRRC7	;	2	3	2	2	0	2	0	0	0	0	0	0	0	0	0	0	2	0	0	0	1	0	1	0	0	0	0	2	0	0	0	0	0	0	0	0	0	0	1	0	0	0
A0A075B6F9;M0R1K2;M0QX85;M0R1T7	A0A075B6F9	17;8;5;3	1;0;0;0	1;0;0;0		NOSIP		4	17	1	1	1	10	9	8	9	7	9	7	9	6	6	0	11	11	12	9	8	10	9	8	8	9	0	1	0	0	0	0	0	0	0	0	0	0	0	0	0	0
A0A087WV90;E9PDN5;A0A087WTU7;A0A075B6G3;P11532;E7EQS5;F8VX32;E7ESB2;H0Y304;E7EQR9;F5GZY3;H0Y3E8;Q4G0X0;Q14172	A0A087WV90;E9PDN5;A0A087WTU7;A0A075B6G3;P11532;E7EQS5;F8VX32;E7ESB2;H0Y304	11;11;11;11;11;6;6;6;6;5;4;2;2;1	10;10;10;10;10;6;6;6;6;5;4;2;1;1	10;10;10;10;10;6;6;6;6;5;4;2;1;1	Dystrophin	DMD	;;;;;;;;	14	11	10	10	1	2	3	1	4	2	5	4	3	2	4	0	1	2	1	0	0	1	2	0	1	3	1	2	2	0	3	1	4	3	2	1	4	0	0	2	1	0
A0A075B6T1;Q9C0C7;H0YE34	A0A075B6T1;Q9C0C7	4;4;1	4;4;1	4;4;1	Activating molecule in BECN1-regulated autophagy protein 1	AMBRA1	;	3	4	4	4	0	0	0	0	0	0	0	0	0	2	1	0	2	2	1	1	1	1	1	1	0	0	0	0	0	0	0	0	0	0	0	2	1	0	2	2	1	1
A0A075B6T4;Q9NVX7;E9PL18;E9PQ38	A0A075B6T4;Q9NVX7	3;3;1;1	3;3;1;1	3;3;1;1	Kelch repeat and BTB domain-containing protein 4	KBTBD4	;	4	3	3	3	1	1	0	0	0	0	0	0	2	1	1	1	0	0	1	1	0	1	1	1	0	0	1	1	0	0	0	0	0	0	2	1	1	1	0	0	1	1
A0A075B746;P82921	A0A075B746;P82921	2;2	2;2	2;2	28S ribosomal protein S21, mitochondrial	MRPS21	;	2	2	2	2	0	0	0	0	0	0	0	0	0	0	0	0	2	1	2	0	2	0	2	1	1	1	0	0	0	0	0	0	0	0	0	0	0	0	2	1	2	0
E9PKH0;M3ZCP1;A0A075B788;X6R433;A0A0A0MT22;P08575;A0A140TA57;M9MMK9;A0A140TA77;A0A140TA68;A0A0G2JNW2	E9PKH0;M3ZCP1;A0A075B788;X6R433;A0A0A0MT22;P08575;A0A140TA57;M9MMK9;A0A140TA77;A0A140TA68;A0A0G2JNW2	2;2;2;2;2;2;1;1;1;1;1	2;2;2;2;2;2;1;1;1;1;1	2;2;2;2;2;2;1;1;1;1;1	Protein-tyrosine-phosphatase;Receptor-type tyrosine-protein phosphatase C	PTPRC	;;;;;;;;;;	11	2	2	2	0	1	0	1	1	0	0	0	0	1	0	0	0	1	0	0	0	0	0	1	0	1	0	1	0	1	1	0	0	0	0	1	0	0	0	1	0	0
A0A087WY75;A0A075B7F8;A8CG34;Q96HA1	A0A087WY75;A0A075B7F8;A8CG34;Q96HA1	1;1;1;1	1;1;1;1	1;1;1;1	Nuclear envelope pore membrane protein POM 121C;Nuclear envelope pore membrane protein POM 121	POM121C;POM121	;;;	4	1	1	1	0	1	0	0	1	1	0	0	0	0	0	0	0	0	1	1	0	1	0	0	0	0	0	1	0	0	1	1	0	0	0	0	0	0	0	0	1	1
A0A087WSV0;Q9HB09;M0QZM6;I6LJZ7;M0R1Z8;M0R1K0;I6LJZ9	A0A087WSV0;Q9HB09;M0QZM6;I6LJZ7	7;6;4;4;3;2;2	7;6;4;4;3;2;2	6;5;3;3;2;1;1	Bcl-2-like protein 12	BCL2L12	;;;	7	7	7	6	0	3	4	4	4	3	1	2	2	2	2	0	5	2	3	4	1	1	2	3	4	4	0	3	4	4	4	3	1	2	2	2	2	0	5	2	3	4
V9HW75;A0A087WSV8;P80303;E9PKG6;Q2L696;E9PLR0;E9PLE9;H0YEG8;H0YD18;E9PM22;E9PJP3	V9HW75;A0A087WSV8;P80303;E9PKG6;Q2L696;E9PLR0;E9PLE9	22;22;20;19;19;12;12;7;3;3;2	21;21;19;18;18;11;11;7;3;3;2	21;21;19;18;18;11;11;7;3;3;2	Nucleobindin-2;Nesfatin-1	HEL-S-109;NUCB2;Nucb2	;;;;;;	11	22	21	21	3	7	11	13	11	11	10	11	10	9	11	0	7	4	4	4	5	3	8	3	2	2	2	7	10	12	10	10	9	10	9	8	10	0	6	3	3	3
A0A087X2I2;A0A087WT12;P36969;K7ERP4;K7EKX7;R4GNE4;K7ENB4;K7EJ20;A0A087X247;A0A0A0MTT1	A0A087X2I2;A0A087WT12;P36969;K7ERP4;K7EKX7;R4GNE4;K7ENB4;K7EJ20	8;8;8;6;6;6;6;6;3;3	8;8;8;6;6;6;6;6;3;3	8;8;8;6;6;6;6;6;3;3	Glutathione peroxidase;Phospholipid hydroperoxide glutathione peroxidase, mitochondrial	GPX4	;;;;;;;	10	8	8	8	0	4	4	2	3	2	2	3	1	2	2	0	4	0	5	3	2	3	2	3	3	1	0	4	4	2	3	2	2	3	1	2	2	0	4	0	5	3
A0A087WT18;Q96A73;D6RAJ7	A0A087WT18;Q96A73	6;6;1	6;6;1	6;6;1	Putative monooxygenase p33MONOX	KIAA1191	;	3	6	6	6	0	1	2	1	1	1	1	2	0	2	0	0	0	1	1	1	2	1	2	0	0	1	0	1	2	1	1	1	1	2	0	2	0	0	0	1	1	1
A0A087WT20;Q9NV06;B3KME9;E5RHM4;A0A087X1F8	A0A087WT20;Q9NV06;B3KME9	17;17;9;5;4	17;17;9;5;4	17;17;9;5;4	DDB1- and CUL4-associated factor 13	DCAF13	;;	5	17	17	17	0	7	9	6	6	4	4	5	4	4	5	0	10	7	8	6	6	8	5	6	4	6	0	7	9	6	6	4	4	5	4	4	5	0	10	7	8	6
Q5VVW5;A0A087WT42;Q9NY64	Q5VVW5;A0A087WT42;Q9NY64	1;1;1	1;1;1	1;1;1	Solute carrier family 2, facilitated glucose transporter member 8	SLC2A8	;;	3	1	1	1	0	0	0	1	0	1	0	1	1	0	0	0	1	1	1	0	1	0	1	0	1	0	0	0	0	1	0	1	0	1	1	0	0	0	1	1	1	0
A0A087WT45;Q4V328;A0A075B793;A0A087WXA6;A0A087WZF5;A0A087WW92	A0A087WT45;Q4V328;A0A075B793	28;28;26;10;3;1	28;28;26;10;3;1	28;28;26;10;3;1	GRIP1-associated protein 1	GRIPAP1	;;	6	28	28	28	1	10	13	15	12	9	11	10	11	12	10	0	11	9	10	10	7	11	9	7	5	9	1	10	13	15	12	9	11	10	11	12	10	0	11	9	10	10
A0A087WT53;Q96QZ7;A0A087WXD2;H7C5T8;H7C535	A0A087WT53;Q96QZ7;A0A087WXD2;H7C5T8;H7C535	2;2;1;1;1	2;2;1;1;1	1;1;0;0;0	Membrane-associated guanylate kinase, WW and PDZ domain-containing protein 1	MAGI1	;;;;	5	2	2	1	0	2	0	0	0	1	1	0	0	0	0	1	0	0	1	0	0	0	0	1	0	0	0	2	0	0	0	1	1	0	0	0	0	1	0	0	1	0
A0A087WT58	A0A087WT58	1	1	1		MROH2A		1	1	1	1	0	1	1	1	1	0	0	0	0	0	0	0	0	0	0	0	0	0	0	0	0	0	0	1	1	1	1	0	0	0	0	0	0	0	0	0	0	0
A0A0D9SF51;A0A0D9SG17;A0A1B0GWB6;A0A087WW73;A0A087WT80;Q9NQ66;H0YCJ2;A0A0D9SFJ4;Q8IV92	A0A0D9SF51;A0A0D9SG17;A0A1B0GWB6;A0A087WW73;A0A087WT80;Q9NQ66;H0YCJ2	7;7;7;7;7;7;5;2;2	7;7;7;7;7;7;5;2;2	7;7;7;7;7;7;5;2;2	Phosphoinositide phospholipase C;1-phosphatidylinositol 4,5-bisphosphate phosphodiesterase beta-1	PLCB1	;;;;;;	9	7	7	7	0	1	0	0	0	0	0	0	0	0	0	0	1	2	3	2	1	0	1	1	1	0	0	1	0	0	0	0	0	0	0	0	0	0	1	2	3	2
A0A087WT99;Q9H0W9;E9PJU8;E9PQS1;E9PPB5;E9PR95;E9PSC3;E9PLC5;E9PLB3;E9PIP1	A0A087WT99;Q9H0W9;E9PJU8;E9PQS1;E9PPB5	7;7;5;5;4;2;2;2;2;2	7;7;5;5;4;2;2;2;2;2	7;7;5;5;4;2;2;2;2;2	Ester hydrolase C11orf54	C11orf54	;;;;	10	7	7	7	0	1	0	1	1	2	1	3	1	1	0	0	1	3	1	4	2	1	2	2	0	0	0	1	0	1	1	2	1	3	1	1	0	0	1	3	1	4
A0A087WTA5;H7C2L8	A0A087WTA5	21;6	1;0	1;0		EIF2B4		2	21	1	1	9	6	13	12	13	9	11	12	12	8	13	10	4	12	14	16	15	9	10	10	8	8	0	0	0	0	0	0	0	0	0	0	0	1	0	0	1	1
A0A0G2JNN3;A0A087WTE7;C9JMY0;A0A087WUE4;Q96PV6;E7EWC7	A0A0G2JNN3;A0A087WTE7;C9JMY0;A0A087WUE4;Q96PV6;E7EWC7	2;2;2;2;2;1	2;2;2;2;2;1	2;2;2;2;2;1	Leukocyte receptor cluster member 8	LENG8	;;;;;	6	2	2	2	0	1	1	1	1	0	0	0	0	0	0	0	0	0	1	0	0	0	0	0	0	0	0	1	1	1	1	0	0	0	0	0	0	0	0	0	1	0
A0A087WTK0;A0A087WVC6;Q12913	A0A087WTK0;A0A087WVC6;Q12913	2;2;2	2;2;2	2;2;2	Protein-tyrosine-phosphatase;Receptor-type tyrosine-protein phosphatase eta	PTPRJ	;;	3	2	2	2	0	0	0	1	0	0	1	0	0	0	0	0	1	0	0	0	0	0	0	0	1	0	0	0	0	1	0	0	1	0	0	0	0	0	1	0	0	0
A0A087WTM1;Q9Y6N7;A0A087WZ85;A0A0A0MSX4;H7C4Y7	A0A087WTM1;Q9Y6N7;A0A087WZ85;A0A0A0MSX4	8;8;7;7;2	8;8;7;7;2	8;8;7;7;2	Roundabout homolog 1	ROBO1	;;;	5	8	8	8	0	3	2	1	2	1	0	1	0	0	1	0	2	6	4	3	2	2	2	2	1	2	0	3	2	1	2	1	0	1	0	0	1	0	2	6	4	3
A0A087WTN6;H7C324;H0Y7Q1;J3KST1;K7ENT1;J3QLP8;H7C4B3;H7BZT6;H7C264;Q2V6Q1;Q9NPF8	A0A087WTN6;H7C324;H0Y7Q1	3;2;2;1;1;1;1;1;1;1;1	3;2;2;1;1;1;1;1;1;1;1	1;0;0;0;0;0;0;0;0;0;0		ADAP1	;;	11	3	3	1	0	2	2	1	1	2	2	1	2	1	1	0	1	1	0	0	0	0	1	1	1	1	0	2	2	1	1	2	2	1	2	1	1	0	1	1	0	0
B7ZBT8;A0A087WTR6;A2A3E3	B7ZBT8;A0A087WTR6;A2A3E3	1;1;1	1;1;1	1;1;1		PCDH15	;;	3	1	1	1	0	0	0	0	1	1	0	1	0	0	0	1	0	1	1	0	1	0	0	1	0	0	0	0	0	0	1	1	0	1	0	0	0	1	0	1	1	0
A0A087WV20;A0A087WTU9;A0A087WZY3;Q8TCU4	A0A087WV20;A0A087WTU9;A0A087WZY3;Q8TCU4	3;3;3;3	3;3;3;3	3;3;3;3	Alstrom syndrome protein 1	ALMS1	;;;	4	3	3	3	0	0	0	0	0	0	1	0	1	1	1	0	0	0	0	0	1	0	1	0	0	1	0	0	0	0	0	0	1	0	1	1	1	0	0	0	0	0
A0A087WVR3;A0A087WTW0;Q96T88;A0A087WWG9	A0A087WVR3;A0A087WTW0;Q96T88;A0A087WWG9	28;28;28;17	28;28;28;17	27;27;27;16	E3 ubiquitin-protein ligase UHRF1	UHRF1	;;;	4	28	28	27	7	13	13	14	12	12	10	11	10	8	10	7	12	11	11	14	9	10	8	10	7	6	7	13	13	14	12	12	10	11	10	8	10	7	12	11	11	14
A0A087WU02;Q96RQ1;H0YI50;F8W0R1;F8VPA6;F8VR88;H0YI58;F8VUZ2;H0YHS0;H0YHJ8	A0A087WU02;Q96RQ1;H0YI50;F8W0R1;F8VPA6	11;11;7;6;6;5;4;4;1;1	11;11;7;6;6;5;4;4;1;1	11;11;7;6;6;5;4;4;1;1	Endoplasmic reticulum-Golgi intermediate compartment protein 2	ERGIC2	;;;;	10	11	11	11	0	5	2	3	5	4	3	1	3	3	2	0	4	2	3	4	4	2	1	2	1	2	0	5	2	3	5	4	3	1	3	3	2	0	4	2	3	4
A0A087WU03	A0A087WU03	1	1	1		HNRNPDL		1	1	1	1	0	1	1	1	1	1	1	1	1	1	1	0	1	1	1	1	1	1	1	1	1	1	0	1	1	1	1	1	1	1	1	1	1	0	1	1	1	1
M0R176;A0A087WU28;A0A0B4J2C1;Q4U2R6	M0R176;A0A087WU28;A0A0B4J2C1;Q4U2R6	1;1;1;1	1;1;1;1	1;1;1;1	39S ribosomal protein L51, mitochondrial	MRPL51	;;;	4	1	1	1	0	0	0	0	0	0	0	0	0	0	0	0	1	1	1	0	0	0	1	0	1	0	0	0	0	0	0	0	0	0	0	0	0	0	1	1	1	0
A0A087WU53;Q9H0U3	A0A087WU53;Q9H0U3	10;10	10;10	10;10	Magnesium transporter protein 1	MAGT1	;	2	10	10	10	0	1	2	3	5	5	5	2	2	6	2	0	7	3	2	2	4	1	3	7	4	4	0	1	2	3	5	5	5	2	2	6	2	0	7	3	2	2
A0A087WU64;A6NMQ1;P09884	A0A087WU64;A6NMQ1;P09884	18;18;18	18;18;18	18;18;18	DNA polymerase;DNA polymerase alpha catalytic subunit	POLA1	;;	3	18	18	18	0	7	9	10	8	5	6	7	5	6	5	0	2	3	1	4	1	3	3	1	3	3	0	7	9	10	8	5	6	7	5	6	5	0	2	3	1	4
E7ER32;A0A087X287;B0QY83;A0A087WU73;W0Z7M9;Q969V6	E7ER32;A0A087X287;B0QY83;A0A087WU73;W0Z7M9;Q969V6	5;5;5;5;5;5	3;3;3;3;3;3	3;3;3;3;3;3	MKL/myocardin-like protein 1	MKL1;mkl1	;;;;;	6	5	3	3	0	3	1	1	1	0	1	0	0	0	0	0	1	1	2	1	0	2	0	0	1	1	0	1	0	0	0	0	0	0	0	0	0	0	1	0	2	1
A0A087WUB9;Q8WYA6;A2A2P1	A0A087WUB9;Q8WYA6	31;31;8	31;31;8	31;31;8	Beta-catenin-like protein 1	CTNNBL1	;	3	31	31	31	18	5	15	20	18	11	15	18	20	14	18	18	3	18	19	17	15	18	14	19	14	12	18	5	15	20	18	11	15	18	20	14	18	18	3	18	19	17
A0A087WUC6;Q15005;E9PL01;E9PI68;E9PRB9;H0YE04	A0A087WUC6;Q15005;E9PL01;E9PI68;E9PRB9	18;18;17;17;9;6	18;18;17;17;9;6	18;18;17;17;9;6	Signal peptidase complex subunit 2	SPCS2	;;;;	6	18	18	18	0	11	13	13	11	11	12	16	9	12	13	0	8	7	9	7	9	7	8	12	9	9	0	11	13	13	11	11	12	16	9	12	13	0	8	7	9	7
A0A087WUD1;Q6DD87	A0A087WUD1;Q6DD87	7;6	7;6	7;6	Zinc finger protein 787	ZNF787	;	2	7	7	7	1	4	4	3	3	5	3	3	4	5	3	0	4	3	3	3	2	4	0	3	1	1	1	4	4	3	3	5	3	3	4	5	3	0	4	3	3	3
A0A087WUF6;P09038	A0A087WUF6;P09038	4;4	4;4	4;4	Fibroblast growth factor;Fibroblast growth factor 2	FGF2	;	2	4	4	4	0	4	3	0	2	3	2	3	1	2	3	0	0	0	0	0	1	1	0	1	1	1	0	4	3	0	2	3	2	3	1	2	3	0	0	0	0	0
G5E9H5;C9JQ16;A0A087WUJ3;Q9Y5X0	G5E9H5;C9JQ16;A0A087WUJ3;Q9Y5X0	1;1;1;1	1;1;1;1	1;1;1;1	Sorting nexin-10	SNX10	;;;	4	1	1	1	0	1	0	0	0	0	0	0	0	0	0	0	1	0	0	0	0	0	0	0	0	0	0	1	0	0	0	0	0	0	0	0	0	0	1	0	0	0
A0A087WUK2;O14979	A0A087WUK2;O14979	27;27	24;24	24;24	Heterogeneous nuclear ribonucleoprotein D-like	HNRNPDL	;	2	27	24	24	1	12	9	14	12	10	15	12	7	10	10	1	8	16	10	19	17	19	18	9	8	9	0	11	8	12	11	8	14	11	6	8	8	0	7	14	8	16
A0A087WZG9;B4DSP0;A0A087WXK2;A0A087WUL4;A0A087WX23;Q86TG7	A0A087WZG9;B4DSP0;A0A087WXK2;A0A087WUL4;A0A087WX23;Q86TG7	5;5;5;5;5;5	5;5;5;5;5;5	5;5;5;5;5;5	Retrotransposon-derived protein PEG10	PEG10	;;;;;	6	5	5	5	0	2	2	4	1	2	1	2	2	1	1	0	2	1	1	0	1	0	1	1	0	0	0	2	2	4	1	2	1	2	2	1	1	0	2	1	1	0
A0A087WUM0;A0A087X1F5;A0A087WYV9;P57105;A0A087WTA2;A0A087WX56;Q9P0S2	A0A087WUM0;A0A087X1F5;A0A087WYV9;P57105	8;7;7;7;1;1;1	8;7;7;7;1;1;1	8;7;7;7;1;1;1	Synaptojanin-2-binding protein	SYNJ2BP-COX16;SYNJ2BP	;;;	7	8	8	8	1	0	2	1	1	1	1	2	1	0	1	0	4	3	2	2	3	4	2	5	5	5	1	0	2	1	1	1	1	2	1	0	1	0	4	3	2	2
E7ETK0;A0A087WUS0;P62847	E7ETK0;A0A087WUS0;P62847	8;8;8	8;8;8	8;8;8	40S ribosomal protein S24	RPS24	;;	3	8	8	8	0	5	3	5	7	5	5	3	8	7	3	0	6	7	7	7	6	7	7	7	6	6	0	5	3	5	7	5	5	3	8	7	3	0	6	7	7	7
A0A087WUT6;O60841	A0A087WUT6;O60841	75;75	75;75	74;74	Eukaryotic translation initiation factor 5B	EIF5B	;	2	75	75	74	4	47	47	46	46	34	37	40	42	43	40	0	34	36	16	37	36	33	32	27	38	35	4	47	47	46	46	34	37	40	42	43	40	0	34	36	16	37
A0A087WUW9;Q9NXU5;A0A0B4J222	A0A087WUW9;Q9NXU5;A0A0B4J222	4;4;3	4;4;3	4;4;3	ADP-ribosylation factor-like protein 15	ARL15	;;	3	4	4	4	0	0	1	2	1	2	1	1	0	0	1	0	1	0	1	0	0	2	0	1	2	0	0	0	1	2	1	2	1	1	0	0	1	0	1	0	1	0
B4DGW0;A0A087WUY7;O75928;O75925	B4DGW0;A0A087WUY7;O75928;O75925	1;1;1;1	1;1;1;1	1;1;1;1	E3 SUMO-protein ligase PIAS2;E3 SUMO-protein ligase PIAS1	PIAS2;PIAS1	;;;	4	1	1	1	0	0	0	1	1	0	0	0	0	0	1	1	0	0	1	1	1	0	0	0	0	0	0	0	0	1	1	0	0	0	0	0	1	1	0	0	1	1
A0A087WV05;Q99417	A0A087WV05;Q99417	4;4	4;4	4;4	C-Myc-binding protein	MYCBP	;	2	4	4	4	0	0	0	0	0	1	0	0	1	1	1	1	0	0	3	0	0	0	0	0	1	0	0	0	0	0	0	1	0	0	1	1	1	1	0	0	3	0
A0A087WV25;O95684	A0A087WV25;O95684	4;4	4;4	4;4	FGFR1 oncogene partner	FGFR1OP	;	2	4	4	4	0	2	2	2	2	1	1	0	1	1	1	0	0	0	1	0	0	0	1	0	0	0	0	2	2	2	2	1	1	0	1	1	1	0	0	0	1	0
A0A087WYF5;A0A0A0MT31;A0A087WYT0;A0A087WV42;A0A087WZY1;P02810	A0A087WYF5;A0A0A0MT31;A0A087WYT0;A0A087WV42;A0A087WZY1;P02810	1;1;1;1;1;1	1;1;1;1;1;1	1;1;1;1;1;1	Salivary acidic proline-rich phosphoprotein 1/2;Salivary acidic proline-rich phosphoprotein 1/2;Salivary acidic proline-rich phosphoprotein 3/4;Peptide P-C	PRH1	;;;;;	6	1	1	1	0	0	0	0	0	0	0	0	1	1	0	0	0	0	0	0	0	0	0	0	0	0	0	0	0	0	0	0	0	0	1	1	0	0	0	0	0	0
A0A087WV46;C9JXA7;Q0VGL1;A0A087WT92	A0A087WV46;C9JXA7;Q0VGL1;A0A087WT92	3;3;3;2	3;3;3;2	3;3;3;2	Ragulator complex protein LAMTOR4;Ragulator complex protein LAMTOR4, N-terminally processed	LAMTOR4	;;;	4	3	3	3	0	0	0	0	0	0	0	0	0	0	0	0	3	2	2	0	2	0	2	1	2	2	0	0	0	0	0	0	0	0	0	0	0	0	3	2	2	0
A0A087WV97;Q8WU79;X6RCC3	A0A087WV97;Q8WU79;X6RCC3	10;10;8	10;10;8	9;9;7	Stromal membrane-associated protein 2	SMAP2	;;	3	10	10	9	1	4	4	4	5	4	4	5	4	4	4	0	4	3	2	4	3	3	4	1	2	4	1	4	4	4	5	4	4	5	4	4	4	0	4	3	2	4
A0A087WVA1;P62341;Q6IAK0	A0A087WVA1;P62341;Q6IAK0	3;3;2	3;3;2	3;3;2	Selenoprotein T	SELT	;;	3	3	3	3	0	0	0	0	0	0	0	0	0	0	0	0	3	1	1	0	2	1	1	1	1	1	0	0	0	0	0	0	0	0	0	0	0	0	3	1	1	0
A0A087WVA8;Q8IWB9;J3KRZ8	A0A087WVA8;Q8IWB9;J3KRZ8	6;6;5	6;6;5	6;6;5	Testis-expressed sequence 2 protein	TEX2	;;	3	6	6	6	0	1	4	2	1	1	0	2	2	2	2	0	1	0	1	1	2	0	0	1	1	2	0	1	4	2	1	1	0	2	2	2	2	0	1	0	1	1
A0A087WVF7;Q9NZM3;E7EPJ2;H7BZD4;F8W719	A0A087WVF7;Q9NZM3	25;25;10;2;1	25;25;10;2;1	23;23;10;2;1	Intersectin-2	ITSN2	;	5	25	25	23	0	7	4	4	6	2	4	5	5	7	3	0	7	6	7	4	9	6	3	2	7	2	0	7	4	4	6	2	4	5	5	7	3	0	7	6	7	4
A0A087WVI1;Q96JY6;B3KPU0;E5RGS7;A0A087WXJ0;H0YBP7;C9J760;C9J0X3;C9K0F0;C9JSR2;C9JS55	A0A087WVI1;Q96JY6;B3KPU0	3;3;2;1;1;1;1;1;1;1;1	3;3;2;1;1;1;1;1;1;1;1	3;3;2;1;1;1;1;1;1;1;1	PDZ and LIM domain protein 2	PDLIM2	;;	11	3	3	3	0	1	1	2	1	1	0	0	1	1	2	0	0	1	0	1	1	0	0	0	0	0	0	1	1	2	1	1	0	0	1	1	2	0	0	1	0	1
A0A087WVJ0;B1AVQ7;A0A087X0L2;A0A0A0MRB3;A0A0A0MSH4;A0A0C4DGW3;A0A087X2A4;A0A087WWM1;P15941;A6ZIE4;A6ZIE3	A0A087WVJ0;B1AVQ7;A0A087X0L2;A0A0A0MRB3;A0A0A0MSH4;A0A0C4DGW3;A0A087X2A4;A0A087WWM1;P15941;A6ZIE4;A6ZIE3	2;2;2;2;2;2;2;2;2;1;1	2;2;2;2;2;2;2;2;2;1;1	2;2;2;2;2;2;2;2;2;1;1	Mucin-1;Mucin-1 subunit alpha;Mucin-1 subunit beta	MUC1	;;;;;;;;;;	11	2	2	2	0	0	0	0	0	0	0	0	0	0	0	0	0	0	0	0	0	0	2	1	1	2	0	0	0	0	0	0	0	0	0	0	0	0	0	0	0	0
A0A087WVP4;A0A087X1R1;P53814;A0A096LNK9;H7BZZ8;B5MCI0	A0A087WVP4;A0A087X1R1;P53814	5;5;5;2;1;1	5;5;5;2;1;1	5;5;5;2;1;1	Smoothelin	SMTN	;;	6	5	5	5	0	3	0	1	0	0	0	0	1	0	0	0	2	1	1	1	1	0	0	0	1	0	0	3	0	1	0	0	0	0	1	0	0	0	2	1	1	1
A0A087WVQ6;Q00610;J3KS13;K7EJJ5;J3KRF5;J3KSQ2;J3QL20;A0A087WV74;A0A087WXH4;F5H5N6	A0A087WVQ6;Q00610	131;131;48;22;12;10;7;2;2;1	131;131;48;22;12;10;7;2;2;1	106;106;45;22;12;9;7;0;0;0	Clathrin heavy chain;Clathrin heavy chain 1	CLTC	;	10	131	131	106	44	95	97	90	92	88	92	96	98	106	92	46	99	107	104	98	104	97	109	103	107	102	44	95	97	90	92	88	92	96	98	106	92	46	99	107	104	98
157092;1157093;1157094;1157095;1157096;1157097;1157098;1157099;1157100;1157101;1157102;1157103;1157104;1157105;1157106;1157107;1157108;1157109;1157110;1157111;1157112;1157113;1157114;1157115;1157116;1157117;1157118;1157119;1157120;1157121;1157122;1157123;1157124;1157125;1157126;1157127;1157128;1157129;1157130;1157131;1157132;1157133;1157134;1157135;1157136;1157137;1157138;1157139;1157140;1157141;…	33862;33863;33864;33865;33866;33867;33868;33869;33870;33871;33872;33873;33874;33875;33876;33877;33878;33879;33880;33881;33882;33883;33884;33885;33886;33887;33888;33889;33890;33891;33892;33893;33894;33895;33896;33897;33898;33899;33900;33901;33902;33903;33904;33905;33906;33907;33908;33909;33910;33911;33912;33913;33914;33915;33916;33917;33918;33919;33920;33921;33922;33923;33924;33925;33926;33927;339…
05866;1105867;1105868;1105869;1105870;1105871;1105872;1105873;1105874;1105875;1105876;1105877;1105878;1105879;1105880;1105881;1105882;1105883;1105884;1105885;1105886;1105887;1105888;1105889;1105890;1105891;1105892;1105893;1105894;1105895;1105896;1105897;1105898;1105899;1105900;1105901;1105902;1105903;1105904;1105905;1105906;1105907;1105908;1105909;1105910;1105911;1105912;1105913;1105914;1105915;1…
25429;1825430;1825431;1825432;1825433;1825434;1825435;1825436;1825437;1825438;1825439;1825440;1825441;1825442;1825443;1825444;1825445;1825446;1825447;1825448;1825449;1825450;1825451;1825452;1825453;1825454;1825455;1825456;1825457;1825458;1825459;1825460;1825461;1825462;1825463;1825464;1825465;1825466;1825467;1825468;1825469;1825470;1825471;1825472;1825473;1825474;1825475;1825476;1825477;1825478;1…	33913;67204;91383;92184;94178;123134;123310;154015;162239;181746;190901;230462;230565;239907;250439;260414;263939;272657;351295;352379;366356;370693;370697;405549;405615;422580;454288;460481;481380;517560;539036;539079;544571;555974;556012;594312;635538;642325;652779;652786;656309;812558;812750;813925;814103;868977;870513;870560;904248;904399;920620;935391;989638;1080784;1081005;1105987;1117281;1…	99;100;101;102;103;104;105;106;107;108;109;110;111;112;113;114;115;116;117;118;119;120;121;122;123	32;55;73;99;103;108;136;185;210;268;299;591;594;608;674;1000;1045;1142;1318;1320;1336;1542;1596;1600;1607
A0A087WVS8;Q70IA6	A0A087WVS8;Q70IA6	4;4	4;4	4;4	MOB kinase activator 2	MOB2	;	2	4	4	4	0	0	0	1	0	0	0	0	0	0	0	0	2	1	1	0	1	0	0	1	1	1	0	0	0	1	0	0	0	0	0	0	0	0	2	1	1	0
A0A087WVT1;Q96MX3	A0A087WVT1;Q96MX3	3;3	2;2	2;2	Zinc finger protein 48	ZNF48	;	2	3	2	2	1	2	0	1	1	1	1	1	2	2	1	0	0	1	0	1	1	0	2	0	0	0	1	1	0	0	0	1	1	1	1	1	1	0	0	0	0	0
A0A087WW58;Q9C0D9;C9JAG1	A0A087WW58;Q9C0D9;C9JAG1	4;4;3	4;4;3	4;4;3	Ethanolaminephosphotransferase 1	EPT1	;;	3	4	4	4	0	2	1	2	2	4	2	2	1	1	2	0	3	2	3	2	2	2	3	3	3	3	0	2	1	2	2	4	2	2	1	1	2	0	3	2	3	2
B4DGL8;A0A087WW65;O75027	B4DGL8;A0A087WW65;O75027	2;2;2	2;2;2	2;2;2	ATP-binding cassette sub-family B member 7, mitochondrial	ABCB7	;;	3	2	2	2	2	0	1	1	1	1	1	1	1	0	1	1	0	0	1	1	0	1	1	1	0	0	2	0	1	1	1	1	1	1	1	0	1	1	0	0	1	1
A0A087WW77;Q15334	A0A087WW77;Q15334	9;9	9;9	9;9	Lethal(2) giant larvae protein homolog 1	LLGL1	;	2	9	9	9	0	0	1	1	4	1	0	0	2	0	1	0	1	3	1	1	2	2	2	1	2	1	0	0	1	1	4	1	0	0	2	0	1	0	1	3	1	1
A0A087WWA3;Q4R9M9;O60333;A0A0U1RQL3	A0A087WWA3;Q4R9M9;O60333	16;16;16;2	10;10;10;2	10;10;10;2	Kinesin-like protein;Kinesin-like protein KIF1B	KIF1B;KIF1Bbeta	;;	4	16	10	10	2	5	6	6	5	2	1	4	4	3	3	1	5	6	1	4	3	2	3	3	4	2	0	0	1	4	0	1	0	1	2	0	1	0	2	3	0	1
A0A087WWA7;P54792;O14640	A0A087WWA7;P54792;O14640	1;1;1	1;1;1	1;1;1	Putative segment polarity protein dishevelled homolog DVL1P1;Segment polarity protein dishevelled homolog DVL-1	DVL1;DVL1P1	;;	3	1	1	1	1	0	1	1	1	0	0	1	0	0	1	1	0	0	0	1	1	1	0	0	0	0	1	0	1	1	1	0	0	1	0	0	1	1	0	0	0	1
A0A087WWH3;Q9NZM4	A0A087WWH3;Q9NZM4	2;2	2;2	2;2	Glioma tumor suppressor candidate region gene 1 protein	GLTSCR1	;	2	2	2	2	0	0	1	1	0	0	0	0	0	0	0	0	0	1	0	0	0	0	1	0	0	0	0	0	1	1	0	0	0	0	0	0	0	0	0	1	0	0
A0A0C4DGT3;A0A087WWK8;Q6DN90	A0A0C4DGT3;A0A087WWK8;Q6DN90	8;8;8	8;8;8	5;5;5	IQ motif and SEC7 domain-containing protein 1	IQSEC1	;;	3	8	8	5	1	1	1	2	2	0	1	1	1	1	2	1	1	3	1	1	1	1	2	1	2	0	1	1	1	2	2	0	1	1	1	1	2	1	1	3	1	1
H0YMB3;A0A087WWM4;F8WAN9;Q9P2T1;H0YK13;H0YK71;H0YN22;H0YMR9;H0YMV5;H0YLB8;H0YNH0;A0A0B4J281;H0YMG3;H0YMW6;H0YNS9;H0YL68;H0YKE1	H0YMB3;A0A087WWM4;F8WAN9;Q9P2T1;H0YK13	18;18;18;18;9;8;6;6;6;6;6;5;5;5;4;1;1	18;18;18;18;9;8;6;6;6;6;6;5;5;5;4;1;1	1;1;1;1;0;0;0;1;1;0;1;1;1;0;0;0;0	GMP reductase;GMP reductase 2	GMPR2	;;;;	17	18	18	1	0	10	9	10	7	8	5	5	8	8	9	0	10	6	8	7	9	6	6	3	4	4	0	10	9	10	7	8	5	5	8	8	9	0	10	6	8	7
A0A087WWP4;Q96T37	A0A087WWP4;Q96T37	25;25	25;25	24;24	Putative RNA-binding protein 15	RBM15	;	2	25	25	24	1	13	11	13	12	15	12	13	14	13	10	3	12	14	14	16	15	13	13	11	9	11	1	13	11	13	12	15	12	13	14	13	10	3	12	14	14	16
A0A087WWP8;Q5VWQ0;A0A0C4DGT8;A0A0C4DH79	A0A087WWP8;Q5VWQ0;A0A0C4DGT8;A0A0C4DH79	16;16;13;8	16;16;13;8	14;14;11;8	Round spermatid basic protein 1	RSBN1	;;;	4	16	16	14	2	7	6	8	7	6	4	6	3	3	5	1	4	8	7	5	6	6	5	4	3	6	2	7	6	8	7	6	4	6	3	3	5	1	4	8	7	5
A0A087WWS1;Q96FV9;A0A087WY84;R4GMN4;R4GN58;J3KT14;J3KRD7;J3QQZ3	A0A087WWS1;Q96FV9	25;25;10;8;6;6;3;3	25;25;10;8;6;6;3;3	25;25;10;8;6;6;3;3	THO complex subunit 1	THOC1	;	8	25	25	25	10	0	9	8	10	4	11	9	5	4	5	7	0	11	8	10	8	12	7	2	4	10	10	0	9	8	10	4	11	9	5	4	5	7	0	11	8	10
A0A087WWU1;Q96Q45;F2Z329	A0A087WWU1;Q96Q45;F2Z329	4;4;2	4;4;2	4;4;2	Transmembrane protein 237	TMEM237	;;	3	4	4	4	0	0	0	0	1	1	0	0	1	0	0	1	0	0	0	0	0	0	1	0	0	0	0	0	0	0	1	1	0	0	1	0	0	1	0	0	0	0
A0A087WWU8;D6R904;D6RFM2	A0A087WWU8	49;20;7	11;11;7	0;0;0		TPM3		3	49	11	0	2	40	39	37	38	36	37	38	37	37	36	0	37	37	37	39	40	40	41	38	37	41	1	9	11	11	11	11	11	11	11	11	11	0	10	10	10	11
A0A087WWW9;O95999	A0A087WWW9;O95999	5;5	5;5	5;5	B-cell lymphoma/leukemia 10	BCL10	;	2	5	5	5	0	1	1	1	1	1	0	1	2	1	1	0	3	2	3	2	1	3	2	1	2	3	0	1	1	1	1	1	0	1	2	1	1	0	3	2	3	2
A0A087WX95;A0A087WW20;A0A087WYB2;A0A087WVK5;A0A087WYU8;Q68CX2;A0A087WZ68	A0A087WX95;A0A087WW20;A0A087WYB2;A0A087WVK5	8;6;5;5;3;3;1	8;6;5;5;3;3;1	2;2;0;2;2;0;0		RUSC1	;;;	7	8	8	2	0	3	1	3	4	5	2	3	0	0	0	0	1	2	3	2	3	3	1	2	0	1	0	3	1	3	4	5	2	3	0	0	0	0	1	2	3	2
A0A087WXC5;E7ESZ7;O95299;Q8N1B9;C9J6X0;H7C2W5;H7C1Y7;H7C2X4	A0A087WXC5;E7ESZ7;O95299	15;15;15;5;5;4;4;4	15;15;15;5;5;4;4;4	15;15;15;5;5;4;4;4	NADH dehydrogenase [ubiquinone] 1 alpha subcomplex subunit 10, mitochondrial	NDUFA10	;;	8	15	15	15	0	9	8	6	7	9	4	6	4	5	12	0	9	5	6	6	7	7	6	5	1	4	0	9	8	6	7	9	4	6	4	5	12	0	9	5	6	6
A0A087WXI5;P12830;H3BNC6;A0A087WX17;A0A087WU43;H3BVI7;J3QKP1	A0A087WXI5;P12830	10;10;3;3;3;2;1	10;10;3;3;3;2;1	8;8;3;3;3;2;1	Cadherin-1;E-Cad/CTF1;E-Cad/CTF2;E-Cad/CTF3	CDH1	;	7	10	10	8	0	3	5	5	6	5	6	3	3	3	3	0	4	4	3	4	4	4	0	4	1	2	0	3	5	5	6	5	6	3	3	3	3	0	4	4	3	4
A0A087WXK8;Q9H4H8	A0A087WXK8;Q9H4H8	9;9	9;9	9;9	Protein FAM83D	FAM83D	;	2	9	9	9	6	0	3	4	3	1	2	3	3	0	0	4	0	3	3	2	2	3	3	3	2	0	6	0	3	4	3	1	2	3	3	0	0	4	0	3	3	2
A0A087WXL6;Q9H270;B7Z879;A0A0G2JS92;A0A087X2J4	A0A087WXL6;Q9H270;B7Z879	26;25;23;10;4	26;25;23;10;4	26;25;23;10;4	Vacuolar protein sorting-associated protein 11 homolog	VPS11	;;	5	26	26	26	0	7	7	8	8	5	3	5	5	4	4	0	4	7	6	12	11	7	7	1	4	9	0	7	7	8	8	5	3	5	5	4	4	0	4	7	6	12
A0A087WXM6;J3QQT2;J3KRX5;A0A0A6YYL6;P18621;J3QLC8;J3KRB3;A0A087WWH0;J3QS96;A0A0A0MRF8;A0A087WY81;J3KSJ0	A0A087WXM6;J3QQT2;J3KRX5;A0A0A6YYL6;P18621;J3QLC8;J3KRB3;A0A087WWH0;J3QS96;A0A0A0MRF8;A0A087WY81	22;22;22;22;22;20;17;17;17;17;12;6	22;22;22;22;22;20;17;17;17;17;12;6	22;22;22;22;22;20;17;17;17;17;12;6	60S ribosomal protein L17	RPL17;RPL17-C18orf32	;;;;;;;;;;	12	22	22	22	3	12	12	15	16	14	13	15	13	14	16	0	11	14	14	14	16	16	17	13	14	13	3	12	12	15	16	14	13	15	13	14	16	0	11	14	14	14
A0A087WXM8;P50895;K7ENU8	A0A087WXM8;P50895;K7ENU8	10;10;6	10;10;6	10;10;6	Basal cell adhesion molecule	BCAM	;;	3	10	10	10	5	4	6	3	7	1	4	4	3	1	1	2	3	8	4	3	2	3	2	2	1	2	5	4	6	3	7	1	4	4	3	1	1	2	3	8	4	3
A0A087WXN9;Q765P7	A0A087WXN9;Q765P7	7;7	7;7	7;7	MTSS1-like protein	MTSS1L	;	2	7	7	7	0	1	0	1	1	1	2	0	0	0	0	0	3	5	4	4	3	3	3	3	1	3	0	1	0	1	1	1	2	0	0	0	0	0	3	5	4	4
A0A087WXS7;O43681;K7ERW9	A0A087WXS7;O43681	14;14;6	14;14;6	14;14;6	ATPase ASNA1	ASNA1	;	3	14	14	14	0	10	11	10	10	12	8	10	8	10	11	0	5	9	9	9	10	10	12	8	7	8	0	10	11	10	10	12	8	10	8	10	11	0	5	9	9	9
Q5SR67;A0A087WXX5;Q9BRV3	Q5SR67;A0A087WXX5;Q9BRV3	4;4;4	4;4;4	4;4;4	Sugar transporter SWEET;Sugar transporter SWEET1	SLC50A1	;;	3	4	4	4	0	2	3	3	1	1	2	3	1	1	2	0	1	1	1	1	1	1	2	1	1	1	0	2	3	3	1	1	2	3	1	1	2	0	1	1	1	1
A0A087WY03;E5RFV3	A0A087WY03;E5RFV3	4;4	4;4	4;4		SREK1	;	2	4	4	4	1	2	2	2	1	3	1	0	0	1	1	0	2	2	0	1	2	2	1	1	0	2	1	2	2	2	1	3	1	0	0	1	1	0	2	2	0	1
A0A087WY55;Q9NP79;Q5TGM0	A0A087WY55;Q9NP79;Q5TGM0	12;12;6	12;12;6	12;12;6	Vacuolar protein sorting-associated protein VTA1 homolog	VTA1	;;	3	12	12	12	0	10	6	7	7	8	9	8	6	8	7	0	5	9	7	8	9	8	6	5	6	6	0	10	6	7	7	8	9	8	6	8	7	0	5	9	7	8
A0A087X030;A0A087WY58;P51956	A0A087X030;A0A087WY58;P51956	1;1;1	1;1;1	1;1;1	Serine/threonine-protein kinase Nek3	NEK3	;;	3	1	1	1	0	0	0	0	0	0	0	0	1	0	0	0	0	0	0	0	0	0	0	0	0	0	0	0	0	0	0	0	0	0	1	0	0	0	0	0	0	0
A0A087WY61;F5H4J1;F5H6Y5;K4DIE0;F5H763;F5H0Z7;F5H2F3;F5H3L6;F5GZW1;F5H1L0;F8W6T3;F5GWK2;F5H073;F5H068;F5H7R5;F5H4Y4;F5GWA2	A0A087WY61	163;61;49;26;13;12;11;11;10;7;6;4;4;4;2;2;2	1;0;0;1;0;0;0;0;0;0;0;0;0;0;0;0;0	0;0;0;0;0;0;0;0;0;0;0;0;0;0;0;0;0		NUMA1		17	163	1	0	2	88	93	93	91	79	92	89	89	86	96	1	87	81	5	5	1	2	74	80	86	87	0	0	0	1	0	1	1	0	0	1	1	0	0	0	0	0
A0A087WY71;Q96CW1;E9PFW3;C9JJ47;C9JGT8;C9JJD3;C9JTK4;C9JPV8;H7C4C3	A0A087WY71;Q96CW1;E9PFW3;C9JJ47	21;21;20;15;10;9;9;8;1	21;21;20;15;10;9;9;8;1	21;21;20;15;10;9;9;8;1	AP-2 complex subunit mu	AP2M1	;;;	9	21	21	21	3	16	18	12	15	16	11	12	14	14	14	0	11	13	14	15	16	17	13	13	13	11	3	16	18	12	15	16	11	12	14	14	14	0	11	13	14	15
A0A087WY96;P31641;A0A087WYN0;C9JPV1	A0A087WY96;P31641;A0A087WYN0	3;3;2;1	3;3;2;1	3;3;2;1	Transporter;Sodium- and chloride-dependent taurine transporter	SLC6A6	;;	4	3	3	3	0	1	1	2	1	2	2	1	1	1	2	0	2	2	2	3	3	2	1	2	2	2	0	1	1	2	1	2	2	1	1	1	2	0	2	2	2	3
A0A087WYD6;X5CMH5;Q03519;A0A0G2JLV0;A0A140T9S0;Q9NRK6	A0A087WYD6;X5CMH5;Q03519;A0A0G2JLV0;A0A140T9S0	10;10;10;9;7;1	10;10;10;9;7;1	1;1;1;1;0;0	Antigen peptide transporter 2	TAP2	;;;;	6	10	10	1	0	0	0	4	7	0	3	2	0	2	6	1	0	0	0	3	0	1	2	0	3	3	0	0	0	4	7	0	3	2	0	2	6	1	0	0	0	3
A0A087WYF7;Q6UXV4;A0A087WUX8	A0A087WYF7;Q6UXV4;A0A087WUX8	8;8;6	8;8;6	8;8;6	MICOS complex subunit MIC27	APOOL	;;	3	8	8	8	0	0	0	0	1	2	1	2	0	0	1	0	4	1	3	1	3	2	2	2	2	2	0	0	0	0	1	2	1	2	0	0	1	0	4	1	3	1
A0A087WYH0;J3KRC8;Q96N06	A0A087WYH0;J3KRC8;Q96N06	3;3;3	3;3;3	3;3;3	Spermatogenesis-associated protein 33	SPATA33	;;	3	3	3	3	0	0	0	0	1	0	1	0	0	1	0	0	1	1	2	0	0	0	0	2	0	1	0	0	0	0	1	0	1	0	0	1	0	0	1	1	2	0
G3V4A5;A0A087WYL7;O75586	G3V4A5;A0A087WYL7;O75586	8;8;8	8;8;8	8;8;8	Mediator of RNA polymerase II transcription subunit 6	MED6	;;	3	8	8	8	0	4	2	1	1	3	1	2	1	1	1	0	5	5	5	3	3	3	3	3	2	3	0	4	2	1	1	3	1	2	1	1	1	0	5	5	5	3
A0A087WYN6	A0A087WYN6	8	1	1		AP3D1		1	8	1	1	0	2	2	2	3	2	2	2	2	1	3	1	2	3	3	4	3	3	1	3	4	1	0	0	0	0	0	0	1	1	0	0	0	0	0	0	0	1
A0A087WYN9;Q7Z478;H0Y8L1	A0A087WYN9;Q7Z478	40;40;3	40;40;3	39;39;3	ATP-dependent RNA helicase DHX29	DHX29	;	3	40	40	39	2	10	12	14	8	7	6	12	8	9	9	3	14	15	19	17	15	17	14	8	16	16	2	10	12	14	8	7	6	12	8	9	9	3	14	15	19	17
A0A087WYR0;P09132;A0A087WWU9;D6RBG4	A0A087WYR0;P09132;A0A087WWU9	12;12;8;4	12;12;8;4	12;12;8;4	Signal recognition particle 19 kDa protein	SRP19	;;	4	12	12	12	0	4	1	2	5	4	3	1	4	3	2	0	12	10	10	8	11	11	8	9	7	10	0	4	1	2	5	4	3	1	4	3	2	0	12	10	10	8
A0A087WYS3	A0A087WYS3	42	1	0		ZMYND8		1	42	1	0	0	20	16	18	18	13	13	13	17	14	15	0	19	21	19	21	22	17	15	17	15	18	0	1	1	1	1	0	1	1	1	1	0	0	1	1	1	1
A0A087WZ13;E9PAU2;Q8IY67;K7EKR9;K7EQG2	A0A087WZ13;E9PAU2;Q8IY67	32;32;20;7;6	32;32;20;7;6	32;32;20;7;6	Ribonucleoprotein PTB-binding 1	RAVER1	;;	5	32	32	32	3	13	16	16	14	16	12	14	10	16	8	13	7	20	23	18	19	16	15	20	15	15	3	13	16	16	14	16	12	14	10	16	8	13	7	20	23	18
Q5T0Y2;A0A087WZ58;O15151	Q5T0Y2;A0A087WZ58;O15151	1;1;1	1;1;1	1;1;1	Protein Mdm4	MDM4	;;	3	1	1	1	1	0	1	0	0	1	1	1	0	1	1	1	0	0	0	1	1	1	0	1	1	1	1	0	1	0	0	1	1	1	0	1	1	1	0	0	0	1
A0A087WZA6	A0A087WZA6	9	1	1		SCAMP1		1	9	1	1	0	4	3	4	3	4	4	7	3	5	3	0	5	6	4	3	5	3	3	5	4	4	0	0	0	0	0	0	1	1	0	0	0	0	0	0	0	0
A0A087WZG2;Q04912;H2E272;H7C074;J3KQS7	A0A087WZG2;Q04912;H2E272;H7C074;J3KQS7	2;2;1;1;1	2;2;1;1;1	2;2;1;1;1	Receptor protein-tyrosine kinase;Macrophage-stimulating protein receptor;Macrophage-stimulating protein receptor alpha chain;Macrophage-stimulating protein receptor beta chain	MST1R	;;;;	5	2	2	2	1	0	1	0	1	0	1	0	0	0	0	1	0	0	1	1	1	1	1	0	0	0	1	0	1	0	1	0	1	0	0	0	0	1	0	0	1	1
A0A087WZG4;Q6ZSZ5;M0QZS0	A0A087WZG4;Q6ZSZ5;M0QZS0	4;4;2	4;4;2	4;4;2	Rho guanine nucleotide exchange factor 18	ARHGEF18	;;	3	4	4	4	0	2	1	2	1	0	1	0	1	1	1	0	1	0	1	0	1	0	0	0	0	0	0	2	1	2	1	0	1	0	1	1	1	0	1	0	1	0
D6REQ6;D6RHI9;A0A087WZM2;O00584;H0YAE9	D6REQ6;D6RHI9;A0A087WZM2;O00584;H0YAE9	4;4;4;4;2	4;4;4;4;2	4;4;4;4;2	Ribonuclease T2	RNASET2	;;;;	5	4	4	4	0	2	3	2	2	2	3	3	2	3	2	0	1	0	4	2	2	0	2	3	0	0	0	2	3	2	2	2	3	3	2	3	2	0	1	0	4	2
A0A087WZN1;O43837;A0A087X2E5;A0A0D9SG66	A0A087WZN1;O43837;A0A087X2E5	22;22;20;6	22;22;20;6	22;22;20;6	Isocitrate dehydrogenase [NAD] subunit, mitochondrial;Isocitrate dehydrogenase [NAD] subunit beta, mitochondrial	IDH3B	;;	4	22	22	22	0	16	13	11	13	15	10	12	9	10	10	0	7	5	6	4	11	10	5	4	3	2	0	16	13	11	13	15	10	12	9	10	10	0	7	5	6	4
A0A087WZQ7;Q9H115	A0A087WZQ7;Q9H115	6;6	2;2	2;2	Beta-soluble NSF attachment protein	NAPB	;	2	6	2	2	0	5	4	4	2	2	3	3	3	2	3	0	4	5	2	4	4	3	3	4	5	3	0	2	1	1	1	0	0	1	1	0	1	0	0	2	0	0
A0A087WZR3	A0A087WZR3	13	1	1		BRCC3		1	13	1	1	0	6	5	5	4	5	6	6	4	5	5	0	5	8	8	8	7	6	8	6	4	8	0	0	0	0	0	0	0	0	0	0	0	0	0	0	0	0
A0A087WZT0;M0QZ22;Q5PRF9;M0R0X3;M0QY61;M0QXV2	A0A087WZT0;M0QZ22;Q5PRF9;M0R0X3;M0QY61	12;12;12;7;6;1	12;12;12;7;6;1	12;12;12;7;6;1	Protein Smaug homolog 2	SAMD4B	;;;;	6	12	12	12	2	1	1	1	1	1	1	0	1	0	1	2	4	5	8	8	4	5	5	3	2	2	2	1	1	1	1	1	1	0	1	0	1	2	4	5	8	8
A0A087WZT2;Q6UX53	A0A087WZT2;Q6UX53	4;4	4;4	4;4	Methyltransferase-like protein 7B	METTL7B	;	2	4	4	4	0	0	0	0	0	0	0	2	0	0	0	0	2	0	0	0	0	0	0	2	1	1	0	0	0	0	0	0	0	2	0	0	0	0	2	0	0	0
A0A087WZU2;Q00536;H0YAZ9;E5RGN0;E7EUK8;O94921;E5RIY8;H0YBX5;E5RIU4;E5RJM2	A0A087WZU2;Q00536;H0YAZ9;E5RGN0	8;8;5;5;2;2;1;1;1;1	4;4;4;1;1;1;0;0;0;0	4;4;4;1;1;1;0;0;0;0	Cyclin-dependent kinase 16	CDK16	;;;	10	8	4	4	4	1	3	2	4	2	1	1	1	1	1	1	1	3	4	3	3	1	2	2	1	2	3	0	0	0	2	0	0	0	0	0	0	1	0	1	1	1
A0A087WZV0;O43314;H0Y9S9;D6RFG4;A0A087WWN8;D6RBU4	A0A087WZV0;O43314;H0Y9S9	4;4;2;1;1;1	4;4;2;1;1;1	3;3;2;1;1;0	Inositol hexakisphosphate and diphosphoinositol-pentakisphosphate kinase 2	PPIP5K2	;;	6	4	4	3	0	2	1	1	1	0	0	0	1	0	2	0	1	2	1	2	1	1	1	0	0	0	0	2	1	1	1	0	0	0	1	0	2	0	1	2	1	2
A0A087WZX0;Q86UU0;E9PNR0	A0A087WZX0;Q86UU0	19;19;1	19;19;1	19;19;1	B-cell CLL/lymphoma 9-like protein	BCL9L	;	3	19	19	19	0	9	5	7	8	6	6	4	5	5	7	0	11	13	2	7	7	1	7	5	7	4	0	9	5	7	8	6	6	4	5	5	7	0	11	13	2	7
J3KPF9;A0A087X011;E9PES4;Q9Y496;H7C2F6;C9J9X2	J3KPF9;A0A087X011;E9PES4;Q9Y496	14;14;14;14;5;1	13;13;13;13;5;1	11;11;11;11;5;1	Kinesin-like protein;Kinesin-like protein KIF3A	KIF3A	;;;	6	14	13	11	7	1	4	5	7	2	3	4	3	2	4	4	1	5	4	4	6	6	4	2	2	3	6	0	3	4	6	2	3	3	2	2	3	4	0	4	3	3
G3V2W9;A0A087X060;Q56P03	G3V2W9;A0A087X060;Q56P03	4;4;4	4;4;4	4;4;4	E2F-associated phosphoprotein	EAPP	;;	3	4	4	4	0	2	2	1	1	1	0	3	2	2	3	0	0	0	0	0	0	1	0	0	0	0	0	2	2	1	1	1	0	3	2	2	3	0	0	0	0	0
A0A087X0D5;P09668;E9PKT6	A0A087X0D5;P09668;E9PKT6	4;4;2	4;4;2	4;4;2	Pro-cathepsin H;Cathepsin H mini chain;Cathepsin H;Cathepsin H heavy chain;Cathepsin H light chain	CTSH	;;	3	4	4	4	0	2	0	1	1	0	2	0	0	0	1	0	0	2	1	0	2	0	0	1	1	1	0	2	0	1	1	0	2	0	0	0	1	0	0	2	1	0
A0A087X0I9;Q04759	A0A087X0I9;Q04759	5;5	2;2	2;2	Protein kinase C;Protein kinase C theta type	PRKCQ	;	2	5	2	2	0	0	1	1	1	0	1	1	0	1	0	0	0	1	2	1	2	1	0	3	3	2	0	0	1	0	1	0	1	1	0	1	0	0	0	0	0	0
A0A087X0M4;Q9BWU0;A0A087WWF4;H7C256	A0A087X0M4;Q9BWU0	30;29;6;4	30;29;6;4	30;29;6;4	Kanadaptin	SLC4A1AP	;	4	30	30	30	4	16	9	16	15	11	13	14	8	9	13	4	16	16	19	15	21	15	13	15	15	13	4	16	9	16	15	11	13	14	8	9	13	4	16	16	19	15
A0A087X0N2;O15243	A0A087X0N2;O15243	1;1	1;1	1;1	Leptin receptor gene-related protein	LEPROT	;	2	1	1	1	0	0	1	0	0	1	1	0	0	0	1	0	0	1	0	0	1	1	1	0	1	1	0	0	1	0	0	1	1	0	0	0	1	0	0	1	0	0
H0YKH1;F8WA05;A0A087X0P4;H0YLF5;A0A0A0MTI0;P40424;H0YLM3;H0YLD4;H0YLT4;H0YLB0;P40425	H0YKH1;F8WA05;A0A087X0P4;H0YLF5;A0A0A0MTI0;P40424;H0YLM3;H0YLD4;H0YLT4;H0YLB0	3;3;3;3;3;3;2;2;2;2;1	3;3;3;3;3;3;2;2;2;2;1	3;3;3;3;3;3;2;2;2;2;1	Pre-B-cell leukemia transcription factor 1	PBX1	;;;;;;;;;	11	3	3	3	0	1	0	1	1	1	0	2	0	1	1	0	1	0	2	1	1	0	1	0	1	0	0	1	0	1	1	1	0	2	0	1	1	0	1	0	2	1
A0A087X0Q9;Q9BVL4	A0A087X0Q9;Q9BVL4	10;10	10;10	10;10	Selenoprotein O	SELO	;	2	10	10	10	2	2	2	3	3	1	1	1	1	2	0	3	1	3	2	3	1	3	1	3	1	2	2	2	2	3	3	1	1	1	1	2	0	3	1	3	2	3
F5H5V6;F5H6S1;F8W8R6;A0A087X0R0;O15550;A0A087X248;A0A096LPD8;F5H3N7;A0A087X2I9;A0A087X0Y2;F5H8B4;O14607;A0A087WUN6;H0Y6I7;H0Y5J3;F5GWV3	F5H5V6;F5H6S1;F8W8R6;A0A087X0R0;O15550;A0A087X248;A0A096LPD8;F5H3N7;A0A087X2I9;A0A087X0Y2;F5H8B4;O14607	4;4;4;4;4;2;2;2;2;2;2;2;1;1;1;1	4;4;4;4;4;2;2;2;2;2;2;2;1;1;1;1	4;4;4;4;4;2;2;2;2;2;2;2;1;1;1;1	Lysine-specific demethylase 6A;Histone demethylase UTY	KDM6A;UTY	;;;;;;;;;;;	16	4	4	4	1	1	2	2	2	1	0	1	1	1	1	0	1	4	2	1	3	0	1	1	0	0	1	1	2	2	2	1	0	1	1	1	1	0	1	4	2	1
A0A087X0R6;Q9UMY4	A0A087X0R6;Q9UMY4	16;16	14;14	14;14	Sorting nexin-12	SNX12	;	2	16	14	14	0	8	8	9	10	9	11	4	11	10	7	0	9	7	9	8	9	7	6	7	9	7	0	6	6	7	8	7	9	3	9	9	6	0	8	6	8	7
A0A087X0V5;P29728;F8W1C5	A0A087X0V5;P29728	17;17;7	17;17;7	17;17;7	2-5-oligoadenylate synthase 2	OAS2	;	3	17	17	17	0	0	0	7	0	0	8	0	0	3	0	0	0	0	4	0	0	1	0	1	14	0	0	0	0	7	0	0	8	0	0	3	0	0	0	0	4	0
G3V4F2;A0A087X0W7;Q86TX2;A0A087WT95;P49753	G3V4F2;A0A087X0W7;Q86TX2;A0A087WT95;P49753	6;6;6;5;5	6;6;6;5;5	6;6;6;5;5	Acyl-coenzyme A thioesterase 1;Acyl-coenzyme A thioesterase 2, mitochondrial	ACOT1;ACOT2	;;;;	5	6	6	6	0	5	0	2	0	3	0	2	1	1	1	0	2	0	0	0	1	0	1	0	0	1	0	5	0	2	0	3	0	2	1	1	1	0	2	0	0	0
Q2TAM5;A0A087X0W8;Q04206;E9PKH5;E9PKV4;A0A087WVP0;E9PI38;E9PQS6;E9PMD5;E9PNV4;E9PJR1;E9PRX2;H0YCB4;E9PM47;E9PNK5;E9PN69;E9PJZ9	Q2TAM5;A0A087X0W8;Q04206;E9PKH5;E9PKV4;A0A087WVP0;E9PI38;E9PQS6	21;21;21;20;13;13;11;11;6;5;4;4;3;2;2;2;1	21;21;21;20;13;13;11;11;6;5;4;4;3;2;2;2;1	21;21;21;20;13;13;11;11;6;5;4;4;3;2;2;2;1	Transcription factor p65	RELA	;;;;;;;	17	21	21	21	9	2	11	12	9	10	7	10	11	9	10	10	1	8	13	11	11	10	11	12	11	10	9	2	11	12	9	10	7	10	11	9	10	10	1	8	13	11
A0A0G2JN29;A0A087X117;Q15155;A0A0G2JP90;A0A087WW46;H3BUC9;I3L0Q6;H3BTW1;H3BPS9	A0A0G2JN29;A0A087X117;Q15155;A0A0G2JP90;A0A087WW46	35;35;35;31;31;5;2;2;2	1;1;1;1;1;1;0;0;0	1;1;1;1;1;1;0;0;0	Nodal modulator 1	NOMO1	;;;;	9	35	1	1	2	18	14	18	18	14	12	12	13	15	15	1	20	13	16	21	19	15	11	18	15	13	0	1	1	1	1	1	0	0	1	0	0	0	1	0	1	0
A0A087X159;P81877;D6RAC5;A0A087WVT6;U3KQ46	A0A087X159;P81877;D6RAC5;A0A087WVT6	3;3;2;2;1	3;3;2;2;1	1;1;0;0;0	Single-stranded DNA-binding protein 2	SSBP2;SSBP3	;;;	5	3	3	1	0	2	2	2	1	1	0	1	0	2	1	0	0	1	0	0	1	0	1	0	0	0	0	2	2	2	1	1	0	1	0	2	1	0	0	1	0	0
D3VVH9;A0A087X1A8;G3V3R7;F5H211;P54252;G3V328;G3V4U9;A0A087WXY4;C9JQV6;A0A0A0MS38;E9PJN5;G3V2G1;G3V3T6;G3V2G2;G3V526;S4R399;G3V4F5;G3V4F4;G3V5H3;G3V3A6;D3VVP3;G3V3T0;D6R9I5;G3V4B1;G3V390;G3V3S5	D3VVH9;A0A087X1A8;G3V3R7;F5H211;P54252;G3V328;G3V4U9;A0A087WXY4;C9JQV6;A0A0A0MS38;E9PJN5;G3V2G1;G3V3T6;G3V2G2;G3V526;S4R399	8;8;8;8;8;7;7;7;7;7;6;6;6;5;5;4;3;3;3;2;2;2;2;2;2;2	8;8;8;8;8;7;7;7;7;7;6;6;6;5;5;4;3;3;3;2;2;2;2;2;2;2	8;8;8;8;8;7;7;7;7;7;6;6;6;5;5;4;3;3;3;2;2;2;2;2;2;2	Ataxin-3	ATXN3	;;;;;;;;;;;;;;;	26	8	8	8	0	3	3	3	4	4	3	1	1	3	2	0	0	4	2	5	4	3	1	1	1	1	0	3	3	3	4	4	3	1	1	3	2	0	0	4	2	5
A0A087X1E4;P53365;E9PRV8;E9PPY7	A0A087X1E4;P53365	17;17;6;3	17;17;6;3	17;17;6;3	Arfaptin-2	ARFIP2	;	4	17	17	17	0	9	11	10	10	9	5	8	8	9	8	0	6	6	9	5	8	7	7	7	5	7	0	9	11	10	10	9	5	8	8	9	8	0	6	6	9	5
A0A087X1I8;Q7Z3E5;H7C3U7;H7BZY2;C9J535;C9JW07;H7BZA2	A0A087X1I8;Q7Z3E5;H7C3U7;H7BZY2	8;8;4;4;2;2;2	8;8;4;4;2;2;2	8;8;4;4;2;2;2	LisH domain-containing protein ARMC9	ARMC9	;;;	7	8	8	8	2	0	3	2	2	0	1	0	0	0	1	0	0	1	3	1	1	1	0	0	0	0	2	0	3	2	2	0	1	0	0	0	1	0	0	1	3	1
A0A087X1U6;A0A075B730	A0A087X1U6;A0A075B730	184;182	174;172	10;10		EPPK1	;	2	184	174	10	17	77	60	89	89	89	98	88	89	99	86	4	81	57	39	43	29	43	137	78	103	100	14	70	54	82	81	81	92	80	84	92	80	3	76	53	34	39
A0A087X1W2;E9PMW9;E9PMZ2	A0A087X1W2	18;6;3	1;0;0	1;0;0		PRMT1		3	18	1	1	2	14	15	14	15	16	12	12	15	16	15	0	11	10	10	10	11	11	11	12	11	10	0	1	1	1	1	1	1	0	1	1	1	0	1	0	0	0
A0A0G2JQX1;A0A0G2JPW5;A0A0G2JSA7;A0A087X1Z1;Q96RT8;A0A0G2JQK2;A0A087WVL9;A0A0G2JQK7;A0A0G2JR45;A0A0G2JRG1;A0A0G2JQI0;A0A0G2JS51;A0A087WVZ8	A0A0G2JQX1;A0A0G2JPW5;A0A0G2JSA7;A0A087X1Z1;Q96RT8	7;7;7;7;7;3;3;1;1;1;1;1;1	7;7;7;7;7;3;3;1;1;1;1;1;1	7;7;7;7;7;3;3;1;1;1;1;1;1	Gamma-tubulin complex component 5	TUBGCP5	;;;;	13	7	7	7	0	4	0	0	1	0	0	0	0	0	0	0	1	2	0	2	0	1	0	0	0	1	0	4	0	0	1	0	0	0	0	0	0	0	1	2	0	2
A0A087X1Z3;Q9UL46;H0YM70;H0YKU2;H0YLG1;H0YLD2	A0A087X1Z3;Q9UL46;H0YM70	21;21;19;4;2;2	21;21;19;4;2;2	21;21;19;4;2;2	Proteasome activator complex subunit 2	PSME2	;;	6	21	21	21	1	12	15	16	18	15	17	14	15	16	15	0	14	13	16	15	16	14	16	13	14	17	1	12	15	16	18	15	17	14	15	16	15	0	14	13	16	15
A0A087X211;Q8TCG1;F8WAX6;F8WF26	A0A087X211;Q8TCG1	23;23;3;2	23;23;3;2	23;23;3;2	Protein CIP2A	KIAA1524	;	4	23	23	23	1	5	6	9	6	3	4	4	7	3	5	0	7	5	13	7	6	9	4	5	0	6	1	5	6	9	6	3	4	4	7	3	5	0	7	5	13	7
A0A087X256;Q2M389;F8VYH7;F8W1W1	A0A087X256;Q2M389	39;39;5;2	39;39;5;2	39;39;5;2	WASH complex subunit 7	KIAA1033	;	4	39	39	39	1	23	12	15	16	15	15	15	12	13	11	0	14	16	16	16	15	13	8	9	11	10	1	23	12	15	16	15	15	15	12	13	11	0	14	16	16	16
A0A087X279;P09913	A0A087X279;P09913	17;17	17;17	17;17	Interferon-induced protein with tetratricopeptide repeats 2	IFIT2	;	2	17	17	17	0	0	0	9	0	0	9	0	0	9	0	1	0	0	8	0	0	9	0	0	8	0	0	0	0	9	0	0	9	0	0	9	0	1	0	0	8	0
G5E965;H0Y882;A0A0B4J2F3;C9J0F0;E9PFD3;A0A087X299;Q9H334	G5E965;H0Y882;A0A0B4J2F3;C9J0F0;E9PFD3;A0A087X299;Q9H334	3;3;3;3;3;3;3	3;3;3;3;3;3;3	3;3;3;3;3;3;3	Forkhead box protein P1	FOXP1	;;;;;;	7	3	3	3	2	0	0	1	2	1	2	2	1	1	2	1	0	1	0	0	1	0	1	0	1	0	2	0	0	1	2	1	2	2	1	1	2	1	0	1	0	0
A0A087X2B2;E9PMH5;Q13490;E9PIW1;H0YDY3;E9PNM6;Q13489	A0A087X2B2;E9PMH5;Q13490;E9PIW1;H0YDY3	4;4;4;2;2;1;1	4;4;4;2;2;1;1	4;4;4;2;2;1;1	Baculoviral IAP repeat-containing protein 2	BIRC2	;;;;	7	4	4	4	0	0	1	0	2	0	0	0	0	0	0	0	0	0	0	0	0	0	0	0	0	1	0	0	1	0	2	0	0	0	0	0	0	0	0	0	0	0
A0A087X2D5;Q9BRJ2;A0A0G2JMS5;A0A087WU62	A0A087X2D5;Q9BRJ2;A0A0G2JMS5;A0A087WU62	16;16;14;14	16;16;14;14	16;16;14;14	39S ribosomal protein L45, mitochondrial	MRPL45	;;;	4	16	16	16	0	9	6	6	6	5	6	6	5	6	5	0	6	3	6	4	4	6	6	7	5	7	0	9	6	6	6	5	6	6	5	6	5	0	6	3	6	4
A0A087X2D8;H0YBE9;H0YBS5	A0A087X2D8	42;5;1	1;0;0	1;0;0		SPAG9		3	42	1	1	3	27	20	26	24	19	17	19	19	21	15	0	19	18	7	21	23	19	19	21	19	22	0	1	1	1	0	1	0	1	1	1	0	0	0	1	0	0
A0A087X2H1;Q9ULT8;H0YJP0;G3V4V5;H0YJD4;A0A087WVU6;H0YJ72;H0YJV8	A0A087X2H1;Q9ULT8;H0YJP0	69;69;42;28;22;6;1;1	69;69;42;28;22;6;1;1	69;69;42;28;22;6;1;1	E3 ubiquitin-protein ligase HECTD1	HECTD1	;;	8	69	69	69	0	35	35	36	38	26	26	28	22	29	30	2	31	27	8	10	10	8	25	26	29	27	0	35	35	36	38	26	26	28	22	29	30	2	31	27	8	10
A0A087X2I1;P62333;H0YJC0;H0YJS8;H0YJX2;H0YJT1;H0YJE9;H0YJD2;H0YJY8	A0A087X2I1;P62333;H0YJC0	29;29;17;13;6;5;4;2;2	29;29;17;13;6;5;4;2;2	29;29;17;13;6;5;4;2;2	26S protease regulatory subunit 10B	PSMC6	;;	9	29	29	29	1	22	23	20	24	24	20	20	21	21	22	0	22	20	24	23	24	26	20	21	19	18	1	22	23	20	24	24	20	20	21	21	22	0	22	20	24	23
A0A087X2J2	A0A087X2J2	6	1	1		ARL8A		1	6	1	1	0	4	4	4	3	5	5	4	3	4	3	0	4	3	3	3	4	3	1	4	1	3	0	0	0	0	0	0	0	0	0	0	0	0	1	0	0	0
A0A088AWN2;Q8TBZ3;H0YKE8;G3V5V2;H0YNU0	A0A088AWN2;Q8TBZ3	11;11;5;1;1	11;11;5;1;1	11;11;5;1;1	WD repeat-containing protein 20	WDR20	;	5	11	11	11	4	0	3	3	5	2	0	1	2	1	3	3	0	3	4	4	3	5	0	2	1	2	4	0	3	3	5	2	0	1	2	1	3	3	0	3	4	4
E7EP87;A0A088AWN8;Q9UHQ1;J3KTG5;J3KT43;J3QRB0;J3KS48;E9PH27	E7EP87;A0A088AWN8;Q9UHQ1	7;7;7;3;2;1;1;1	4;4;4;2;1;0;0;0	4;4;4;2;1;0;0;0	Nuclear prelamin A recognition factor	NARF	;;	8	7	4	4	0	2	2	1	2	1	0	1	0	1	2	0	3	2	2	1	1	1	1	0	0	0	0	2	2	1	0	1	0	1	0	1	1	0	2	1	2	1
A0A096LNH6;Q14185	A0A096LNH6;Q14185	4;4	4;4	4;4	Dedicator of cytokinesis protein 1	DOCK1	;	2	4	4	4	0	0	1	1	1	0	2	0	1	0	1	0	1	0	0	0	0	0	1	1	1	1	0	0	1	1	1	0	2	0	1	0	1	0	1	0	0	0
A0A096LNM2;Q969U6	A0A096LNM2;Q969U6	2;2	2;2	2;2	F-box/WD repeat-containing protein 5	FBXW5	;	2	2	2	2	0	0	0	0	0	0	1	0	0	0	0	0	0	0	1	0	0	0	0	0	0	0	0	0	0	0	0	0	1	0	0	0	0	0	0	0	1	0
A0A096LP07;A0A096LPJ3;A8K070;J3KSA5;J3QLT0;J3QS88;J3KTB0;J3QS84;J3QLE8;J3QL53;J3KRE8;J3QQX0	A0A096LP07;A0A096LPJ3;A8K070;J3KSA5	24;24;24;12;10;9;9;5;5;5;5;3	1;1;1;0;0;0;0;0;0;0;0;0	1;1;1;0;0;0;0;0;0;0;0;0		GPS1	;;;	12	24	1	1	16	7	13	16	12	12	13	12	12	12	11	13	3	13	15	15	17	15	15	17	15	17	0	0	0	1	0	0	0	0	0	0	0	1	0	0	1	1
A0A096LP10;A0A096LNJ4;A0A087WX43;D6RE84;A0A087WTT9;A0A1B0GVW6;Q9NP73;A0A096LNL2;A0A087WT15	A0A096LP10;A0A096LNJ4;A0A087WX43;D6RE84;A0A087WTT9;A0A1B0GVW6;Q9NP73	7;6;6;6;6;6;6;3;1	7;6;6;6;6;6;6;3;1	7;6;6;6;6;6;6;3;1	Putative bifunctional UDP-N-acetylglucosamine transferase and deubiquitinase ALG13	ALG13	;;;;;;	9	7	7	7	0	3	7	3	4	5	4	5	5	5	6	0	6	2	5	5	2	4	4	4	3	4	0	3	7	3	4	5	4	5	5	5	6	0	6	2	5	5
A0A096LP25;A0A096LNZ0;Q6ZSR9	A0A096LP25;A0A096LNZ0;Q6ZSR9	11;8;7	8;5;7	8;5;7	Uncharacterized protein FLJ45252	AAK1	;;	3	11	8	8	0	4	3	4	3	1	1	3	2	1	2	0	1	5	3	5	4	1	2	2	2	0	0	3	2	1	2	0	1	2	1	0	1	0	1	4	2	4
A0A096LP75;C4AMC7;Q6VEQ5;A0A096LP26;A0A096LNU2;A8K0Z3;Q9NQA3	A0A096LP75;C4AMC7;Q6VEQ5;A0A096LP26;A0A096LNU2;A8K0Z3;Q9NQA3	15;15;15;14;12;11;8	15;15;15;14;12;11;8	9;9;9;8;7;5;3	Putative WAS protein family homolog 3;WAS protein family homolog 2;WAS protein family homolog 1;WAS protein family homolog 6	WASH3P;WASH2P;WASH1;WASH6P	;;;;;;	7	15	15	9	5	1	6	7	4	5	6	3	8	5	6	6	0	5	7	8	8	7	7	5	6	4	5	1	6	7	4	5	6	3	8	5	6	6	0	5	7	8
A0A0A0MR88;A0A096LPC5;Q9Y4E1;J3KP36;Q5SRD0	A0A0A0MR88;A0A096LPC5;Q9Y4E1;J3KP36	36;36;36;35;7	6;6;6;6;3	6;6;6;6;3	WASH complex subunit FAM21C	FAM21C	;;;	5	36	6	6	3	22	16	20	16	16	14	18	15	19	17	0	15	20	1	9	4	2	17	16	18	14	0	1	0	1	0	1	0	1	0	0	0	0	1	3	0	0
A0A096LPI6;A0A0B4J2D5;P30042;A0A096LNH5;H7C1F6;A0A0B4J2H4;H7C2G3;A0A096LP73;F2Z2Q0;A0A096LP12;A0A096LNJ1	A0A096LPI6;A0A0B4J2D5;P30042;A0A096LNH5;H7C1F6;A0A0B4J2H4;H7C2G3	20;15;15;14;13;12;11;7;7;7;5	15;15;15;14;13;12;11;7;7;7;5	15;15;15;14;13;12;11;7;7;7;5	ES1 protein homolog, mitochondrial	C21orf33	;;;;;;	11	20	15	15	0	10	13	13	11	13	13	15	10	11	14	1	15	13	12	10	15	6	8	12	12	9	0	9	11	11	10	11	12	12	8	9	12	0	12	10	10	8
A0A0A0MQR1;Q9Y4K4;G3V3V7;G3V4Q4;G3V4T8;G3V5C6	A0A0A0MQR1;Q9Y4K4	9;9;3;3;3;1	9;9;3;3;3;1	9;9;3;3;3;1	Mitogen-activated protein kinase kinase kinase kinase;Mitogen-activated protein kinase kinase kinase kinase 5	MAP4K5	;	6	9	9	9	0	3	1	0	1	0	0	0	0	0	1	0	1	3	3	0	2	2	0	1	0	1	0	3	1	0	1	0	0	0	0	0	1	0	1	3	3	0
A0A0A0MQR2;Q9BY42;A2A2L5;A2A2L6	A0A0A0MQR2;Q9BY42;A2A2L5;A2A2L6	14;14;11;9	14;14;11;9	14;14;11;9	Protein RTF2 homolog	RTFDC1	;;;	4	14	14	14	0	9	9	9	9	9	7	7	8	8	6	0	8	9	7	10	8	9	7	6	3	4	0	9	9	9	9	9	7	7	8	8	6	0	8	9	7	10
F5H0Q6;A0A0A0MQS2;Q8N2M8;K7EKC9;K7EM61;K7EP11	F5H0Q6;A0A0A0MQS2;Q8N2M8	5;5;5;2;2;1	5;5;5;2;2;1	5;5;5;2;2;1	CLK4-associating serine/arginine rich protein	CLASRP	;;	6	5	5	5	0	2	2	1	0	0	2	2	0	0	0	0	1	0	1	0	1	1	1	0	0	0	0	2	2	1	0	0	2	2	0	0	0	0	1	0	1	0
A0A0A0MQS5;Q9Y284	A0A0A0MQS5;Q9Y284	1;1	1;1	1;1	Protein Asterix	WDR83OS	;	2	1	1	1	0	0	0	0	0	0	0	0	0	0	0	0	1	0	1	0	0	0	0	0	1	0	0	0	0	0	0	0	0	0	0	0	0	0	1	0	1	0
U3KQC1;A0A0A0MQU0;Q9BV38;K7EIR0;K7EML4;A0A087X237;K7EKX5;U3KQK3	U3KQC1;A0A0A0MQU0;Q9BV38;K7EIR0	14;14;14;11;5;3;3;1	14;14;14;11;5;3;3;1	14;14;14;11;5;3;3;1	WD repeat-containing protein 18	WDR18	;;;	8	14	14	14	0	10	9	6	7	10	7	6	7	5	8	0	6	8	7	7	8	8	5	6	5	6	0	10	9	6	7	10	7	6	7	5	8	0	6	8	7	7
A0A0A0MQU1	A0A0A0MQU1	49	1	1		INF2		1	49	1	1	1	24	21	22	23	24	19	20	19	21	20	2	24	25	24	20	27	29	33	23	33	24	0	0	0	0	0	0	0	0	0	0	0	0	0	0	0	0
A0A0A0MQU4;Q96I15;H7C3V9;H7C1S7;C9JNL5;H7C277;H7C1N7;H7C280;H7C4A1	A0A0A0MQU4;Q96I15;H7C3V9;H7C1S7;C9JNL5;H7C277	4;4;3;2;2;2;1;1;1	4;4;3;2;2;2;1;1;1	4;4;3;2;2;2;1;1;1	Selenocysteine lyase	SCLY	;;;;;	9	4	4	4	0	1	2	2	1	2	1	0	2	2	1	0	2	0	0	1	0	0	0	2	0	0	0	1	2	2	1	2	1	0	2	2	1	0	2	0	0	1
A0A0A0MQW0;H0YN19;A0A0C4DGV1;H0YKS1;A0A087WWC8	A0A0A0MQW0	34;16;13;7;7	1;1;1;0;0	1;1;1;0;0		MYEF2		5	34	1	1	12	0	11	12	13	11	14	11	10	9	12	14	0	11	16	15	13	11	14	13	13	13	0	0	0	0	0	0	0	0	0	0	0	1	0	0	0	0
C9JP00;A0A0A0MQX8;Q9NR56;Q86VM6;C9J4T8;C9JCX1;H7C4Y1	C9JP00;A0A0A0MQX8;Q9NR56;Q86VM6	10;10;10;6;2;2;2	10;10;10;6;2;2;2	4;4;4;2;0;0;0	Muscleblind-like protein 1	MBNL1	;;;	7	10	10	4	0	7	6	3	5	6	4	4	4	6	7	0	7	5	7	7	6	6	5	5	5	6	0	7	6	3	5	6	4	4	4	6	7	0	7	5	7	7
F2Z357;A0A0A0MQY8;J3KPC5;X6R8W7;P47736	F2Z357;A0A0A0MQY8;J3KPC5;X6R8W7;P47736	3;3;3;3;3	3;3;3;3;3	3;3;3;3;3	Rap1 GTPase-activating protein 1	RAP1GAP	;;;;	5	3	3	3	0	0	0	0	0	0	0	0	0	0	0	0	0	1	0	0	1	0	1	0	0	0	0	0	0	0	0	0	0	0	0	0	0	0	0	1	0	0
A0A0A0MR09;P43378;H3BQT6	A0A0A0MR09;P43378	7;7;1	7;7;1	7;7;1	Protein-tyrosine-phosphatase;Tyrosine-protein phosphatase non-receptor type 9	PTPN9	;	3	7	7	7	3	0	3	2	3	1	2	2	1	1	3	3	0	2	3	3	3	2	2	3	3	3	3	0	3	2	3	1	2	2	1	1	3	3	0	2	3	3
A0A0A0MR19;O75486;B4E1H0;A0A1B0GTZ3	A0A0A0MR19;O75486;B4E1H0;A0A1B0GTZ3	2;2;1;1	2;2;1;1	2;2;1;1	Transcription initiation protein SPT3 homolog	SUPT3H	;;;	4	2	2	2	0	1	1	1	1	0	0	0	0	0	0	0	0	0	1	0	0	0	0	0	0	0	0	1	1	1	1	0	0	0	0	0	0	0	0	0	1	0
A0A0A0MR39;Q9P2K5;A0A087WUT0	A0A0A0MR39;Q9P2K5;A0A087WUT0	34;31;29	34;31;29	1;1;1	Myelin expression factor 2	MYEF2	;;	3	34	34	1	12	0	11	12	14	11	15	11	10	9	12	14	0	11	17	16	14	11	14	14	14	13	12	0	11	12	14	11	15	11	10	9	12	14	0	11	17	16
A0A0A0MR59;A0A0C4DG68;Q8TB72	A0A0A0MR59;A0A0C4DG68;Q8TB72	19;18;18	14;13;13	10;10;9	Pumilio homolog 2	PUM2	;;	3	19	14	10	1	8	10	9	10	5	7	9	10	9	9	0	8	14	10	8	11	11	9	8	8	10	1	6	8	6	6	3	4	6	7	6	6	0	7	10	8	7
G8JL96;A0A0A0MR60;Q13332;Q8NHS7	G8JL96;A0A0A0MR60;Q13332	7;7;7;2	3;3;3;2	3;3;3;2	Protein-tyrosine-phosphatase;Receptor-type tyrosine-protein phosphatase S	PTPRS	;;	4	7	3	3	2	1	2	2	3	1	1	3	2	0	2	3	1	2	1	2	3	1	2	0	2	3	0	1	1	1	1	1	1	1	1	0	1	0	1	0	0	0
A0A0A0MR66;P98175	A0A0A0MR66;P98175	38;36	38;36	36;34	RNA-binding protein 10	RBM10	;	2	38	38	36	2	18	18	21	17	14	12	13	18	13	11	1	19	20	18	14	13	17	13	11	13	15	2	18	18	21	17	14	12	13	18	13	11	1	19	20	18	14
A0A0A0MR74;O75907	A0A0A0MR74;O75907	1;1	1;1	1;1	Diacylglycerol O-acyltransferase 1	DGAT1	;	2	1	1	1	0	0	0	0	0	0	0	1	0	0	0	0	0	0	0	0	0	0	0	0	0	0	0	0	0	0	0	0	0	1	0	0	0	0	0	0	0	0
A0A0A0MRB5;Q8WXG6;F8W8U2;A0A0U1RR25;C9JM97;C9JLZ9;C9K0L0;C9J6B0	A0A0A0MRB5;Q8WXG6	16;16;4;2;1;1;1;1	16;16;4;2;1;1;1;1	16;16;4;2;1;1;1;1	MAP kinase-activating death domain protein	MADD	;	8	16	16	16	0	7	6	5	5	4	3	4	4	4	2	0	5	7	3	4	2	3	4	4	2	3	0	7	6	5	5	4	3	4	4	4	2	0	5	7	3	4
A0A0A0MRB7;X6REB3;P15923;K7ELF3;K7ENH8;K7EJN4;K7EK65;A0A0A0MTS0;K7EPS2;K7EKB9;K7ERZ7;K7EMM4	A0A0A0MRB7;X6REB3;P15923	5;5;5;2;2;1;1;1;1;1;1;1	5;5;5;2;2;1;1;1;1;1;1;1	5;5;5;2;2;1;1;1;1;1;1;1	Transcription factor E2-alpha	TCF3	;;	12	5	5	5	4	0	3	3	1	2	1	2	0	1	1	2	0	2	1	3	2	1	2	1	0	0	4	0	3	3	1	2	1	2	0	1	1	2	0	2	1	3
A0A0A0MRB8;Q5VT03;Q8IVF1;B1AL46;A6NNL0	A0A0A0MRB8;Q5VT03;Q8IVF1;B1AL46;A6NNL0	1;1;1;1;1	1;1;1;1;1	1;1;1;1;1	NUT family member 2D;NUT family member 2A;NUT family member 2E;NUT family member 2B	NUTM2B;NUTM2D;NUTM2A;NUTM2E	;;;;	5	1	1	1	0	1	0	0	1	0	0	1	0	1	1	0	0	1	0	1	1	1	1	0	0	1	0	1	0	0	1	0	0	1	0	1	1	0	0	1	0	1
G3V5X4;A0A0A0MRE3	G3V5X4;A0A0A0MRE3	15;15	15;15	1;1		SYNE2	;	2	15	15	1	0	2	1	0	3	4	1	0	2	4	1	1	2	2	1	1	2	2	0	2	1	1	0	2	1	0	3	4	1	0	2	4	1	1	2	2	1	1
A0A0A0MRE6;O94967;E9PKZ6;E9PR96	A0A0A0MRE6;O94967	5;5;2;2	5;5;2;2	5;5;2;2	WD repeat-containing protein 47	WDR47	;	4	5	5	5	0	4	2	3	2	1	0	1	2	4	1	0	1	1	1	1	0	2	1	0	0	1	0	4	2	3	2	1	0	1	2	4	1	0	1	1	1	1
A0A0A0MRF6;Q99996;A0A0A0MRE9;A0A087WX84;H7BYL6;Q6PJH3	A0A0A0MRF6;Q99996;A0A0A0MRE9;A0A087WX84	14;14;13;10;3;1	14;14;13;10;3;1	14;14;13;10;3;1	A-kinase anchor protein 9	AKAP9	;;;	6	14	14	14	0	2	1	1	0	3	1	1	0	0	1	0	0	1	2	0	2	2	3	3	3	0	0	2	1	1	0	3	1	1	0	0	1	0	0	1	2	0
A0A0A0MRF9;P16885	A0A0A0MRF9;P16885	9;9	8;8	8;8	Phosphoinositide phospholipase C;1-phosphatidylinositol 4,5-bisphosphate phosphodiesterase gamma-2	PLCG2	;	2	9	8	8	1	2	2	3	3	1	2	0	3	4	2	0	1	2	3	0	4	4	2	1	3	2	0	2	2	3	3	1	2	0	3	4	2	0	1	2	3	0
A0A0A0MRH3;Q9Y2W7	A0A0A0MRH3;Q9Y2W7	2;2	2;2	2;2	Calsenilin	KCNIP3	;	2	2	2	2	0	0	1	0	1	0	0	1	1	1	1	0	1	1	1	1	2	0	1	1	1	0	0	0	1	0	1	0	0	1	1	1	1	0	1	1	1	1
A0A0A0MRI1;Q8IXQ4;A0A087WW86	A0A0A0MRI1;Q8IXQ4	5;5;1	5;5;1	5;5;1	GPALPP motifs-containing protein 1	GPALPP1	;	3	5	5	5	2	0	2	1	3	0	1	1	0	0	0	0	0	0	1	1	1	1	1	1	1	0	2	0	2	1	3	0	1	1	0	0	0	0	0	0	1	1
A0A0A0MRJ0;Q5VT25;A0A0A0MRJ1;H0Y5V1;H0Y6V3;H0Y7V8;H0Y6R0	A0A0A0MRJ0;Q5VT25	14;14;5;5;4;4;2	6;6;3;3;2;2;1	6;6;3;3;2;2;1	Non-specific serine/threonine protein kinase;Serine/threonine-protein kinase MRCK alpha	CDC42BPA	;	7	14	6	6	0	3	3	2	4	2	3	2	2	3	2	0	4	4	0	2	3	0	1	3	1	3	0	1	1	0	2	1	1	0	1	0	1	0	0	0	0	0
A0A0A0MRJ6;H7BY58;P22061;F6S8N6;F8WDT3;F8WAV5;F8WAX2;C9J0F2;H7C4X2	A0A0A0MRJ6;H7BY58;P22061;F6S8N6	15;15;15;14;4;4;4;2;1	15;15;15;14;4;4;4;2;1	15;15;15;14;4;4;4;2;1	Protein-L-isoaspartate O-methyltransferase;Protein-L-isoaspartate(D-aspartate) O-methyltransferase	PCMT1	;;;	9	15	15	15	0	12	12	13	13	12	13	13	15	11	13	0	10	8	8	10	8	11	10	10	13	10	0	12	12	13	13	12	13	13	15	11	13	0	10	8	8	10
A0A0A0MRK6;Q13505;A0A0C4DFQ1	A0A0A0MRK6;Q13505;A0A0C4DFQ1	14;14;10	14;14;10	14;14;10	Metaxin-1	MTX1	;;	3	14	14	14	0	7	10	8	7	9	7	5	9	9	7	0	9	6	6	6	7	3	5	7	4	6	0	7	10	8	7	9	7	5	9	9	7	0	9	6	6	6
A0A0A0MRM8;Q5JVM0	A0A0A0MRM8	69;5	69;5	2;0		MYO6		2	69	69	2	17	39	30	32	36	31	29	29	34	33	33	11	41	48	43	49	43	43	37	38	37	34	17	39	30	32	36	31	29	29	34	33	33	11	41	48	43	49
A0A0A0MRP0;Q8IWC1	A0A0A0MRP0;Q8IWC1	3;3	3;3	3;3	MAP7 domain-containing protein 3	MAP7D3	;	2	3	3	3	0	1	1	2	1	2	0	0	1	1	1	0	1	1	2	1	2	2	2	1	2	1	0	1	1	2	1	2	0	0	1	1	1	0	1	1	2	1
A0A0A0MRP6;B7ZLQ5;P28370	A0A0A0MRP6;B7ZLQ5;P28370	23;23;23	2;2;2	2;2;2	Probable global transcription activator SNF2L1	SMARCA1	;;	3	23	2	2	1	11	9	11	10	10	10	13	11	10	12	0	8	12	15	11	10	15	9	10	11	6	0	1	0	1	0	0	0	0	0	0	0	0	0	1	0	0
E9PSD7;A0A0A0MRR5;Q96BW1	E9PSD7;A0A0A0MRR5;Q96BW1	1;1;1	1;1;1	1;1;1	Uracil phosphoribosyltransferase homolog	UPRT	;;	3	1	1	1	0	0	0	1	1	1	0	0	0	0	1	0	0	1	0	1	1	1	1	0	0	1	0	0	0	1	1	1	0	0	0	0	1	0	0	1	0	1
A0A0A0MRT2;C9JVK6;C9JD58;J3QTA0	A0A0A0MRT2;C9JVK6;C9JD58;J3QTA0	4;2;2;2	1;0;0;0	1;0;0;0		WAC	;;;	4	4	1	1	3	0	3	2	2	1	1	2	1	0	1	1	0	1	1	1	2	1	2	1	1	1	1	0	1	1	1	0	0	0	0	0	0	0	0	0	0	0
A0A0A0MRT6;Q8IZP0;B6VEX4	A0A0A0MRT6;Q8IZP0;B6VEX4	18;18;16	18;18;16	12;12;10	Abl interactor 1	ABI1	;;	3	18	18	12	8	0	10	9	11	7	6	10	6	10	8	8	0	6	10	6	9	4	9	5	3	8	8	0	10	9	11	7	6	10	6	10	8	8	0	6	10	6
A0A0A0MRV0;Q9P2E9;A0A087WVV2;F8W7S5;A0A087WU26;A2A2S5;V9GY78	A0A0A0MRV0;Q9P2E9;A0A087WVV2;F8W7S5	83;83;68;52;22;15;9	83;83;68;52;22;15;9	81;81;66;50;21;15;9	Ribosome-binding protein 1	RRBP1	;;;	7	83	83	81	6	41	49	46	43	34	49	41	48	50	45	1	49	40	26	28	29	32	40	47	48	46	6	41	49	46	43	34	49	41	48	50	45	1	49	40	26	28
A0A0A0MRX2;Q96HY6	A0A0A0MRX2;Q96HY6	5;5	5;5	5;5	DDRGK domain-containing protein 1	DDRGK1	;	2	5	5	5	0	2	1	4	2	1	2	1	2	1	3	0	2	2	2	2	2	2	2	2	2	2	0	2	1	4	2	1	2	1	2	1	3	0	2	2	2	2
A0A0A0MRZ4;Q15025;E7EMV7;E7EW15;E7EWG2;E7EW68;H0YC17	A0A0A0MRZ4;Q15025;E7EMV7;E7EW15	8;8;7;5;1;1;1	8;8;7;5;1;1;1	8;8;7;5;1;1;1	TNFAIP3-interacting protein 1	TNIP1	;;;	7	8	8	8	5	0	1	1	2	1	0	0	0	1	1	2	1	3	1	1	0	0	1	0	0	0	5	0	1	1	2	1	0	0	0	1	1	2	1	3	1	1
A0A0A0MS08;P01857;A0A0A0MS07	A0A0A0MS08;P01857;A0A0A0MS07	10;10;7	10;10;7	5;5;4	Ig gamma-1 chain C region	IGHG1	;;	3	10	10	5	0	0	0	0	0	0	0	0	0	0	0	0	2	0	0	1	0	1	0	6	8	2	0	0	0	0	0	0	0	0	0	0	0	0	2	0	0	1
A0A0A0MS24;O60237;Q6GQY8	A0A0A0MS24;O60237;Q6GQY8	2;2;1	1;1;1	1;1;1	Protein phosphatase 1 regulatory subunit 12B	PPP1R12B	;;	3	2	1	1	1	0	0	1	0	0	1	0	0	1	0	0	0	1	0	0	0	0	0	0	0	0	0	0	0	0	0	0	0	0	0	1	0	0	0	0	0	0
A0A0A0MS41;A0A1P0AYU5;Q9BWM7;S4R3N9	A0A0A0MS41;A0A1P0AYU5;Q9BWM7;S4R3N9	3;3;3;2	2;2;2;2	2;2;2;2	Sideroflexin;Sideroflexin-3	SFXN3	;;;	4	3	2	2	0	2	0	0	1	0	0	0	0	1	0	0	0	1	1	0	0	1	2	1	0	0	0	1	0	0	1	0	0	0	0	0	0	0	0	1	1	0
A0A0A0MS45;J3KNI1;Q9H9E3;J3KRB5;H3BMV9;H3BSD2;E9PRT5;J3QLW1;H3BQB2	A0A0A0MS45;J3KNI1;Q9H9E3	31;31;31;7;6;4;3;2;2	31;31;31;7;6;4;3;2;2	31;31;31;7;6;4;3;2;2	Conserved oligomeric Golgi complex subunit 4	COG4	;;	9	31	31	31	14	2	14	10	15	12	13	10	14	10	11	5	7	21	16	15	19	14	15	6	6	12	14	2	14	10	15	12	13	10	14	10	11	5	7	21	16	15
A0A0A0MS51;A0A0A0MT01;P06396;CON__Q3SX14;Q5T0I1;A0A0U1RQL8;Q5T0H8;REV__H0YJM7	A0A0A0MS51;A0A0A0MT01;P06396;CON__Q3SX14	41;41;41;23;8;8;1;1	41;41;41;23;8;8;1;1	29;29;29;16;0;0;1;0	Gelsolin	GSN	;;;	8	41	41	29	17	26	30	29	26	27	28	25	24	27	30	11	25	23	28	26	28	28	25	28	27	26	17	26	30	29	26	27	28	25	24	27	30	11	25	23	28	26
A0A0A0MS52;Q5SWX3;A0A0A0MT11;Q13555;Q8WU40;H0Y6G2;H7BXS4;E9PBE8;E7EQE4;D6RHX9;D6RFJ0;E7ERS6;E7ETC9;H7C394	A0A0A0MS52;Q5SWX3;A0A0A0MT11;Q13555;Q8WU40;H0Y6G2	13;12;12;12;11;10;6;2;2;1;1;1;1;1	9;8;8;8;8;8;2;0;0;0;0;0;0;1	6;5;5;5;5;5;0;0;0;0;0;0;0;0	Calcium/calmodulin-dependent protein kinase type II subunit gamma	CAMK2G	;;;;;	14	13	9	6	6	3	9	6	6	5	7	7	7	6	5	6	3	5	7	7	6	7	5	9	7	7	3	0	5	3	3	2	4	4	3	3	2	4	0	2	4	4
A0A0A0MSB4;Q6ZN50;Q969R2	A0A0A0MSB4;Q6ZN50;Q969R2	3;3;3	1;1;1	1;1;1	Oxysterol-binding protein;Oxysterol-binding protein 2	OSBP2	;;	3	3	1	1	0	3	0	1	0	1	1	1	1	1	1	1	2	2	2	2	2	2	2	2	1	1	0	1	0	0	0	0	0	0	0	0	0	0	0	0	0	0
A0A0A0MSE2;Q16836;E9PF18	A0A0A0MSE2;Q16836;E9PF18	22;22;21	22;22;21	22;22;21	Hydroxyacyl-coenzyme A dehydrogenase, mitochondrial	HADH	;;	3	22	22	22	0	11	10	15	13	15	13	12	14	14	11	0	11	10	8	9	9	6	8	6	7	9	0	11	10	15	13	15	13	12	14	14	11	0	11	10	8	9
A0A0A0MSF9;Q8N954	A0A0A0MSF9;Q8N954	7;7	7;7	7;7	G patch domain-containing protein 11	GPATCH11	;	2	7	7	7	0	3	1	0	2	1	0	0	1	1	0	0	1	3	1	1	2	1	1	0	1	1	0	3	1	0	2	1	0	0	1	1	0	0	1	3	1	1
J3KNW4;A0A0A0MSG2;Q14192	J3KNW4;A0A0A0MSG2;Q14192	12;12;12	12;12;12	12;12;12	Four and a half LIM domains protein 2	FHL2	;;	3	12	12	12	0	3	1	1	2	3	2	3	2	3	2	0	9	8	9	7	6	8	7	7	9	8	0	3	1	1	2	3	2	3	2	3	2	0	9	8	9	7
A0A0A0MSH9;A0A0A0MRH8	A0A0A0MSH9;A0A0A0MRH8	14;10	1;1	1;1		CHD1L	;	2	14	1	1	0	4	4	3	5	2	2	2	3	1	1	0	4	5	6	5	3	6	5	1	4	2	0	1	1	0	1	0	1	0	0	1	0	0	0	0	0	0
A0A0A0MSK5;Q5JTV8;H0YD16;H0YDU3;H0Y4R4	A0A0A0MSK5;Q5JTV8;H0YD16	13;13;8;6;5	13;13;8;6;5	1;1;1;1;0	Torsin-1A-interacting protein 1	TOR1AIP1	;;	5	13	13	1	6	6	5	4	5	7	8	6	7	7	7	6	1	5	7	7	7	6	7	11	7	6	6	6	5	4	5	7	8	6	7	7	7	6	1	5	7	7
A0A0A0MSK6;Q13017;G3V360;H0YK04	A0A0A0MSK6;Q13017	13;13;1;1	13;13;1;1	13;13;1;1	Rho GTPase-activating protein 5	ARHGAP5	;	4	13	13	13	0	5	3	4	2	1	0	1	2	2	3	0	4	4	0	7	4	5	2	2	2	1	0	5	3	4	2	1	0	1	2	2	3	0	4	4	0	7
A0A0A0MSM0;Q5TBM3	A0A0A0MSM0	58;7	1;0	1;0		HSPH1		2	58	1	1	14	42	35	32	32	34	28	33	37	43	38	6	41	39	43	40	46	44	41	36	41	41	0	0	0	0	1	0	0	1	1	1	0	0	1	0	1	1
A0A0A0MSP4;Q86WC4	A0A0A0MSP4;Q86WC4	1;1	1;1	1;1	Osteopetrosis-associated transmembrane protein 1	OSTM1	;	2	1	1	1	0	0	0	0	0	0	0	0	0	0	0	0	0	0	1	0	0	0	0	0	0	0	0	0	0	0	0	0	0	0	0	0	0	0	0	0	1	0
A0A0A0MSQ0;H7C4N2	A0A0A0MSQ0	48;12	1;0	1;0		PLS3		2	48	1	1	31	11	29	32	30	28	23	26	31	29	29	28	9	28	30	28	36	34	37	32	32	31	0	0	0	0	0	0	0	0	0	0	0	0	1	0	0	0
H7C1X5;E7EUA2;A6NHU9;A0A0A0MSQ6;Q9UPX8	H7C1X5;E7EUA2;A6NHU9;A0A0A0MSQ6;Q9UPX8	2;2;2;2;2	2;2;2;2;2	2;2;2;2;2	SH3 and multiple ankyrin repeat domains protein 2	SHANK2	;;;;	5	2	2	2	0	0	0	0	0	0	0	0	0	0	1	0	1	0	0	0	0	0	0	0	0	0	0	0	0	0	0	0	0	0	0	0	1	0	1	0	0	0
A0A0A0MSS8;P42330;S4R3Z2;S4R3D5;P17516	A0A0A0MSS8;P42330;S4R3Z2;S4R3D5	12;12;11;7;5	5;5;4;2;0	5;5;4;2;0	Aldo-keto reductase family 1 member C3	AKR1C3	;;;	5	12	5	5	0	2	4	2	3	3	4	4	2	3	5	0	3	4	6	4	3	4	6	2	2	3	0	0	1	0	0	0	0	1	0	0	0	0	0	1	2	1
A0A0A0MSU3;Q9H9A7	A0A0A0MSU3;Q9H9A7	4;4	4;4	4;4	RecQ-mediated genome instability protein 1	RMI1	;	2	4	4	4	3	0	3	2	0	0	1	2	1	0	0	1	0	0	0	0	0	0	0	0	0	0	3	0	3	2	0	0	1	2	1	0	0	1	0	0	0	0
A0A0A0MT23;P27448;A0A0A0MSZ1;J3KNR0;A0A0A0MST9;A0A0A0MQR8;H0YIY6;H0YKP9;A2SY06;H0YNV4;H0YKJ3	A0A0A0MT23;P27448;A0A0A0MSZ1;J3KNR0;A0A0A0MST9;A0A0A0MQR8;H0YIY6	21;21;20;20;19;19;13;7;7;3;2	14;14;14;14;14;12;10;5;5;1;1	13;13;13;13;13;11;10;5;5;1;0	MAP/microtubule affinity-regulating kinase 3	MARK3	;;;;;;	11	21	14	13	6	1	7	6	6	3	0	4	5	2	4	9	1	9	5	10	7	7	5	2	1	2	5	1	6	6	6	3	0	4	5	2	4	6	0	6	5	7
M0R116;A0A0A0MT26;P13637	M0R116;A0A0A0MT26;P13637	22;22;22	1;1;1	1;1;1	Sodium/potassium-transporting ATPase subunit alpha-3	ATP1A3	;;	3	22	1	1	6	18	15	16	15	15	16	14	15	15	15	8	14	16	15	16	17	17	17	16	18	16	0	1	0	0	0	0	0	0	0	0	0	0	0	0	0	0
A0A0A0MT32;P38571;Q5T073	A0A0A0MT32;P38571;Q5T073	5;5;3	5;5;3	5;5;3	Lysosomal acid lipase/cholesteryl ester hydrolase	LIPA	;;	3	5	5	5	0	3	2	3	3	3	3	2	2	3	2	1	1	1	0	0	0	1	0	1	0	1	0	3	2	3	3	3	3	2	2	3	2	1	1	1	0	0
A0A0A0MT33;Q9UPN6	A0A0A0MT33;Q9UPN6	28;28	28;28	26;26	Protein SCAF8	SCAF8	;	2	28	28	26	2	12	10	8	14	6	7	9	10	7	9	2	7	11	9	8	7	10	8	6	7	6	2	12	10	8	14	6	7	9	10	7	9	2	7	11	9	8
A0A0A0MT35;Q8TBF2;J3QKK8;A0A0A0MRV4;J3KRV9;J3KPF6;J3KPF5	A0A0A0MT35;Q8TBF2;J3QKK8;A0A0A0MRV4;J3KRV9;J3KPF6;J3KPF5	3;3;2;2;2;2;2	3;3;2;2;2;2;2	3;3;2;2;2;2;2	Prostamide/prostaglandin F synthase	FAM213B	;;;;;;	7	3	3	3	0	1	1	1	2	1	1	1	1	1	1	0	2	2	2	2	2	2	2	2	1	2	0	1	1	1	2	1	1	1	1	1	1	0	2	2	2	2
C9JUH3;A0A0A0MT72;Q9BSQ5;E9PEC4	C9JUH3;A0A0A0MT72;Q9BSQ5	4;4;4;1	4;4;4;1	4;4;4;1	Cerebral cavernous malformations 2 protein	CCM2	;;	4	4	4	4	1	0	1	1	0	0	0	0	0	0	1	1	0	0	2	2	1	2	0	1	0	0	1	0	1	1	0	0	0	0	0	0	1	1	0	0	2	2
A0A0A0MT83;P26440;H0YLC3;H0YKV0;H0YN10;A0A087WVD3	A0A0A0MT83;P26440;H0YLC3	16;16;9;6;5;1	16;16;9;6;5;1	6;6;2;0;1;1	Isovaleryl-CoA dehydrogenase, mitochondrial	IVD	;;	6	16	16	6	1	8	6	6	5	8	7	5	5	3	5	0	5	5	7	7	4	2	3	3	1	1	1	8	6	6	5	8	7	5	5	3	5	0	5	5	7	7
A0A0A0MTB8;Q8NI36	A0A0A0MTB8;Q8NI36	34;34	34;34	34;34	WD repeat-containing protein 36	WDR36	;	2	34	34	34	2	18	18	15	18	14	13	14	12	13	13	4	17	13	18	13	15	15	15	14	10	14	2	18	18	15	18	14	13	14	12	13	13	4	17	13	18	13
A0A0A0MTR7;A0A0A0MTC1;Q63HN8	A0A0A0MTR7;A0A0A0MTC1;Q63HN8	9;9;9	8;8;8	8;8;8	E3 ubiquitin-protein ligase RNF213	RNF213	;;	3	9	8	8	1	1	3	3	3	3	3	3	3	4	3	1	1	4	3	3	2	3	5	3	5	5	1	1	3	3	3	3	3	3	3	4	3	1	1	4	3	3
E9PH62;A0A0A0MTC5;Q9NUL3;A0A0A0MTC4;A0A0A0MTD1;F8VPI7;E7EPX0;E7EVJ4;A0A0A0MTC6;E5RJN7;G5EA18;E7EVI1;E5RJ67;H0YBY0;E5RFK1;E5RGQ5;E5RGT3	E9PH62;A0A0A0MTC5;Q9NUL3;A0A0A0MTC4;A0A0A0MTD1;F8VPI7;E7EPX0;E7EVJ4;A0A0A0MTC6;E5RJN7;G5EA18;E7EVI1	22;22;22;21;21;21;21;21;20;19;18;17;7;4;3;1;1	18;18;18;17;17;17;17;17;16;15;14;13;7;4;3;1;1	18;18;18;17;17;17;17;17;16;15;14;13;7;4;3;1;1	Double-stranded RNA-binding protein Staufen homolog 2	STAU2	;;;;;;;;;;;	17	22	18	18	6	9	11	10	11	8	8	8	6	7	9	4	6	9	15	12	10	11	9	5	5	7	3	8	8	7	8	6	6	6	4	5	6	3	6	8	12	9
E9PMS6;A0A0A0MTE2;E9PMT2;F8WD26;J3KP06;Q8WWI1;E9PMP7;H0Y424;H0YDQ3;H0YDG6;E9PLU6;E9PK58;H0YE95;E9PJ10;E9PRE3;E9PRJ0	E9PMS6;A0A0A0MTE2;E9PMT2;F8WD26;J3KP06;Q8WWI1;E9PMP7;H0Y424	26;26;26;26;26;26;20;20;5;3;2;2;2;2;1;1	26;26;26;26;26;26;20;20;5;3;2;2;2;2;1;1	26;26;26;26;26;26;20;20;5;3;2;2;2;2;1;1	LIM domain only protein 7	LMO7	;;;;;;;	16	26	26	26	1	1	1	6	3	2	5	2	5	5	7	1	5	12	10	16	16	14	14	9	12	11	1	1	1	6	3	2	5	2	5	5	7	1	5	12	10	16
A0A0A0MTL4;A0A0A0MTE8;Q8IVL1;E9PNV5;E9PLU3;H0YI04;H0YHA8;Q8IVL0	A0A0A0MTL4;A0A0A0MTE8;Q8IVL1	12;12;12;5;1;1;1;1	12;12;12;5;1;1;1;1	12;12;12;5;1;1;1;1	Neuron navigator 2	NAV2	;;	8	12	12	12	0	4	1	1	2	0	1	1	1	1	1	0	2	3	1	3	3	3	7	0	1	1	0	4	1	1	2	0	1	1	1	1	1	0	2	3	1	3
A0A0A0MTH3;Q13418;E9PQ52;A0A087WW45;A0A087WWY6	A0A0A0MTH3;Q13418	19;19;2;2;2	19;19;2;2;2	19;19;2;2;2	Integrin-linked protein kinase	ILK	;	5	19	19	19	0	11	13	8	6	9	8	8	7	11	10	0	9	7	9	10	9	7	8	5	4	6	0	11	13	8	6	9	8	8	7	11	10	0	9	7	9	10
A0A0A0MTH9;O14981	A0A0A0MTH9;O14981	27;27	27;27	27;27	TATA-binding protein-associated factor 172	BTAF1	;	2	27	27	27	0	11	10	10	12	9	6	3	8	9	13	0	8	10	1	3	1	0	7	8	8	6	0	11	10	10	12	9	6	3	8	9	13	0	8	10	1	3
A0A0A0MTI6;Q9NYP7	A0A0A0MTI6;Q9NYP7	2;2	2;2	2;2	Elongation of very long chain fatty acids protein;Elongation of very long chain fatty acids protein 5	ELOVL5	;	2	2	2	2	0	0	0	0	1	1	0	0	1	1	2	0	1	0	0	0	1	0	0	1	1	1	0	0	0	0	1	1	0	0	1	1	2	0	1	0	0	0
A0A0R4J2G3;A0A0A0MTJ9;Q6PIU2;H7C046	A0A0R4J2G3;A0A0A0MTJ9;Q6PIU2;H7C046	6;6;6;5	6;6;6;5	6;6;6;5	Neutral cholesterol ester hydrolase 1	NCEH1	;;;	4	6	6	6	0	0	0	0	1	1	1	1	1	1	1	0	3	1	1	1	2	1	2	1	1	0	0	0	0	0	1	1	1	1	1	1	1	0	3	1	1	1
A0A0A0MTL6;Q6ZS17;H3BSX9;H3BSV5;H3BMG9;H3BP86;H3BQI5;H3BU12;H3BS40;H3BUP6;F5H029;B7Z6U4;F5GX51;Q9Y4F9	A0A0A0MTL6;Q6ZS17	14;13;6;5;4;2;2;2;1;1;1;1;1;1	14;13;6;5;4;2;2;2;1;1;1;1;1;1	14;13;6;5;4;2;2;2;1;1;1;1;1;1	Protein FAM65A	FAM65A	;	14	14	14	14	0	5	0	4	3	0	1	0	1	1	2	0	3	2	3	3	1	3	1	1	1	0	0	5	0	4	3	0	1	0	1	1	2	0	3	2	3	3
A0A0A0MTN0;Q13617;Q5T2B5;Q5T2B7	A0A0A0MTN0;Q13617;Q5T2B5	45;45;41;5	45;45;41;5	45;45;41;5	Cullin-2	CUL2	;;	4	45	45	45	24	8	22	24	27	21	18	22	21	20	20	18	9	19	15	21	18	18	16	12	15	16	24	8	22	24	27	21	18	22	21	20	20	18	9	19	15	21
A0A0A0MTP6;F5GY16;F5H588	A0A0A0MTP6	40;5;1	1;0;0	1;0;0		INPPL1		3	40	1	1	0	5	7	14	13	9	15	13	8	7	9	1	17	16	21	15	14	15	14	11	12	13	0	0	1	1	0	0	0	0	0	0	0	0	0	0	0	0
A0A0A0MTS7;Q8WZ42;A0A0A0MRA3;A0A0C4DG59;A0A1B0GXE3;H7C1P9	A0A0A0MTS7;Q8WZ42;A0A0A0MRA3	33;32;27;2;1;1	33;32;27;2;1;1	33;32;27;2;1;1	Titin	TTN	;;	6	33	33	33	0	1	5	5	5	6	8	3	5	5	8	1	2	5	3	6	5	4	6	4	6	4	0	1	5	5	5	6	8	3	5	5	8	1	2	5	3	6
A0A0A6YY96;P48200;H0YNL8;H0YLE0;H0YMA8;H0YL48	A0A0A6YY96;P48200	14;14;5;2;1;1	14;14;5;2;1;1	14;14;5;2;1;1	Iron-responsive element-binding protein 2	IREB2	;	6	14	14	14	1	5	5	3	3	1	1	1	2	3	1	1	6	3	5	3	3	6	7	1	1	3	1	5	5	3	3	1	1	1	2	3	1	1	6	3	5	3
A0A0A6YYC7;Q96JP5;H3BTR0	A0A0A6YYC7;Q96JP5	5;5;2	5;5;2	5;5;2	E3 ubiquitin-protein ligase ZFP91	ZFP91-CNTF;ZFP91	;	3	5	5	5	5	2	2	2	2	2	2	2	2	2	2	2	2	2	3	3	2	2	2	2	2	2	5	2	2	2	2	2	2	2	2	2	2	2	2	2	3	3
A0A0A6YYH2;A6NJ64;F5H898;H0YIQ3;C9JGN3;A0A087WWP6;A0A087WUS9;A0A087WT63;C9K082;F8VY45;F5H4N5;F8W0I5;F6SDX0;E9PKP1;E7EUG2;Q92617;A8MRT5;C9JG80;A6NJU9	A0A0A6YYH2;A6NJ64;F5H898;H0YIQ3;C9JGN3;A0A087WWP6;A0A087WUS9;A0A087WT63;C9K082;F8VY45;F5H4N5;F8W0I5;F6SDX0;E9PKP1;E7EUG2;Q92617;A8MRT5;C9JG80;A6NJU9	2;2;1;1;1;1;1;1;1;1;1;1;1;1;1;1;1;1;1	2;2;1;1;1;1;1;1;1;1;1;1;1;1;1;1;1;1;1	2;2;1;1;1;1;1;1;1;1;1;1;1;1;1;1;1;1;1	Putative NPIP-like protein LOC729978;Nuclear pore complex-interacting protein family member B3;Nuclear pore complex-interacting protein family member B5;Nuclear pore complex-interacting protein family member B4;Putative NPIP-like protein LOC613037	NPIPB3;NPIPB4;NPIPB5	;;;;;;;;;;;;;;;;;;	19	2	2	2	0	0	0	0	0	0	0	0	0	0	1	0	0	0	0	0	0	2	1	1	1	0	0	0	0	0	0	0	0	0	0	0	1	0	0	0	0	0
A0A0A6YYI3;A0A0B4J1V8;Q9NQ55;A8MV53;H7C446;C9J3W3;C9JHF7	A0A0A6YYI3;A0A0B4J1V8;Q9NQ55;A8MV53	16;16;16;13;7;6;2	16;16;16;13;7;6;2	16;16;16;13;7;6;2	Suppressor of SWI4 1 homolog	PPAN-P2RY11;PPAN	;;;	7	16	16	16	5	7	7	4	6	5	6	6	4	6	5	2	5	3	4	2	2	1	5	4	2	3	5	7	7	4	6	5	6	6	4	6	5	2	5	3	4	2
A0A0A6YYJ8;B8ZZ12	A0A0A6YYJ8	20;1	2;0	0;0		LUC7L2		2	20	2	0	4	15	13	12	12	13	11	7	14	14	13	1	12	15	14	15	13	15	14	12	11	11	0	0	0	0	0	0	0	0	0	0	0	0	1	1	2	1
A0A0A6YYL4;I3L167;E7EP81;I3L0X9;I3L3T0;Q9Y3D7;I3L1U7;I3L2Y6;I3L359;I3L1M1;I3L0X8;I3L442;I3NI06;I3L1G9;I3L212;I3L258;I3L482;I3L0Z7;I3L351;I3L426	A0A0A6YYL4	34;12;9;6;6;6;5;5;4;4;4;4;4;4;3;2;2;2;2;2	34;12;9;6;6;6;5;5;4;4;4;4;4;4;3;2;2;2;2;2	6;0;0;6;6;6;5;0;0;0;0;0;0;0;0;0;0;0;0;0	Coronin	CORO7-PAM16		20	34	34	6	2	15	13	11	14	12	9	14	12	13	12	0	16	15	19	18	18	14	17	20	16	19	2	15	13	11	14	12	9	14	12	13	12	0	16	15	19	18
A0A0B4J1R2;Q9H6R3;F8VZB4;H0YII9	A0A0B4J1R2;Q9H6R3	12;12;2;1	12;12;2;1	11;11;1;1	Acyl-CoA synthetase short-chain family member 3, mitochondrial	ACSS3	;	4	12	12	11	5	0	2	1	2	2	1	1	1	1	1	5	0	2	5	3	1	2	1	3	4	2	5	0	2	1	2	2	1	1	1	1	1	5	0	2	5	3
A0A0B4J1R7;Q96B45	A0A0B4J1R7;Q96B45	2;2	2;2	2;2	UPF0693 protein C10orf32	C10orf32-ASMT;C10orf32	;	2	2	2	2	0	0	0	0	0	0	0	0	1	0	0	0	1	0	1	0	0	0	0	0	0	0	0	0	0	0	0	0	0	0	1	0	0	0	1	0	1	0
A0A0B4J1S3;H3BLT4;O15392;K7EMW2	A0A0B4J1S3;H3BLT4;O15392;K7EMW2	2;2;2;1	2;2;2;1	2;2;2;1	Baculoviral IAP repeat-containing protein 5	BIRC5	;;;	4	2	2	2	0	1	1	1	1	0	0	0	0	0	0	0	0	0	0	0	0	0	0	0	0	0	0	1	1	1	1	0	0	0	0	0	0	0	0	0	0	0
A0A0B4J1S8;Q9UBF8;A0A0A0MSL0;E9PL47;F8W860;H0Y4F8;H0YCW3;A6PVV8	A0A0B4J1S8;Q9UBF8	15;15;5;4;4;2;2;2	15;15;5;4;4;2;2;2	15;15;5;4;4;2;2;2	Phosphatidylinositol 4-kinase beta	PI4KB	;	8	15	15	15	1	8	8	8	10	9	6	5	7	8	7	0	6	10	6	6	9	8	7	7	5	6	1	8	8	8	10	9	6	5	7	8	7	0	6	10	6	6
A0A0B4J1V9;Q9NRZ9;A0A087WSW7;F6XU50;B1ALG6;Q9NW36;Q76H82	A0A0B4J1V9;Q9NRZ9;A0A087WSW7;F6XU50	14;14;11;11;5;5;1	14;14;11;11;5;5;1	14;14;11;11;5;5;1	Lymphoid-specific helicase	HELLS	;;;	7	14	14	14	0	11	7	3	8	4	5	4	5	3	3	1	1	5	5	6	6	3	3	4	0	1	0	11	7	3	8	4	5	4	5	3	3	1	1	5	5	6
A0A0B4J1W0;O75448;F5GY88;F5H5K2;B4DDR8;B9TX62;E9PFL1;H0YEG1;J3KTL3;J3KSU0;F5H2D6	A0A0B4J1W0;O75448;F5GY88;F5H5K2;B4DDR8	17;17;16;14;13;3;3;1;1;1;1	17;17;16;14;13;3;3;1;1;1;1	17;17;16;14;13;3;3;1;1;1;1	Mediator of RNA polymerase II transcription subunit 24	MED24	;;;;	11	17	17	17	0	2	1	4	2	3	2	1	1	1	1	0	4	2	4	4	3	5	3	1	1	2	0	2	1	4	2	3	2	1	1	1	1	0	4	2	4	4
A0A0B4J1Z1;C9JAB2;Q16629;F8WEA1	A0A0B4J1Z1;C9JAB2;Q16629	14;14;14;6	14;14;14;6	13;13;13;6	Serine/arginine-rich splicing factor 7	SRSF7	;;	4	14	14	13	0	14	11	11	9	10	13	10	11	12	9	0	11	12	13	12	11	11	11	13	12	13	0	14	11	11	9	10	13	10	11	12	9	0	11	12	13	12
A0A0B4J203;P36888;P16234	A0A0B4J203	12;2;2	1;1;1	0;0;0		FIP1L1		3	12	1	0	7	0	6	7	7	5	5	8	4	4	5	8	0	6	7	5	7	6	8	5	5	4	1	0	0	0	0	0	0	0	0	0	0	1	0	0	0	0
A0A0B4J220;E9PLD3;E9PRG8	A0A0B4J220	10;3;3	10;3;3	10;3;3		C11orf98		3	10	10	10	0	5	7	5	8	6	6	5	5	7	7	0	6	5	5	5	6	8	7	6	6	6	0	5	7	5	8	6	6	5	5	7	7	0	6	5	5	5
A0A0B4J269;G3V2A3;G3V542;G3V4F0	A0A0B4J269	28;10;1;1	1;0;0;1	1;0;0;1		TUBB3		4	28	1	1	20	22	23	21	22	24	23	23	24	24	23	22	21	19	26	21	21	22	27	23	20	20	0	0	1	0	0	0	1	0	1	1	1	0	0	1	1	0
167521;1167522;1167523;1167524;1167525;1167526;1167527;1167528;1167529;1167530;1167531;1167532;1167533;1167534;1167535;1167536;1167537;1167538;1167539;1167540;1167541;1167542;1167543;1167544;1167545;1167546;1167547;1167548;1167549;1167550;1167551;1167552;1167553;1167554;1167555;1167556;1167557;1167558;1167559;1167560;1167561;1167562;1167563;1167564;1167565;1167566;1167567;1167568;1167569;1167570;…	103361;144837;147689;556535;648723;649331;755735;756112;1045505;1079916;1079994;1089505;1134994;1167604;1244474;1246516;1317214;1576363;1577791;1577854;1655855;1687235;1812214;1887241;2227833;2375678;2375703;2492480	518;519;520;521;522;523;524;525;526;527;528;529;530;531	420;494;511;580;604;614;640;646;647;668;670;677;710;735
A0A0B4J294;H3BP13;Q9UL33;H3BUK6;A0A0B4J286;H3BQQ8;H3BPN3;H3BPS1	A0A0B4J294;H3BP13;Q9UL33;H3BUK6;A0A0B4J286;H3BQQ8	6;6;6;5;3;3;2;1	6;6;6;5;3;3;2;1	6;6;6;5;3;3;2;1	Trafficking protein particle complex subunit 2-like protein	TRAPPC2L	;;;;;	8	6	6	6	0	0	0	0	0	0	0	0	0	0	0	0	4	1	4	0	1	0	1	0	0	0	0	0	0	0	0	0	0	0	0	0	0	0	4	1	4	0
A0A0B4J2A0;Q9UHJ6	A0A0B4J2A0;Q9UHJ6	13;12	13;12	13;12	Sedoheptulokinase	TRPV1;SHPK	;	2	13	13	13	0	8	9	6	7	6	7	6	6	9	9	0	5	8	9	8	6	8	5	7	5	6	0	8	9	6	7	6	7	6	6	9	9	0	5	8	9	8
A0A0B4J2E5;A0A0J9YX21	A0A0B4J2E5	27;2	27;2	1;0				2	27	27	1	0	8	8	10	10	10	9	12	11	11	14	2	12	15	11	14	15	14	12	13	10	10	0	8	8	10	10	10	9	12	11	11	14	2	12	15	11	14
A0A0B4J2G4;Q15345;A0A087X0S7;A0A087WTU1;A0A0C4DH00;A0A087WTI9	A0A0B4J2G4;Q15345;A0A087X0S7;A0A087WTU1;A0A0C4DH00	11;11;8;8;7;2	11;11;8;8;7;2	11;11;8;8;7;2	Leucine-rich repeat-containing protein 41	LRRC41	;;;;	6	11	11	11	1	5	3	2	4	3	3	1	3	2	3	0	4	3	4	3	3	2	5	2	0	3	1	5	3	2	4	3	3	1	3	2	3	0	4	3	4	3
A0A0C4DFL7;Q16850	A0A0C4DFL7;Q16850	13;13	13;13	9;9	Lanosterol 14-alpha demethylase	CYP51A1	;	2	13	13	9	0	7	4	4	6	3	2	3	3	4	4	0	7	1	1	4	4	0	2	5	2	3	0	7	4	4	6	3	2	3	3	4	4	0	7	1	1	4
G3V5T0;A0A0C4DFM0;G3V4T6;A0A0A0MR33;G3V267;O43708;G3V3B9;G3V5U6;H0YJN8	G3V5T0;A0A0C4DFM0;G3V4T6;A0A0A0MR33;G3V267;O43708	16;16;15;13;12;12;7;2;1	16;16;15;13;12;12;7;2;1	16;16;15;13;12;12;7;2;1	Maleylacetoacetate isomerase	GSTZ1	;;;;;	9	16	16	16	0	10	11	12	9	12	9	9	8	11	10	0	7	7	9	7	10	9	9	6	8	9	0	10	11	12	9	12	9	9	8	11	10	0	7	7	9	7
A0A0C4DFM1;Q92544;F8WCN2;F2Z2L1	A0A0C4DFM1;Q92544	17;17;1;1	17;17;1;1	17;17;1;1	Transmembrane 9 superfamily member 4	TM9SF4	;	4	17	17	17	7	1	8	6	6	6	7	9	6	5	7	5	3	5	12	7	9	8	8	8	8	8	7	1	8	6	6	6	7	9	6	5	7	5	3	5	12	7
A0A0C4DFM2;Q6ZN55	A0A0C4DFM2;Q6ZN55	3;3	3;3	3;3	Zinc finger protein 574	ZNF574	;	2	3	3	3	0	0	1	1	1	0	0	0	1	1	1	0	1	1	0	3	1	1	0	0	0	0	0	0	1	1	1	0	0	0	1	1	1	0	1	1	0	3
A0A0C4DFN1;Q8IWA4;H7C5H5;C9JXQ1	A0A0C4DFN1;Q8IWA4;H7C5H5	12;11;8;2	12;11;8;2	12;11;8;2	Mitofusin-1	MFN1	;;	4	12	12	12	2	1	1	1	4	2	3	3	4	1	2	1	3	4	4	7	2	3	4	1	0	1	2	1	1	1	4	2	3	3	4	1	2	1	3	4	4	7
H7C599;E7EWX8;A0A0C4DFN3;Q99685;C9J8Q3;H7C5K5;H7C4E0	H7C599;E7EWX8;A0A0C4DFN3;Q99685;C9J8Q3;H7C5K5;H7C4E0	2;2;2;2;1;1;1	2;2;2;2;1;1;1	2;2;2;2;1;1;1	Monoglyceride lipase	MGLL	;;;;;;	7	2	2	2	0	0	0	1	0	0	0	0	0	0	0	0	0	0	0	0	0	1	0	0	0	0	0	0	0	1	0	0	0	0	0	0	0	0	0	0	0	0
A0A0C4DFP4;Q96IV0;C9JU75;H0Y2P2	A0A0C4DFP4;Q96IV0;C9JU75;H0Y2P2	5;5;3;3	5;5;3;3	5;5;3;3	Peptide-N(4)-(N-acetyl-beta-glucosaminyl)asparagine amidase	NGLY1	;;;	4	5	5	5	1	1	1	0	0	0	0	1	1	0	1	0	0	1	1	0	0	0	0	0	0	0	1	1	1	0	0	0	0	1	1	0	1	0	0	1	1	0
A0A0C4DFR8;Q9UBK9;S4R2Z4	A0A0C4DFR8;Q9UBK9;S4R2Z4	6;6;3	6;6;3	6;6;3	Protein UXT	UXT	;;	3	6	6	6	0	3	3	2	3	4	4	2	2	2	3	0	4	2	3	3	4	3	3	3	3	1	0	3	3	2	3	4	4	2	2	2	3	0	4	2	3	3
A0A0C4DFS6;Q9C004;D6RB56	A0A0C4DFS6;Q9C004;D6RB56	2;2;1	2;2;1	2;2;1	Protein sprouty homolog 4	SPRY4	;;	3	2	2	2	0	1	2	0	0	0	1	0	0	0	0	0	0	0	0	0	0	0	0	0	0	0	0	1	2	0	0	0	1	0	0	0	0	0	0	0	0	0
A0A0C4DFT3;E7EQD7;B4E2H8;H7C166;C9JCP6;C9IYP1;A8MUT6;C9JUA9;P78352;C9J110;F2Z2L0;A8MUT9;C9JWP9;C9JYG3;O14909;K7EKU8;K7EKP9;H7C325;B5MCC5	A0A0C4DFT3;E7EQD7	28;20;11;6;5;4;4;3;3;2;2;2;2;2;2;1;1;1;1	1;0;1;0;1;1;0;0;0;0;0;0;0;0;0;0;0;0;0	1;0;1;0;1;1;0;0;0;0;0;0;0;0;0;0;0;0;0		DLG1	;	19	28	1	1	1	18	13	11	10	8	8	7	9	11	7	1	9	10	15	13	12	7	7	3	8	5	0	0	0	0	0	0	0	0	0	0	0	0	0	0	1	0
A0A0C4DFU2;P04179;F5H3C5;F5H4R2;A0A0C4DFU1;G8JLJ2;A0A0C4DG56;G5E9P6;F5GXZ9	A0A0C4DFU2;P04179;F5H3C5;F5H4R2;A0A0C4DFU1;G8JLJ2;A0A0C4DG56	12;12;10;10;10;8;7;3;3	12;12;10;10;10;8;7;3;3	2;2;0;0;2;0;2;0;0	Superoxide dismutase;Superoxide dismutase [Mn], mitochondrial	SOD2	;;;;;;	9	12	12	2	0	10	9	10	7	8	11	10	6	7	7	0	7	5	6	6	5	4	4	6	5	5	0	10	9	10	7	8	11	10	6	7	7	0	7	5	6	6
X6RCZ8;X6RJB2;X6RGT4;X6RHD7;A0A0C4DFV0;Q9H469	X6RCZ8;X6RJB2;X6RGT4;X6RHD7;A0A0C4DFV0;Q9H469	1;1;1;1;1;1	1;1;1;1;1;1	1;1;1;1;1;1	F-box/LRR-repeat protein 15	FBXL15	;;;;;	6	1	1	1	0	0	1	1	1	0	1	1	1	0	1	0	0	1	1	1	1	1	1	0	0	0	0	0	1	1	1	0	1	1	1	0	1	0	0	1	1	1
A0A0C4DFW2;Q9UK53;A0A087WXF7	A0A0C4DFW2;Q9UK53	4;4;1	4;4;1	4;4;1	Inhibitor of growth protein;Inhibitor of growth protein 1	ING1	;	3	4	4	4	0	2	2	2	1	2	0	1	3	1	1	0	2	3	1	3	2	2	3	0	1	1	0	2	2	2	1	2	0	1	3	1	1	0	2	3	1	3
A0A0C4DFW4;Q5JUR7;Q5JUS0	A0A0C4DFW4;Q5JUR7	3;3;1	3;3;1	3;3;1	Testis-expressed sequence 30 protein	TEX30	;	3	3	3	3	0	2	0	1	0	0	0	0	0	0	0	0	2	2	1	1	0	0	0	0	0	1	0	2	0	1	0	0	0	0	0	0	0	0	2	2	1	1
A0A0C4DFX9;Q9H3P2;H0Y3X6;C9JHL4;H7C2C7;C9JEM7;F8W954;F8WF98;H7C3C2	A0A0C4DFX9;Q9H3P2;H0Y3X6;C9JHL4	18;18;14;11;8;7;4;4;2	18;18;14;11;8;7;4;4;2	11;11;10;4;4;3;1;1;0	Negative elongation factor A	NELFA	;;;	9	18	18	11	10	5	9	10	12	10	8	9	9	11	8	9	3	11	11	9	12	9	8	10	8	7	10	5	9	10	12	10	8	9	9	11	8	9	3	11	11	9
A8MXZ4;A0A0C4DFY5;Q9NQ84;J9JIE0	A8MXZ4;A0A0C4DFY5;Q9NQ84;J9JIE0	5;5;5;4	5;5;5;4	5;5;5;4	G-protein coupled receptor family C group 5 member C	GPRC5C	;;;	4	5	5	5	0	1	2	2	1	1	1	1	2	2	2	2	2	2	2	0	1	0	2	1	0	1	0	1	2	2	1	1	1	1	2	2	2	2	2	2	2	0
C9J9K3;A0A0C4DG17;P08865;F8WD59	C9J9K3;A0A0C4DG17;P08865	22;22;22;10	22;22;22;10	22;22;22;10	40S ribosomal protein SA	RPSA	;;	4	22	22	22	4	20	19	19	19	20	19	19	20	20	19	0	13	13	14	17	15	19	15	15	15	13	4	20	19	19	19	20	19	19	20	20	19	0	13	13	14	17
E7EW77;E7EP65;A0A0C4DG21;F8WAL6;Q9NYB9;E9PEZ7;B7Z836;F8WBL5;F8WEB9;H0Y6B5;H7C3Q7;E7EUA1;F8WAU3;F8WCD7;F8WAZ8	E7EW77;E7EP65;A0A0C4DG21;F8WAL6;Q9NYB9;E9PEZ7;B7Z836	13;13;13;13;13;11;7;3;3;3;2;1;1;1;1	7;7;7;7;7;5;4;3;3;2;2;1;1;1;1	7;7;7;7;7;5;4;3;3;2;2;1;1;1;1	Abl interactor 2	ABI2	;;;;;;	15	13	7	7	4	1	7	7	9	4	3	6	5	7	4	6	0	5	8	5	7	3	3	6	3	3	3	1	3	3	4	2	2	2	2	3	1	4	0	5	5	3
A0A0C4DG49;P15151;A0A0A0MSA9	A0A0C4DG49;P15151;A0A0A0MSA9	5;5;4	5;5;4	5;5;4	Poliovirus receptor	PVR	;;	3	5	5	5	4	0	3	3	3	1	3	2	2	2	3	2	0	2	1	2	2	1	2	1	2	1	4	0	3	3	3	1	3	2	2	2	3	2	0	2	1	2
A0A0C4DG88;P14859;H0YLC5;U3KQ96;U3KQN1;H0YNW1;H0YLL6;B5ME60;A0A0A0MT46;H0YKT2;Q9UKI9;P09086	A0A0C4DG88;P14859	3;3;1;1;1;1;1;1;1;1;1;1	3;3;1;1;1;1;1;1;1;1;1;1	3;3;1;1;1;1;1;1;1;1;1;1	POU domain protein;POU domain, class 2, transcription factor 1	POU2F1	;	12	3	3	3	2	1	3	3	3	1	1	2	3	1	3	0	1	1	2	2	1	2	1	1	2	2	2	1	3	3	3	1	1	2	3	1	3	0	1	1	2	2
A0A0C4DG89;D6RJA6;H0Y9U3	A0A0C4DG89	75;29;3	75;29;3	1;0;0		DDX46		3	75	75	1	8	44	45	47	47	38	35	40	39	44	48	5	32	42	44	47	48	41	39	43	42	38	8	44	45	47	47	38	35	40	39	44	48	5	32	42	44	47
C9JQB1;C9J9V6;A0A0C4DG91;O75414;C9J1J2	C9JQB1;C9J9V6;A0A0C4DG91;O75414;C9J1J2	4;4;4;4;2	4;4;4;4;2	4;4;4;4;2	Nucleoside diphosphate kinase;Nucleoside diphosphate kinase 6	NME6	;;;;	5	4	4	4	0	2	1	1	1	1	1	1	0	0	0	0	2	1	1	1	1	0	1	1	0	1	0	2	1	1	1	1	1	1	0	0	0	0	2	1	1	1
A0A0C4DGA2;O75521;F1LLU7;F8WAW4;C9JB63;F8W6J1	A0A0C4DGA2;O75521;F1LLU7;F8WAW4;C9JB63	7;7;5;4;4;1	7;7;5;4;4;1	7;7;5;4;4;1	Enoyl-CoA delta isomerase 2, mitochondrial	ECI2	;;;;	6	7	7	7	0	2	6	2	5	2	2	2	3	2	3	0	0	0	0	0	1	0	0	0	0	0	0	2	6	2	5	2	2	2	3	2	3	0	0	0	0	0
A0A0C4DGA6;Q14527;H7C5K0	A0A0C4DGA6;Q14527	17;17;5	17;17;5	17;17;5	Helicase-like transcription factor	HLTF	;	3	17	17	17	0	3	6	3	5	2	1	4	3	1	1	1	3	1	6	4	2	3	1	1	0	0	0	3	6	3	5	2	1	4	3	1	1	1	3	1	6	4
A0A0C4DGB5;B7Z574;P20810;E9PCH5;E9PDE4;E7ES10;H0Y7F0;E7EQ12;E7EQA0;H0Y944;A0A0C4DGD1;D6RGF7;D6RBR1;E7EN75;D6RC54;D6RAA8;E7EQK6;D6RBZ8	A0A0C4DGB5;B7Z574;P20810;E9PCH5;E9PDE4;E7ES10;H0Y7F0;E7EQ12;E7EQA0	48;41;41;39;38;38;33;29;27;11;10;8;8;8;5;4;4;1	48;41;41;39;38;38;33;29;27;11;10;8;8;8;5;4;4;1	2;1;1;1;1;1;1;1;1;0;1;1;1;1;0;0;0;0	Calpastatin	CAST	;;;;;;;;	18	48	48	2	5	27	23	21	24	23	19	25	21	20	22	8	30	30	31	33	28	31	29	30	29	23	5	27	23	21	24	23	19	25	21	20	22	8	30	30	31	33
A0A0C4DGB9	A0A0C4DGB9	4	2	2		PPA2		1	4	2	2	0	2	2	2	2	2	3	2	2	3	2	0	2	2	3	2	2	1	2	2	2	2	0	1	1	1	1	1	2	1	1	2	1	0	1	1	2	1
A0A0C4DGE4;A0A0J9YW33;Q13277	A0A0C4DGE4;A0A0J9YW33;Q13277	11;11;11	11;11;11	11;11;11	Syntaxin-3	STX3	;;	3	11	11	11	0	3	5	3	5	4	5	7	5	6	6	0	4	7	2	4	4	5	4	4	4	7	0	3	5	3	5	4	5	7	5	6	6	0	4	7	2	4
A0A0C4DGG1;Q9UKS6;E9PIY1;E9PJ75;E9PNM9;E9PIZ6;E9PJ33;H0YDM6	A0A0C4DGG1;Q9UKS6;E9PIY1;E9PJ75;E9PNM9	13;13;11;7;7;1;1;1	13;13;11;7;7;1;1;1	13;13;11;7;7;1;1;1	Protein kinase C and casein kinase substrate in neurons protein 3	PACSIN3	;;;;	8	13	13	13	0	5	4	3	3	7	2	5	4	2	4	0	3	3	5	6	4	5	5	5	2	2	0	5	4	3	3	7	2	5	4	2	4	0	3	3	5	6
F5GWX5;A0A0C4DGG9;Q14839;F5H6N4;I3L229;H7C3H7;H7C0J3;K7EPV1;F6T542;K7ESA5	F5GWX5;A0A0C4DGG9;Q14839	73;73;73;7;2;2;2;1;1;1	73;73;73;7;2;2;2;1;1;1	56;56;56;7;0;0;0;0;0;0	Chromodomain-helicase-DNA-binding protein 4	CHD4	;;	10	73	73	56	5	39	45	44	39	42	43	44	36	36	36	2	34	20	6	5	3	4	31	35	32	34	5	39	45	44	39	42	43	44	36	36	36	2	34	20	6	5
A0A0C4DGH0;Q5ZPR3;H0YL10;H0YN29;H0YK40;H0YK59;H0YLT8;H0YN85	A0A0C4DGH0;Q5ZPR3;H0YL10	11;11;6;4;3;3;2;2	11;11;6;4;3;3;2;2	11;11;6;4;3;3;2;2	CD276 antigen	CD276	;;	8	11	11	11	0	7	6	4	6	6	4	6	3	3	3	0	7	6	5	7	6	6	5	6	4	4	0	7	6	4	6	6	4	6	3	3	3	0	7	6	5	7
A0A0C4DGH3;Q9Y6R0;M0R0Q4;M0QZV7;M0QXQ4;M0QYC2	A0A0C4DGH3;Q9Y6R0	7;7;3;3;3;3	6;6;3;3;3;3	6;6;3;3;3;3	Numb-like protein	NUMBL	;	6	7	6	6	1	0	1	1	1	0	0	1	0	0	0	3	0	2	2	3	2	2	1	0	1	0	1	0	1	1	0	0	0	1	0	0	0	3	0	2	2	3
A0A0C4DGN4;Q96DA0;I3L1H9;I3L3X0	A0A0C4DGN4;Q96DA0	7;7;3;3	7;7;3;3	7;7;3;3	Zymogen granule protein 16 homolog B	ZG16B	;	4	7	7	7	0	1	0	0	0	0	0	0	0	0	0	1	5	3	5	5	3	4	0	6	7	6	0	1	0	0	0	0	0	0	0	0	0	1	5	3	5	5
E7EU35;A0A0C4DGP0;J3QRS7;J3QS95	E7EU35;A0A0C4DGP0	7;7;2;1	7;7;2;1	1;1;0;0		PITPNC1	;	4	7	7	1	0	2	2	1	3	1	2	2	1	2	2	0	0	1	1	0	1	0	0	0	0	0	0	2	2	1	3	1	2	2	1	2	2	0	0	1	1	0
A0A0C4DGQ5;P04632;K7ELJ7;K7EIV0;A0A075B7C0;U3KQE2;K7EM73;K7EKD8;U3KPR7;K7EMQ1;K7ES78	A0A0C4DGQ5;P04632;K7ELJ7;K7EIV0;A0A075B7C0;U3KQE2;K7EM73;K7EKD8	17;17;16;13;13;12;12;12;8;3;2	17;17;16;13;13;12;12;12;8;3;2	15;15;14;11;11;10;12;10;6;3;2	Calpain small subunit 1	CAPNS1	;;;;;;;	11	17	17	15	1	5	8	7	8	6	7	8	6	9	6	0	9	7	9	8	10	7	13	8	7	7	1	5	8	7	8	6	7	8	6	9	6	0	9	7	9	8
A0A0C4DGQ8;Q6IAN0;J3KRS1;J3QLJ8;J3QKT1;J3QLK1	A0A0C4DGQ8;Q6IAN0;J3KRS1	11;11;6;3;3;1	11;11;6;3;3;1	11;11;6;3;3;1	Dehydrogenase/reductase SDR family member 7B	DHRS7B	;;	6	11	11	11	0	4	2	4	3	4	5	3	3	2	4	0	6	4	6	6	6	4	7	6	7	5	0	4	2	4	3	4	5	3	3	2	4	0	6	4	6	6
A0A0C4DGS0;P56556;R4GN43	A0A0C4DGS0;P56556;R4GN43	5;5;4	5;5;4	5;5;4	NADH dehydrogenase [ubiquinone] 1 alpha subcomplex subunit 6	NDUFA6	;;	3	5	5	5	0	0	0	0	0	0	0	0	0	0	0	0	5	5	5	2	4	2	3	3	3	3	0	0	0	0	0	0	0	0	0	0	0	0	5	5	5	2
A0A0C4DGS1;P39656;U3KQ84	A0A0C4DGS1;P39656	17;17;8	17;17;8	17;17;8	Dolichyl-diphosphooligosaccharide--protein glycosyltransferase 48 kDa subunit	DDOST	;	3	17	17	17	0	10	14	11	15	14	13	12	14	14	15	0	6	4	4	7	8	7	4	10	4	5	0	10	14	11	15	14	13	12	14	14	15	0	6	4	4	7
A0A0C4DGS5;Q08379;B7ZC06;A0A087WYC0;H0Y7B8;R4GND7	A0A0C4DGS5;Q08379	48;48;18;12;7;1	48;48;18;12;7;1	48;48;18;12;7;1	Golgin subfamily A member 2	GOLGA2	;	6	48	48	48	2	25	31	18	28	20	21	20	26	22	21	0	26	28	24	23	27	26	24	21	23	19	2	25	31	18	28	20	21	20	26	22	21	0	26	28	24	23
A0A0C4DGS9;Q9Y6K0	A0A0C4DGS9;Q9Y6K0	3;3	3;3	3;3	Choline/ethanolaminephosphotransferase 1	CEPT1	;	2	3	3	3	0	0	1	1	1	0	1	1	1	0	1	0	1	1	1	1	1	1	0	0	1	1	0	0	1	1	1	0	1	1	1	0	1	0	1	1	1	1
A0A0C4DGU2;Q9Y4U1	A0A0C4DGU2;Q9Y4U1	7;7	7;7	7;7	Methylmalonic aciduria and homocystinuria type C protein	MMACHC	;	2	7	7	7	0	3	1	2	1	2	1	1	1	1	0	0	4	3	3	2	1	1	2	1	2	2	0	3	1	2	1	2	1	1	1	1	0	0	4	3	3	2
A0A0C4DGZ1;Q8N5P1	A0A0C4DGZ1;Q8N5P1	6;6	6;6	6;6	Zinc finger CCCH domain-containing protein 8	ZC3H8	;	2	6	6	6	0	4	2	3	2	2	1	1	2	2	1	0	0	3	1	2	2	2	0	0	0	0	0	4	2	3	2	2	1	1	2	2	1	0	0	3	1	2
H7BXT7;E9PHY4;A0A0C4DH16;B8ZZS0;Q9NYM9	H7BXT7;E9PHY4;A0A0C4DH16;B8ZZS0;Q9NYM9	1;1;1;1;1	1;1;1;1;1	1;1;1;1;1	BET1-like protein	BET1L	;;;;	5	1	1	1	0	0	0	0	0	0	0	0	0	0	0	0	1	1	1	0	1	1	1	1	1	1	0	0	0	0	0	0	0	0	0	0	0	0	1	1	1	0
A0A0C4DH22;Q9H4G0;X6RC15;A0A1B0GTW6;H0Y482	A0A0C4DH22;Q9H4G0	5;5;2;2;1	5;5;2;2;1	3;3;0;1;1	Band 4.1-like protein 1	EPB41L1	;	5	5	5	3	1	2	3	1	1	1	0	0	0	0	1	0	0	0	0	1	0	2	0	0	0	0	1	2	3	1	1	1	0	0	0	0	1	0	0	0	0	1
A0A0C4DH56	A0A0C4DH56	2	2	1		PAPOLG		1	2	2	1	0	0	0	1	1	1	1	1	0	1	0	0	1	0	0	0	0	0	0	1	1	1	0	0	0	1	1	1	1	1	0	1	0	0	1	0	0	0
A0A0D9SEI0;Q9P0P8	A0A0D9SEI0;Q9P0P8	5;5	5;5	5;5	Uncharacterized protein C6orf203	C6orf203	;	2	5	5	5	1	2	2	1	1	0	3	2	0	1	0	1	2	0	0	0	1	0	0	1	1	0	1	2	2	1	1	0	3	2	0	1	0	1	2	0	0	0
A0A0D9SEJ5;F5GY05;Q96EK7	A0A0D9SEJ5;F5GY05;Q96EK7	13;13;13	13;13;13	13;13;13	Constitutive coactivator of peroxisome proliferator-activated receptor gamma	FAM120B	;;	3	13	13	13	0	6	5	3	7	1	3	3	2	3	1	0	3	5	2	5	3	4	3	3	2	3	0	6	5	3	7	1	3	3	2	3	1	0	3	5	2	5
A0A0D9SEM9	A0A0D9SEM9	10	1	1		DDX39A		1	10	1	1	2	6	7	7	7	5	6	6	6	7	7	0	7	7	8	7	7	8	6	8	6	8	0	0	1	1	1	0	1	0	1	1	1	0	1	1	0	1
A0A0D9SEN0	A0A0D9SEN0	5	1	1		EIF2B3		1	5	1	1	0	1	1	3	0	2	0	1	1	0	0	1	0	1	0	1	0	1	1	0	0	0	0	0	0	1	0	0	0	0	0	0	0	0	0	0	0	0
A0A0D9SER5;A0A0D9SEI3;A0A0D9SEN2;B7ZVY7;J3QR29;J3QR44;P21127;Q5QPR3;Q5QPR4;Q9UQ88;J3KS35;E7ESP2;A0A087WYI9;A0A087X1I0;Q5QPQ9;E9PFJ2	A0A0D9SER5;A0A0D9SEI3;A0A0D9SEN2;B7ZVY7;J3QR29;J3QR44;P21127;Q5QPR3;Q5QPR4;Q9UQ88	28;27;27;26;25;25;25;24;23;23;4;3;2;2;1;1	28;27;27;26;25;25;25;24;23;23;4;3;2;2;1;1	27;26;26;25;24;24;24;23;22;22;4;3;2;2;1;1	Cyclin-dependent kinase 11B;Cyclin-dependent kinase 11A	CDK11B;CDC2L1;CDK11A	;;;;;;;;;	16	28	28	27	3	7	11	11	10	6	9	10	9	11	9	1	10	9	13	13	11	8	12	6	6	9	3	7	11	11	10	6	9	10	9	11	9	1	10	9	13	13
A0A0D9SEU5;R4GMX8;Q6VN20;R4GNA3;R4GN91;R4GMX7	A0A0D9SEU5;R4GMX8;Q6VN20	12;12;12;4;4;3	11;11;11;3;3;3	11;11;11;3;3;3	Ran-binding protein 10	RANBP10	;;	6	12	11	11	5	0	5	5	3	1	3	4	3	3	5	0	0	4	4	5	5	4	4	5	2	3	5	0	5	5	3	1	3	4	3	3	5	0	0	4	4	5
G3XAA2;G5E948;A0A0D9SEY1;C9J840;A0A0D9SG62;Q9UKE5;H7C3Z6;C9J338;E7ETN6;I3L2I2	G3XAA2;G5E948;A0A0D9SEY1;C9J840;A0A0D9SG62	11;11;11;9;9;5;2;2;1;1	11;11;11;9;9;5;2;2;1;1	1;1;1;0;0;0;0;0;0;0		MAP4K4	;;;;	10	11	11	1	1	6	2	4	2	2	2	2	2	3	3	1	3	6	3	2	1	1	2	2	1	0	1	6	2	4	2	2	2	2	2	3	3	1	3	6	3	2
A0A0D9SF53;A0A0D9SFB3;A0A0D9SG12;O00571;O15523;B4DLA0;A0A0J9YYH6;A0A0J9YVQ7;A0A087WX09;C9J081;C9J8G5;A0A087WVZ1;H0Y960	A0A0D9SF53;A0A0D9SFB3;A0A0D9SG12;O00571;O15523	58;57;57;57;39;10;10;8;7;7;6;5;1	57;56;56;56;38;10;10;8;7;7;6;5;1	55;54;54;54;36;10;10;8;7;6;6;5;0	ATP-dependent RNA helicase DDX3X;ATP-dependent RNA helicase DDX3Y	DDX3X;DDX3Y	;;;;	13	58	57	55	41	27	47	45	42	37	35	38	41	35	39	35	16	40	43	41	41	42	46	39	38	40	40	26	46	44	41	36	34	37	40	34	38	34	15	39	42	40
A0A0D9SFG6;Q15438;Q99418;O43739;K7EKA2;K7ERV8;M0R2J0;F8W8E2;K7ENQ8;G5E9B7	A0A0D9SFG6;Q15438;Q99418;O43739;K7EKA2;K7ERV8;M0R2J0;F8W8E2;K7ENQ8;G5E9B7	2;2;2;2;1;1;1;1;1;1	2;2;2;2;1;1;1;1;1;1	1;1;1;1;0;0;0;0;0;0	Cytohesin-1;Cytohesin-2;Cytohesin-3	CYTH2;CYTH1;CYTH3	;;;;;;;;;	10	2	2	1	0	2	2	2	2	0	1	1	1	2	1	0	0	0	1	0	1	1	1	1	1	0	0	2	2	2	2	0	1	1	1	2	1	0	0	0	1	0
A0A0D9SFK2;Q92614;A0A1B0GWJ6	A0A0D9SFK2;Q92614	49;49;1	49;49;1	45;45;0	Unconventional myosin-XVIIIa	MYO18A	;	3	49	49	45	0	11	10	11	8	11	10	14	10	7	7	0	10	16	0	1	0	3	20	15	16	12	0	11	10	11	8	11	10	14	10	7	7	0	10	16	0	1
A0A0D9SFX6;H0Y738;P17213	A0A0D9SFX6;H0Y738;P17213	1;1;1	1;1;1	1;1;1	Bactericidal permeability-increasing protein	BPI	;;	3	1	1	1	0	1	0	0	1	1	1	1	0	0	0	0	0	0	0	0	0	0	0	0	0	0	0	1	0	0	1	1	1	1	0	0	0	0	0	0	0	0
A0A0X1KG75;A0A0D9SG04;Q53SF7;A0A0B4J1Z0;H7C1G2;C9J8C4	A0A0X1KG75;A0A0D9SG04;Q53SF7;A0A0B4J1Z0	11;11;11;6;2;1	11;11;11;6;2;1	11;11;11;6;2;1	Cordon-bleu protein-like 1	COBLL1	;;;	6	11	11	11	0	1	1	2	1	1	1	1	1	0	0	0	5	4	0	2	4	4	5	2	4	2	0	1	1	2	1	1	1	1	1	0	0	0	5	4	0	2
A0A0D9SG71;A0A0R4J2E5;P49459;A0A0D9SEZ6	A0A0D9SG71;A0A0R4J2E5;P49459;A0A0D9SEZ6	2;2;2;1	2;2;2;1	2;2;2;1	Ubiquitin-conjugating enzyme E2 A	UBE2A	;;;	4	2	2	2	1	0	0	0	2	1	1	1	1	1	1	0	0	0	1	0	2	1	0	1	0	1	1	0	0	0	2	1	1	1	1	1	1	0	0	0	1	0
A0A0D9SG72;P61764;A0A1B0GWF2;A0A1B0GVQ5;A0A1B0GTP9;A0A1B0GW76;A0A0D9SFQ7;A0A0D9SFW6;A0A0D9SEP9;A0A0D9SEH5;A0A1B0GTD8;A0A1B0GVV9;A0A096LP52	A0A0D9SG72;P61764;A0A1B0GWF2;A0A1B0GVQ5;A0A1B0GTP9;A0A1B0GW76	13;13;12;12;12;7;5;5;4;4;1;1;1	13;13;12;12;12;7;5;5;4;4;1;1;1	13;13;12;12;12;7;5;5;4;4;1;1;1	Syntaxin-binding protein 1	STXBP1	;;;;;	13	13	13	13	6	0	6	6	5	1	3	2	1	0	0	4	0	1	1	1	1	1	0	0	0	1	6	0	6	6	5	1	3	2	1	0	0	4	0	1	1	1
A0A0D9SG79;Q9NZ09	A0A0D9SG79;Q9NZ09	4;4	4;4	4;4	Ubiquitin-associated protein 1	UBAP1	;	2	4	4	4	1	0	1	1	0	0	0	0	0	0	0	2	0	0	2	1	1	1	1	1	1	0	1	0	1	1	0	0	0	0	0	0	0	2	0	0	2	1
A0A0D9SGE8;Q8IWS0;Q5JRC6	A0A0D9SGE8;Q8IWS0;Q5JRC6	11;11;9	11;11;9	11;11;9	PHD finger protein 6	PHF6	;;	3	11	11	11	0	5	5	4	4	4	4	3	3	4	3	0	3	4	5	6	6	4	5	6	2	4	0	5	5	4	4	4	4	3	3	4	3	0	3	4	5	6
A0A0D9SGF6	A0A0D9SGF6	219	1	0		SPTAN1		1	219	1	0	5	135	144	145	150	124	131	128	139	150	155	5	112	48	20	36	24	35	127	113	137	135	0	0	1	1	0	0	0	0	0	0	1	0	1	0	0	0
2318497;2318498;2318499;2318500;2318501;2318502;2318503;2346752;2346753;2346754;2346755;2346756;2346757;2346758;2346759;2346760;2346761;2346762;2347410;2347411;2347412;2347413;2347414;2347415;2347416;2347417;2347418;2347419;2347420;2347421;2347422;2347423;2347424;2347425;2347426;2347427;2347428;2347429;2347430;2347431;2347432;2347433;2347434;2347435;2347436;2347437;2347438;2347439;2347440;2347441…	14780;14857;43538;43543;43576;86323;105272;105280;113863;114048;118360;118396;130638;130651;130654;142447;142468;182315;262828;265498;265528;267482;267486;277097;295617;321581;321601;322548;322569;327007;327014;331425;331933;335024;336230;336509;336865;339831;339839;362788;370845;378396;378473;379604;386537;397548;402476;402497;404637;405082;410543;411357;418448;432263;432973;441197;476631;476651…	651;652;653;654;655;656;657;658;659;660;661;662;663;664;665;666;667;668;669;670;671;672;673;674;675;676;677;678;679;680	1;109;162;198;278;380;483;541;653;773;850;906;936;1066;1163;1178;1179;1198;1352;1461;1617;1730;1778;1895;2298;2328;2330;2356;2357;2471
A0A0D9SGJ6;J3KQV8;O43426;J3KPK1;C9JFZ1;C9JW66;C9J1Z6	A0A0D9SGJ6;J3KQV8;O43426;J3KPK1;C9JFZ1;C9JW66	6;6;6;5;5;4;1	6;6;6;5;5;4;1	6;6;6;5;5;4;1	Synaptojanin-1	SYNJ1	;;;;;	7	6	6	6	0	3	0	1	1	0	0	0	0	0	0	0	2	2	1	2	1	1	2	1	1	2	0	3	0	1	1	0	0	0	0	0	0	0	2	2	1	2
A0A140T9X6;A0A140T9W7;A0A140T9W3;A0A140T9D9;A0A140T9C2;A0A140T939;A0A140T9V0;A0A140T8X0;D0EV57;A0A0G2JPA3;A0A140T9B7;A0A0G2JH66;A0A0D9SFW8;P30511	A0A140T9X6;A0A140T9W7;A0A140T9W3;A0A140T9D9;A0A140T9C2;A0A140T939;A0A140T9V0;A0A140T8X0;D0EV57;A0A0G2JPA3;A0A140T9B7;A0A0G2JH66;A0A0D9SFW8;P30511	2;2;2;2;2;2;2;2;2;2;2;2;1;1	1;1;1;1;1;1;1;1;1;1;1;1;1;1	1;1;1;1;1;1;1;1;1;1;1;1;1;1	HLA class I histocompatibility antigen, alpha chain F	HLA-F	;;;;;;;;;;;;;	14	2	1	1	0	1	1	1	1	1	1	0	1	2	0	0	0	0	0	0	0	0	0	0	0	0	0	0	0	0	0	0	0	0	0	1	0	0	0	0	0	0
A0A140T8Z0;A0A0G2JH68;O60610;H9KV28;B4E2I7;E5RJ79;H7C2W8	A0A140T8Z0;A0A0G2JH68;O60610;H9KV28	77;77;77;74;9;5;1	77;77;77;74;9;5;1	77;77;77;74;9;5;1	Protein diaphanous homolog 1	DIAPH1	;;;	7	77	77	77	3	42	43	46	45	44	41	45	46	46	40	2	45	46	45	48	44	42	44	50	47	42	3	42	43	46	45	44	41	45	46	46	40	2	45	46	45	48
A0A0G2JHC2;Q6NYC8	A0A0G2JHC2;Q6NYC8	4;4	4;4	4;4	Phostensin	PPP1R18	;	2	4	4	4	1	2	2	0	2	1	2	0	0	0	0	0	1	1	3	1	2	2	1	1	1	1	1	2	2	0	2	1	2	0	0	0	0	0	1	1	3	1
A0A0G2JIS2;A2ABF8;A0A0G2JIR1;Q96KQ7;A2ABF9;A0A0G2JK64;A0A0G2JRR0;A0A0G2JRN8;H0Y4K5	A0A0G2JIS2;A2ABF8;A0A0G2JIR1;Q96KQ7;A2ABF9;A0A0G2JK64;A0A0G2JRR0;A0A0G2JRN8	22;21;21;21;20;20;16;15;4	22;21;21;21;20;20;16;15;4	22;21;21;21;20;20;16;15;4	Histone-lysine N-methyltransferase EHMT2	EHMT2	;;;;;;;	9	22	22	22	0	9	6	7	7	5	6	7	5	4	7	0	7	9	9	7	7	8	6	8	4	4	0	9	6	7	7	5	6	7	5	4	7	0	7	9	9	7
A0A0G2JJY3;A0A0G2JJ26;A0A140T9R9;A0A0G2JIT5;Q9H633;A0A0G2JJ52;A0A0G2JHI3	A0A0G2JJY3;A0A0G2JJ26;A0A140T9R9;A0A0G2JIT5;Q9H633;A0A0G2JJ52;A0A0G2JHI3	3;3;3;3;3;2;2	3;3;3;3;3;2;2	1;1;1;1;1;0;0	Ribonuclease P protein subunit p21	RPP21	;;;;;;	7	3	3	1	0	0	0	0	0	1	0	0	0	0	0	0	1	0	0	0	1	1	0	0	0	0	0	0	0	0	0	1	0	0	0	0	0	0	1	0	0	0
A0A0G2JIW1;P0DMV9;P0DMV8;V9GZ37	A0A0G2JIW1;P0DMV9;P0DMV8;V9GZ37	67;67;67;50	58;58;58;45	37;37;37;27	Heat shock 70 kDa protein 1B;Heat shock 70 kDa protein 1A	HSPA1B;HSPA1A	;;;	4	67	58	37	45	32	53	56	49	50	47	51	54	44	48	48	32	53	56	54	56	54	58	51	48	51	40	26	47	49	42	43	40	44	47	37	41	44	27	46	49	47
0;1484911;1484912;1484913;1484914;1484915;1484916;1484917;1484918;1484919;1484920;1484921;1484922;1484923;1484924;1484925;1484926;1484927;1484928;1484929;1484930;1484931;1484932;1484933;1484934;1484935;1484936;1484937;1484938;1484939;1484940;1484941;1484942;1484943;1484944;1484945;1484946;1484947;1484948;1484949;1484950;1484951;1484952;1484953;1484954;1484955;1484956;1484957;1484958;1484959;14849…	2807;47058;47080;71487;156102;159697;181529;190969;211592;211700;211890;261424;261442;270398;271479;312960;345678;463278;488995;595941;598111;605504;605673;748886;931970;1004210;1078972;1093515;1093777;1132274;1138276;1142417;1142622;1255730;1327810;1375879;1376014;1437684;1445958;1485004;1485068;1485408;1548197;1588717;1588844;1589065;1596906;1677517;1677888;1688045;1782166;1813188;1821971;18534…	712;713;714;715;716;717;718;719	88;123;128;382;411;450;519;550
A0A0G2JJD3;O95870;A0A0G2JI89;F2Z3H2	A0A0G2JJD3;O95870;A0A0G2JI89	4;4;2;1	4;4;2;1	4;4;2;1	Abhydrolase domain-containing protein 16A	ABHD16A	;;	4	4	4	4	1	0	0	1	1	0	0	1	2	0	2	0	0	0	0	0	1	1	1	2	0	2	1	0	0	1	1	0	0	1	2	0	2	0	0	0	0	0
A0A140T9L0;A0A0G2JJL1	A0A140T9L0;A0A0G2JJL1	7;7	1;1	1;1			;	2	7	1	1	4	0	1	1	5	0	3	2	1	1	1	3	0	2	5	3	2	2	2	1	0	0	1	0	0	0	1	0	1	0	0	0	0	1	0	1	1	1
A0A0G2JK44;P25440;H0Y6K2;A0A140T9E9;A0A140T9V2;A0A0G2JHL0;U3KQA6;A0A140T9F7;E9PIQ3;A0A0G2JHN8;A0A140T9I1;H0Y799;A0A140T9X8;E9PKQ9;H0YDJ7;U3KPW0	A0A0G2JK44;P25440;H0Y6K2;A0A140T9E9;A0A140T9V2;A0A0G2JHL0;U3KQA6;A0A140T9F7	19;19;18;18;16;14;13;13;9;8;8;5;5;4;3;3	19;19;18;18;16;14;13;13;9;8;8;5;5;4;3;3	18;18;17;17;15;13;12;12;8;8;8;5;5;4;2;2	Bromodomain-containing protein 2	BRD2	;;;;;;;	16	19	19	18	1	12	6	5	9	5	5	3	2	2	2	0	10	8	8	8	6	8	4	1	2	4	1	12	6	5	9	5	5	3	2	2	2	0	10	8	8	8
A0A0G2JKR7;P28702;A0A0G2JHI1	A0A0G2JKR7;P28702	7;7;3	1;1;0	1;1;0	Retinoic acid receptor RXR-beta	RXRB	;	3	7	1	1	2	0	3	2	3	1	4	1	1	2	1	4	1	2	3	3	3	3	4	1	2	2	1	0	1	1	0	0	0	0	0	0	0	0	0	0	0	0
A0A0G2JNZ5;A0A0G2JLB3;P04062;A0A0G2JNZ0	A0A0G2JNZ5;A0A0G2JLB3;P04062;A0A0G2JNZ0	22;22;22;19	22;22;22;19	22;22;22;19	Glucosylceramidase	GBA	;;;	4	22	22	22	13	3	15	14	12	11	9	12	10	8	10	12	2	9	10	10	11	9	10	6	10	6	13	3	15	14	12	11	9	12	10	8	10	12	2	9	10	10
A0A0G2JLH9	A0A0G2JLH9	1	1	1				1	1	1	1	0	1	0	0	0	0	0	0	0	0	0	0	0	0	0	0	0	0	0	0	0	0	0	1	0	0	0	0	0	0	0	0	0	0	0	0	0	0
A0A0G2JLR5;A0A0G2JMW4;Q02833;H0YEI0;E9PM39;F8W7Q0;A0A0J9YYE4	A0A0G2JLR5;A0A0G2JMW4;Q02833;H0YEI0	3;3;3;2;1;1;1	3;3;3;2;1;1;1	3;3;3;2;1;1;1	Ras association domain-containing protein 7	RASSF7	;;;	7	3	3	3	0	0	2	1	2	0	0	0	0	0	0	0	0	0	0	0	0	0	0	0	0	0	0	0	2	1	2	0	0	0	0	0	0	0	0	0	0	0
A0A0G2JMB2;P01877	A0A0G2JMB2;P01877	8;6	1;1	1;1	Ig alpha-2 chain C region	IGHA2	;	2	8	1	1	0	0	0	0	0	0	0	0	0	0	0	4	0	2	0	0	0	1	0	7	7	5	0	0	0	0	0	0	0	0	0	0	0	0	0	0	0	0
A0A0G2JMG9;Q6ZN08	A0A0G2JMG9;Q6ZN08	2;2	1;1	1;1	Putative zinc finger protein 66	ZNF66	;	2	2	1	1	0	0	1	2	1	1	0	1	1	1	0	0	0	0	0	0	0	1	0	0	0	0	0	0	0	1	0	1	0	1	0	0	0	0	0	0	0	0
A0A0G2JQJ7;A0A0G2JPD5;A0A0G2JS76;A0A0G2JMX7;P10636;I3L2Z2	A0A0G2JQJ7;A0A0G2JPD5;A0A0G2JS76;A0A0G2JMX7;P10636	6;6;6;6;6;1	1;1;1;1;1;1	1;1;1;1;1;1	Microtubule-associated protein tau	MAPT	;;;;	6	6	1	1	2	1	1	1	4	1	0	0	1	0	1	0	0	1	2	2	1	1	1	0	1	1	0	0	0	0	1	0	0	0	0	0	0	0	0	0	0	0
A0A0G2JMZ8;Q16625	A0A0G2JMZ8;Q16625	12;12	12;12	12;12	Occludin	OCLN	;	2	12	12	12	1	7	7	7	6	6	4	7	4	4	5	1	6	4	6	6	6	4	3	5	2	4	1	7	7	7	6	6	4	7	4	4	5	1	6	4	6	6
A0A0G2JQD3;A0A0G2JNH3	A0A0G2JQD3;A0A0G2JNH3	1;1	1;1	1;1			;	2	1	1	1	0	0	0	0	0	0	1	0	0	1	0	0	0	1	0	0	0	0	0	0	0	0	0	0	0	0	0	0	1	0	0	1	0	0	0	1	0	0
A0A0G2JNH5;A0A0G2JP78;A0A0G2JPT5;O75943;H0Y9J8;A0A0G2JP31;H0Y9T7	A0A0G2JNH5;A0A0G2JP78;A0A0G2JPT5;O75943;H0Y9J8	5;5;5;4;3;2;1	5;5;5;4;3;2;1	5;5;5;4;3;2;1	Cell cycle checkpoint protein RAD17	RAD17	;;;;	7	5	5	5	0	0	0	1	2	1	0	0	1	0	0	0	0	1	2	2	1	1	1	0	0	0	0	0	0	1	2	1	0	0	1	0	0	0	0	1	2	2
A0A0G2JNW7;Q9Y666;A0A0U1RR18;H0YB78;A0A0G2JQE3	A0A0G2JNW7;Q9Y666;A0A0U1RR18;H0YB78	15;15;10;8;7	15;15;10;8;7	13;13;8;7;7	Solute carrier family 12 member 7	SLC12A7	;;;	5	15	15	13	0	3	1	3	6	5	1	3	2	2	1	0	5	6	4	6	7	6	7	4	9	4	0	3	1	3	6	5	1	3	2	2	1	0	5	6	4	6
A0A0G2JNZ2;A0A0G2JPP5;Q14160;A0A0G2JMS7;H0YCG0	A0A0G2JNZ2;A0A0G2JPP5;Q14160;A0A0G2JMS7	44;44;44;39;13	44;44;44;39;13	35;35;35;33;13	Protein scribble homolog	SCRIB	;;;	5	44	44	35	2	21	25	21	23	21	23	19	21	19	19	3	21	21	7	11	7	6	20	22	22	22	2	21	25	21	23	21	23	19	21	19	19	3	21	21	7	11
A0A0G2JQ41;A0A1C7CYZ0;Q12979;B7Z683;I3NI05;I3L379;I3L1U8;I3L2P5;A0A0G2JRJ1;I3L3W0;I3L2C0;A0A0G2JSE0;A0A0D9SGD7;I3L0R7	A0A0G2JQ41;A0A1C7CYZ0;Q12979;B7Z683	17;17;17;15;5;3;3;3;2;2;2;1;1;1	17;17;17;15;5;3;3;3;2;2;2;1;1;1	15;15;15;13;5;3;2;2;2;2;1;1;1;1	Active breakpoint cluster region-related protein	ABR	;;;	14	17	17	15	1	6	1	6	3	3	2	1	3	1	3	0	8	3	8	9	6	8	4	2	1	4	1	6	1	6	3	3	2	1	3	1	3	0	8	3	8	9
B0QYV1;A0A0G2JRA5;O43251;B0QYY4;S4R469;F8VR27;F8VZY7;A0A087X2B1;J3KNW3;B7Z1U7;F8VZG9;Q9NWB1;I3L1D4;A0A0G2JRD1;S4R3K7;F8VRS4;A0A0G2JSB3;B0QYY7;J3QRF4;A6NFN3;B0QYY6;J3QQZ2	B0QYV1;A0A0G2JRA5;O43251;B0QYY4;S4R469;F8VR27;F8VZY7;A0A087X2B1;J3KNW3;B7Z1U7;F8VZG9;Q9NWB1;I3L1D4;A0A0G2JRD1;S4R3K7;F8VRS4;A0A0G2JSB3;B0QYY7;J3QRF4;A6NFN3	8;8;8;7;6;6;6;6;6;6;6;6;5;5;5;5;4;4;4;4;3;3	8;8;8;7;6;6;6;6;6;6;6;6;5;5;5;5;4;4;4;4;3;3	8;8;8;7;6;6;6;6;6;6;6;6;5;5;5;5;4;4;4;4;3;3	RNA binding protein fox-1 homolog;RNA binding protein fox-1 homolog 2;RNA binding protein fox-1 homolog 1;RNA binding protein fox-1 homolog 3	RBFOX2;RBFOX1;RBFOX3	;;;;;;;;;;;;;;;;;;;	22	8	8	8	2	0	0	0	5	4	1	0	0	2	2	2	0	4	3	4	4	4	2	3	2	1	2	0	0	0	5	4	1	0	0	2	2	2	0	4	3	4
A0A0J9YVP6;A0A0J9YYL3;A0A0J9YVR6;E9PN18;E9PMU7;H0YCP8	A0A0J9YVP6;A0A0J9YYL3;A0A0J9YVR6	36;35;19;13;12;8	1;1;1;1;1;0	0;0;0;0;0;0			;;	6	36	1	0	26	16	26	29	27	29	27	29	25	25	24	27	8	26	29	28	28	30	28	28	29	26	1	1	1	1	1	1	1	1	1	1	1	1	1	1	1	1
F6RP06;A0A0J9YW18;Q12983	F6RP06;A0A0J9YW18;Q12983	3;3;3	3;3;3	2;2;2	BCL2/adenovirus E1B 19 kDa protein-interacting protein 3	BNIP3	;;	3	3	3	2	0	2	0	0	0	0	0	0	0	1	0	0	2	0	0	0	0	0	0	0	1	0	0	2	0	0	0	0	0	0	0	1	0	0	2	0	0	0
A0A0J9YX88;E9PJ24;B7ZM65;F8WEF5;A0A0J9YYB5;A0A0J9YWD5;Q9P1Y6	A0A0J9YX88;E9PJ24;B7ZM65;F8WEF5;A0A0J9YYB5;A0A0J9YWD5;Q9P1Y6	2;2;2;2;2;2;2	2;2;2;2;2;2;2	2;2;2;2;2;2;2	PHD and RING finger domain-containing protein 1	PHRF1	;;;;;;	7	2	2	2	0	1	1	1	0	0	2	1	0	0	0	0	1	1	0	1	1	0	0	0	0	0	0	1	1	1	0	0	2	1	0	0	0	0	1	1	0	1
A0A0J9YWL0;Q9Y4K1;Q96QW7	A0A0J9YWL0;Q9Y4K1	38;32;4	38;32;4	38;32;4	Absent in melanoma 1 protein	AIM1	;	3	38	38	38	0	15	21	18	15	17	10	12	9	15	16	0	13	8	1	2	2	0	15	10	13	15	0	15	21	18	15	17	10	12	9	15	16	0	13	8	1	2
A0A0J9YX62;O75190;C9J2C4;E9PH18;C9JDX6;F8WCZ4;C9J2P2;C9JDR7;C9JB42;C9JN01;Q8WWF6;Q8NHS0;Q7Z6W7	A0A0J9YX62;O75190;C9J2C4;E9PH18;C9JDX6;F8WCZ4;C9J2P2;C9JDR7	18;18;16;13;12;12;12;10;8;6;4;4;2	18;18;16;13;12;12;12;10;8;6;4;4;2	17;17;15;13;12;12;12;10;8;6;4;3;2	DnaJ homolog subfamily B member 6	DNAJB6	;;;;;;;	13	18	18	17	0	14	13	11	11	10	11	9	7	8	9	0	11	9	10	8	11	9	9	10	8	10	0	14	13	11	11	10	11	9	7	8	9	0	11	9	10	8
A0A0J9YX90;K7ELR7;K7ERK8;K7EIL4	A0A0J9YX90	25;12;10;8	1;1;1;1	1;1;1;1				4	25	1	1	17	15	17	20	21	19	17	18	18	18	18	15	12	16	21	17	17	19	21	15	17	16	0	0	0	0	0	0	0	0	0	0	0	0	0	0	0	0
J3QT77;A0A0J9YYG4;A0A0J9YXF2;Q15165;G3XAK4;A0A0J9YXU7	J3QT77;A0A0J9YYG4;A0A0J9YXF2;Q15165;G3XAK4	6;6;6;6;3;2	6;6;6;6;3;2	4;4;4;4;2;1	Serum paraoxonase/arylesterase 2	PON2	;;;;	6	6	6	4	0	1	1	2	2	4	1	2	0	1	1	0	2	0	0	1	1	0	1	0	1	1	0	1	1	2	2	4	1	2	0	1	1	0	2	0	0	1
H7C5H6;A0A0J9YXT0;Q9H0F7	H7C5H6;A0A0J9YXT0;Q9H0F7	1;1;1	1;1;1	1;1;1	ADP-ribosylation factor-like protein 6	ARL6	;;	3	1	1	1	0	1	1	0	1	0	1	1	0	1	0	0	0	0	0	0	0	0	0	0	0	0	0	1	1	0	1	0	1	1	0	1	0	0	0	0	0	0
A0A0R4J2E8;P43243;D6REM6;D6R991;B3KM87;H0Y8T4;D6RBK5;D6R8Z5;D6RCM3;D6REK4;D6RBI2;D6RE02;D6RIA2;D6RB45;A0A1B0GX04;D6R9F3;D6RAM9;D6RAY2;D6RBS2	A0A0R4J2E8;P43243;D6REM6;D6R991	59;59;56;36;26;24;8;4;3;3;3;3;3;2;2;2;2;2;2	1;1;1;0;1;0;0;0;0;0;0;0;0;0;0;0;0;0;0	1;1;1;0;1;0;0;0;0;0;0;0;0;0;0;0;0;0;0	Matrin-3	MATR3	;;;	19	59	1	1	27	39	37	44	40	39	38	38	36	39	42	25	42	42	43	43	43	46	44	43	42	43	1	0	0	1	1	1	0	1	0	0	1	0	0	0	0	0
A0A0R4J2F6;Q12894;H7C444	A0A0R4J2F6;Q12894	3;3;1	3;3;1	1;1;1	Interferon-related developmental regulator 2	IFRD2	;	3	3	3	1	2	0	1	2	1	0	2	2	1	0	0	2	0	2	1	0	1	1	1	1	1	1	2	0	1	2	1	0	2	2	1	0	0	2	0	2	1	0
A0A0S2Z5D0;H3BUV4;A0A1B0GTU6;Q9NWW5;A0A1B0GW73;H3BNF1;A0A1B0GTV3;A0A1B0GUD2;H3BUT1;A0A1B0GU90;H3BRN7;H3BTY4	A0A0S2Z5D0;H3BUV4;A0A1B0GTU6;Q9NWW5;A0A1B0GW73;H3BNF1;A0A1B0GTV3;A0A1B0GUD2;H3BUT1	3;3;3;3;2;2;2;2;2;1;1;1	3;3;3;3;2;2;2;2;2;1;1;1	3;3;3;3;2;2;2;2;2;1;1;1	Ceroid-lipofuscinosis neuronal protein 6	CLN6	;;;;;;;;	12	3	3	3	0	2	2	2	2	2	2	2	2	2	2	0	3	1	2	1	2	1	2	3	2	2	0	2	2	2	2	2	2	2	2	2	2	0	3	1	2	1
A0A0U1RQK7;A0A0A0MSA7;O43432	A0A0U1RQK7;A0A0A0MSA7;O43432	33;30;30	24;21;21	23;20;20	Eukaryotic translation initiation factor 4 gamma 3	EIF4G3	;;	3	33	24	23	3	16	17	12	14	11	12	12	14	13	11	2	12	10	3	4	3	4	11	10	15	9	2	11	11	7	7	6	7	5	7	7	5	1	4	3	0	0
A0A0U1RQL9;A0A0U1RQS5;B3KNS4;A0A0U1RQV1;Q96A10;A0A0U1RQN3	A0A0U1RQL9;A0A0U1RQS5;B3KNS4;A0A0U1RQV1;Q96A10;A0A0U1RQN3	4;4;4;4;2;2	4;4;4;4;2;2	4;4;4;4;2;2		hCG_2043597	;;;;;	6	4	4	4	0	0	0	0	0	0	0	0	0	0	0	0	3	2	3	1	2	1	1	0	1	2	0	0	0	0	0	0	0	0	0	0	0	0	3	2	3	1
A0A0U1RQQ9;Q6P3W7;F8VSC5;H0YI32;F8VPW3;H0YIK6	A0A0U1RQQ9;Q6P3W7;F8VSC5	19;19;16;1;1;1	19;19;16;1;1;1	19;19;16;1;1;1	SCY1-like protein 2	SCYL2	;;	6	19	19	19	2	8	8	8	8	4	3	6	5	3	4	0	7	8	7	9	6	5	5	4	2	6	2	8	8	8	8	4	3	6	5	3	4	0	7	8	7	9
A0A0U1RQR1;H0Y329;A0A0U1RR06;Q9Y484;C9JE01;C9J5L0;C9J7Q8;C9JUS5;C9JBX7;C9J0A8;C9J471;A0A0U1RQG6;A0A0U1RQM7;G8JLI5;C9JYH8;A0A0U1RQJ7;A0A0U1RR42;H7C4N7;C9JVT3;A0A0U1RQS7;A0A0U1RRJ9	A0A0U1RQR1;H0Y329;A0A0U1RR06;Q9Y484;C9JE01;C9J5L0;C9J7Q8;C9JUS5;C9JBX7;C9J0A8;C9J471;A0A0U1RQG6;A0A0U1RQM7;G8JLI5;C9JYH8	3;3;3;3;2;2;2;2;2;2;2;2;2;2;2;1;1;1;1;1;1	2;2;2;2;2;2;2;2;2;1;2;1;1;1;1;1;1;0;1;1;0	2;2;2;2;2;2;2;2;2;1;2;1;1;1;1;1;1;0;1;1;0	WD repeat domain phosphoinositide-interacting protein 4	WDR45	;;;;;;;;;;;;;;	21	3	2	2	0	1	1	0	0	1	0	0	0	1	0	0	0	2	0	1	1	0	0	0	0	0	0	0	0	0	0	0	0	0	0	0	0	0	0	2	0	1
U3KQA5;A0A0U1RQT7;Q8IXA3;A0A0U1RQY7;U3KQB3;Q9HCP0;A0A0U1RR14;A0A0U1RQK2;K7ESB6;K7EP38;A0A0U1RQH9;A0A0U1RR31;A0A0U1RQG9;A0A0U1RQK6;A0A087WXD7;A0A087WWF5	U3KQA5;A0A0U1RQT7;Q8IXA3;A0A0U1RQY7;U3KQB3;Q9HCP0;A0A0U1RR14	5;5;5;5;5;5;3;2;2;1;1;1;1;1;1;1	5;5;5;5;5;5;3;2;2;1;1;1;1;1;1;1	3;3;3;3;3;3;1;0;0;0;0;1;1;1;0;0	Casein kinase I isoform gamma-1	hCG_2004507;CSNK1G1	;;;;;;	16	5	5	3	0	3	3	1	2	4	1	3	2	2	2	1	2	1	1	1	1	1	2	2	2	1	0	3	3	1	2	4	1	3	2	2	2	1	2	1	1	1
A0A1B0GW38;A0A0U1RQX8;P22681;A0A0U1RR39;B5MC15;Q13191	A0A1B0GW38;A0A0U1RQX8;P22681;A0A0U1RR39	15;15;15;14;1;1	15;15;15;14;1;1	15;15;15;14;1;1	E3 ubiquitin-protein ligase CBL	CBL	;;;	6	15	15	15	2	5	4	4	3	0	2	1	2	0	3	1	3	5	6	8	6	6	4	3	3	3	2	5	4	4	3	0	2	1	2	0	3	1	3	5	6	8
A0A0U1RR07;Q9HCH5	A0A0U1RR07;Q9HCH5	27;15	27;15	13;9	Synaptotagmin-like protein 2	SYTL2	;	2	27	27	13	0	12	6	12	13	4	4	5	12	9	10	0	10	6	4	4	4	2	4	3	5	6	0	12	6	12	13	4	4	5	12	9	10	0	10	6	4	4
A0A0U1RR63;P60484;A0A087X033;A0A087WT17	A0A0U1RR63;P60484	4;4;1;1	4;4;1;1	4;4;1;1	Phosphatidylinositol 3,4,5-trisphosphate 3-phosphatase and dual-specificity protein phosphatase PTEN	PTEN	;	4	4	4	4	0	1	1	2	2	2	0	0	0	2	0	2	0	0	2	1	1	0	0	2	2	1	0	1	1	2	2	2	0	0	0	2	0	2	0	0	2	1
A0A0U1RRB3;Q8IYT2	A0A0U1RRB3;Q8IYT2	6;6	6;6	6;6	Cap-specific mRNA (nucleoside-2-O-)-methyltransferase 2	CMTR2	;	2	6	6	6	2	0	1	0	1	1	1	2	3	1	0	2	0	2	2	2	2	1	1	1	1	1	2	0	1	0	1	1	1	2	3	1	0	2	0	2	2	2
A0A0U1RRB6;Q9Y2D4;J3QT38;F8W6R7	A0A0U1RRB6;Q9Y2D4;J3QT38	9;9;7;1	7;7;5;1	7;7;5;1	Exocyst complex component 6B	EXOC6B	;;	4	9	7	7	0	1	0	2	1	0	0	2	0	0	0	0	0	3	2	1	2	1	1	0	0	1	0	1	0	2	1	0	0	2	0	0	0	0	0	3	2	0
A0A0U1RRH6;O94880	A0A0U1RRH6;O94880	10;10	10;10	10;10	PHD finger protein 14	PHF14	;	2	10	10	10	0	1	3	2	1	0	1	1	1	1	1	0	2	4	3	3	5	4	2	0	0	2	0	1	3	2	1	0	1	1	1	1	1	0	2	4	3	3
F6XEV2;A0A0U1RRK1;Q9BPX6;S4R3W3;E9PQV6;S4R3D7;S4R3V1	F6XEV2;A0A0U1RRK1;Q9BPX6;S4R3W3;E9PQV6	6;6;6;4;4;2;2	6;6;6;4;4;2;2	6;6;6;4;4;2;2	Calcium uptake protein 1, mitochondrial	MICU1	;;;;	7	6	6	6	0	2	5	1	2	1	2	0	1	0	0	0	1	2	0	2	0	1	1	0	0	1	0	2	5	1	2	1	2	0	1	0	0	0	1	2	0	2
Q6MZZ4;A0A0U1RRL5;P32519;A0A087WU18;Q99607	Q6MZZ4;A0A0U1RRL5;P32519	10;10;10;1;1	10;10;10;1;1	10;10;10;1;1	ETS-related transcription factor Elf-1	DKFZp686H0575;ELF1	;;	5	10	10	10	0	8	4	5	5	4	3	2	2	3	3	0	5	1	7	6	6	6	2	4	1	1	0	8	4	5	5	4	3	2	2	3	3	0	5	1	7	6
A0A0U1RRL8;Q8TB22;H0Y9W3	A0A0U1RRL8;Q8TB22	5;5;2	5;5;2	5;5;2	Spermatogenesis-associated protein 20	SPATA20	;	3	5	5	5	0	0	0	1	2	1	0	0	0	0	0	0	0	0	1	1	1	1	1	0	1	2	0	0	0	1	2	1	0	0	0	0	0	0	0	0	1	1
A0A0U1RRM4;A0A0D9SF20;K7EKJ7;K7EK45;K7ELW5;K7EKX4	A0A0U1RRM4	34;16;14;10;6;2	1;0;0;0;0;0	1;0;0;0;0;0				6	34	1	1	23	20	26	23	27	25	23	24	25	24	25	23	16	17	28	25	24	22	26	24	19	22	0	0	1	0	0	0	0	1	0	0	0	0	0	0	1	0
A0A0X1KG71;Q8WX92	A0A0X1KG71;Q8WX92	32;30	32;30	32;30	Negative elongation factor B	NELFB	;	2	32	32	32	15	5	12	20	17	12	15	9	17	14	16	14	3	13	18	14	12	12	17	13	12	12	15	5	12	20	17	12	15	9	17	14	16	14	3	13	18	14
K7ES72;A0A0X1KG78;K7EL21;Q13938	K7ES72;A0A0X1KG78;K7EL21;Q13938	4;4;4;4	4;4;4;4	4;4;4;4	Calcyphosin	CAPS	;;;	4	4	4	4	0	1	1	2	2	1	2	2	2	2	1	0	1	0	0	0	1	1	0	0	0	0	0	1	1	2	2	1	2	2	2	2	1	0	1	0	0	0
B7ZLI8;A0A140TA37;A0A140T8X5;P49842	B7ZLI8;A0A140TA37;A0A140T8X5;P49842	1;1;1;1	1;1;1;1	1;1;1;1	Serine/threonine-protein kinase 19	STK19	;;;	4	1	1	1	0	1	0	0	0	0	0	0	0	0	0	0	0	0	0	0	0	0	0	0	0	0	0	1	0	0	0	0	0	0	0	0	0	0	0	0	0	0
A0A140T955;A0A140T933;A0A140T9I0;A0A140T9X5;A0A140T913;P01892;P10316;P30459;A0A140T975;Q9GJ45;P30453;P16190;P16189;P10314;A0A140T941;A0A140T9Z6;B0UXQ0;P30457;P30512;A0A140T8W8;A0A140T8Y4;A0A0G2JPD3;P30456;P30450;P18462	A0A140T955;A0A140T933;A0A140T9I0;A0A140T9X5;A0A140T913;P01892;P10316	15;15;15;15;15;15;12;7;6;6;6;6;6;6;5;5;5;5;5;4;4;4;4;4;4	15;15;15;15;15;15;12;7;6;6;6;6;6;6;5;5;5;5;5;4;4;4;4;4;4	3;3;3;3;3;3;2;0;0;0;0;0;0;0;0;0;0;0;0;0;0;0;0;0;0	HLA class I histocompatibility antigen, A-2 alpha chain;HLA class I histocompatibility antigen, A-69 alpha chain	HLA-A	;;;;;;	25	15	15	3	0	4	5	4	8	7	8	5	4	8	6	0	2	3	4	5	5	4	5	2	5	7	0	4	5	4	8	7	8	5	4	8	6	0	2	3	4	5
A0A140T9T7;Q03518	A0A140T9T7;Q03518	14;14	14;14	14;14	Antigen peptide transporter 1	TAP1	;	2	14	14	14	0	0	0	7	10	2	9	3	0	6	4	5	0	1	3	7	2	3	10	1	9	11	0	0	0	7	10	2	9	3	0	6	4	5	0	1	3	7
A0A182DWF2;A0A182DWF3;Q9NNW7;D3YTF8;A0A096LPK7;A0A096LPD9;E7EWK1;A0A0U1RQX0;A0A096LPH4;A0A096LNY7;A0A096LPB7;A0A096LP96	A0A182DWF2;A0A182DWF3;Q9NNW7;D3YTF8;A0A096LPK7;A0A096LPD9;E7EWK1	11;11;11;10;9;7;7;4;3;3;3;3	10;10;10;9;8;6;6;4;3;3;3;3	10;10;10;9;8;6;6;4;3;3;3;3	Thioredoxin reductase 2, mitochondrial	TXNRD2	;;;;;;	12	11	10	10	4	0	2	4	3	1	1	1	0	2	0	3	0	2	4	4	3	3	3	4	2	3	4	0	2	3	3	1	1	1	0	2	0	3	0	1	4	4
A0A182DWI3;F8W809;A0A087WSW9;A0A087WSY9;Q16881;E9PIR7;E2QRB9;E9PKD3;A0A0B4J225;E9PIZ5;E9PLT3;E9PKI4;E9PQI3;E9PRI8;E9PJU2	A0A182DWI3;F8W809;A0A087WSW9;A0A087WSY9;Q16881;E9PIR7;E2QRB9	30;29;29;29;29;28;25;14;8;7;5;5;4;2;2	30;29;29;29;29;28;25;14;8;7;5;5;4;2;2	29;28;28;28;28;27;24;13;7;6;4;4;4;2;2	Thioredoxin reductase 1, cytoplasmic	TXNRD1	;;;;;;	15	30	30	29	24	9	19	22	16	21	18	18	17	19	21	20	4	21	24	19	23	22	22	20	18	20	24	9	19	22	16	21	18	18	17	19	21	20	4	21	24	19
A0A182DWI4;E9PN30;Q9BQE4	A0A182DWI4;E9PN30;Q9BQE4	4;4;4	4;4;4	4;4;4	Selenoprotein S	VIMP	;;	3	4	4	4	0	2	3	3	3	2	3	2	1	0	2	0	0	0	0	0	2	0	0	2	1	0	0	2	3	3	3	2	3	2	1	0	2	0	0	0	0	0
A0A1B0GV98;A0A1B0GTC5;A0A1B0GU26;A0A1B0GTC3;A0A1B0GVH5;Q9C0B1;A0A1B0GUC3;A0A1B0GTY1;A0A1B0GTI3;A0A1B0GUY7;A0A1B0GTZ8;F8WCB8;X6R3I0	A0A1B0GV98;A0A1B0GTC5;A0A1B0GU26;A0A1B0GTC3;A0A1B0GVH5;Q9C0B1;A0A1B0GUC3;A0A1B0GTY1	12;12;12;12;12;12;11;9;5;4;3;1;1	12;12;12;12;12;12;11;9;5;4;3;1;1	12;12;12;12;12;12;11;9;5;4;3;1;1	Alpha-ketoglutarate-dependent dioxygenase FTO	FTO	;;;;;;;	13	12	12	12	5	0	6	5	9	4	5	4	3	2	4	4	0	2	6	3	3	5	3	5	2	3	5	0	6	5	9	4	5	4	3	2	4	4	0	2	6	3
A0A1B0GTG2;A0A1B0GW77;P49419;A0A1B0GUA1;A0A1B0GW82;A0A1B0GTY9;A0A1B0GTJ4;A0A1B0GV49;A0A140T9V3;A0A0J9YWF7;H0YHM6;F8WDY6;F8VVF2;A0A1B0GVU0;A0A0J9YWM6;A0A1B0GW65;F8WD33;A0A0J9YWK1	A0A1B0GTG2;A0A1B0GW77;P49419;A0A1B0GUA1;A0A1B0GW82;A0A1B0GTY9;A0A1B0GTJ4;A0A1B0GV49;A0A140T9V3;A0A0J9YWF7	27;27;27;25;25;24;23;21;20;14;9;7;7;4;2;2;2;1	27;27;27;25;25;24;23;21;20;14;9;7;7;4;2;2;2;1	14;14;14;12;12;13;11;11;9;3;3;3;1;0;0;0;0;0	Alpha-aminoadipic semialdehyde dehydrogenase	ALDH7A1	;;;;;;;;;	18	27	27	14	5	22	21	21	20	17	18	17	16	19	21	3	13	14	16	16	17	14	16	18	14	12	5	22	21	21	20	17	18	17	16	19	21	3	13	14	16	16
A0A1B0GWJ0;A0A1B0GTJ7;P30566;A0A0A6YY92;A0A1B0GTG9;A0A1B0GWF8;A0A096LNY6;A0A096LNY5;A0A096LPA2;A0A096LNY4;A0A096LP92;B4DEP1;A0A096LP72;V9GY96;A0A096LP76	A0A1B0GWJ0;A0A1B0GTJ7;P30566;A0A0A6YY92;A0A1B0GTG9;A0A1B0GWF8;A0A096LNY6	19;19;19;18;15;15;13;9;6;5;4;4;4;2;2	19;19;19;18;15;15;13;9;6;5;4;4;4;2;2	19;19;19;18;15;15;13;9;6;5;4;4;4;2;2	Adenylosuccinate lyase	ADSL	;;;;;;	15	19	19	19	2	14	13	15	14	13	9	11	13	8	13	1	6	7	11	9	11	11	11	8	6	7	2	14	13	15	14	13	9	11	13	8	13	1	6	7	11	9
A0A1B0GUE3;A0A1B0GUW4;A0A1B0GW68;A0A1B0GUA4;A0A1B0GTM3;Q13510;A0A1B0GTP7;E7EMM4;A0A1B0GTZ5;A0A1B0GUH5;A0A1B0GUG1;A0A1B0GV06;A0A1B0GW66;A0A1B0GUJ3;A0A1B0GVE7;A0A1B0GU62;A0A1B0GVG2;A0A1B0GVA3;A0A1B0GW48;A0A1B0GVJ1;A0A1B0GU06;A0A1B0GUB3;A0A1B0GV95	A0A1B0GUE3;A0A1B0GUW4;A0A1B0GW68;A0A1B0GUA4;A0A1B0GTM3;Q13510;A0A1B0GTP7;E7EMM4;A0A1B0GTZ5;A0A1B0GUH5;A0A1B0GUG1;A0A1B0GV06	11;11;11;11;11;11;10;10;10;10;8;7;4;4;4;4;4;3;3;3;3;3;2	11;11;11;11;11;11;10;10;10;10;8;7;4;4;4;4;4;3;3;3;3;3;2	11;11;11;11;11;11;10;10;10;10;8;7;4;4;4;4;4;3;3;3;3;3;2	Acid ceramidase;Acid ceramidase subunit alpha;Acid ceramidase subunit beta	ASAH1	;;;;;;;;;;;	23	11	11	11	0	5	2	5	4	4	3	4	4	3	3	0	1	5	6	5	7	6	8	3	2	4	0	5	2	5	4	4	3	4	4	3	3	0	1	5	6	5
A0A1B0GTU4;P49023;A0A1B0GU60;F5H836;A0A1B0GV30	A0A1B0GTU4;P49023	20;20;7;4;3	20;20;7;4;3	1;1;1;0;0	Paxillin	PXN	;	5	20	20	1	7	1	8	11	10	7	6	9	8	9	8	11	2	12	14	11	13	12	10	14	10	12	7	1	8	11	10	7	6	9	8	9	8	11	2	12	14	11
A0A1B0GTW1;Q9UDY2;U3KQJ2;B1AN86	A0A1B0GTW1;Q9UDY2	49;49;4;4	48;48;4;4	48;48;4;4	Tight junction protein ZO-2	TJP2	;	4	49	48	48	1	26	17	22	24	20	24	18	21	20	25	0	23	26	23	22	25	22	23	15	21	18	1	26	17	22	24	20	24	17	21	20	25	0	23	26	23	22
A0A1B0GU24;Q9HCJ0	A0A1B0GU24;Q9HCJ0	2;1	2;1	2;1	Trinucleotide repeat-containing gene 6C protein	TNRC6C	;	2	2	2	2	0	1	0	0	1	0	0	0	1	0	0	0	0	1	0	0	0	0	1	0	0	0	0	1	0	0	1	0	0	0	1	0	0	0	0	1	0	0
A0A1B0GU86;Q03154;A0A1B0GW23;A0A1B0GV31;C9JYZ0;A0A1B0GTG3;F8WC59;A0A1B0GVZ3;A0A1B0GVG0;A0A1B0GU36	A0A1B0GU86;Q03154;A0A1B0GW23;A0A1B0GV31	11;11;10;6;4;2;2;1;1;1	11;11;10;6;4;2;2;1;1;1	0;0;0;0;0;0;0;0;0;0	Aminoacylase-1	ACY1	;;;	10	11	11	0	0	5	3	6	5	3	3	7	5	4	7	0	3	5	5	4	6	5	3	5	4	5	0	5	3	6	5	3	3	7	5	4	7	0	3	5	5	4
A0A1B0GUA3;Q96EK5;A0A0D9SFK7;A0A1B0GTE6;A0A1B0GUH6;A0A1B0GW21;A0A1B0GV79;A0A1B0GVY9;A0A1B0GU96	A0A1B0GUA3;Q96EK5	33;33;11;10;10;6;5;5;3	33;33;11;10;10;6;5;5;3	33;33;11;10;10;6;5;5;3	KIF1-binding protein	KIAA1279	;	9	33	33	33	15	1	13	19	15	10	9	10	12	10	10	16	4	15	17	15	13	15	13	10	12	11	15	1	13	19	15	10	9	10	12	10	10	16	4	15	17	15
A0A1B0GUA8;Q9H1H9;H0Y9Z7;H0Y307;H0Y925	A0A1B0GUA8;Q9H1H9	5;5;2;2;1	2;2;2;2;1	2;2;2;2;1	Kinesin-like protein KIF13A	KIF13A	;	5	5	2	2	0	1	1	1	2	1	0	2	2	1	1	0	4	1	0	0	0	0	1	1	1	2	0	0	0	0	0	0	0	1	1	0	0	0	1	0	0	0
A0A1B0GUI1;Q6GYQ0;H0YJB5	A0A1B0GUI1;Q6GYQ0	6;6;1	6;6;1	6;6;1	Ral GTPase-activating protein subunit alpha-1	RALGAPA1	;	3	6	6	6	0	3	3	3	3	2	3	3	1	1	2	0	3	0	0	1	2	1	1	2	3	2	0	3	3	3	3	2	3	3	1	1	2	0	3	0	0	1
A0A1B0GUL7	A0A1B0GUL7	14	1	1				1	14	1	1	0	10	10	10	9	10	10	9	10	11	10	0	7	9	10	9	10	8	8	7	9	7	0	0	0	0	0	0	0	0	0	0	1	0	0	0	1	0
A0A1B0GUS7;A0A0U1RRL2;B1AM27;O14795	A0A1B0GUS7;A0A0U1RRL2;B1AM27;O14795	3;2;2;2	3;2;2;2	3;2;2;2	Protein unc-13 homolog B	UNC13B	;;;	4	3	3	3	0	1	0	0	1	0	0	1	0	0	0	0	1	1	0	0	0	1	0	0	0	0	0	1	0	0	1	0	0	1	0	0	0	0	1	1	0	0
A0A1B0GUY0	A0A1B0GUY0	14	1	1				1	14	1	1	1	10	9	10	10	9	8	6	7	9	10	3	4	3	5	7	7	4	4	8	5	5	0	0	0	0	0	0	0	0	0	0	0	0	0	0	0	1
A0A1B0GUZ7;Q14156	A0A1B0GUZ7;Q14156	2;2	2;2	2;2	Protein EFR3 homolog A	EFR3A	;	2	2	2	2	0	1	0	0	0	0	1	0	0	0	1	0	0	0	0	0	0	0	0	0	0	0	0	1	0	0	0	0	1	0	0	0	1	0	0	0	0	0
A0A1B0GW44;A0A1B0GV23;A0A1B0GVD5;A0A1B0GWE8;P07339;A0A1B0GVP3;A0A1B0GU92;A0A1B0GU03;H7C469;C9JH19;F8WD96;H7C1V0;F8W787;A0A1B0GVF1;A0A1B0GV01	A0A1B0GW44;A0A1B0GV23;A0A1B0GVD5;A0A1B0GWE8;P07339;A0A1B0GVP3;A0A1B0GU92;A0A1B0GU03;H7C469;C9JH19;F8WD96	23;23;23;23;23;21;17;17;14;13;12;11;6;2;1	23;23;23;23;23;21;17;17;14;13;12;11;6;2;1	23;23;23;23;23;21;17;17;14;13;12;11;6;2;1	Cathepsin D;Cathepsin D light chain;Cathepsin D heavy chain	CTSD	;;;;;;;;;;	15	23	23	23	1	15	16	16	16	16	15	15	16	15	14	0	15	15	15	15	16	16	15	16	14	13	1	15	16	16	16	16	15	15	16	15	14	0	15	15	15	15
A0A1B0GV47;Q7Z4S6;H0YIM7;H0YHT2;H0YIM6;H0YI78;O75037;H0YHG9;Q86VH2	A0A1B0GV47;Q7Z4S6	15;15;6;4;2;2;2;1;1	15;15;6;4;2;2;2;1;1	14;14;5;4;2;2;1;1;0	Kinesin-like protein KIF21A	KIF21A	;	9	15	15	14	0	5	4	2	7	4	5	5	6	4	6	0	4	6	0	0	0	0	3	4	4	3	0	5	4	2	7	4	5	5	6	4	6	0	4	6	0	0
A0A1B0GV70;Q96N21;I3L4S7	A0A1B0GV70;Q96N21	4;3;1	4;3;1	4;3;1	AP-4 complex accessory subunit tepsin	ENTHD2	;	3	4	4	4	1	0	0	1	1	0	0	0	0	0	1	1	0	0	2	0	1	0	0	0	0	0	1	0	0	1	1	0	0	0	0	0	1	1	0	0	2	0
A0A1B0GVP4	A0A1B0GVP4	1	1	1				1	1	1	1	0	0	0	0	0	0	0	1	0	0	0	0	0	0	0	0	0	0	1	0	0	0	0	0	0	0	0	0	0	1	0	0	0	0	0	0	0	0
A0A1B0GVU9;A0A0U1RR66;A0A0U1RQQ5;A0A1B0GTT3;A0A0U1RQX5;A0A0U1RRJ7;A0A0U1RQX9;A0A0U1RRC8;A0A0U1RR79	A0A1B0GVU9	54;16;14;11;10;6;6;6;2	1;0;0;0;0;0;0;0;1	1;0;0;0;0;0;0;0;1				9	54	1	1	22	33	36	36	35	30	29	33	29	31	32	13	37	37	39	37	37	38	30	35	31	36	0	1	1	1	1	1	0	0	0	0	0	0	1	0	0	1
A0A1B0GVW0;O75787;A0A1B0GTB0;A0A1B0GVB9;A0A1B0GUT7;A0A1C7CYW4;A0A1B0GWJ8;H7C3E1;B7Z1I9;A0A1B0GTU8;A0A1B0GVC7;B7Z413;A0A1B0GU12;A0A1B0GWD6;A0A1B0GVI9;A0A1B0GW13;A0A1B0GV60;H7C240;A0A1B0GV24;A0A1B0GVZ1;A0A1B0GUV3	A0A1B0GVW0;O75787;A0A1B0GTB0;A0A1B0GVB9;A0A1B0GUT7;A0A1C7CYW4;A0A1B0GWJ8;H7C3E1;B7Z1I9;A0A1B0GTU8;A0A1B0GVC7;B7Z413;A0A1B0GU12;A0A1B0GWD6;A0A1B0GVI9	11;11;10;10;10;10;9;9;9;9;8;8;7;6;6;5;5;3;3;2;1	11;11;10;10;10;10;9;9;9;9;8;8;7;6;6;5;5;3;3;2;1	11;11;10;10;10;10;9;9;9;9;8;8;7;6;6;5;5;3;3;2;1	Renin receptor	ATP6AP2	;;;;;;;;;;;;;;	21	11	11	11	0	4	5	5	6	3	3	4	4	4	6	0	4	2	3	3	4	3	5	0	2	1	0	4	5	5	6	3	3	4	4	4	6	0	4	2	3	3
A0A1B0GW05	A0A1B0GW05	2	2	2				1	2	2	2	0	0	1	0	1	0	1	1	1	1	1	0	0	0	0	0	1	0	0	1	0	0	0	0	1	0	1	0	1	1	1	1	1	0	0	0	0	0
E9PEN0;A0A1B0GW41;Q8WYH8	E9PEN0;A0A1B0GW41;Q8WYH8	4;4;4	4;4;4	4;4;4	Inhibitor of growth protein 5	ING5	;;	3	4	4	4	0	1	1	1	1	0	1	2	1	2	1	0	1	0	0	0	0	0	1	0	0	0	0	1	1	1	1	0	1	2	1	2	1	0	1	0	0	0
A0A1B0GWA0	A0A1B0GWA0	2	2	2				1	2	2	2	0	0	0	0	0	0	0	0	1	0	1	0	0	0	0	1	0	1	0	0	0	0	0	0	0	0	0	0	0	0	1	0	1	0	0	0	0	1
A0A1B0GWA2;O00116;B8ZZ81	A0A1B0GWA2;O00116	8;8;1	8;8;1	8;8;1	Alkyldihydroxyacetonephosphate synthase, peroxisomal	AGPS	;	3	8	8	8	2	1	4	1	3	2	3	1	3	0	3	0	0	0	0	0	0	0	0	0	0	0	2	1	4	1	3	2	3	1	3	0	3	0	0	0	0	0
A0A1B0GWE0;A0A0U1RR97	A0A1B0GWE0	24;1	1;0	1;0				2	24	1	1	0	9	10	10	12	9	9	10	7	8	9	0	6	10	0	0	0	0	6	5	6	5	0	1	1	0	1	1	1	1	1	1	1	0	0	0	0	0
A0A1B0GWF3	A0A1B0GWF3	4	1	1				1	4	1	1	1	1	1	0	1	1	0	1	1	1	0	0	1	0	1	0	1	0	0	1	0	0	1	0	1	0	0	0	0	0	1	1	0	0	0	0	0	0
R4GND1;A0A1B0GX65;Q969T4;R4GN77;R4GMM6;R4GNG6	R4GND1;A0A1B0GX65;Q969T4;R4GN77	5;5;5;4;2;2	2;2;2;2;2;2	2;2;2;2;2;2	Ubiquitin-conjugating enzyme E2 E3	UBE2E3	;;;	6	5	2	2	0	2	4	4	4	3	3	3	1	3	4	0	4	3	3	2	3	3	2	2	2	2	0	0	1	1	1	0	0	0	0	0	1	0	1	0	0	0
A0A1C7CYX1;A0A0A0MSU2;Q6PJG2;H7C1L3;C9JYU7	A0A1C7CYX1;A0A0A0MSU2;Q6PJG2	20;18;18;9;1	20;18;18;9;1	20;18;18;9;1	ELM2 and SANT domain-containing protein 1	ELMSAN1	;;	5	20	20	20	0	7	6	7	9	3	3	5	3	4	5	0	9	9	8	9	7	7	5	6	3	3	0	7	6	7	9	3	3	5	3	4	5	0	9	9	8	9
A0A1C7CYX9;Q16555;E5RFU4;Q14195;H0YBT4;E9PD68;Q14194;D6RF19	A0A1C7CYX9;Q16555	31;29;4;4;3;3;3;1	31;29;4;4;3;3;3;1	31;29;4;4;3;3;3;1	Dihydropyrimidinase-related protein 2	DPYSL2	;	8	31	31	31	24	4	23	23	21	18	17	23	19	21	22	16	1	18	22	17	19	17	21	21	19	21	24	4	23	23	21	18	17	23	19	21	22	16	1	18	22	17
A0AV96;D6R9D6;B7Z8Z7;D6RBS9;D6REZ6;D6R9M7;D6RA49;D6RFL5;D6RBP6;D6RCT1;D6RF41;Q5T0W7;F8W9F8;Q9NQ94	A0AV96;D6R9D6;B7Z8Z7;D6RBS9;D6REZ6;D6R9M7	18;17;16;14;13;10;8;8;7;3;1;1;1;1	18;17;16;14;13;10;8;8;7;3;1;1;1;1	16;15;14;12;12;9;7;7;6;3;0;0;0;0	RNA-binding protein 47	RBM47	;;;;;	14	18	18	16	10	1	9	9	10	8	9	7	10	10	10	12	1	9	15	14	13	14	11	10	9	10	10	1	9	9	10	8	9	7	10	10	10	12	1	9	15	14
B7Z2T3;B7Z6R6;A0AVF1	B7Z2T3;B7Z6R6;A0AVF1	2;2;2	2;2;2	2;2;2	Intraflagellar transport protein 56	TTC26	;;	3	2	2	2	0	0	0	0	0	0	0	0	0	0	0	2	0	0	1	0	0	1	0	0	0	0	0	0	0	0	0	0	0	0	0	0	0	2	0	0	1	0
A0AVT1;H0Y8S8;H0Y9U5	A0AVT1	53;18;2	53;18;2	53;18;2	Ubiquitin-like modifier-activating enzyme 6	UBA6		3	53	53	53	2	29	27	30	25	28	19	25	30	22	24	3	27	23	26	29	28	31	24	28	28	29	2	29	27	30	25	28	19	25	30	22	24	3	27	23	26	29
J3KR33;A0JLT2	J3KR33;A0JLT2	3;3	3;3	3;3	Mediator of RNA polymerase II transcription subunit 19	MED19	;	2	3	3	3	0	1	1	1	0	2	1	2	1	1	1	0	0	0	0	0	0	1	2	1	0	0	0	1	1	1	0	2	1	2	1	1	1	0	0	0	0	0
A0JNW5;A0A0C4DGH6;F8W1I2;F8VW65;F8W665;H0YHT7	A0JNW5;A0A0C4DGH6	6;4;1;1;1;1	6;4;1;1;1;1	6;4;1;1;1;1	UHRF1-binding protein 1-like	UHRF1BP1L	;	6	6	6	6	0	1	1	1	1	0	1	0	1	2	1	0	1	4	0	1	2	0	1	1	2	1	0	1	1	1	1	0	1	0	1	2	1	0	1	4	0	1
A0MZ66	A0MZ66	49	49	49	Shootin-1	KIAA1598		1	49	49	49	16	18	22	28	27	19	20	18	22	17	21	5	27	25	30	25	24	26	19	21	19	21	16	18	22	28	27	19	20	18	22	17	21	5	27	25	30	25
A0PJW6;G5EA27;H0YCK4	A0PJW6	3;1;1	3;1;1	3;1;1	Transmembrane protein 223	TMEM223		3	3	3	3	0	0	0	0	1	0	0	0	0	0	0	0	2	0	0	0	0	0	0	3	0	1	0	0	0	0	1	0	0	0	0	0	0	0	2	0	0	0
A1A4S6;H0Y8W5	A1A4S6;H0Y8W5	2;1	2;1	2;1	Rho GTPase-activating protein 10	ARHGAP10	;	2	2	2	2	1	0	1	1	1	0	0	0	0	1	1	0	1	0	1	2	1	2	1	0	0	0	1	0	1	1	1	0	0	0	0	1	1	0	1	0	1	2
A1KXE4	A1KXE4	1	1	1	Myelin-associated neurite-outgrowth inhibitor	FAM168B		1	1	1	1	0	1	1	1	1	0	0	0	0	0	0	0	1	0	1	0	1	0	1	0	0	1	0	1	1	1	1	0	0	0	0	0	0	0	1	0	1	0
A1L0T0;M0R026;E9PJS0;E9PL44;M0R1B5;M0QZX5;E9PNL1	A1L0T0;M0R026	13;10;6;5;3;3;1	13;10;6;5;3;3;1	13;10;6;5;3;3;1	Acetolactate synthase-like protein	ILVBL	;	7	13	13	13	4	1	4	4	2	3	1	2	2	1	3	6	0	4	6	6	6	5	6	5	3	2	4	1	4	4	2	3	1	2	2	1	3	6	0	4	6	6
A1L390;G3V311;A0A0U1RR71;G3V3I3;G3V278	A1L390;G3V311	7;4;3;1;1	7;4;3;1;1	7;4;3;1;1	Pleckstrin homology domain-containing family G member 3	PLEKHG3	;	5	7	7	7	0	2	4	3	4	1	2	1	0	0	2	0	2	4	1	1	1	0	2	0	1	1	0	2	4	3	4	1	2	1	0	0	2	0	2	4	1	1
D6RE10;D6RBR5;D6RBM2;A1L3X0	D6RE10;D6RBR5;D6RBM2;A1L3X0	2;2;2;2	2;2;2;2	2;2;2;2	Elongation of very long chain fatty acids protein;Elongation of very long chain fatty acids protein 7	ELOVL7	;;;	4	2	2	2	0	0	0	1	1	1	2	1	0	0	1	0	2	1	0	0	0	1	0	1	1	2	0	0	0	1	1	1	2	1	0	0	1	0	2	1	0	0
A1L453	A1L453	1	1	1	Serine protease 38	PRSS38		1	1	1	1	0	0	0	0	0	0	0	0	0	0	0	0	0	0	0	0	0	0	1	0	0	0	0	0	0	0	0	0	0	0	0	0	0	0	0	0	0	0
A1X283;G3V144;A0A1B0GUF2	A1X283	4;1;1	4;1;1	4;1;1	SH3 and PX domain-containing protein 2B	SH3PXD2B		3	4	4	4	0	0	0	0	0	0	0	0	0	0	0	0	1	3	2	2	0	0	0	1	0	0	0	0	0	0	0	0	0	0	0	0	0	0	1	3	2	2
A2A274;Q99798	A2A274;Q99798	38;38	38;38	38;38	Aconitate hydratase, mitochondrial	ACO2	;	2	38	38	38	17	16	26	22	24	24	21	22	20	16	21	6	25	24	23	23	25	20	23	20	16	21	17	16	26	22	24	24	21	22	20	16	21	6	25	24	23	23
S4R350;A2A2G4;Q9Y672	S4R350;A2A2G4;Q9Y672	1;1;1	1;1;1	1;1;1	Dolichyl pyrophosphate Man9GlcNAc2 alpha-1,3-glucosyltransferase	ALG6	;;	3	1	1	1	0	1	1	0	0	0	1	1	0	1	0	0	0	0	0	0	0	0	0	0	0	0	0	1	1	0	0	0	1	1	0	1	0	0	0	0	0	0
A2A2Q9;Q9Y312	A2A2Q9;Q9Y312	11;11	11;11	11;11	Protein AAR2 homolog	AAR2	;	2	11	11	11	0	5	7	3	3	2	3	3	0	2	2	0	3	2	1	5	3	3	1	0	1	0	0	5	7	3	3	2	3	3	0	2	2	0	3	2	1	5
A2A2V1;P04156;X6RKS3	A2A2V1;P04156;X6RKS3	2;2;1	2;2;1	2;2;1	Major prion protein	PRNP	;;	3	2	2	2	0	1	0	0	0	0	0	0	0	0	0	0	0	0	0	0	1	0	0	0	1	0	0	1	0	0	0	0	0	0	0	0	0	0	0	0	0	0
A2A3N6	A2A3N6	11	6	1	Putative PIP5K1A and PSMD4-like protein	PIPSL		1	11	6	1	3	5	6	5	7	4	3	5	5	5	5	2	2	4	4	5	3	3	1	3	2	1	1	1	1	0	2	1	0	0	0	1	1	2	0	1	1	0
A2RRP1;H0Y5G7;H7C1U4;H7C1Y9;H7BZR3	A2RRP1	11;5;1;1;1	11;5;1;1;1	11;5;1;1;1	Neuroblastoma-amplified sequence	NBAS		5	11	11	11	0	2	2	1	3	1	0	1	1	4	1	0	2	0	0	1	0	0	2	4	4	2	0	2	2	1	3	1	0	1	1	4	1	0	2	0	0	1
A2RTX5;B7ZLP8;H0YKB9	A2RTX5;B7ZLP8	8;6;1	4;4;1	4;4;1	Probable threonine--tRNA ligase 2, cytoplasmic	TARSL2	;	3	8	4	4	1	3	4	4	5	4	2	3	4	6	3	3	4	5	4	5	4	5	4	3	2	3	0	1	1	1	2	1	0	0	0	2	0	0	1	2	1	2
A2RUC4;A8KAJ9	A2RUC4	8;1	8;1	8;1	tRNA wybutosine-synthesizing protein 5	TYW5		2	8	8	8	0	0	0	2	1	1	1	0	0	0	1	0	0	4	1	3	0	1	0	1	0	1	0	0	0	2	1	1	1	0	0	0	1	0	0	4	1	3
B7ZM87;A2RUF3;O75044;A0A075B7B5;P0DMP2;Q5VZB4;E9PDX4;A0A087WW56;A0A087X0L1;A0A075B743;A0A075B7E9;A0A075B7E6;A0A087X1G6	B7ZM87;A2RUF3;O75044;A0A075B7B5;P0DMP2	14;14;14;12;7;6;5;5;4;3;3;2;1	14;14;14;12;7;6;5;5;4;3;3;2;1	7;7;7;5;1;5;1;1;0;0;3;2;0	SLIT-ROBO Rho GTPase-activating protein 2;SLIT-ROBO Rho GTPase-activating protein 2B	SRGAP2;SRGAP2B	;;;;	13	14	14	7	0	7	5	3	4	2	1	4	2	1	0	0	3	1	3	4	2	4	2	1	3	1	0	7	5	3	4	2	1	4	2	1	0	0	3	1	3	4
A3KMH1	A3KMH1	25	25	25	von Willebrand factor A domain-containing protein 8	VWA8		1	25	25	25	1	11	5	6	7	7	6	4	3	5	2	0	8	6	5	6	6	3	6	4	3	4	1	11	5	6	7	7	6	4	3	5	2	0	8	6	5	6
A3KN83	A3KN83	16	16	13	Protein strawberry notch homolog 1	SBNO1		1	16	16	13	0	6	3	2	3	4	3	1	3	4	7	0	6	7	9	8	8	10	6	7	4	6	0	6	3	2	3	4	3	1	3	4	7	0	6	7	9	8
A4D104;A0A1B0GUC2;C9J7I0	A4D104;A0A1B0GUC2;C9J7I0	2;1;1	2;1;1	2;1;1	UBAP1-MVB12-associated (UMA)-domain containing protein 1	LOC401307;UMAD1	;;	3	2	2	2	0	1	1	0	1	0	0	0	0	1	0	0	0	0	0	0	0	0	0	0	0	0	0	1	1	0	1	0	0	0	0	1	0	0	0	0	0	0
A4D1E9;C9JEQ8	A4D1E9;C9JEQ8	8;5	8;5	3;3	GTP-binding protein 10	GTPBP10	;	2	8	8	3	0	5	4	3	5	3	3	2	2	1	4	0	2	0	2	1	4	3	1	2	2	0	0	5	4	3	5	3	3	2	2	1	4	0	2	0	2	1
C9J1X0;A4D1P6	C9J1X0;A4D1P6	5;5	5;5	5;5	WD repeat-containing protein 91	WDR91	;	2	5	5	5	0	0	0	1	0	0	0	0	0	0	0	0	1	1	1	3	0	0	0	0	0	0	0	0	0	1	0	0	0	0	0	0	0	0	1	1	1	3
F5H4Q5;A5D8V6	F5H4Q5;A5D8V6	2;2	2;2	2;2	Vacuolar protein sorting-associated protein 37C	VPS37C	;	2	2	2	2	0	2	1	0	0	1	1	1	1	2	1	0	1	0	2	1	2	2	1	0	0	1	0	2	1	0	0	1	1	1	1	2	1	0	1	0	2	1
A5D8W1;H7C002	A5D8W1;H7C002	2;1	2;1	2;1	Cilia- and flagella-associated protein 69	CFAP69	;	2	2	2	2	0	0	1	0	1	1	0	0	0	0	0	0	0	0	0	0	0	0	0	0	0	0	0	0	1	0	1	1	0	0	0	0	0	0	0	0	0	0
A5PLN9;D6RB83	A5PLN9	4;1	4;1	4;1	Trafficking protein particle complex subunit 13	TRAPPC13		2	4	4	4	0	2	2	0	2	1	1	0	1	0	1	0	0	0	1	1	1	1	1	1	1	0	0	2	2	0	2	1	1	0	1	0	1	0	0	0	1	1
A5YKK6;H3BVC9;H3BNB1;H3BTH2;H3BR89;H3BMH0;H3BT18;H3BU44	A5YKK6	96;10;8;6;6;5;1;1	96;10;8;6;6;5;1;1	78;10;8;6;6;5;1;1	CCR4-NOT transcription complex subunit 1	CNOT1		8	96	96	78	1	40	38	45	45	41	44	45	37	48	45	0	39	51	4	7	5	4	42	37	42	39	1	40	38	45	45	41	44	45	37	48	45	0	39	51	4	7
H3BTL1;Q9GZQ8;A6NCE7;H3BTE7;Q9H492	H3BTL1;Q9GZQ8;A6NCE7	3;3;3;1;1	3;3;3;1;1	3;3;3;1;1	Microtubule-associated proteins 1A/1B light chain 3B;Microtubule-associated proteins 1A/1B light chain 3 beta 2	MAP1LC3B;MAP1LC3B2	;;	5	3	3	3	1	1	1	1	2	2	2	1	2	1	2	0	2	1	1	2	1	0	1	1	1	1	1	1	1	1	2	2	2	1	2	1	2	0	2	1	1	2
A6ND36;K7EKG0	A6ND36	7;1	7;1	7;1	Protein FAM83G	FAM83G		2	7	7	7	0	4	3	2	3	2	2	1	1	0	1	0	1	1	1	0	1	1	0	0	0	0	0	4	3	2	3	2	2	1	1	0	1	0	1	1	1	0
A6NDG6;H3BV17	A6NDG6	17;4	17;4	17;4	Phosphoglycolate phosphatase	PGP		2	17	17	17	0	11	10	13	9	11	11	9	9	11	10	0	14	14	13	14	12	14	13	12	13	13	0	11	10	13	9	11	11	9	9	11	10	0	14	14	13	14
A6NDU8;A0A0C4DGW6	A6NDU8;A0A0C4DGW6	11;6	11;6	11;6	UPF0600 protein C5orf51	C5orf51	;	2	11	11	11	0	3	5	3	4	4	3	6	6	3	4	0	1	4	0	2	3	2	2	0	1	1	0	3	5	3	4	4	3	6	6	3	4	0	1	4	0	2
A6NED2;G3V2I3	A6NED2;G3V2I3	4;2	4;2	4;2	RCC1 domain-containing protein 1	RCCD1	;	2	4	4	4	0	0	0	0	0	1	0	1	0	1	0	0	0	0	1	0	0	1	0	0	0	1	0	0	0	0	0	1	0	1	0	1	0	0	0	0	1	0
A6NEM2	A6NEM2	54	54	3		HCFC1		1	54	54	3	5	32	28	36	33	27	27	31	26	29	34	4	31	37	39	34	31	33	34	31	28	37	5	32	28	36	33	27	27	31	26	29	34	4	31	37	39	34
A6NMH6;A6NFQ9;F8W8I8;Q92599;A0A087X142;C9JV02;C9J4G8;A0A0A0MRP8	A6NMH6;A6NFQ9;F8W8I8;Q92599;A0A087X142	22;22;22;22;21;5;3;2	17;17;17;17;16;3;3;2	17;17;17;17;16;3;3;2	Septin-8	2019-09-08	;;;;	8	22	17	17	0	10	14	13	13	15	15	13	11	15	14	0	11	9	11	13	13	10	12	11	11	9	0	8	10	11	11	12	12	10	8	12	11	0	7	6	7	9
A6NFX8;Q9UKK9;A6NCQ0;A6NJU6;H0YEY4;C9JYY9	A6NFX8;Q9UKK9;A6NCQ0;A6NJU6	14;14;10;10;6;4	14;14;10;10;6;4	14;14;10;10;6;4	ADP-sugar pyrophosphatase	NUDT5	;;;	6	14	14	14	0	12	10	10	11	11	11	10	11	12	11	0	9	11	11	11	11	12	10	9	10	10	0	12	10	10	11	11	11	10	11	12	11	0	9	11	11	11
K7EIJ0;K7ENL2;A6NG10;K7EMC9;Q969T9;B4DFG2;K7EIN1;K7ESN4;K7EIK1	K7EIJ0;K7ENL2;A6NG10;K7EMC9;Q969T9;B4DFG2	9;9;9;9;9;8;4;4;1	9;9;9;9;9;8;4;4;1	9;9;9;9;9;8;4;4;1	WW domain-binding protein 2	WBP2	;;;;;	9	9	9	9	0	4	5	5	4	5	2	3	6	4	5	0	4	5	4	5	5	6	2	3	4	3	0	4	5	5	4	5	2	3	6	4	5	0	4	5	4	5
A6NGJ0;P51808;F2Z328	A6NGJ0;P51808;F2Z328	2;2;1	2;2;1	2;2;1	Dynein light chain Tctex-type 3	DYNLT3	;;	3	2	2	2	0	0	0	0	0	0	0	0	0	0	0	0	2	2	2	0	2	1	1	2	1	1	0	0	0	0	0	0	0	0	0	0	0	0	2	2	2	0
A6NHB5;Q14202;A6NHN7;A6NL54;A6NC58	A6NHB5;Q14202;A6NHN7	14;14;13;4;1	14;14;13;4;1	13;13;12;4;1	Zinc finger MYM-type protein 3	ZMYM3	;;	5	14	14	13	0	3	2	2	3	1	0	1	1	0	2	1	1	3	0	5	0	1	3	4	2	4	0	3	2	2	3	1	0	1	1	0	2	1	1	3	0	5
A6NHL2	A6NHL2	7	1	1	Tubulin alpha chain-like 3	TUBAL3		1	7	1	1	5	5	7	7	6	6	6	7	7	7	7	6	6	5	6	6	6	6	6	6	6	6	1	1	1	1	1	1	1	1	1	1	1	1	1	1	1	1
A6NHQ2	A6NHQ2	3	2	2	rRNA/tRNA 2-O-methyltransferase fibrillarin-like protein 1	FBLL1		1	3	2	2	0	3	3	2	2	1	2	2	1	1	2	0	2	2	2	2	1	1	1	1	1	2	0	2	2	1	1	0	1	1	0	0	1	0	1	1	1	1
A6NHR9;J3KTL8;J3QSH1;J3KRK8	A6NHR9;J3KTL8	52;35;3;2	52;35;3;2	52;35;3;2	Structural maintenance of chromosomes flexible hinge domain-containing protein 1	SMCHD1	;	4	52	52	52	1	18	16	17	15	8	14	11	15	19	15	1	15	19	0	2	1	2	14	19	19	15	1	18	16	17	15	8	14	11	15	19	15	1	15	19	0	2
A6NHX0;F2Z3I9;F2Z2C1;F8WD52;B7WPJ3;Q8WTX7	A6NHX0	7;1;1;1;1;1	7;1;1;1;1;1	7;1;1;1;1;1	GATS-like protein 2	GATSL2		6	7	7	7	0	3	2	1	0	1	2	3	2	0	1	0	0	3	0	3	1	2	0	0	0	0	0	3	2	1	0	1	2	3	2	0	1	0	0	3	0	3
A6NIH7	A6NIH7	9	9	8	Protein unc-119 homolog B	UNC119B		1	9	9	8	0	4	5	5	2	3	3	4	4	6	5	0	7	6	6	5	6	5	5	6	6	4	0	4	5	5	2	3	3	4	4	6	5	0	7	6	6	5
A6NJ78;A0A0U1RR76;A0A0U1RRF2;B5MC64;A0A0U1RR64;A0A0U1RRD2;F8WD83	A6NJ78	6;2;1;1;1;1;1	6;2;1;1;1;1;1	6;2;1;1;1;1;1	Probable methyltransferase-like protein 15	METTL15		7	6	6	6	0	2	2	1	3	2	1	2	1	2	0	0	1	1	0	1	1	3	0	0	0	0	0	2	2	1	3	2	1	2	1	2	0	0	1	1	0	1
A6NKD9;G3V2D7;H0YJY5;H0YJE0	A6NKD9	3;1;1;1	3;1;1;1	3;1;1;1	Coiled-coil domain-containing protein 85C	CCDC85C		4	3	3	3	0	2	1	2	1	1	1	2	3	1	2	0	2	2	0	1	0	1	2	1	1	1	0	2	1	2	1	1	1	2	3	1	2	0	2	2	0	1
F8WC89;A6NKF1;H0YEW7	F8WC89;A6NKF1;H0YEW7	7;7;4	7;7;4	7;7;4	SAC3 domain-containing protein 1	SAC3D1	;;	3	7	7	7	0	2	2	2	1	1	0	1	2	1	2	0	1	3	1	2	2	4	1	0	1	1	0	2	2	2	1	1	0	1	2	1	2	0	1	3	1	2
A6NKT7;J3KNE0;Q7Z3J3;H7BZ48;C9J6W1;C9J1W9;C9JF75	A6NKT7;J3KNE0;Q7Z3J3	34;33;31;4;3;2;2	5;4;5;0;0;0;0	2;1;2;0;0;0;0	RanBP2-like and GRIP domain-containing protein 3;RanBP2-like and GRIP domain-containing protein 4	RGPD3;RGPD4	;;	7	34	5	2	0	12	7	14	9	9	11	7	7	9	8	0	10	11	2	3	1	2	17	7	7	10	0	2	2	3	2	1	1	0	1	1	2	0	3	2	1	1
A6NLH6;Q9P003	A6NLH6;Q9P003	1;1	1;1	1;1	Protein cornichon homolog 4	CNIH4	;	2	1	1	1	0	1	0	0	1	0	0	0	0	1	0	0	1	1	1	1	1	1	1	1	1	1	0	1	0	0	1	0	0	0	0	1	0	0	1	1	1	1
A6NLN1;K7ES59;A0A087WU68	A6NLN1	33;12;8	2;2;0	2;2;0		PTBP1		3	33	2	2	24	21	26	24	29	25	24	24	27	25	26	21	14	19	26	23	25	22	25	24	20	23	1	1	1	1	2	0	1	1	2	1	1	0	0	2	1	0
A6NM71	A6NM71	3	1	0				1	3	1	0	0	1	1	0	0	1	0	0	1	1	0	0	1	0	1	0	2	0	2	0	0	0	0	1	1	0	0	1	0	0	0	1	0	0	0	0	0	0
A6NMA8;O95825;A6NND8;A6NHJ8;C9JAL0;F8WF64;C9JZK8;H7C3I5;H7C3S0;C9JQD0;A0A0C4DG14;C9K0F7;H7C0X3	A6NMA8;O95825;A6NND8;A6NHJ8;C9JAL0;F8WF64;C9JZK8	7;7;5;5;4;4;4;3;2;2;2;2;1	7;7;5;5;4;4;4;3;2;2;2;2;1	7;7;5;5;4;4;4;3;2;2;2;2;1	Quinone oxidoreductase-like protein 1	CRYZL1	;;;;;;	13	7	7	7	0	2	5	3	2	0	1	3	2	1	0	0	2	0	3	1	1	1	1	1	1	1	0	2	5	3	2	0	1	3	2	1	0	0	2	0	3	1
E9PJK1;E9PRJ8;H0YDL9;H0YDJ9;E9PIF1;A6NMH8;P60033;E9PM31;H0YEE2	E9PJK1;E9PRJ8;H0YDL9;H0YDJ9;E9PIF1;A6NMH8;P60033	5;5;5;5;5;5;5;1;1	5;5;5;5;5;5;5;1;1	5;5;5;5;5;5;5;1;1	Tetraspanin;CD81 antigen	CD81	;;;;;;	9	5	5	5	0	3	3	2	3	3	3	3	3	2	3	0	3	2	2	3	3	3	2	4	3	4	0	3	3	2	3	3	3	3	3	2	3	0	3	2	2	3
A6NMN0;P46020;A6NIT2	A6NMN0;P46020;A6NIT2	23;23;21	23;23;21	20;20;18	Phosphorylase b kinase regulatory subunit alpha, skeletal muscle isoform	PHKA1	;;	3	23	23	20	0	4	6	7	6	2	0	5	5	2	3	0	2	7	8	8	8	6	5	3	1	2	0	4	6	7	6	2	0	5	5	2	3	0	2	7	8	8
A6NMQ3;Q5T5H1;O43768	A6NMQ3;Q5T5H1;O43768	14;14;14	14;14;14	13;13;13	Alpha-endosulfine	ENSA	;;	3	14	14	13	0	6	2	4	8	5	4	1	3	9	3	0	9	8	6	8	9	7	8	6	5	5	0	6	2	4	8	5	4	1	3	9	3	0	9	8	6	8
A6NNI4;G8JLH6;P21926;A0A087WU13;F5GXT1	A6NNI4;G8JLH6;P21926;A0A087WU13	10;10;10;6;4	10;10;10;6;4	10;10;10;6;4	Tetraspanin;CD9 antigen	CD9	;;;	5	10	10	10	0	6	7	7	7	6	7	8	4	5	6	0	6	5	6	4	6	6	6	6	3	5	0	6	7	7	7	6	7	8	4	5	6	0	6	5	6	4
A6NNK5;Q12888;C9JXV0;H7BZY0;H7C3N7;M0R142	A6NNK5;Q12888	16;16;5;3;3;1	16;16;5;3;3;1	16;16;5;3;3;1	Tumor suppressor p53-binding protein 1	TP53BP1	;	6	16	16	16	0	1	0	0	0	0	2	0	0	1	0	0	1	0	0	0	0	0	14	0	1	0	0	1	0	0	0	0	2	0	0	1	0	0	1	0	0	0
A6NNZ2	A6NNZ2	9	1	1	Tubulin beta-8 chain-like protein LOC260334			1	9	1	1	7	8	8	8	8	8	8	8	8	9	8	8	8	8	8	8	8	8	8	8	8	8	0	0	0	0	0	0	0	0	0	1	0	0	0	0	0	0
832;2048833;2048834;2048835;2048836;2048837;2048838;2048839;2048840;2048841;2048842;2048843;2048844;2048845;2048846;2048847;2048848;2048849;2048850;2048851;2048852;2048853;2048854;2048855;2048856;2048857;2048858;2048859;2048860;2048861;2048862;2048863;2048864;2048865;2048866;2048867;2048868;2048869;2048870;2048871;2048872;2048873;2048874;2048875;2048876;2048877;2048878;2048879;2048880;2048881;204…	473880;648723;649331;1074575;1167604;1246516;1318171;1655855;2049203	524;530;531;976	257;267;299;300
A6PVN5;F6WIT2;A6PVN9;Q68CR8;A6PVN6;A6PVN8;B7ZBQ0;A6PVN7;B7ZBP9;B4DDQ6;H0Y6E5	A6PVN5;F6WIT2;A6PVN9;Q68CR8	17;13;10;9;8;6;5;4;2;2;2	1;1;1;0;1;1;0;1;0;0;0	1;1;1;0;1;1;0;1;0;0;0	Serine/threonine-protein phosphatase 2A activator	PPP2R4;DKFZp781M17165	;;;	11	17	1	1	1	12	12	10	10	11	10	10	11	11	11	0	7	10	10	13	13	12	10	9	8	11	0	1	0	0	1	1	0	0	1	1	0	0	0	1	1	0
A6PVU7;A2A3M4	A6PVU7;A2A3M4	14;7	1;1	1;1		CGN	;	2	14	1	1	0	7	11	6	8	8	8	6	9	7	7	0	7	10	9	6	7	10	8	8	9	8	0	0	0	0	0	0	0	0	0	0	0	0	0	0	1	0
A6PW57;Q99755;A6PW58;A2A5X0	A6PW57;Q99755	9;9;2;2	4;4;2;2	3;3;2;2	Phosphatidylinositol 4-phosphate 5-kinase type-1 alpha	PIP5K1A	;	4	9	4	3	3	1	1	2	6	0	0	0	0	0	1	4	1	3	2	1	1	0	1	0	0	0	2	0	0	2	4	0	0	0	0	0	0	2	1	2	1	1
A6ZKI3;Q17RB0;Q9BWD3	A6ZKI3;Q17RB0	3;2;1	3;2;1	3;2;1	Protein FAM127A;Protein FAM127C	FAM127A;FAM127C	;	3	3	3	3	0	0	0	0	0	0	0	0	0	0	0	0	2	1	3	0	2	0	1	0	0	1	0	0	0	0	0	0	0	0	0	0	0	0	2	1	3	0
S4R3H3;S4R393;S4R410;A7E2V4;H0YCW2;H7BZ52;S4R3B3;H7C453;S4R3U7	S4R3H3;S4R393;S4R410;A7E2V4;H0YCW2;H7BZ52;S4R3B3;H7C453	4;4;4;4;3;3;2;2;1	4;4;4;4;3;3;2;2;1	4;4;4;4;3;3;2;2;1	Zinc finger SWIM domain-containing protein 8	ZSWIM8	;;;;;;;	9	4	4	4	0	0	0	0	0	0	0	0	0	0	0	0	2	3	0	0	0	0	1	0	0	0	0	0	0	0	0	0	0	0	0	0	0	0	2	3	0	0
G3V174;A7KAX9	G3V174;A7KAX9	2;2	2;2	2;2	Rho GTPase-activating protein 32	ARHGAP32	;	2	2	2	2	0	1	1	0	0	0	0	1	0	0	0	1	0	0	0	0	0	0	0	0	0	0	0	1	1	0	0	0	0	1	0	0	0	1	0	0	0	0
A8K878;P55145;H7C2D6	A8K878;P55145	13;13;4	13;13;4	13;13;4	Mesencephalic astrocyte-derived neurotrophic factor	MANF	;	3	13	13	13	0	9	10	10	10	8	7	6	7	8	8	0	11	7	8	7	10	9	8	8	6	8	0	9	10	10	10	8	7	6	7	8	8	0	11	7	8	7
A8MQ03;B8A4K4	A8MQ03;B8A4K4	3;2	3;2	3;2	Cysteine-rich tail protein 1	CYSRT1	;	2	3	3	3	0	2	2	1	2	1	2	2	1	0	2	0	2	1	1	2	1	2	2	2	0	2	0	2	2	1	2	1	2	2	1	0	2	0	2	1	1	2
A8MQB8;G3V0J0;A0A087WXI3;R9WNI0;Q8IXW7;A0A087WY29;A0A087WWR6	A8MQB8;G3V0J0;A0A087WXI3;R9WNI0	30;30;24;20;13;10;2	2;2;1;0;0;0;0	2;2;1;0;0;0;0		FMR1	;;;	7	30	2	2	15	2	14	16	12	12	15	14	11	13	11	17	1	14	14	15	16	13	17	11	13	15	2	1	1	2	1	2	2	2	1	1	1	2	0	2	2	2
A8MST6;Q5JTW2	A8MST6;Q5JTW2	5;5	5;5	5;5	Centrosomal protein of 78 kDa	CEP78	;	2	5	5	5	0	2	1	0	1	0	0	1	1	1	1	2	0	3	0	1	0	0	1	0	1	0	0	2	1	0	1	0	0	1	1	1	1	2	0	3	0	1
A8MT72;Q2NKQ5;Q16799	A8MT72;Q2NKQ5;Q16799	2;2;2	2;2;2	2;2;2	Reticulon;Reticulon-1	RTN1	;;	3	2	2	2	0	2	1	1	1	1	1	1	1	1	1	0	2	0	1	1	1	1	1	1	1	1	0	2	1	1	1	1	1	1	1	1	1	0	2	0	1	1
A8MTM1;E9PQ63	A8MTM1;E9PQ63	12;11	1;0	1;0		CBR1	;	2	12	1	1	1	9	9	9	10	9	10	10	8	10	9	0	9	11	9	9	9	9	9	10	11	9	0	0	0	0	0	0	1	1	0	0	0	0	0	0	0	0
A8MTY9;O14972;A8MY26	A8MTY9;O14972;A8MY26	8;8;7	8;8;7	8;8;7	Down syndrome critical region protein 3	DSCR3	;;	3	8	8	8	0	5	2	4	2	4	4	4	4	5	4	0	6	3	5	5	3	5	4	5	5	6	0	5	2	4	2	4	4	4	4	5	4	0	6	3	5	5
A8MU21;Q9BVK8	A8MU21;Q9BVK8	2;2	2;2	2;2	Transmembrane protein 147	TMEM147	;	2	2	2	2	0	0	0	0	0	0	1	1	0	0	0	0	0	0	0	0	0	0	0	1	0	0	0	0	0	0	0	0	1	1	0	0	0	0	0	0	0	0
A8MUA9;A8MU27;P55854;Q6EEV6	A8MUA9;A8MU27;P55854	3;3;3;1	2;2;2;0	2;2;2;0	Small ubiquitin-related modifier 3	SUMO3	;;	4	3	2	2	0	2	1	1	3	1	1	1	2	2	1	0	2	2	2	2	2	2	2	2	2	2	0	1	0	0	2	0	0	0	1	1	0	0	1	1	1	1
A8MUM1;Q53HC9;F8WDX0;F8WB12;F8WDS8;C9J0U9;C9JVR6;D3YTH5	A8MUM1;Q53HC9;F8WDX0;F8WB12;F8WDS8;C9J0U9;C9JVR6;D3YTH5	4;4;2;2;2;2;2;2	4;4;2;2;2;2;2;2	4;4;2;2;2;2;2;2	Protein TSSC1	TSSC1	;;;;;;;	8	4	4	4	1	0	2	1	2	1	1	1	1	1	1	1	0	1	1	1	1	1	1	1	0	0	1	0	2	1	2	1	1	1	1	1	1	1	0	1	1	1
J3KSJ4;A8MUP8;P10276	J3KSJ4;A8MUP8;P10276	1;1;1	1;1;1	1;1;1	Retinoic acid receptor alpha	RARA	;;	3	1	1	1	1	0	1	0	0	0	0	1	0	0	0	0	0	1	1	0	0	1	0	0	0	0	1	0	1	0	0	0	0	1	0	0	0	0	0	1	1	0
A8MX75;P18074;E7EVE9;K7EIT8;K7EKF3;K7ENL1;B4E0F6	A8MX75;P18074;E7EVE9	17;17;15;6;4;2;2	17;17;15;6;4;2;2	17;17;15;6;4;2;2	TFIIH basal transcription factor complex helicase XPD subunit	ERCC2	;;	7	17	17	17	4	0	3	3	8	3	6	6	6	4	5	8	0	6	7	4	8	6	5	3	5	6	4	0	3	3	8	3	6	6	6	4	5	8	0	6	7	4
A8MXB7;Q9Y343;H0YA25	A8MXB7;Q9Y343	8;8;3	8;8;3	7;7;2	Sorting nexin-24	SNX24	;	3	8	8	7	0	5	4	5	4	1	4	5	2	3	3	0	5	4	4	4	4	4	6	5	5	3	0	5	4	5	4	1	4	5	2	3	3	0	5	4	4	4
A8MXP9;Q68E03	A8MXP9	60;9	60;9	2;2		MATR3		2	60	60	2	26	39	38	44	39	38	38	37	36	39	41	25	42	42	44	43	44	46	45	43	42	43	26	39	38	44	39	38	38	37	36	39	41	25	42	42	44	43
A8MXQ1;P53801;A8MZH8	A8MXQ1;P53801	4;4;1	4;4;1	4;4;1	Pituitary tumor-transforming gene 1 protein-interacting protein	PTTG1IP	;	3	4	4	4	0	1	2	0	2	1	1	2	1	2	2	0	2	1	1	1	0	1	1	1	3	2	0	1	2	0	2	1	1	2	1	2	2	0	2	1	1	1
A8MYT4;Q8NEB9;M0R308;K7ENH3;K7EIV6;M0R386;A0A0B4J2B1	A8MYT4;Q8NEB9	13;13;5;2;2;1;1	13;13;5;2;2;1;1	11;11;5;0;0;1;1	Phosphatidylinositol 3-kinase;Phosphatidylinositol 3-kinase catalytic subunit type 3	PIK3C3	;	7	13	13	11	0	3	3	3	1	2	2	3	1	1	3	0	6	3	4	4	4	3	3	2	1	3	0	3	3	3	1	2	2	3	1	1	3	0	6	3	4	4
J3KSB8;J3QRZ6;J3QLJ5;A9UHW6;J3QLD1;J3QKW3;J3KSU6;J3QLN4	J3KSB8;J3QRZ6;J3QLJ5;A9UHW6;J3QLD1;J3QKW3;J3KSU6	6;6;6;6;4;4;3;2	6;6;6;6;4;4;3;2	6;6;6;6;4;4;3;2	MIF4G domain-containing protein	MIF4GD	;;;;;;	8	6	6	6	0	1	1	2	1	3	1	2	1	1	1	0	0	0	0	0	0	0	0	0	0	0	0	1	1	2	1	3	1	2	1	1	1	0	0	0	0	0
A9Z1X7;Q8IYB3;E9PCT1;M0R088;M0R1E7;M0QXG5	A9Z1X7;Q8IYB3;E9PCT1;M0R088	14;14;12;8;6;3	14;14;12;8;6;3	14;14;12;8;6;3	Serine/arginine repetitive matrix protein 1	SRRM1	;;;	6	14	14	14	2	9	8	9	9	7	6	8	8	8	7	0	7	9	5	9	7	6	8	9	9	6	2	9	8	9	9	7	6	8	8	8	7	0	7	9	5	9
B0QXZ8;B0QXZ9;Q9UGU5	B0QXZ8;B0QXZ9;Q9UGU5	1;1;1	1;1;1	1;1;1	HMG domain-containing protein 4	HMGXB4	;;	3	1	1	1	0	0	0	0	0	0	0	0	0	0	0	1	0	0	0	1	1	1	0	0	1	1	0	0	0	0	0	0	0	0	0	0	0	1	0	0	0	1
B0QY29;Q9NWS6;B0QY28	B0QY29;Q9NWS6;B0QY28	2;2;1	2;2;1	2;2;1	Protein FAM118A	FAM118A	;;	3	2	2	2	0	0	1	0	1	0	0	0	0	0	0	0	0	0	1	0	0	0	0	0	0	0	0	0	1	0	1	0	0	0	0	0	0	0	0	0	1	0
B0QY89;Q9Y262;B0QY90;C9JHP4;C9K0Q7;H7C3A0;H0Y7E6	B0QY89;Q9Y262;B0QY90	35;35;26;10;10;7;3	35;35;26;10;10;7;3	35;35;26;10;10;7;3	Eukaryotic translation initiation factor 3 subunit L	EIF3L	;;	7	35	35	35	27	14	30	28	31	28	29	31	31	30	30	24	7	25	28	28	27	25	29	30	30	28	27	14	30	28	31	28	29	31	31	30	30	24	7	25	28	28
B0QYA5	B0QYA5	16	1	1		EIF3D		1	16	1	1	6	4	7	10	10	8	7	9	10	10	9	9	2	12	13	9	12	10	9	10	9	11	0	0	0	0	0	0	0	0	0	1	0	0	0	0	0	0
B0QYF8;P02144;Q8WVH6;F2Z2F1;B0QYF7;F2Z337	B0QYF8;P02144;Q8WVH6;F2Z2F1	3;3;2;2;1;1	3;3;2;2;1;1	3;3;2;2;1;1	Myoglobin	MB	;;;	6	3	3	3	0	0	0	0	0	0	0	0	0	0	0	0	3	2	2	0	1	0	1	0	0	1	0	0	0	0	0	0	0	0	0	0	0	0	3	2	2	0
B0QYK0;Q01844;A0A0D9SFL3;C9JGE3;H7BY36	B0QYK0;Q01844;A0A0D9SFL3;C9JGE3;H7BY36	9;9;8;8;7	9;9;8;8;7	9;9;8;8;7	RNA-binding protein EWS	EWSR1	;;;;	5	9	9	9	4	6	6	7	7	6	7	6	6	6	7	4	7	6	8	7	6	7	5	7	7	7	4	6	6	7	7	6	7	6	6	6	7	4	7	6	8	7
H3BQQ9;B0QYN7;P63279;H3BPC4;H3BRD1	H3BQQ9;B0QYN7;P63279;H3BPC4	12;12;12;10;1	12;12;12;10;1	12;12;12;10;1	SUMO-conjugating enzyme UBC9	UBE2I	;;;	5	12	12	12	0	7	2	6	9	6	6	3	7	8	4	0	9	9	11	9	8	9	10	10	8	10	0	7	2	6	9	6	6	3	7	8	4	0	9	9	11	9
B0QYW5;F6RTR7;O43808;F8WE74	B0QYW5;F6RTR7;O43808;F8WE74	5;5;5;3	5;5;5;3	5;5;5;3	Peroxisomal membrane protein PMP34	SLC25A17	;;;	4	5	5	5	0	3	1	1	1	1	1	2	1	2	1	0	1	1	1	1	0	1	1	1	1	1	0	3	1	1	1	1	1	2	1	2	1	0	1	1	1	1
B0QZ18;Q99829;F2Z2V0;A6PVH9;E7ENH5;Q5JX58;Q5JX59;Q5JX60;Q5JX44;Q5JX56;Q5JX55;Q5JX45;Q5JX61;Q5JX52;Q5JX54;Q5JX57;E7EV27;H0Y524;Q5JX53	B0QZ18;Q99829;F2Z2V0;A6PVH9;E7ENH5;Q5JX58;Q5JX59;Q5JX60;Q5JX44;Q5JX56;Q5JX55;Q5JX45	14;14;13;12;10;9;9;9;9;8;7;7;6;6;5;4;4;3;1	14;14;13;12;10;9;9;9;9;8;7;7;6;6;5;4;4;3;1	14;14;13;12;10;9;9;9;9;8;7;7;6;6;5;4;4;3;1	Copine-1	CPNE1	;;;;;;;;;;;	19	14	14	14	7	1	7	6	5	4	6	5	4	4	7	7	0	7	10	8	8	8	9	9	8	8	7	1	7	6	5	4	6	5	4	4	7	7	0	7	10	8
B1AH87;P30536	B1AH87;P30536	2;2	2;2	2;2	Translocator protein	TSPO	;	2	2	2	2	0	2	1	2	2	2	1	1	1	2	1	0	2	1	2	1	2	1	1	2	1	2	0	2	1	2	2	2	1	1	1	2	1	0	2	1	2	1
B1AHH2;P17861	B1AHH2;P17861	2;2	2;2	2;2	X-box-binding protein 1;X-box-binding protein 1, cytoplasmic form;X-box-binding protein 1, luminal form	XBP1	;	2	2	2	2	0	0	0	0	0	0	0	0	0	0	0	0	2	0	0	0	0	0	0	0	0	0	0	0	0	0	0	0	0	0	0	0	0	0	2	0	0	0
B1AK87;B1AK88	B1AK87;B1AK88	29;29	29;29	7;7		CAPZB	;	2	29	29	7	0	22	19	18	19	16	16	17	17	20	15	0	24	24	24	23	22	22	23	24	22	23	0	22	19	18	19	16	16	17	17	20	15	0	24	24	24	23
B1AKI6;Q9NUK0;B1AKI5;B1AKI4;B1AKI2	B1AKI6;Q9NUK0;B1AKI5;B1AKI4	4;4;2;2;1	2;2;2;2;1	2;2;2;2;1	Muscleblind-like protein 3	MBNL3	;;;	5	4	2	2	0	1	2	1	2	3	2	2	1	2	2	0	3	0	2	1	1	2	0	1	1	1	0	0	1	1	1	1	1	1	1	1	1	0	2	0	1	0
B1AKJ5;O43847;G3V1R5;F5H7V1;H0Y5G9	B1AKJ5;O43847;G3V1R5;F5H7V1	47;47;44;33;18	47;47;44;33;18	47;47;44;33;18	Nardilysin	NRD1	;;;	5	47	47	47	2	21	20	23	17	15	21	19	20	25	20	3	23	29	26	25	25	28	26	21	28	29	2	21	20	23	17	15	21	19	20	25	20	3	23	29	26	25
B1AKL4;Q9NRA8;B0QYZ7;B1AKL5;B1AKL6	B1AKL4;Q9NRA8	14;14;5;3;1	14;14;5;3;1	14;14;5;3;1	Eukaryotic translation initiation factor 4E transporter	EIF4ENIF1	;	5	14	14	14	0	6	7	6	6	1	3	1	5	1	6	0	7	6	8	5	3	7	5	5	4	4	0	6	7	6	6	1	3	1	5	1	6	0	7	6	8	5
B1AKN5;B1AKN8;Q12857;B1AKN7;B1AKN6;S4R3W2;S4R3K4;S4R3K5	B1AKN5;B1AKN8;Q12857;B1AKN7;B1AKN6	8;8;8;7;6;3;3;1	6;6;6;5;4;3;2;1	6;6;6;5;4;3;2;1	Nuclear factor 1;Nuclear factor 1 A-type	NFIA	;;;;	8	8	6	6	1	0	2	2	5	1	3	1	2	0	1	2	0	1	1	3	2	1	2	1	2	1	1	0	2	1	3	1	2	1	2	0	1	2	0	1	1	3
B1AL00;P18075;B1AKZ9	B1AL00;P18075;B1AKZ9	4;4;2	4;4;2	1;1;1	Bone morphogenetic protein 7	BMP7	;;	3	4	4	1	0	4	2	2	2	1	2	1	1	1	1	0	1	1	1	2	1	1	1	1	1	1	0	4	2	2	2	1	2	1	1	1	1	0	1	1	1	2
H0Y6Y8;B1AL05;Q8N983;H0YBU8;M0R051	H0Y6Y8;B1AL05;Q8N983;H0YBU8	8;8;8;5;3	8;8;8;5;3	8;8;8;5;3	39S ribosomal protein L43, mitochondrial	MRPL43	;;;	5	8	8	8	0	4	0	3	4	4	3	0	4	4	1	0	5	5	6	3	6	4	5	6	3	4	0	4	0	3	4	4	3	0	4	4	1	0	5	5	6	3
B1AL69;Q7L3B6	B1AL69;Q7L3B6	10;10	10;10	10;10	Hsp90 co-chaperone Cdc37-like 1	CDC37L1	;	2	10	10	10	0	3	2	3	3	2	4	6	2	3	3	0	1	2	3	2	2	1	3	2	1	1	0	3	2	3	3	2	4	6	2	3	3	0	1	2	3	2
B1ALK7;E7EUY6;E9PDQ5;F6SJA5;E7EU80;C9JDI6;B1ANY6;Q15052;C9JAD7	B1ALK7;E7EUY6;E9PDQ5	21;14;13;4;4;3;3;3;2	21;14;13;4;4;3;3;3;2	5;1;0;0;1;1;1;1;1		ARHGEF7	;;	9	21	21	5	4	0	3	7	4	4	3	4	5	3	4	3	0	8	4	3	4	10	4	1	1	5	4	0	3	7	4	4	3	4	5	3	4	3	0	8	4	3
B1ALM5;Q9P0T7;B1ALM7;B1ALM4;F2Z389;B1ALM8	B1ALM5;Q9P0T7;B1ALM7;B1ALM4	4;4;2;2;1;1	4;4;2;2;1;1	3;3;2;2;1;1	Transmembrane protein 9	TMEM9	;;;	6	4	4	3	0	2	2	3	3	0	0	1	1	1	1	0	3	1	3	1	0	2	0	0	0	0	0	2	2	3	3	0	0	1	1	1	1	0	3	1	3	1
B1AMS2;Q14141	B1AMS2;Q14141	13;13	2;2	2;2	Septin-6	2019-09-06	;	2	13	2	2	0	7	8	6	7	7	6	7	9	8	8	0	6	6	7	8	8	6	6	6	6	6	0	1	1	0	1	1	0	1	2	1	2	0	0	0	1	0
B1AMW1;P19256;H0YDI1	B1AMW1;P19256;H0YDI1	3;3;2	3;3;2	3;3;2	Lymphocyte function-associated antigen 3	CD58	;;	3	3	3	3	0	0	1	0	0	1	1	2	0	1	0	1	0	0	0	0	0	0	1	0	0	0	0	0	1	0	0	1	1	2	0	1	0	1	0	0	0	0
B1ANH0;B1ANG9;B1ANH2;B1ANH3	B1ANH0;B1ANG9;B1ANH2;B1ANH3	10;9;8;5	1;1;0;0	1;1;0;0		GUK1	;;;	4	10	1	1	0	7	6	8	8	7	4	8	5	7	5	0	3	1	4	1	1	3	3	0	1	1	0	1	0	1	1	0	0	0	0	0	0	0	0	0	0	0
B1ANR0;Q13310;H0YCC8;H0YEQ8;B1ANR1;H0YER0;P0CB38	B1ANR0;Q13310	40;40;13;8;6;4;2	27;27;9;3;2;3;2	1;1;0;0;1;0;0	Polyadenylate-binding protein;Polyadenylate-binding protein 4	PABPC4	;	7	40	27	1	26	16	29	31	27	31	25	27	28	28	27	26	7	29	32	26	31	30	27	28	28	27	15	8	17	18	17	19	16	16	18	18	17	15	2	17	19	14
B1ANS9;A0A0A0MSY1;H0Y6L4;A0A0C4DG52	B1ANS9;A0A0A0MSY1	5;3;1;1	5;3;1;1	5;3;1;1	WD repeat-containing protein 64	WDR64	;	4	5	5	5	0	2	1	0	2	1	1	1	1	1	1	0	1	1	2	1	0	0	0	1	0	1	0	2	1	0	2	1	1	1	1	1	1	0	1	1	2	1
B1AP22;P49810;E5RHT1;E5RFW4;E5RG63	B1AP22;P49810	3;3;1;1;1	2;2;1;0;0	2;2;1;0;0	Presenilin;Presenilin-2;Presenilin-2 NTF subunit;Presenilin-2 CTF subunit	PSEN2	;	5	3	2	2	0	1	1	0	1	1	1	1	1	1	0	0	1	2	3	1	1	1	0	1	1	1	0	0	0	0	0	0	0	0	0	0	0	0	0	1	2	0
B1AR61	B1AR61	7	1	1		HK1		1	7	1	1	2	5	4	7	4	7	4	5	5	7	7	2	6	4	6	6	6	4	5	5	4	4	0	1	1	1	0	1	1	1	0	1	1	0	0	0	0	0
B1AVT0;P49760	B1AVT0;P49760	4;4	4;4	4;4	Dual specificity protein kinase CLK2	CLK2	;	2	4	4	4	1	0	1	1	1	0	0	0	0	0	0	1	0	1	4	3	2	1	2	1	1	0	1	0	1	1	1	0	0	0	0	0	0	1	0	1	4	3
H7BXF4;B1PBA3;Q9NXE4;H7C235;H7C1Q6;H7C0W5;C9J647;H7C2E2	H7BXF4;B1PBA3;Q9NXE4;H7C235;H7C1Q6;H7C0W5	4;4;4;3;3;2;1;1	4;4;4;3;3;2;1;1	2;2;2;1;1;0;1;0	Sphingomyelin phosphodiesterase 4	SMPD4	;;;;;	8	4	4	2	0	0	0	0	1	0	0	1	0	0	0	0	2	2	0	1	0	0	1	0	0	0	0	0	0	0	1	0	0	1	0	0	0	0	2	2	0	1
B2RA97;Q9Y5N5	B2RA97;Q9Y5N5	7;6	7;6	7;6	HemK methyltransferase family member 2	HEMK2;N6AMT1	;	2	7	7	7	0	4	4	5	2	3	3	4	1	6	2	0	2	1	0	2	1	4	4	0	0	1	0	4	4	5	2	3	3	4	1	6	2	0	2	1	0	2
B2WTI3;B2WTI4;K7EJU9;Q6NYC1	B2WTI3;B2WTI4;K7EJU9;Q6NYC1	7;7;7;7	7;7;7;7	7;7;7;7	Bifunctional arginine demethylase and lysyl-hydroxylase JMJD6	JMJD6	;;;	4	7	7	7	1	2	1	2	2	2	0	3	1	2	2	0	0	2	1	1	1	3	0	1	0	0	1	2	1	2	2	2	0	3	1	2	2	0	0	2	1	1
B3KS98;O15372;A0A087WZK9;E5RGU4;E5RFH0;E5RFW7;E5RHC7;E5RH59	B3KS98;O15372;A0A087WZK9	28;28;27;12;5;4;2;2	28;28;27;12;5;4;2;2	12;12;11;4;4;4;2;2	Eukaryotic translation initiation factor 3 subunit H	EIF3H	;;	8	28	28	12	1	19	20	19	16	22	16	18	18	19	21	0	10	12	14	13	14	15	13	11	10	9	1	19	20	19	16	22	16	18	18	19	21	0	10	12	14	13
B3KTM8;Q9UBU8;H0YLJ3;H0YMJ0;H0YM21;H0YNE0;H0YMT8;H0YLV1;H0YNX3;H0YNI8	B3KTM8;Q9UBU8;H0YLJ3;H0YMJ0;H0YM21;H0YNE0	17;16;15;14;9;9;7;6;3;1	15;14;13;13;8;9;7;6;3;1	15;14;13;13;8;9;7;6;3;1	Mortality factor 4-like protein 1	MORF4L1	;;;;;	10	17	15	15	0	9	10	16	13	9	4	7	10	10	11	0	10	10	6	12	8	5	4	5	4	4	0	7	8	14	11	7	2	5	8	8	9	0	9	8	4	10
B3KTU7	B3KTU7	15	1	1		TUBGCP2		1	15	1	1	0	6	6	2	5	2	1	4	3	0	3	0	5	1	3	5	3	3	3	4	0	2	0	0	0	0	0	0	0	0	0	0	0	0	0	0	0	0
B3KVL5;Q8TBK6	B3KVL5;Q8TBK6	1;1	1;1	1;1	Zinc finger CCHC domain-containing protein 10	ZCCHC10	;	2	1	1	1	0	1	0	0	0	0	0	1	0	0	0	0	1	1	1	0	0	0	1	0	1	0	0	1	0	0	0	0	0	1	0	0	0	0	1	1	1	0
B3KVZ3;Q9H3R5;H0Y9E6	B3KVZ3;Q9H3R5;H0Y9E6	3;3;2	3;3;2	3;3;2	Centromere protein H	CENPH	;;	3	3	3	3	0	1	0	0	1	0	0	0	0	1	0	0	2	1	1	1	0	1	1	1	1	2	0	1	0	0	1	0	0	0	0	1	0	0	2	1	1	1
B3KY94;O14735;H3BUR9	B3KY94;O14735	5;5;2	5;5;2	5;5;2	CDP-diacylglycerol--inositol 3-phosphatidyltransferase	CDIPT	;	3	5	5	5	0	3	3	4	3	4	4	5	2	3	3	0	4	3	4	4	3	2	4	4	2	1	0	3	3	4	3	4	4	5	2	3	3	0	4	3	4	4
B4DDD6;F8WC20;F8WBB2;F8WFE1;F2Z2V3;F8WB73;F8WCK3;F2Z3E3;H7C111	B4DDD6	20;2;2;2;1;1;1;1;1	1;0;0;0;0;0;0;0;0	1;0;0;0;0;0;0;0;0		DBNL		9	20	1	1	12	6	12	12	14	12	15	11	12	12	13	12	8	12	15	10	16	14	15	13	13	12	1	0	1	1	1	1	1	1	1	1	1	1	1	1	1	1
B4DDF4;B4DUT8;Q99439;A0A087X271;A0A087X1X5;H3BVI6;K7ES69;H3BQH0;A0A087WV51;U3KPS3	B4DDF4;B4DUT8;Q99439;A0A087X271;A0A087X1X5;H3BVI6;K7ES69	18;18;18;14;10;10;9;4;2;2	18;18;18;14;10;10;9;4;2;2	17;17;17;13;10;10;8;4;2;2	Calponin;Calponin-2	CNN2	;;;;;;	10	18	18	17	0	9	8	9	7	9	10	8	7	8	7	0	14	11	13	14	12	14	16	14	10	14	0	9	8	9	7	9	10	8	7	8	7	0	14	11	13	14
B4DEH8;G3V4T2	B4DEH8;G3V4T2	10;10	2;2	2;2		PABPN1	;	2	10	2	2	0	6	6	6	5	5	4	6	5	6	7	0	4	4	3	4	2	4	4	2	2	2	0	0	0	0	0	0	0	0	0	1	0	0	1	0	0	0
B4DGM3;Q969G3;J3QKS7;K7EMQ8;H7C048;J3QR61;J3KT85;J3QKX6;J3KS99;J3QL66	B4DGM3;Q969G3;J3QKS7;K7EMQ8;H7C048	21;21;16;13;12;7;6;3;1;1	20;20;15;12;11;7;6;3;1;1	20;20;15;12;11;7;6;3;1;1	SWI/SNF-related matrix-associated actin-dependent regulator of chromatin subfamily E member 1	SMARCE1	;;;;	10	21	20	20	0	12	12	6	13	12	9	7	6	8	9	0	6	4	5	2	7	8	8	8	7	3	0	12	12	6	12	12	8	7	6	8	9	0	6	4	5	2
F8VW56;B4DGQ7;P21860	F8VW56;B4DGQ7;P21860	1;1;1	1;1;1	1;1;1	Receptor tyrosine-protein kinase erbB-3	ERBB3	;;	3	1	1	1	0	0	0	0	0	0	0	0	0	0	0	0	1	0	0	0	0	0	0	0	0	0	0	0	0	0	0	0	0	0	0	0	0	0	1	0	0	0
C9JM82;B4DJ62;G3XAH0;Q99719;E7EPG2;E7EX32;F8W9E5;E7EQM7;A0A087WWZ5	C9JM82;B4DJ62;G3XAH0;Q99719;E7EPG2;E7EX32;F8W9E5;E7EQM7	4;4;4;4;3;3;2;2;1	4;4;4;4;3;3;2;2;1	4;4;4;4;3;3;2;2;1	Septin-5	2019-09-05	;;;;;;;	9	4	4	4	0	1	1	3	0	1	1	1	2	1	1	0	2	1	1	1	2	2	1	1	1	1	0	1	1	3	0	1	1	1	2	1	1	0	2	1	1	1
B4DVT3;B4DJL6;Q96SY0;H3BRY6;H3BN95;H3BP17;H3BMK7	B4DVT3;B4DJL6;Q96SY0;H3BRY6	15;15;15;14;1;1;1	15;15;15;14;1;1;1	15;15;15;14;1;1;1	von Willebrand factor A domain-containing protein 9	VWA9	;;;	7	15	15	15	7	2	6	6	8	7	5	5	8	6	7	8	0	5	6	6	6	6	4	6	4	6	7	2	6	6	8	7	5	5	8	6	7	8	0	5	6	6
B4DJV2;O75390;A0A0C4DGI3;F8VPA1;H0YH82;F8VRI6;F8VPF9;F8VTT8;F8W1S4;F8W4S1;F8VRP1;F8VX68;F8VR34;F8W642;F8VZK9;F8VX07;F8VWQ5;F8VU34;F8W0J2	B4DJV2;O75390;A0A0C4DGI3	23;23;21;6;6;5;5;5;5;5;4;4;4;3;3;3;2;2;1	23;23;21;6;6;5;5;5;5;5;4;4;4;3;3;3;2;2;1	15;15;14;6;6;5;5;4;5;4;4;4;3;3;3;3;1;1;0	Citrate synthase;Citrate synthase, mitochondrial	CS	;;	19	23	23	15	1	16	17	18	21	18	17	15	17	17	17	0	14	13	12	15	15	14	14	14	12	14	1	16	17	18	21	18	17	15	17	17	17	0	14	13	12	15
B4DKB2;P42892;E9PHZ1;E9PJG1;E9PN99	B4DKB2;P42892	13;13;2;1;1	13;13;2;1;1	13;13;2;1;1	Endothelin-converting enzyme 1	ECE1	;	5	13	13	13	1	4	4	6	5	4	4	5	5	6	6	0	7	5	4	4	4	4	2	1	1	2	1	4	4	6	5	4	4	5	5	6	6	0	7	5	4	4
B4DL54;P49356	B4DL54;P49356	3;2	3;2	2;2	Protein farnesyltransferase subunit beta	CHURC1-FNTB;FNTB	;	2	3	3	2	0	2	1	0	1	0	0	0	1	0	0	0	1	1	1	0	0	0	0	0	0	0	0	2	1	0	1	0	0	0	1	0	0	0	1	1	1	0
B4DLN1	B4DLN1	20	20	1				1	20	20	1	0	11	8	8	10	10	11	8	10	9	8	0	13	9	9	7	12	10	11	14	12	11	0	11	8	8	10	10	11	8	10	9	8	0	13	9	9	7
B4DMI0;E9PBM2;Q8WUF8	B4DMI0;E9PBM2;Q8WUF8	1;1;1	1;1;1	1;1;1	Protein FAM172A	FAM172A	;;	3	1	1	1	0	0	0	0	0	0	0	1	1	0	0	0	0	0	0	0	0	0	0	0	0	0	0	0	0	0	0	0	0	1	1	0	0	0	0	0	0	0
B4DQT1;B4DVN3;E7ESC7;Q7L5Y9;D6RIB6;D6RID6;D6RDW4;D6REW7;D6RE80	B4DQT1;B4DVN3;E7ESC7;Q7L5Y9;D6RIB6;D6RID6;D6RDW4;D6REW7	4;4;4;4;3;2;2;2;1	4;4;4;4;3;2;2;2;1	4;4;4;4;3;2;2;2;1	Macrophage erythroblast attacher	MAEA	;;;;;;;	9	4	4	4	0	2	3	2	3	2	1	3	1	2	1	0	2	2	1	2	1	2	1	2	0	0	0	2	3	2	3	2	1	3	1	2	1	0	2	2	1	2
B4DR61;P61619;F8W776;Q8TC24;Q9H9S3;H7C1Q9;C9JXC6;H7C069;A6NK38;F2Z2C7;A6NIF9;C9JJV4;H7C1S8	B4DR61;P61619;F8W776;Q8TC24;Q9H9S3	12;12;6;6;6;4;4;4;4;4;4;4;1	12;12;6;6;6;4;4;4;4;4;4;4;1	12;12;6;6;6;4;4;4;4;4;4;4;1	Protein transport protein Sec61 subunit alpha isoform 1;Protein transport protein Sec61 subunit alpha isoform 2	SEC61A1;SEC61A2	;;;;	13	12	12	12	1	6	5	4	5	7	5	6	5	5	5	0	6	2	3	3	9	2	4	6	4	5	1	6	5	4	5	7	5	6	5	5	5	0	6	2	3	3
B4DR80;Q9Y6E0;H0Y630;Q5JV98;Q5JV99	B4DR80;Q9Y6E0;H0Y630;Q5JV98	20;19;16;10;4	11;10;8;7;2	10;9;7;7;2	Serine/threonine-protein kinase 24;Serine/threonine-protein kinase 24 36 kDa subunit;Serine/threonine-protein kinase 24 12 kDa subunit	STK24	;;;	5	20	11	10	1	12	9	13	12	12	8	7	8	9	8	1	8	7	8	10	11	10	9	7	8	7	0	5	3	7	6	5	3	2	2	3	4	0	3	4	5	4
B4DTS2;Q9BZL6;M0R2Z8;F8WBA3;Q15139;M0QXC6;M0QZC2;H0Y5M6;J3KMW1;C9JDA4;Q00532;Q9NRP7	B4DTS2;Q9BZL6	16;15;4;4;4;1;1;1;1;1;1;1	16;15;4;4;4;1;1;1;1;1;1;1	12;12;2;1;1;1;1;0;0;0;0;0	Serine/threonine-protein kinase;Serine/threonine-protein kinase D2	PRKD2	;	12	16	16	12	0	9	7	6	9	3	7	4	5	9	5	0	4	6	11	7	6	9	2	6	6	7	0	9	7	6	9	3	7	4	5	9	5	0	4	6	11	7
B4DUA7;Q9NX70;M0R3F3;M0R0U2	B4DUA7;Q9NX70;M0R3F3	5;5;3;1	5;5;3;1	5;5;3;1	Mediator of RNA polymerase II transcription subunit 29	IXL;MED29	;;	4	5	5	5	0	2	2	1	1	1	0	1	0	0	1	0	3	1	1	2	1	1	3	1	1	1	0	2	2	1	1	1	0	1	0	0	1	0	3	1	1	2
B4DUC8;Q13126;J3QSB7;F2Z2F3;F8WES2	B4DUC8;Q13126;J3QSB7;F2Z2F3	4;4;3;2;1	4;4;3;2;1	4;4;3;2;1	S-methyl-5-thioadenosine phosphorylase;Purine nucleoside phosphorylase	MTAP	;;;	5	4	4	4	0	2	1	1	2	1	2	1	2	2	1	0	0	0	0	0	0	0	0	0	0	0	0	2	1	1	2	1	2	1	2	2	1	0	0	0	0	0
R4GNC0;B4DVL2;Q02083;D6R9S9;H0Y988	R4GNC0;B4DVL2;Q02083;D6R9S9	4;4;4;2;1	4;4;4;2;1	4;4;4;2;1	N-acylethanolamine-hydrolyzing acid amidase;N-acylethanolamine-hydrolyzing acid amidase subunit alpha;N-acylethanolamine-hydrolyzing acid amidase subunit beta	NAAA	;;;	5	4	4	4	0	0	2	0	1	0	2	1	2	0	0	0	1	0	0	1	2	1	1	1	0	1	0	0	2	0	1	0	2	1	2	0	0	0	1	0	0	1
B4DY09;Q12905;X6R6Z1;A0A0A0MRL0	B4DY09;Q12905	26;26;8;7	26;26;8;7	26;26;8;7	Interleukin enhancer-binding factor 2	ILF2	;	4	26	26	26	1	19	18	18	17	20	15	15	18	16	17	0	12	15	16	18	16	16	18	14	16	14	1	19	18	18	17	20	15	15	18	16	17	0	12	15	16	18
B4DZG1;Q96G26;Q9Y483	B4DZG1;Q96G26;Q9Y483	1;1;1	1;1;1	1;1;1	Metal-response element-binding transcription factor 2	MTF2	;;	3	1	1	1	1	0	0	0	0	0	0	0	0	0	0	0	0	0	0	0	0	0	0	0	0	0	1	0	0	0	0	0	0	0	0	0	0	0	0	0	0	0
B4DZS0;O76075	B4DZS0;O76075	1;1	1;1	1;1	DNA fragmentation factor subunit beta	DFFB	;	2	1	1	1	0	0	0	0	0	1	0	0	0	0	0	1	0	0	0	0	1	0	0	0	0	0	0	0	0	0	0	1	0	0	0	0	0	1	0	0	0	0
Q8NBY1;B4E0Y9;Q9P289;C9JJV0	Q8NBY1;B4E0Y9;Q9P289	20;20;20;3	20;20;20;3	9;9;9;0	Serine/threonine-protein kinase 26	STK26	;;	4	20	20	9	1	14	12	12	13	15	11	11	11	13	9	1	7	5	6	9	10	9	8	7	7	7	1	14	12	12	13	15	11	11	11	13	9	1	7	5	6	9
B4E107;F5GXE4	B4E107;F5GXE4	7;7	7;7	1;1	Arginyl-tRNA--protein transferase 1	ATE1	;	2	7	7	1	4	0	3	5	4	2	2	3	2	1	5	2	0	4	3	4	5	2	4	2	3	5	4	0	3	5	4	2	2	3	2	1	5	2	0	4	3	4
B4E1Q4;O14730	B4E1Q4;O14730	3;3	3;3	3;3	Serine/threonine-protein kinase RIO3	RIOK3	;	2	3	3	3	2	0	0	0	0	0	0	0	1	1	0	1	0	0	0	0	0	0	0	0	0	0	2	0	0	0	0	0	0	0	1	1	0	1	0	0	0	0
B4E2Q0;P98194;H0Y9V7;H0Y9S7;H0Y8X9	B4E2Q0;P98194;H0Y9V7	11;11;10;5;4	11;11;10;5;4	11;11;10;5;4	Calcium-transporting ATPase;Calcium-transporting ATPase type 2C member 1	ATP2C1	;;	5	11	11	11	0	5	2	1	4	2	2	2	2	0	2	0	2	1	5	4	5	2	4	3	3	1	0	5	2	1	4	2	2	2	2	0	2	0	2	1	5	4
B4E321;Q13438;F8W1V2;F8W0R2;F8W1N0;F8VZI7	B4E321;Q13438;F8W1V2	6;6;3;2;2;2	6;6;3;2;2;2	6;6;3;2;2;2	Protein OS-9	OS9	;;	6	6	6	6	1	1	0	1	1	1	1	1	0	1	0	1	2	0	2	0	2	1	1	2	1	2	1	1	0	1	1	1	1	1	0	1	0	1	2	0	2	0
B4E3T4;Q93062;H0YBU9;H0YC46;E5RJD7;E5RFP4;E5RJ31	B4E3T4;Q93062;H0YBU9	9;9;5;3;1;1;1	9;9;5;3;1;1;1	7;7;3;3;1;1;1	RNA-binding protein with multiple splicing	RBPMS	;;	7	9	9	7	0	7	4	4	3	2	3	5	2	3	3	0	6	5	4	4	3	3	3	5	4	5	0	7	4	4	3	2	3	5	2	3	3	0	6	5	4	4
B5MBX0;Q96FF9;H0YCL8	B5MBX0;Q96FF9	7;7;1	7;7;1	7;7;1	Sororin	CDCA5	;	3	7	7	7	0	4	0	3	2	0	2	1	1	1	1	0	4	3	3	2	2	0	1	2	2	2	0	4	0	3	2	0	2	1	1	1	1	0	4	3	3	2
B5MCA4;P16422;C9JKY3	B5MCA4;P16422	18;18;4	18;18;4	18;18;4	Epithelial cell adhesion molecule	EPCAM	;	3	18	18	18	0	12	9	8	9	10	10	6	7	11	11	0	13	12	14	11	11	13	10	12	13	13	0	12	9	8	9	10	10	6	7	11	11	0	13	12	14	11
B5MCB4	B5MCB4	3	1	1		MECP2		1	3	1	1	0	0	0	1	0	0	0	1	0	0	0	0	0	0	0	0	0	0	0	0	0	1	0	0	0	0	0	0	0	1	0	0	0	0	0	0	0	0
B5MCD7;O43759;A2A283;F8WCE4	B5MCD7;O43759;A2A283;F8WCE4	2;2;1;1	2;2;1;1	2;2;1;1	Synaptogyrin-1	SYNGR1	;;;	4	2	2	2	0	1	1	1	1	2	2	1	1	0	1	0	0	0	0	1	2	0	1	1	1	0	0	1	1	1	1	2	2	1	1	0	1	0	0	0	0	1
B5MCF9;O00541;B3KXD6;H7C267;H7BYY8	B5MCF9;O00541;B3KXD6	37;37;26;10;4	37;37;26;10;4	37;37;26;10;4	Pescadillo homolog	PES1	;;	5	37	37	37	21	6	20	25	18	19	18	21	18	18	20	20	6	17	27	20	22	20	22	25	19	21	21	6	20	25	18	19	18	21	18	18	20	20	6	17	27	20
B5MCR8;Q6NXT4;C9JZR9	B5MCR8;Q6NXT4	7;7;3	7;7;3	7;7;3	Zinc transporter 6	SLC30A6	;	3	7	7	7	0	1	0	1	0	0	0	0	0	1	1	0	3	2	1	2	2	2	2	2	1	1	0	1	0	1	0	0	0	0	0	1	1	0	3	2	1	2
B5MCW3;Q9H0E9;H7C179;H7C127;H7C128;H7C2P4;F8WBH2;H0YAH7;F8WDX5;D6RID0;F8WCS7;C9JV05;H0YA84	B5MCW3;Q9H0E9;H7C179;H7C127;H7C128	17;17;16;16;15;5;3;3;2;2;2;2;1	17;17;16;16;15;5;3;3;2;2;2;2;1	17;17;16;16;15;5;3;3;2;2;2;2;1	Bromodomain-containing protein 8	BRD8	;;;;	13	17	17	17	0	10	4	5	5	4	4	4	2	1	2	0	4	3	4	3	3	1	1	4	2	1	0	10	4	5	5	4	4	4	2	1	2	0	4	3	4	3
B5MDF5;P62826;J3KQE5;F5H018;B4DV51;H0YFC6	B5MDF5;P62826;J3KQE5;F5H018;B4DV51	23;23;22;21;13;9	23;23;22;21;13;9	23;23;22;21;13;9	GTP-binding nuclear protein Ran	RAN	;;;;	6	23	23	23	7	14	14	16	16	19	17	18	16	16	18	3	19	19	21	17	22	17	21	19	18	19	7	14	14	16	16	19	17	18	16	16	18	3	19	19	21	17
B5MDG7;F8WES5	B5MDG7	8;3	1;1	1;1		HMG20B		2	8	1	1	0	3	1	2	1	0	1	1	1	2	2	0	3	4	2	2	0	0	2	0	1	0	0	0	0	0	0	0	0	0	0	0	0	0	0	0	0	0
B5MDU6;Q9H6V9;B5MCE2;B4DRG3;A0A0A0MSH6;D3YTH1;C9JUM0;B5MCU4;C9JHU6	B5MDU6;Q9H6V9;B5MCE2;B4DRG3;A0A0A0MSH6	10;10;6;6;5;4;4;4;3	10;10;6;6;5;4;4;4;3	10;10;6;6;5;4;4;4;3	UPF0554 protein C2orf43	LDAH;C2orf43;FLJ21820	;;;;	9	10	10	10	0	4	3	2	1	3	1	4	5	3	2	0	2	3	6	2	2	2	3	1	1	1	0	4	3	2	1	3	1	4	5	3	2	0	2	3	6	2
E7EW69;E7EX04;B5ME97;Q9P0V9;F5GYV2;C9JEW2;C9JNR7;F5H1F2	E7EW69;E7EX04;B5ME97;Q9P0V9	7;7;7;7;1;1;1;1	6;6;6;6;1;1;1;1	6;6;6;6;1;1;1;1	Septin-10	2019-09-10	;;;	8	7	6	6	0	1	4	2	5	3	2	2	2	2	2	0	1	0	1	2	2	1	1	1	2	2	0	1	3	2	5	3	2	2	2	2	1	0	0	0	0	1
M0R0R3;M0R2G5;B7WNH4;Q9BQ49;E9PP42;E9PNA8;E9PLH2;M0QYU9	M0R0R3;M0R2G5;B7WNH4;Q9BQ49	5;5;5;5;2;2;2;2	5;5;5;5;2;2;2;2	5;5;5;5;2;2;2;2	Small integral membrane protein 7	SMIM7	;;;	8	5	5	5	0	0	0	0	0	0	0	0	0	0	0	0	3	2	4	0	3	0	2	1	0	1	0	0	0	0	0	0	0	0	0	0	0	0	3	2	4	0
G3V195;B7WPE2;Q32P44;G3V1D0;H0Y3M3;H7C355	G3V195;B7WPE2;Q32P44;G3V1D0;H0Y3M3	6;6;6;5;5;1	6;6;6;5;5;1	6;6;6;5;5;1	Echinoderm microtubule-associated protein-like 3	EML3	;;;;	6	6	6	6	0	1	0	3	1	1	2	2	0	0	0	0	0	1	1	3	1	2	1	2	2	1	0	1	0	3	1	1	2	2	0	0	0	0	0	1	1	3
B7Z1T1;O00258;H7BYE5;C9JLV3;A0A096LNT6	B7Z1T1;O00258;H7BYE5	3;3;2;1;1	3;3;2;1;1	2;2;1;1;1	Tail-anchored protein insertion receptor WRB	WRB	;;	5	3	3	2	0	0	0	0	2	1	1	0	0	1	0	0	2	0	0	1	1	1	0	3	0	1	0	0	0	0	2	1	1	0	0	1	0	0	2	0	0	1
B7Z2R7;Q5T8D3;X6RDD7;Q5T8E0;A0A087X0B8	B7Z2R7;Q5T8D3	13;12;6;6;1	13;12;6;6;1	13;12;6;6;1	Acyl-CoA-binding domain-containing protein 5	ACBD5	;	5	13	13	13	2	0	4	4	6	2	5	3	1	1	6	3	0	4	7	4	4	3	7	5	6	4	2	0	4	4	6	2	5	3	1	1	6	3	0	4	7	4
B7Z3B9;Q13480	B7Z3B9;Q13480	2;2	2;2	2;2	GRB2-associated-binding protein 1	GAB1	;	2	2	2	2	0	1	0	0	0	0	0	0	0	0	0	0	1	1	1	1	1	1	0	0	0	0	0	1	0	0	0	0	0	0	0	0	0	0	1	1	1	1
B7Z4B8;A0A0A0MRA5;M0R3F1;M0QYZ0;M0R0K8;M0QYI8;M0QZV6;M0R203;M0QYM5	B7Z4B8;A0A0A0MRA5;M0R3F1;M0QYZ0	39;38;32;24;11;10;9;8;3	1;0;0;0;0;0;0;0;0	1;0;0;0;0;0;0;0;0		HNRNPUL1	;;;	9	39	1	1	13	19	19	20	18	17	20	18	19	15	18	10	20	21	21	20	20	21	21	19	22	19	1	0	0	0	0	0	0	0	0	0	0	0	0	0	0	0
B7Z4M1	B7Z4M1	3	1	1	Reticulon	RTN3		1	3	1	1	0	1	1	2	2	2	1	2	1	1	1	0	1	1	2	1	2	2	1	3	3	3	0	0	0	0	0	1	0	0	0	0	0	0	1	0	0	0
B7Z645;H0YAA0	B7Z645	33;1	1;1	1;1		SYNCRIP		2	33	1	1	26	21	26	29	26	28	25	25	29	25	27	27	11	26	28	27	28	30	29	28	27	29	1	1	1	1	1	1	1	1	1	1	1	1	0	1	1	1
B7Z6D5;Q96GQ7;A0A087X059;A0A087WYH5	B7Z6D5;Q96GQ7	36;36;11;4	36;36;11;4	36;36;11;4	Probable ATP-dependent RNA helicase DDX27	DDX27	;	4	36	36	36	6	21	20	20	18	17	17	18	19	20	16	3	18	15	17	15	20	19	8	14	9	13	6	21	20	20	18	17	17	18	19	20	16	3	18	15	17	15
B7Z7F3;Q9H6Z4;K7EIJ4;K7ESQ0;K7EN31;K7EMH9;K7ENJ2;K7EID7;K7ENB9;K7EPW1	B7Z7F3;Q9H6Z4	15;15;7;4;3;1;1;1;1;1	15;15;7;4;3;1;1;1;1;1	15;15;7;4;3;1;1;1;1;1	Ran-binding protein 3	RANBP3	;	10	15	15	15	7	3	8	8	11	6	7	6	5	7	7	7	2	11	11	7	6	7	8	8	8	6	7	3	8	8	11	6	7	6	5	7	7	7	2	11	11	7
B7Z8L1;F8WF16;F8W6A0;F8VP48;REV__K7EN69	B7Z8L1;F8WF16;F8W6A0	10;9;8;1;1	1;1;0;1;0	1;1;0;1;0		PPHLN1	;;	5	10	1	1	1	5	5	7	2	4	2	4	3	1	2	0	3	0	3	2	1	2	3	2	2	3	0	1	1	1	0	1	0	0	0	0	0	0	0	0	1	1
B7Z9I1;Q5T4U5;P11310;H0YDT5;E9PRX4;E9PJM9	B7Z9I1;Q5T4U5;P11310	9;9;9;1;1;1	9;9;9;1;1;1	9;9;9;1;1;1	Medium-chain specific acyl-CoA dehydrogenase, mitochondrial	ACADM	;;	6	9	9	9	0	5	6	6	4	4	3	4	4	5	6	0	2	3	4	4	1	1	3	3	2	2	0	5	6	6	4	4	3	4	4	5	6	0	2	3	4	4
P0CG08;B7ZAQ6;U3KPV2;E9PKY3;A0A087WW82;A0A087WW78	P0CG08;B7ZAQ6;U3KPV2;E9PKY3;A0A087WW82	6;6;4;4;3;2	6;6;4;4;3;2	6;6;4;4;3;2	Golgi pH regulator B;Golgi pH regulator A	GPR89B;GPR89A	;;;;	6	6	6	6	0	2	1	1	1	1	2	3	1	0	0	0	3	3	2	3	3	3	1	3	1	2	0	2	1	1	1	1	2	3	1	0	0	0	3	3	2	3
B7ZBM3;Q8IVH2;A2A312	B7ZBM3;Q8IVH2	5;5;1	5;5;1	5;5;1	Forkhead box protein P4	FOXP4	;	3	5	5	5	2	0	1	0	1	0	0	0	0	0	0	1	0	2	2	1	0	0	1	0	0	0	2	0	1	0	1	0	0	0	0	0	0	1	0	2	2	1
B7ZC38;Q9NR46;B7ZC39;F8WFB9;G5E9J1;H7C1Z6	B7ZC38;Q9NR46;B7ZC39	17;17;15;6;2;1	17;17;15;6;2;1	16;16;14;5;2;1	Endophilin-B2	SH3GLB2	;;	6	17	17	16	0	14	14	15	12	10	8	10	10	12	11	0	8	7	10	11	7	9	7	8	7	8	0	14	14	15	12	10	8	10	10	12	11	0	8	7	10	11
B7ZKQ9;F5H4X0;Q8WTV0;F5H5E8	B7ZKQ9;F5H4X0;Q8WTV0	13;11;11;2	13;11;11;2	13;11;11;2	Scavenger receptor class B member 1	SCARB1	;;	4	13	13	13	6	0	5	6	7	6	3	6	3	3	5	8	0	3	4	4	4	3	3	3	3	3	6	0	5	6	7	6	3	6	3	3	5	8	0	3	4	4
B7ZL14;Q96RU3;H0Y7W6	B7ZL14;Q96RU3;H0Y7W6	15;15;14	15;15;14	15;15;14	Formin-binding protein 1	FNBP1	;;	3	15	15	15	6	0	4	0	2	3	0	4	2	1	1	2	0	2	2	3	2	1	2	1	2	2	6	0	4	0	2	3	0	4	2	1	1	2	0	2	2	3
B7ZM99;A0A087WVM4;Q6UB35;H0Y327;Q5JYA8;Q5JYA3;Q4VXM0;Q4VXV2;Q4VXM1	B7ZM99;A0A087WVM4;Q6UB35	43;42;42;12;6;6;5;3;2	41;40;40;12;6;6;5;3;2	41;40;40;12;6;6;5;3;2	Monofunctional C1-tetrahydrofolate synthase, mitochondrial	MTHFD1L	;;	9	43	41	41	8	23	20	20	19	23	22	21	19	21	21	9	11	25	21	25	24	21	19	24	17	17	8	22	19	19	18	22	21	19	18	20	20	9	11	24	21	24
B8ZZ87;Q6NZ67;H7C173;Q6P582;H7BZ50;H7C202	B8ZZ87;Q6NZ67;H7C173;Q6P582;H7BZ50;H7C202	5;5;4;4;3;3	5;5;4;4;3;3	5;5;4;4;3;3	Mitotic-spindle organizing protein 2B;Mitotic-spindle organizing protein 2A	MZT2B;MZT2A	;;;;;	6	5	5	5	0	2	3	4	2	2	2	3	1	2	2	0	5	2	3	3	3	1	3	1	0	2	0	2	3	4	2	2	2	3	1	2	2	0	5	2	3	3
B8ZZ99;Q96NT0;F8WCZ3	B8ZZ99;Q96NT0;F8WCZ3	2;2;1	2;2;1	2;2;1	Coiled-coil domain-containing protein 115	CCDC115	;;	3	2	2	2	0	2	2	1	1	2	1	2	2	2	1	0	0	0	0	0	0	0	0	0	1	1	0	2	2	1	1	2	1	2	2	2	1	0	0	0	0	0
B8ZZA8;B8ZZC5;C9JIJ6	B8ZZA8;B8ZZC5	5;4;1	4;4;0	4;4;0		GLS	;	3	5	4	4	4	0	3	3	3	3	4	4	2	3	2	4	0	2	4	4	4	4	2	3	2	2	4	0	3	3	2	2	3	3	1	2	1	3	0	1	3	3
B8ZZE3;B8ZZC8;Q9NRN9;B8ZZY8;H7C0M7;E7EMN2;F5H4E8	B8ZZE3;B8ZZC8;Q9NRN9;B8ZZY8;H7C0M7;E7EMN2	3;3;3;2;2;2;1	3;3;3;2;2;2;1	3;3;3;2;2;2;1	Methyltransferase-like protein 5	METTL5	;;;;;	7	3	3	3	0	3	1	1	1	0	0	0	1	0	0	0	1	1	1	0	0	0	0	0	0	0	0	3	1	1	1	0	0	0	1	0	0	0	1	1	1	0
B8ZZD4;Q86VP1;H7C3L5;F8WBU9;C9JBZ7;C9J7J4	B8ZZD4;Q86VP1	10;10;3;1;1;1	10;10;3;1;1;1	10;10;3;1;1;1	Tax1-binding protein 1	TAX1BP1	;	6	10	10	10	0	6	3	2	2	2	1	1	2	1	2	0	3	0	1	1	3	0	0	0	0	0	0	6	3	2	2	2	1	1	2	1	2	0	3	0	1	1
B8ZZF8;Q9Y4Y9	B8ZZF8;Q9Y4Y9	2;2	2;2	2;2	U6 snRNA-associated Sm-like protein LSm5	LSM5	;	2	2	2	2	0	0	0	0	0	0	0	0	0	0	0	0	0	1	1	1	1	0	1	0	0	0	0	0	0	0	0	0	0	0	0	0	0	0	0	1	1	1
B8ZZL3;B4E1E4;B9A023	B8ZZL3;B4E1E4;B9A023	10;9;9	1;1;1	1;1;1		EIF4E2	;;	3	10	1	1	0	4	4	5	3	4	3	2	5	7	3	0	7	5	5	6	4	2	4	3	2	6	0	0	0	0	0	0	0	0	0	0	0	0	0	0	0	0
B8ZZN6;P63165;B8ZZJ0;B9A032;B8ZZ67	B8ZZN6;P63165;B8ZZJ0;B9A032;B8ZZ67	6;6;4;4;3	6;6;4;4;3	6;6;4;4;3	Small ubiquitin-related modifier 1	SUMO1	;;;;	5	6	6	6	3	3	3	3	3	3	3	3	4	4	3	2	5	4	4	3	2	4	4	3	3	3	3	3	3	3	3	3	3	3	4	4	3	2	5	4	4	3
B8ZZQ6;P06454;B8ZZA1;B8ZZW7;H7C2N1	B8ZZQ6;P06454;B8ZZA1;B8ZZW7;H7C2N1	9;9;7;7;7	9;9;7;7;7	9;9;7;7;7	Prothymosin alpha;Prothymosin alpha, N-terminally processed;Thymosin alpha-1	PTMA	;;;;	5	9	9	9	0	5	5	6	7	5	6	6	6	6	6	0	5	6	5	5	4	4	8	5	6	5	0	5	5	6	7	5	6	6	6	6	6	0	5	6	5	5
E9PEK8;H7C2N6;B8ZZU6;E9PBF9;P15336;H9KVC5	E9PEK8;H7C2N6;B8ZZU6;E9PBF9;P15336;H9KVC5	2;2;2;2;2;1	1;1;1;1;1;0	1;1;1;1;1;0	Cyclic AMP-dependent transcription factor ATF-2	ATF2;CREB5	;;;;;	6	2	1	1	1	0	0	0	2	0	0	0	0	0	0	1	0	0	0	0	0	0	0	0	0	0	1	0	0	0	1	0	0	0	0	0	0	1	0	0	0	0
B9A035;C9K084	B9A035	7;1	1;0	1;0		NT5C3A		2	7	1	1	0	2	1	2	1	1	1	2	0	4	2	0	1	2	3	1	2	1	2	1	1	1	0	0	0	1	0	0	0	0	0	1	0	0	0	0	1	0
B9A047;Q9Y576	B9A047;Q9Y576	3;3	3;3	3;3	Ankyrin repeat and SOCS box protein 1	ASB1	;	2	3	3	3	0	0	0	0	0	0	0	0	0	0	0	0	1	1	2	0	1	0	0	0	0	0	0	0	0	0	0	0	0	0	0	0	0	0	1	1	2	0
J3KMX2;B9EGA3;Q92925;J3QWB6;Q6STE5;C9JYI7;J3QQL7	J3KMX2;B9EGA3;Q92925;J3QWB6	26;26;26;14;3;2;1	26;26;26;14;3;2;1	24;24;24;14;1;0;1	SWI/SNF-related matrix-associated actin-dependent regulator of chromatin subfamily D member 2	SMARCD2	;;;	7	26	26	24	16	3	13	18	12	11	10	13	11	13	11	11	1	8	10	9	13	11	11	14	9	11	16	3	13	18	12	11	10	13	11	13	11	11	1	8	10	9
B9TX33;Q71SY5;M0QYR4;A0A087WW16	B9TX33;Q71SY5;M0QYR4;A0A087WW16	2;2;1;1	2;2;1;1	2;2;1;1	Mediator of RNA polymerase II transcription subunit 25	MED25	;;;	4	2	2	2	0	2	2	1	1	0	1	0	0	1	1	0	2	0	1	2	1	2	2	1	1	1	0	2	2	1	1	0	1	0	0	1	1	0	2	0	1	2
B9ZVU2;E7EPX3;E3W974	B9ZVU2;E7EPX3	11;10;3	1;1;1	1;1;1		DNPEP	;	3	11	1	1	0	7	6	6	7	4	2	3	4	5	4	0	5	7	6	5	7	8	7	6	5	5	0	0	0	0	0	0	0	0	0	0	0	0	1	1	1	1
B9ZVV8;Q53H47	B9ZVV8;Q53H47	2;2	2;2	2;2	Histone-lysine N-methyltransferase SETMAR;Histone-lysine N-methyltransferase;Transposon Hsmar1 transposase	SETMAR	;	2	2	2	2	0	0	2	0	0	0	0	0	0	0	0	1	0	0	0	0	0	0	0	0	0	0	0	0	2	0	0	0	0	0	0	0	0	1	0	0	0	0
E6ZCI6;C0MHM2;D3DWC4;Q86VZ5	E6ZCI6;C0MHM2;D3DWC4;Q86VZ5	3;3;3;3	3;3;3;3	3;3;3;3	Phosphatidylcholine:ceramide cholinephosphotransferase 1	SGMS1;TMEM23	;;;	4	3	3	3	0	2	1	1	1	0	0	0	1	0	1	0	1	1	0	0	1	0	0	0	0	0	0	2	1	1	1	0	0	0	1	0	1	0	1	1	0	0
C4P0D4	C4P0D4	12	1	1		DISC1		1	12	1	1	0	7	6	5	5	7	6	7	5	5	6	0	6	5	6	5	5	5	6	6	4	5	0	0	0	0	0	0	0	0	0	0	0	0	0	1	0	1
C9IYE1;Q86UW7;H7BYR4;F8W8P5;A0A087X1P3;H0Y8B5	C9IYE1;Q86UW7;H7BYR4;F8W8P5;A0A087X1P3	10;10;9;9;9;3	10;10;9;9;9;3	7;7;6;6;6;2	Calcium-dependent secretion activator 2	CADPS2	;;;;	6	10	10	7	0	3	0	0	1	1	2	1	3	0	2	0	4	2	5	1	1	5	1	3	0	1	0	3	0	0	1	1	2	1	3	0	2	0	4	2	5	1
C9IYN3;D6W592;Q8WVV9;B7WPG3;H7C464;H7BXH8;C9JJZ7	C9IYN3;D6W592;Q8WVV9;B7WPG3	28;28;28;26;9;8;5	27;27;27;25;8;8;5	27;27;27;25;8;8;5	Heterogeneous nuclear ribonucleoprotein L-like	HNRNPLL;HNRPLL	;;;	7	28	27	27	19	4	18	18	15	12	13	15	13	14	13	15	3	14	19	17	17	18	13	17	11	14	18	4	17	17	15	11	13	14	12	13	13	14	3	13	18	17
C9IZ57;Q9NRH1	C9IZ57;Q9NRH1	1;1	1;1	1;1	Yae1 domain-containing protein 1	YAE1D1	;	2	1	1	1	0	1	0	0	0	0	0	1	0	0	0	0	0	0	0	0	0	0	0	0	0	0	0	1	0	0	0	0	0	1	0	0	0	0	0	0	0	0
F2Z363;F8WFB7;G5E9R6;H3BUI7;F8WB39;F8WDQ9;F8WD80;H3BSR4;C9JF62;C9JFD2;C9JSK8;C9IZ93;C9J9P8;Q969M7	F2Z363;F8WFB7;G5E9R6;H3BUI7;F8WB39;F8WDQ9;F8WD80;H3BSR4;C9JF62;C9JFD2;C9JSK8;C9IZ93;C9J9P8;Q969M7	2;2;2;2;2;2;2;2;2;2;2;2;2;2	2;2;2;2;2;2;2;2;2;2;2;2;2;2	2;2;2;2;2;2;2;2;2;2;2;2;2;2	NEDD8-conjugating enzyme UBE2F	UBE2F;UBE2F-SCLY	;;;;;;;;;;;;;	14	2	2	2	0	0	1	0	1	0	1	1	0	1	1	0	0	0	0	1	0	1	0	1	0	0	0	0	1	0	1	0	1	1	0	1	1	0	0	0	0	1
C9IZG4;O60888	C9IZG4;O60888	3;2	3;2	3;2	Protein CutA	CUTA	;	2	3	3	3	0	0	0	0	0	1	0	0	0	0	0	0	2	1	2	0	1	2	2	1	1	2	0	0	0	0	0	1	0	0	0	0	0	0	2	1	2	0
C9J3L8;C9J5W0;E9PAL7;C9IZQ1;P43307	C9J3L8;C9J5W0;E9PAL7;C9IZQ1;P43307	3;3;3;3;3	3;3;3;3;3	3;3;3;3;3	Translocon-associated protein subunit alpha	SSR1	;;;;	5	3	3	3	0	2	2	3	2	2	2	3	2	2	3	0	0	1	1	1	2	1	1	1	2	1	0	2	2	3	2	2	2	3	2	2	3	0	0	1	1	1
C9JA90;C9IZY1	C9JA90;C9IZY1	5;5	1;1	1;1		OARD1	;	2	5	1	1	0	0	1	0	1	0	0	0	1	0	0	0	3	2	2	3	3	4	1	4	2	3	0	0	1	0	0	0	0	0	0	0	0	0	1	0	0	1
C9J0I9;Q86WB0;F8WAU5;F8WBD7;F8WDK5;F8WF13	C9J0I9;Q86WB0	13;13;3;2;2;2	13;13;3;2;2;2	13;13;3;2;2;2	Nuclear-interacting partner of ALK	ZC3HC1	;	6	13	13	13	4	1	8	5	7	4	7	6	4	4	3	5	0	5	7	6	7	5	7	5	3	5	4	1	8	5	7	4	7	6	4	4	3	5	0	5	7	6
C9J0J7;G5E9Q6;C9JQ45	C9J0J7;G5E9Q6	11;11;5	11;11;5	6;6;0	Profilin	PFN2	;	3	11	11	6	1	1	1	1	2	1	1	1	3	2	1	0	11	10	9	6	9	9	9	10	11	10	1	1	1	1	2	1	1	1	3	2	1	0	11	10	9	6
C9J0K6;P30626;B4DHQ6	C9J0K6;P30626;B4DHQ6	11;11;6	11;11;6	11;11;6	Sorcin	SRI	;;	3	11	11	11	0	6	9	7	6	5	6	5	3	5	4	0	8	5	7	6	6	6	7	7	8	6	0	6	9	7	6	5	6	5	3	5	4	0	8	5	7	6
C9J7T7;C9J0Q5;Q9Y618;C9JE98;C9JFD3;C9JQE8;H7C1J7;H7C184;H7C0P3;H7C2R5	C9J7T7;C9J0Q5;Q9Y618;C9JE98;C9JFD3	44;44;44;43;43;20;4;2;2;1	44;44;44;43;43;20;4;2;2;1	44;44;44;43;43;20;4;2;2;1	Nuclear receptor corepressor 2	NCOR2	;;;;	10	44	44	44	0	21	25	22	22	13	13	15	18	17	17	0	17	1	1	0	0	0	11	9	9	11	0	21	25	22	22	13	13	15	18	17	17	0	17	1	1	0
C9J1E1	C9J1E1	6	1	1		BLVRA		1	6	1	1	0	3	3	3	3	2	2	3	4	4	3	0	2	4	3	4	4	4	4	3	3	4	0	0	0	0	0	0	0	0	0	0	0	0	0	1	0	0
C9J266;Q5XPI4;C9JS59	C9J266;Q5XPI4;C9JS59	7;7;6	7;7;6	7;7;6	E3 ubiquitin-protein ligase RNF123	RNF123	;;	3	7	7	7	0	3	2	4	2	1	1	1	2	0	1	0	1	2	1	1	2	4	1	1	2	1	0	3	2	4	2	1	1	1	2	0	1	0	1	2	1	1
C9J2C0;Q9NY65	C9J2C0;Q9NY65	19;19	1;1	1;1	Tubulin alpha-8 chain	TUBA8	;	2	19	1	1	13	15	19	18	16	17	16	17	19	17	18	14	15	12	16	14	15	15	16	16	14	14	0	1	1	1	0	0	0	0	1	1	0	0	0	0	0	0
8;2271659;2271660;2271661;2271662;2271663;2271664;2271665;2271666;2271667;2271668;2271669;2271670;2271671;2271672;2271673;2271674;2271675;2271676;2271677;2271678;2271679;2271680;2271681;2271682;2271683;2271684;2271685;2271686;2271687;2271688;2271689;2271690;2271691;2271692;2271693;2271694;2271695;2271696;2271697;2271698;2271699;2271700;2271701;2271702;2271703;2271704;2271705;2271706;2271707;22717…	70476;228367;419055;590885;592110;592184;1254403;1254465;1334444;1446459;1641213;1753008;1753328;1793832;1821500;1835841;2108341;2271635;2271787	961;1198;1199	401;422;437
C9J2P0;P51965;H7C061;B7Z306;A0A087X283	C9J2P0;P51965;H7C061;B7Z306	6;6;3;3;2	4;4;1;1;0	4;4;1;1;0	Ubiquitin-conjugating enzyme E2 E1	UBE2E1	;;;	5	6	4	4	0	3	4	4	4	4	4	4	2	4	5	0	5	5	4	2	4	5	5	4	2	4	0	1	2	2	2	2	2	2	1	2	3	0	3	3	2	1
C9J2R5;C9JE51	C9J2R5;C9JE51	6;4	2;0	2;0		LPP	;	2	6	2	2	4	1	4	3	4	2	6	3	3	3	3	3	0	4	3	3	3	3	2	2	3	2	0	0	0	0	0	0	2	0	0	0	0	0	0	0	0	0
C9J2Y9;P30876;C9J4M6;C9JMN3;C9JZW8	C9J2Y9;P30876;C9J4M6	47;47;45;1;1	47;47;45;1;1	47;47;45;1;1	DNA-directed RNA polymerase;DNA-directed RNA polymerase II subunit RPB2	POLR2B	;;	5	47	47	47	2	22	20	22	23	19	15	26	19	22	20	0	23	23	24	26	17	21	13	19	20	17	2	22	20	22	23	19	15	26	19	22	20	0	23	23	24	26
C9J384;Q9BQ75;H7C515	C9J384;Q9BQ75	7;7;1	7;7;1	7;7;1	Protein CMSS1	CMSS1	;	3	7	7	7	0	3	2	3	2	2	2	3	3	2	3	0	3	1	2	2	1	2	2	3	2	2	0	3	2	3	2	2	2	3	3	2	3	0	3	1	2	2
C9J3D7;Q9UKG9	C9J3D7;Q9UKG9	10;10	10;10	10;10	Peroxisomal carnitine O-octanoyltransferase	CROT	;	2	10	10	10	0	0	3	1	1	2	0	0	3	2	3	3	0	1	2	2	5	2	0	2	2	1	0	0	3	1	1	2	0	0	3	2	3	3	0	1	2	2
C9J3G2;Q8IUF1;A0A087WTC0;Q5RIB3;H0Y857;F8WEG4;A0A087WZQ3;F8WEU0;Q5JTY2;Q6NVZ8;A0A0B4J2E3;E7EUZ7;A0A087WYD2;A0A0B4J1T6;Q5RIB5;A0A087X1C0;A0A087WVU7;A0A087WU66;A0A087WU37	C9J3G2;Q8IUF1	11;11;4;4;4;4;4;4;3;3;3;3;3;2;2;2;1;1;1	1;1;0;0;0;0;0;0;0;0;0;0;0;0;0;0;0;0;0	1;1;0;0;0;0;0;0;0;0;0;0;0;0;0;0;0;0;0	COBW domain-containing protein 2	CBWD2	;	19	11	1	1	0	7	5	5	8	7	2	4	4	3	3	0	2	3	4	3	1	5	2	1	1	1	0	0	0	1	0	0	0	0	0	0	0	0	0	0	0	0
C9J406;H7C463	C9J406;H7C463	63;57	2;1	0;0		IMMT	;	2	63	2	0	19	23	35	32	34	34	36	38	29	25	35	6	38	37	27	28	35	32	26	37	34	31	0	0	0	0	1	0	0	0	0	0	0	0	0	2	1	0
C9J494;Q9H000	C9J494;Q9H000	9;9	9;9	8;8	Probable E3 ubiquitin-protein ligase makorin-2	MKRN2	;	2	9	9	8	0	5	5	5	4	3	4	2	2	4	3	0	5	5	6	2	6	5	5	2	4	4	0	5	5	5	4	3	4	2	2	4	3	0	5	5	6	2
C9J4W5;Q9GZV4;F8WCJ1;C9J7B5	C9J4W5;Q9GZV4;F8WCJ1;C9J7B5	11;11;9;9	2;2;0;0	2;2;0;0	Eukaryotic translation initiation factor 5A;Eukaryotic translation initiation factor 5A-2	EIF5A2	;;;	4	11	2	2	2	7	8	9	11	7	8	6	9	7	7	0	7	9	9	8	8	8	8	8	9	8	0	0	1	1	2	0	0	1	0	0	0	0	0	0	0	0
C9J582;P49796	C9J582;P49796	2;2	2;2	2;2	Regulator of G-protein signaling 3	RGS3	;	2	2	2	2	1	0	0	0	0	0	0	1	0	0	0	2	0	0	0	0	0	0	0	0	0	0	1	0	0	0	0	0	0	1	0	0	0	2	0	0	0	0
C9J5H8	C9J5H8	8	1	1		NCDN		1	8	1	1	3	0	3	3	5	2	2	3	4	2	2	4	0	5	5	5	6	5	4	5	5	5	0	0	0	0	0	0	0	0	0	0	0	0	0	1	1	1
C9J5N1;Q9BTE6;L7N2F4;K7EQ85;K7N799;H7C054	C9J5N1;Q9BTE6	9;9;4;2;1;1	9;9;4;2;1;1	9;9;4;2;1;1	Alanyl-tRNA editing protein Aarsd1	PTGES3L-AARSD1;AARSD1	;	6	9	9	9	0	3	2	4	4	4	2	2	1	2	3	0	4	1	2	2	2	1	3	1	1	2	0	3	2	4	4	4	2	2	1	2	3	0	4	1	2	2
C9J5X1;P08069;H0YNR0;H0YMJ5;P06213;H3BSZ8	C9J5X1;P08069	19;19;5;2;2;1	19;19;5;2;2;1	19;19;5;2;2;1	Tyrosine-protein kinase receptor;Insulin-like growth factor 1 receptor;Insulin-like growth factor 1 receptor alpha chain;Insulin-like growth factor 1 receptor beta chain	IGF1R	;	6	19	19	19	0	6	10	6	9	5	3	4	5	2	3	0	7	9	7	8	9	10	5	6	3	2	0	6	10	6	9	5	3	4	5	2	3	0	7	9	7	8
C9J712;P35080;C9J2N0	C9J712;P35080;C9J2N0	8;8;5	3;3;2	3;3;2	Profilin-2;Profilin	PFN2	;;	3	8	3	3	1	1	1	1	2	1	1	2	1	3	1	0	7	7	8	5	7	8	8	8	8	7	0	0	0	0	0	0	0	1	0	2	0	0	2	2	3	1
C9J715;Q9Y2I1	C9J715;Q9Y2I1	2;2	2;2	2;2	Nischarin	NISCH	;	2	2	2	2	1	0	1	0	0	0	0	0	0	0	0	1	1	0	2	0	0	0	0	0	1	0	1	0	1	0	0	0	0	0	0	0	0	1	1	0	2	0
C9J7K9;O15162;H7C5I5;C9J0H3;C9J9P4;C9JE06	C9J7K9;O15162;H7C5I5;C9J0H3;C9J9P4;C9JE06	6;6;4;4;4;4	6;6;4;4;4;4	6;6;4;4;4;4	Phospholipid scramblase 1	PLSCR1	;;;;;	6	6	6	6	0	0	0	1	1	0	3	1	0	4	0	0	2	1	2	1	0	1	2	1	4	1	0	0	0	1	1	0	3	1	0	4	0	0	2	1	2	1
H7C0X4;C9J7S5;Q92685	H7C0X4;C9J7S5;Q92685	1;1;1	1;1;1	1;1;1	Dol-P-Man:Man(5)GlcNAc(2)-PP-Dol alpha-1,3-mannosyltransferase	ALG3	;;	3	1	1	1	0	1	0	1	0	1	0	1	0	1	0	0	0	0	0	0	0	0	1	0	0	0	0	1	0	1	0	1	0	1	0	1	0	0	0	0	0	0
C9J8E1;Q16644;C9JPW3	C9J8E1;Q16644	7;7;2	4;4;2	4;4;2	MAP kinase-activated protein kinase 3	MAPKAPK3	;	3	7	4	4	0	2	3	1	4	3	1	1	1	1	2	0	2	3	2	2	4	4	2	2	3	1	0	1	1	0	2	2	1	0	0	0	0	0	1	1	1	1
C9J8R7;C9JNI1;F8WBY0;F8WBB5;F8WCN4	C9J8R7;C9JNI1	6;5;2;2;1	1;0;1;1;0	1;0;1;1;0		GTPBP10	;	5	6	1	1	0	3	1	1	2	1	1	0	1	0	2	0	1	0	1	1	2	1	0	1	1	0	0	1	0	0	0	0	0	0	0	0	0	0	0	0	0	0
C9JA08;Q96D46;C9J0B9;C9IZW9;C9K0C2;C9IY70	C9JA08;Q96D46	36;36;16;11;11;8	36;36;16;11;11;8	36;36;16;11;11;8	60S ribosomal export protein NMD3	NMD3	;	6	36	36	36	23	8	24	22	17	19	18	21	17	16	16	24	4	22	28	24	24	24	20	22	20	19	23	8	24	22	17	19	18	21	17	16	16	24	4	22	28	24
C9JA28;Q9UNL2;C9J365	C9JA28;Q9UNL2;C9J365	5;5;4	5;5;4	5;5;4	Translocon-associated protein subunit gamma	SSR3	;;	3	5	5	5	0	1	1	1	3	2	2	3	4	3	2	0	1	1	1	1	1	2	2	1	1	1	0	1	1	1	3	2	2	3	4	3	2	0	1	1	1	1
C9JA93	C9JA93	15	1	1		TBC1D15		1	15	1	1	7	1	6	4	6	1	3	2	3	1	2	7	0	8	7	8	9	8	2	7	7	6	0	0	0	0	1	0	0	0	0	0	0	1	0	1	1	0
C9JAX1;Q16595;H7C585	C9JAX1;Q16595;H7C585	2;2;1	2;2;1	2;2;1	Frataxin, mitochondrial;Frataxin intermediate form;Frataxin(56-210);Frataxin(78-210);Frataxin mature form	FXN	;;	3	2	2	2	0	0	0	0	0	0	0	0	0	0	0	0	0	2	0	0	0	1	1	0	0	0	0	0	0	0	0	0	0	0	0	0	0	0	0	2	0	0
C9JB06;Q8N5I4;H7C613;H7C5T6	C9JB06;Q8N5I4	3;3;1;1	3;3;1;1	3;3;1;1	Dehydrogenase/reductase SDR family member on chromosome X	DHRSX	;	4	3	3	3	0	1	1	1	1	3	1	2	1	1	0	0	1	1	1	1	1	1	1	0	1	1	0	1	1	1	1	3	1	2	1	1	0	0	1	1	1	1
C9JBI3;P78330;C9JEJ7;F8WD74;A0A1D5RMN5	C9JBI3;P78330	12;12;3;3;2	12;12;3;3;2	12;12;3;3;2	Phosphoserine phosphatase	PSPH	;	5	12	12	12	1	7	6	6	5	7	6	7	6	8	5	0	5	2	6	5	5	7	3	5	6	6	1	7	6	6	5	7	6	7	6	8	5	0	5	2	6	5
C9JC87;O00189;H7C0A0;C9JWL4;C9IZL5;H7BZV3;C9JMG3;F8WDR3;F8WCC5;H0Y6K1;F8WCR6	C9JC87;O00189;H7C0A0;C9JWL4;C9IZL5;H7BZV3;C9JMG3	5;5;4;4;4;3;3;1;1;1;1	5;5;4;4;4;3;3;1;1;1;1	5;5;4;4;4;3;3;1;1;1;1	AP-4 complex subunit mu-1	AP4M1	;;;;;;	11	5	5	5	0	2	1	2	1	0	1	1	0	0	0	0	0	0	1	0	0	0	0	0	0	1	0	2	1	2	1	0	1	1	0	0	0	0	0	0	1	0
C9JCC6;Q14919;E9PQX9;E9PNC7;E9PMW2	C9JCC6;Q14919;E9PQX9;E9PNC7	10;10;7;6;2	10;10;7;6;2	10;10;7;6;2	Dr1-associated corepressor	DRAP1	;;;	5	10	10	10	0	6	4	5	4	3	3	7	3	4	4	0	5	3	3	3	2	3	3	3	2	5	0	6	4	5	4	3	3	7	3	4	4	0	5	3	3	3
C9JE12;C9JCW7;Q9BVT8	C9JE12;C9JCW7;Q9BVT8	4;4;4	4;4;4	4;4;4	Transmembrane and ubiquitin-like domain-containing protein 1	TMUB1	;;	3	4	4	4	0	1	2	3	2	2	3	2	2	2	2	0	4	2	2	0	3	1	1	4	2	4	0	1	2	3	2	2	3	2	2	2	2	0	4	2	2	0
C9JG97;C9JEH3;Q13685;C9JTS3;H7C0R2	C9JG97;C9JEH3;Q13685;C9JTS3	12;12;12;7;4	12;12;12;7;4	12;12;12;7;4	Angio-associated migratory cell protein	AAMP	;;;	5	12	12	12	5	6	7	5	8	3	4	5	6	3	5	2	4	7	6	6	7	8	5	4	6	4	5	6	7	5	8	3	4	5	6	3	5	2	4	7	6	6
C9JEH7;P22090	C9JEH7;P22090	15;15	1;1	1;1	40S ribosomal protein S4, Y isoform 1	RPS4Y1	;	2	15	1	1	0	7	7	7	9	6	7	8	7	7	7	0	8	11	8	9	12	8	11	9	9	8	0	0	0	0	0	0	0	0	0	0	0	0	0	1	0	0
C9JEJ2;P49585;C9J050;H7C1T3;C9J2E1;C9JPY0;H7BZN1;C9JVS0;F8WAZ5;Q9Y5K3;F8WBU2;F2Z2B1	C9JEJ2;P49585;C9J050	22;22;20;10;10;7;7;6;6;5;2;1	22;22;20;10;10;7;7;6;6;5;2;1	22;22;20;10;10;7;7;6;6;5;2;1	Choline-phosphate cytidylyltransferase A	PCYT1A	;;	12	22	22	22	0	13	11	14	13	15	13	12	15	11	14	0	10	10	9	12	13	14	10	9	7	12	0	13	11	14	13	15	13	12	15	11	14	0	10	10	9	12
C9JEX3;Q13614	C9JEX3;Q13614	4;4	3;3	3;3	Myotubularin-related protein 2	MTMR2	;	2	4	3	3	2	0	2	1	2	2	1	1	1	2	1	1	0	2	1	1	2	1	1	1	1	1	2	0	1	0	1	1	0	1	0	1	0	1	0	1	0	0
C9JF17;P05090;C9JX71	C9JF17;P05090	3;3;1	3;3;1	3;3;1	Apolipoprotein D	APOD	;	3	3	3	3	0	0	0	0	0	0	1	0	0	0	0	0	0	0	0	1	0	0	0	0	3	0	0	0	0	0	0	0	1	0	0	0	0	0	0	0	0	1
C9JF46	C9JF46	5	1	1		LIMS1		1	5	1	1	0	1	1	1	0	1	1	0	0	1	0	0	4	4	4	2	5	2	2	2	3	4	0	0	0	0	0	0	0	0	0	0	0	0	1	1	0	0
C9JFE4;Q13098	C9JFE4;Q13098	25;25	25;25	2;2	COP9 signalosome complex subunit 1	GPS1	;	2	25	25	2	17	8	14	16	13	13	14	13	13	13	12	14	3	14	16	16	18	15	16	17	16	17	17	8	14	16	13	13	14	13	13	13	12	14	3	14	16	16
C9JFK9	C9JFK9	20	1	1		BAG3		1	20	1	1	16	8	19	20	15	14	16	18	15	18	16	17	4	17	12	17	16	16	15	15	16	16	1	0	1	1	1	1	1	1	0	1	1	0	0	0	0	0
C9JFR7;P99999;CON__P62894	C9JFR7;P99999	12;12;4	12;12;4	12;12;4	Cytochrome c	CYCS	;	3	12	12	12	2	1	2	2	2	1	2	2	2	2	3	0	11	10	12	4	11	6	9	8	7	10	2	1	2	2	2	1	2	2	2	2	3	0	11	10	12	4
C9JGI3;P19971	C9JGI3;P19971	2;2	2;2	2;2	Thymidine phosphorylase	TYMP	;	2	2	2	2	0	0	0	0	0	0	0	0	0	1	0	0	0	0	0	0	0	0	0	1	0	0	0	0	0	0	0	0	0	0	0	1	0	0	0	0	0	0
C9JIF9;P13798;H7C393;H7C1U0;C9JLK2;F8WEH5;H0YFE5	C9JIF9;P13798;H7C393;H7C1U0	27;27;16;15;12;2;1	27;27;16;15;12;2;1	27;27;16;15;12;2;1	Acylamino-acid-releasing enzyme	APEH	;;;	7	27	27	27	19	6	14	18	14	14	12	16	16	17	15	10	5	14	15	16	14	16	16	16	19	13	19	6	14	18	14	14	12	16	16	17	15	10	5	14	15	16
C9JIK8;F2Z2K8;H0Y2Y0	C9JIK8;F2Z2K8	9;5;4	1;0;0	1;0;0		ATG4B	;	3	9	1	1	0	6	6	5	4	3	2	2	3	6	3	0	3	3	4	4	3	3	2	2	3	2	0	1	1	1	1	0	0	0	0	1	0	0	1	1	1	1
C9JIZ6;P07602;Q5BJH1;A0A0J9YXB8	C9JIZ6;P07602	9;9;4;3	9;9;4;3	9;9;4;3	Prosaposin;Saposin-A;Saposin-B-Val;Saposin-B;Saposin-C;Saposin-D	PSAP	;	4	9	9	9	2	0	2	2	2	1	0	2	1	1	0	2	1	1	4	2	2	2	2	2	1	2	2	0	2	2	2	1	0	2	1	1	0	2	1	1	4	2
C9JJ19;P82930	C9JJ19;P82930	9;9	9;9	9;9	28S ribosomal protein S34, mitochondrial	MRPS34	;	2	9	9	9	0	6	4	4	6	3	3	5	4	4	3	0	7	4	8	4	7	3	3	5	3	3	0	6	4	4	6	3	3	5	4	4	3	0	7	4	8	4
C9JJN9;Q8N3P4;H7C058	C9JJN9;Q8N3P4	17;17;2	17;17;2	17;17;2	Vacuolar protein sorting-associated protein 8 homolog	VPS8	;	3	17	17	17	0	5	3	6	2	4	1	1	6	6	3	0	4	2	3	4	5	1	2	3	3	3	0	5	3	6	2	4	1	1	6	6	3	0	4	2	3	4
C9JJV1;Q9Y5U2;A6NCC9;E9PME3;C9JHT9	C9JJV1;Q9Y5U2;A6NCC9;E9PME3;C9JHT9	3;3;2;2;2	3;3;2;2;2	3;3;2;2;2	Protein TSSC4	TSSC4	;;;;	5	3	3	3	0	2	3	2	1	1	1	1	1	2	2	0	1	1	2	0	0	0	1	0	1	0	0	2	3	2	1	1	1	1	1	2	2	0	1	1	2	0
C9JKF1;Q5K651	C9JKF1;Q5K651	4;4	4;4	4;4	Sterile alpha motif domain-containing protein 9	SAMD9	;	2	4	4	4	0	0	0	0	0	0	0	0	0	2	0	1	0	0	0	0	0	0	0	0	1	0	0	0	0	0	0	0	0	0	0	2	0	1	0	0	0	0
C9JKI3	C9JKI3	3	3	1	Caveolin	CAV1		1	3	3	1	0	1	1	0	1	1	1	0	0	1	1	0	0	0	0	0	0	0	1	0	0	0	0	1	1	0	1	1	1	0	0	1	1	0	0	0	0	0
C9JPX5;C9JKL2;O95772;C9JJ39;C9J3F5	C9JPX5;C9JKL2;O95772;C9JJ39;C9J3F5	4;4;4;2;2	4;4;4;2;2	4;4;4;2;2	MLN64 N-terminal domain homolog	STARD3NL	;;;;	5	4	4	4	0	1	0	0	0	1	0	0	1	0	0	0	2	0	1	0	0	0	1	0	0	0	0	1	0	0	0	1	0	0	1	0	0	0	2	0	1	0
C9JLB7;Q96HP4;U3KQU8	C9JLB7;Q96HP4;U3KQU8	9;9;8	9;9;8	9;9;8	Oxidoreductase NAD-binding domain-containing protein 1	OXNAD1	;;	3	9	9	9	0	2	2	4	5	3	3	1	1	4	3	0	3	2	4	3	2	3	4	2	2	2	0	2	2	4	5	3	3	1	1	4	3	0	3	2	4	3
C9JLU1;P52434	C9JLU1;P52434	8;8	8;8	8;8	DNA-directed RNA polymerases I, II, and III subunit RPABC3	POLR2H	;	2	8	8	8	1	3	3	1	7	3	3	2	6	6	3	0	5	4	4	4	5	5	4	5	3	5	1	3	3	1	7	3	3	2	6	6	3	0	5	4	4	4
C9JMC5;E9PNN6;P30838;C9JKT2;I3L3I9;A8MYB8;I3L4E5;I3L1H6;I3L3W9;E9PJV0;P48448;P43353	C9JMC5;E9PNN6;P30838;C9JKT2;I3L3I9;A8MYB8;I3L4E5;I3L1H6	4;4;4;3;3;3;2;2;1;1;1;1	3;3;3;2;2;2;2;2;1;0;0;0	3;3;3;2;2;2;2;2;1;0;0;0	Aldehyde dehydrogenase, dimeric NADP-preferring	ALDH3A1	;;;;;;;	12	4	3	3	0	1	0	1	1	1	0	1	0	0	0	1	1	1	0	0	0	1	0	2	1	0	0	1	0	1	1	1	0	1	0	0	0	1	0	1	0	0
C9JMV9;C9IYJ8;F2Z3Q0;A0A1B0GWD9;Q9BUJ0	C9JMV9	10;1;1;1;1	1;1;1;1;1	0;0;0;0;0		ABHD14A-ACY1		5	10	1	0	0	5	3	6	4	3	3	5	4	3	7	0	3	5	5	5	5	5	2	5	5	5	0	0	0	0	0	0	0	0	0	0	1	0	0	1	1	1
C9JNE2;Q9Y530;C9JXC3;C9J5P1;H7C5Q1	C9JNE2;Q9Y530;C9JXC3;C9J5P1	13;13;10;9;6	13;13;10;9;6	9;9;9;5;5	O-acetyl-ADP-ribose deacetylase 1	OARD1	;;;	5	13	13	9	0	0	0	0	1	0	0	0	1	0	0	0	8	8	7	5	10	9	7	13	9	9	0	0	0	0	1	0	0	0	1	0	0	0	8	8	7	5
F8WCQ4;C9JNP8;Q9H300;H7C0U0	F8WCQ4;C9JNP8;Q9H300;H7C0U0	5;5;5;3	5;5;5;3	5;5;5;3	Presenilins-associated rhomboid-like protein, mitochondrial;P-beta	PARL	;;;	4	5	5	5	0	0	1	0	2	1	2	1	3	2	1	0	1	0	3	2	1	2	1	3	1	1	0	0	1	0	2	1	2	1	3	2	1	0	1	0	3	2
C9JRY4;C9JNZ0;Q96IW7;C9JDJ8;C9JZ27;F8WAU7;C9JR77;C9J463	C9JRY4;C9JNZ0;Q96IW7;C9JDJ8;C9JZ27	5;5;5;4;3;2;2;2	5;5;5;4;3;2;2;2	5;5;5;4;3;2;2;2	Vesicle-trafficking protein SEC22a	SEC22A	;;;;	8	5	5	5	0	2	0	0	0	1	2	0	0	1	0	0	1	1	1	1	1	1	2	2	1	0	0	2	0	0	0	1	2	0	0	1	0	0	1	1	1	1
C9JNZ1;C9JVG3;C9JWG0;C9JQU9;C9JUW1;C9JTZ5;F2Z3H1;C9J3M0;F2Z3P4;F8WC70	C9JNZ1;C9JVG3;C9JWG0;C9JQU9;C9JUW1;C9JTZ5	14;11;10;10;9;8;6;2;2;2	1;1;1;0;1;1;1;1;1;1	1;1;1;0;1;1;1;1;1;1		UGP2	;;;;;	10	14	1	1	1	10	10	8	7	9	8	10	9	10	8	1	9	7	9	9	9	8	11	9	10	10	0	1	1	1	1	1	1	1	1	1	1	0	1	1	1	1
C9JP16;O75718	C9JP16;O75718	10;10	10;10	10;10	Cartilage-associated protein	CRTAP	;	2	10	10	10	1	7	4	4	5	4	4	3	1	3	2	0	2	0	1	1	0	0	0	1	1	0	1	7	4	4	5	4	4	3	1	3	2	0	2	0	1	1
C9JPC9;Q9H9J4;E7EWZ4	C9JPC9;Q9H9J4;E7EWZ4	2;2;1	2;2;1	2;2;1	Ubiquitin carboxyl-terminal hydrolase 42	USP42	;;	3	2	2	2	0	0	0	1	0	0	0	0	0	0	0	0	0	0	0	0	0	0	1	0	0	0	0	0	0	1	0	0	0	0	0	0	0	0	0	0	0	0
C9JPF8;Q9H9H5;H7BZQ6	C9JPF8;Q9H9H5;H7BZQ6	5;5;3	5;5;3	5;5;3	MAP6 domain-containing protein 1	MAP6D1	;;	3	5	5	5	0	2	1	0	0	0	0	1	0	0	0	0	1	2	1	2	1	0	1	2	2	1	0	2	1	0	0	0	0	1	0	0	0	0	1	2	1	2
C9JQ41;H7C525;Q4VC31;C9JBU9	C9JQ41;H7C525;Q4VC31	6;6;6;1	6;6;6;1	6;6;6;1	Coiled-coil domain-containing protein 58	CCDC58	;;	4	6	6	6	0	0	0	0	0	0	0	0	0	0	0	0	4	3	4	1	3	3	3	5	4	5	0	0	0	0	0	0	0	0	0	0	0	0	4	3	4	1
C9JQV3;Q8N1F8;H7C2J7;M0QYE5;H7C236	C9JQV3;Q8N1F8	14;14;4;2;2	14;14;4;2;2	14;14;4;2;2	Serine/threonine-protein kinase 11-interacting protein	STK11IP	;	5	14	14	14	0	3	2	3	3	0	2	2	2	1	2	0	6	5	8	7	5	7	7	4	5	5	0	3	2	3	3	0	2	2	2	1	2	0	6	5	8	7
C9JRD2;C9JXB9;P25686;C9J1G2;E7ETU0;C9JX00	C9JRD2;C9JXB9;P25686;C9J1G2;E7ETU0;C9JX00	5;5;5;3;3;3	4;4;4;3;3;3	4;4;4;3;3;3	DnaJ homolog subfamily B member 2	DNAJB2	;;;;;	6	5	4	4	0	2	2	1	0	0	2	1	0	0	1	0	1	4	1	1	0	0	0	1	1	1	0	1	1	0	0	0	1	1	0	0	1	0	0	3	0	0
C9JRJ5;Q9UGP4;G3V5F5;G3V481;K7EKM1;A6NIX2	C9JRJ5;Q9UGP4	5;5;1;1;1;1	5;5;1;1;1;1	4;4;0;0;0;0	LIM domain-containing protein 1	LIMD1	;	6	5	5	4	1	0	1	2	2	1	1	1	2	0	1	2	0	1	1	1	0	1	1	1	1	1	1	0	1	2	2	1	1	1	2	0	1	2	0	1	1	1
C9JRL6;K7ESL7	C9JRL6	15;1	1;1	1;1		EML2		2	15	1	1	4	0	3	5	7	2	2	3	5	4	2	4	0	4	7	3	5	6	6	6	5	3	0	0	0	0	1	0	0	1	0	0	0	0	0	0	0	0
C9JY28;C9JRX8;F5H189;Q9HD34;C9J799;H7C4Q5	C9JY28;C9JRX8;F5H189;Q9HD34;C9J799;H7C4Q5	2;2;2;2;1;1	2;2;2;2;1;1	2;2;2;2;1;1	LYR motif-containing protein 4	LYRM4	;;;;;	6	2	2	2	0	0	0	0	0	0	0	0	0	0	0	0	1	1	1	0	0	0	1	0	0	0	0	0	0	0	0	0	0	0	0	0	0	0	1	1	1	0
C9JRZ6;Q9NX63;F8WAR4;F8WD73	C9JRZ6;Q9NX63;F8WAR4	27;27;23;5	27;27;23;5	27;27;23;5	MICOS complex subunit MIC19	CHCHD3	;;	4	27	27	27	0	13	14	12	12	11	12	13	11	13	14	0	18	12	13	12	16	13	15	13	17	15	0	13	14	12	12	11	12	13	11	13	14	0	18	12	13	12
C9JSZ1	C9JSZ1	17	2	2		FUBP1		1	17	2	2	14	6	13	14	14	10	10	12	12	12	11	9	4	11	12	11	12	11	10	13	14	10	1	1	2	2	2	1	1	1	1	1	1	1	0	1	1	1
C9JU48;D3YTC9;Q6NXT1	C9JU48;D3YTC9;Q6NXT1	1;1;1	1;1;1	1;1;1	Ankyrin repeat domain-containing protein 54	ANKRD54	;;	3	1	1	1	0	1	0	0	0	0	0	0	0	0	0	0	0	1	0	0	0	0	0	0	0	0	0	1	0	0	0	0	0	0	0	0	0	0	0	1	0	0
E5RIL0;H0YBC1;C9JVM4;E5RJS9;E5RHU8;O95214	E5RIL0;H0YBC1;C9JVM4;E5RJS9;E5RHU8;O95214	1;1;1;1;1;1	1;1;1;1;1;1	1;1;1;1;1;1	Leptin receptor overlapping transcript-like 1	LEPROTL1	;;;;;	6	1	1	1	0	0	1	1	0	1	0	0	0	0	0	0	1	1	1	1	1	1	1	1	1	1	0	0	1	1	0	1	0	0	0	0	0	0	1	1	1	1
C9JVN9;Q9H9P8;G3V5S1;G3V272	C9JVN9;Q9H9P8	10;10;4;4	10;10;4;4	10;10;4;4	L-2-hydroxyglutarate dehydrogenase, mitochondrial	L2HGDH	;	4	10	10	10	0	6	5	8	4	5	4	5	4	4	6	0	4	2	1	4	2	3	2	1	2	1	0	6	5	8	4	5	4	5	4	4	6	0	4	2	1	4
C9JVP0;Q9UPW0;C9JXI1;H7C1Y6	C9JVP0;Q9UPW0	4;4;1;1	4;4;1;1	4;4;1;1	Forkhead box protein J3	FOXJ3	;	4	4	4	4	4	0	3	2	3	3	2	3	1	1	2	3	0	2	3	3	1	2	1	1	2	1	4	0	3	2	3	3	2	3	1	1	2	3	0	2	3	3
C9JW01	C9JW01	5	1	1		PUM2		1	5	1	1	0	2	2	1	2	0	0	1	2	1	1	0	2	3	3	2	3	2	2	1	1	1	0	1	1	0	0	0	0	0	0	0	0	0	0	0	0	0
C9JY26;Q9BZG1;J3QLC6;C9JBG0;Q96PJ7;E7ES60	C9JY26;Q9BZG1;J3QLC6;C9JBG0;Q96PJ7;E7ES60	2;2;1;1;1;1	2;2;1;1;1;1	2;2;1;1;1;1	Ras-related protein Rab-34	RAB34	;;;;;	6	2	2	2	0	1	2	1	1	1	0	0	0	0	1	0	0	0	0	0	0	0	0	0	0	0	0	1	2	1	1	1	0	0	0	0	1	0	0	0	0	0
C9JY79;Q9H254;M0QZQ3	C9JY79;Q9H254;M0QZQ3	6;6;5	1;1;0	1;1;0	Spectrin beta chain, non-erythrocytic 4	SPTBN4	;;	3	6	1	1	1	3	3	3	3	2	2	2	1	3	2	1	3	2	2	1	2	1	4	2	3	3	0	0	0	0	0	0	0	0	0	0	0	0	0	0	1	0
C9JYM0;O75817	C9JYM0;O75817	5;5	5;5	5;5	Ribonuclease P protein subunit p20	POP7	;	2	5	5	5	0	1	2	4	3	1	2	3	3	3	3	0	3	1	2	2	3	3	3	4	3	2	0	1	2	4	3	1	2	3	3	3	3	0	3	1	2	2
C9JYN0	C9JYN0	5	5	2		SYPL1		1	5	5	2	2	3	3	2	5	4	3	3	3	3	3	3	4	3	3	3	3	4	3	4	4	4	2	3	3	2	5	4	3	3	3	3	3	3	4	3	3	3
C9JYQ9;H0Y8C2;Q6P5R6	C9JYQ9;H0Y8C2;Q6P5R6	6;6;6	4;4;4	4;4;4	60S ribosomal protein L22-like 1	RPL22L1	;;	3	6	4	4	0	1	1	2	2	2	0	2	1	1	0	0	4	5	4	2	6	3	4	5	5	3	0	0	1	1	1	1	0	1	1	0	0	0	2	3	2	2
J3KS67;C9JYS5;Q9NYZ1;K7ENL4;J3QL63;J3QL47;A0A0A6YYB9;Q96ET8;C9JPH1;I3L376;E5RGC5;K7EK95;E5RIS5	J3KS67;C9JYS5;Q9NYZ1;K7ENL4;J3QL63;J3QL47;A0A0A6YYB9;Q96ET8	7;7;7;5;5;5;5;5;3;2;2;2;1	7;7;7;5;5;5;5;5;3;2;2;2;1	7;7;7;5;5;5;5;5;3;2;2;2;1	Golgi apparatus membrane protein TVP23 homolog;Golgi apparatus membrane protein TVP23 homolog B;Golgi apparatus membrane protein TVP23 homolog C	TVP23B;TVP23C;TVP23C-CDRT4	;;;;;;;	13	7	7	7	0	4	4	4	4	4	5	5	4	3	5	0	2	1	2	3	2	2	2	4	2	2	0	4	4	4	4	4	5	5	4	3	5	0	2	1	2	3
C9JYY6;F8W775;Q92823;A0A087X2B3	C9JYY6;F8W775;Q92823	3;3;3;1	3;3;3;1	3;3;3;1	Neuronal cell adhesion molecule	NRCAM	;;	4	3	3	3	0	2	2	0	2	0	0	0	0	0	0	0	1	1	0	0	2	1	0	0	0	1	0	2	2	0	2	0	0	0	0	0	0	0	1	1	0	0
C9JZ53	C9JZ53	6	1	1		IPO5		1	6	1	1	0	5	2	2	2	3	2	3	3	2	2	0	4	5	4	4	4	4	5	3	5	4	0	1	0	0	0	0	0	0	0	0	0	0	0	1	0	0
C9JZB0;Q9BT40;K7EPG6;I3L0Y0;I3L2L1	C9JZB0;Q9BT40	3;3;1;1;1	3;3;1;1;1	3;3;1;1;1	Inositol polyphosphate 5-phosphatase K	INPP5K	;	5	3	3	3	0	1	1	1	2	1	1	1	1	2	1	0	1	1	1	1	1	2	1	0	1	1	0	1	1	1	2	1	1	1	1	2	1	0	1	1	1	1
C9JZR2;O60716;E9PRE2;H0YC95;E9PKY0;E9PKL1	C9JZR2;O60716	43;43;9;6;5;2	43;43;9;6;5;2	43;43;9;6;5;2	Catenin delta-1	CTNND1	;	6	43	43	43	15	25	22	23	23	20	19	22	17	21	20	7	20	27	23	29	29	24	24	24	17	23	15	25	22	23	23	20	19	22	17	21	20	7	20	27	23	29
C9K0J5;Q70E73;C9J164;Q7Z5R6	C9K0J5;Q70E73;C9J164	7;7;4;1	7;7;4;1	7;7;4;1	Ras-associated and pleckstrin homology domains-containing protein 1	RAPH1	;;	4	7	7	7	0	3	1	1	3	1	1	1	0	0	1	1	2	1	1	1	1	1	2	1	1	1	0	3	1	1	3	1	1	1	0	0	1	1	2	1	1	1
CON__A2A4G1	CON__A2A4G1	21	2	2				1	21	2	2	2	11	12	10	13	10	12	14	12	12	12	4	11	13	10	13	11	13	12	12	12	10	0	0	0	0	0	0	0	0	0	0	0	0	1	1	0	1
CON__Q3MHN5;CON__ENSEMBL:ENSBTAP00000018229	CON__Q3MHN5;CON__ENSEMBL:ENSBTAP00000018229	2;2	2;2	2;2			;	2	2	2	2	0	0	0	0	1	0	0	0	0	0	0	1	1	0	0	0	0	0	0	0	0	0	0	0	0	0	1	0	0	0	0	0	0	1	1	0	0	0
CON__ENSEMBL:ENSBTAP00000023055;D6RAR4;Q04756	CON__ENSEMBL:ENSBTAP00000023055;D6RAR4;Q04756	3;2;2	3;2;2	3;2;2	Hepatocyte growth factor activator;Hepatocyte growth factor activator short chain;Hepatocyte growth factor activator long chain	HGFAC	;;	3	3	3	3	1	1	1	2	1	0	0	0	1	0	0	0	2	0	1	0	0	0	0	0	0	0	1	1	1	2	1	0	0	0	1	0	0	0	2	0	1	0
CON__ENSEMBL:ENSBTAP00000024146;P20742	CON__ENSEMBL:ENSBTAP00000024146	13;1	13;1	12;0				2	13	13	12	0	1	1	3	2	2	0	1	0	1	2	1	6	1	2	1	1	1	1	1	0	1	0	1	1	3	2	2	0	1	0	1	2	1	6	1	2	1
CON__ENSEMBL:ENSBTAP00000024466	CON__ENSEMBL:ENSBTAP00000024466	5	5	1				1	5	5	1	0	0	0	1	0	0	0	0	1	0	0	0	0	0	0	0	0	0	0	3	2	0	0	0	0	1	0	0	0	0	1	0	0	0	0	0	0	0
CON__ENSEMBL:ENSBTAP00000038253	CON__ENSEMBL:ENSBTAP00000038253	18	2	2				1	18	2	2	6	10	13	9	13	9	10	13	10	10	10	9	10	10	10	11	11	13	11	12	13	11	0	0	0	0	0	0	0	0	0	0	0	0	1	0	0	0
CON__H-INV:HIT000292931	CON__H-INV:HIT000292931	36	3	3				1	36	3	3	23	30	29	29	31	32	27	28	31	32	31	19	26	27	28	26	27	27	31	28	27	25	0	2	1	1	2	2	0	0	2	2	1	0	0	0	1	0
1242330;1242331;1242332;1242333;1242334;1242335;1242336;1242337;1242338;1242339;1242340;1242341;1242342;1242343;1242344;1242345;1242346;1242347;1242348;1242349;1242350;1242351;1242352;1242353;1242354;1242355;1242356;1242357;1242358;1242359;1242360;1242361;1242362;1242363;1242364;1242365;1242366;1242367;1242368;1242369;1242370;1242371;1242372;1242373;1242374;1242375;1242376;1242377;1242378;1242379…	44277;44278;44279;44280;44281;44282;44283;44284;44285;44286;44287;44288;44289;44290;44291;44292;44293;44294;44295;44296;44297;44298;44299;44300;44301;44302;44303;44304;44305;44306;44307;44308;44309;44310;44311;44312;44313;44314;44315;44316;44317;44318;44319;44320;44321;44322;44323;44324;44325;44326;44327;44328;44329;44330;44331;44332;44333;44334;44335;44336;44337;44338;44339;44340;44341;44342;443…
;502104;502105;502106;502107;502108;502109;502110;502111;502112;502113;502114;502115;502116;502117;502118;502119;502120;502121;502122;502123;502124;502125;502126;502127;502128;502129;502130;502131;502132;502133;502134;502135;502136;502137;502138;502139;502140;502141;502142;502143;502144;502145;502146;502147;502148;502149;502150;502151;502152;502153;502154;502155;502156;502157;502158;502159;502160…
;1927879;1927880;1927881;1927882;1927883;1927884;1927885;1927886;1927887;1927888;1927889;1927890;1927891;1927892;1927893;1927894;1927895;1927896;1927897;1927898;1927899;1927900;1927901;1927902;1927903;1927904;1927905;1927906;1927907;1927908;1927909;1927910;1927911;1927912;1927913;1927914;1927915;1927916;1927917;1927918;1927919;1927920;1927921;1927922;1927923;1927924;1927925;1927926;1927927;192792…	44458;45085;115054;202089;202175;202554;272699;377458;377886;378389;502030;575471;628604;628671;717792;1133829;1134070;1232181;1232213;1269217;1349089;1442074;1490083;1553830;1638749;1752495;1758561;1831414;1895931;1927790;1955647;1956790;2246473;2440245;2451838;2453460	1300;1301;1302;1303;1304;1305;1306;1307;1308;1309	78;96;99;165;208;216;241;338;366;369
CON__O95678;O95678	CON__O95678;O95678	25;24	1;0	1;0	Keratin, type II cytoskeletal 75	KRT75	;	2	25	1	1	6	11	15	12	15	9	11	12	13	9	9	6	13	12	14	17	12	14	11	16	18	13	0	0	0	0	0	0	0	0	0	0	0	0	0	0	1	0
CON__P00711	CON__P00711	8	8	8				1	8	8	8	0	0	0	0	0	0	0	0	0	0	0	0	6	4	5	2	4	3	0	7	6	6	0	0	0	0	0	0	0	0	0	0	0	0	6	4	5	2
CON__P00761;A6XGL3;E9PRA0;J3KQC6;Q9BYE2	CON__P00761	8;1;1;1;1	8;1;1;1;1	7;0;0;0;0				5	8	8	7	6	6	6	6	7	7	5	6	6	6	6	6	7	7	7	7	8	7	7	8	8	7	6	6	6	6	7	7	5	6	6	6	6	6	7	7	7	7
CON__P01966;G3V1N2	CON__P01966;G3V1N2	6;3	6;3	3;0		HBA2	;	2	6	6	3	0	0	0	0	0	0	0	0	0	0	0	0	6	3	5	0	4	1	3	2	1	2	0	0	0	0	0	0	0	0	0	0	0	0	6	3	5	0
CON__P02533;P02533;K7ENV3	CON__P02533;P02533	41;41;3	16;16;3	5;5;0	Keratin, type I cytoskeletal 14	KRT14	;	3	41	16	5	2	24	31	27	28	24	26	29	26	26	23	6	25	25	24	35	27	28	26	35	38	26	0	6	13	8	8	7	6	10	6	6	4	2	6	6	5	14
CON__P02535-1	CON__P02535-1	15	1	1				1	15	1	1	4	11	11	9	11	11	10	10	11	10	11	7	11	12	10	12	11	12	10	11	11	11	0	0	0	0	0	0	0	0	0	0	1	0	0	0	0	0
CON__P02538;P02538	CON__P02538;P02538	59;59	42;42	3;3	Keratin, type II cytoskeletal 6A	KRT6A	;	2	59	42	3	8	15	39	25	20	14	29	22	20	16	16	14	25	21	22	38	21	26	20	37	46	26	0	4	26	12	6	4	19	10	7	5	5	5	13	9	9	25
CON__P02662	CON__P02662	11	11	11				1	11	11	11	0	2	1	1	2	1	1	1	2	1	1	4	8	8	5	7	6	6	1	10	11	10	0	2	1	1	2	1	1	1	2	1	1	4	8	8	5	7
CON__P02663	CON__P02663	15	15	15				1	15	15	15	0	0	1	2	0	0	1	2	3	1	2	6	13	12	8	10	8	9	0	12	14	12	0	0	1	2	0	0	1	2	3	1	2	6	13	12	8	10
CON__P02666	CON__P02666	6	6	6				1	6	6	6	0	1	0	0	1	1	1	0	2	0	1	2	5	3	3	2	4	5	0	5	5	4	0	1	0	0	1	1	1	0	2	0	1	2	5	3	3	2
CON__P02668	CON__P02668	5	5	5				1	5	5	5	0	0	0	0	0	0	1	0	1	0	0	2	4	4	3	3	3	3	0	4	5	4	0	0	0	0	0	0	1	0	1	0	0	2	4	4	3	3
CON__P02672	CON__P02672	2	2	2				1	2	2	2	0	0	0	0	0	0	0	0	1	0	0	0	0	0	0	1	0	0	0	1	1	1	0	0	0	0	0	0	0	0	1	0	0	0	0	0	0	1
CON__P02754	CON__P02754	15	15	15				1	15	15	15	0	0	1	1	3	0	0	0	5	0	1	0	10	8	7	6	6	7	0	12	14	11	0	0	1	1	3	0	0	0	5	0	1	0	10	8	7	6
CON__P02768-1;P02768;A0A0C4DGB6;B7WNR0;H0YA55;D6RHD5;C9JKR2;A0A087WWT3;H7C013	CON__P02768-1;P02768;A0A0C4DGB6;B7WNR0;H0YA55;D6RHD5;C9JKR2;A0A087WWT3	40;40;38;31;29;28;26;24;14	35;35;33;27;24;24;22;21;13	35;35;33;27;24;24;22;21;13	Serum albumin	ALB	;;;;;;;	9	40	35	35	3	2	4	4	2	5	3	10	4	3	3	24	16	20	15	20	20	22	2	32	35	34	0	0	0	0	0	2	0	6	1	0	0	20	13	16	12	18
CON__P02769	CON__P02769	54	54	49				1	54	54	49	27	11	21	36	18	13	15	13	14	17	12	38	14	30	36	26	28	26	18	25	23	28	27	11	21	36	18	13	15	13	14	17	12	38	14	30	36	26
CON__P02777	CON__P02777	2	2	2				1	2	2	2	0	0	0	0	1	0	0	0	0	0	0	0	1	1	2	1	1	2	0	1	0	0	0	0	0	0	1	0	0	0	0	0	0	0	1	1	2	1
CON__P04259	CON__P04259	57	4	0				1	57	4	0	8	14	36	22	19	13	27	22	20	15	14	13	24	20	21	38	20	26	19	35	45	25	0	0	1	1	0	0	0	1	1	0	0	0	0	0	0	2
CON__P05784	CON__P05784	25	5	5				1	25	5	5	2	19	20	17	19	20	19	19	18	19	21	4	16	15	16	18	16	15	18	16	15	15	0	1	3	1	1	3	2	2	2	3	3	0	1	1	1	2
CON__P05787;P05787;F8VUG2;F8W1U3;F8VP67;CON__H-INV:HIT000016045;F8VQY3;H0YIB2;CON__REFSEQ:XP_092267;K7EJU1;P14136;B4DIR1;K7ELP4;K7EKH9	CON__P05787;P05787;F8VUG2;F8W1U3	80;80;47;43;27;8;8;4;4;3;3;1;1;1	80;80;47;43;27;8;8;4;4;3;3;1;1;1	34;34;19;18;10;4;8;4;1;0;0;0;0;0	Keratin, type II cytoskeletal 8	KRT8	;;;	14	80	80	34	49	65	65	68	69	70	65	68	67	68	67	50	59	60	67	61	63	62	68	67	60	59	49	65	65	68	69	70	65	68	67	68	67	50	59	60	67	61
8;800739;800740;800741;800742;800743;800744;800745;800746;800747;800748;800749;800750;800751;800752;800753;800754;800755;800756;800757;800758;800759;800760;800761;800762;800763;800764;800765;800766;800767;800768;800769;800770;800771;800772;800773;800774;800775;800776;800777;800778;800779;800780;800781;800782;800783;800784;800785;800786;800787;800788;800789;800790;800791;800792;800793;800794;80079…
1258974;1258975;1258976;1258977;1258978;1258979;1258980;1258981;1258982;1258983;1258984;1258985;1258986;1258987;1258988;1258989;1258990;1258991;1258992;1258993;1258994;1258995;1258996;1258997;1258998;1258999;1259000;1259001;1259002;1259003;1259004;1259005;1259006;1259007;1259008;1259009;1259010;1259011;1259012;1259013;1259014;1259015;1259016;1259017;1259018;1259019;1259020;1259021;1259022;1259023…	44277;44278;44279;44280;44281;44282;44283;44284;44285;44286;44287;44288;44289;44290;44291;44292;44293;44294;44295;44296;44297;44298;44299;44300;44301;44302;44303;44304;44305;44306;44307;44308;44309;44310;44311;44312;44313;44314;44315;44316;44317;44318;44319;44320;44321;44322;44323;44324;44325;44326;44327;44328;44329;44330;44331;44332;44333;44334;44335;44336;44337;44338;44339;44340;44341;44342;443…
;378340;378341;378342;378343;378344;378345;378346;378347;378348;378349;378350;378351;378352;378353;378354;378355;378356;378357;378358;378359;378360;378361;378362;378363;378364;378365;378366;378367;378368;378369;378370;378371;378372;378373;378374;378375;378376;378377;378378;378379;378380;378381;378382;378383;378384;378385;378386;378387;378388;378389;378390;378391;378392;378393;378394;378395;501576…
33;1175234;1175235;1175236;1175237;1175238;1175239;1175240;1175241;1175242;1175243;1175244;1175245;1175246;1175247;1175248;1175249;1175250;1175251;1175252;1175253;1175254;1175255;1175256;1175257;1175258;1175259;1175260;1175261;1175262;1175263;1175264;1175265;1175266;1175267;1175268;1175269;1175270;1175271;1175272;1175273;1175274;1175275;1175276;1175277;1175278;1175279;1175280;1175281;1175282;1175…
17;1359418;1359419;1359420;1359421;1359422;1359423;1359424;1359425;1359426;1359427;1359428;1359429;1359430;1359431;1359432;1359433;1359434;1359435;1359436;1359437;1359438;1359439;1359440;1359441;1359442;1359443;1359444;1359445;1359446;1359447;1359448;1359449;1359450;1359451;1359452;1359453;1359454;1359455;1359456;1359457;1359458;1359459;1359460;1359461;1359462;1359463;1359464;1359465;1359466;1359…
82;1927783;1927784;1927785;1927786;1927787;1927788;1927789;1927790;1927791;1927792;1927793;1927794;1927795;1927796;1927797;1927798;1927799;1927800;1927801;1927802;1927803;1927804;1927805;1927806;1927807;1927808;1927809;1927810;1927811;1927812;1927813;1927814;1927815;1927816;1927817;1927818;1927819;1927820;1927821;1927822;1927823;1927824;1927825;1927826;1927827;1927828;1927829;1927830;1927831;1927…
20;2035121;2035122;2035123;2035124;2035125;2035126;2035127;2035128;2035129;2035130;2035131;2035132;2035133;2035134;2035135;2035136;2035137;2035138;2035139;2035140;2035141;2035142;2035143;2035144;2035145;2035146;2035147;2035148;2035149;2035150;2035151;2035152;2035153;2035154;2035155;2035156;2035157;2035158;2035159;2035160;2035161;2035162;2035163;2035164;2035165;2035166;2035167;2035168;2035169;2035…
67;2440368;2440369;2440370;2440371;2440372;2440373;2440374;2440375;2440376;2440377;2440378;2440379;2440380;2440381;2440382;2440383;2440384;2440385;2440386;2440387;2440388;2440389;2440390;2440391;2440392;2440393;2440394;2440395;2440396;2440397;2440398;2440399;2440400;2440401;2440402;2440403;2440404;2440405;2440406;2440407;2440408;2440409;2440410;2440411;2440412;2440413;2440414;2440415;2440416;2440…	44458;45085;115054;189574;189794;202089;202175;202554;272699;296197;377458;377886;378389;502030;575471;584436;585213;585447;628604;628671;717792;743572;877292;965306;1087737;1133829;1134070;1174917;1175254;1232181;1232213;1263143;1263258;1263338;1269217;1276254;1344895;1344965;1359008;1359612;1416038;1416395;1442074;1490404;1553830;1638749;1638819;1752495;1758561;1760881;1761022;1831414;1835256;1…	1301;1303;1304;1307;1308;1309;1348;1349;1350;1351;1352;1353;1354;1355	60;118;136;139;168;189;205;248;256;281;310;378;406;409
CON__P07477;E7EQ64;P07477	CON__P07477;E7EQ64;P07477	2;2;2	1;1;1	0;0;0	Trypsin-1;Alpha-trypsin chain 1;Alpha-trypsin chain 2	PRSS1	;;	3	2	1	0	2	2	2	2	2	2	1	2	2	2	2	1	2	2	2	1	2	2	1	2	2	1	1	1	1	1	1	1	1	1	1	1	1	1	1	1	1	1
CON__P08727;P08727;K7EMS3;C9JM50	CON__P08727;P08727	50;49;24;23	46;45;24;19	28;27;13;9	Keratin, type I cytoskeletal 19	KRT19	;	4	50	46	28	2	45	46	45	45	45	45	40	46	45	45	4	36	39	39	42	42	48	44	43	43	41	1	41	42	41	41	41	41	36	42	41	41	1	32	35	35	38
171;1243172;1243173;1243174;1243175;1243176;1243177;1243178;1243179;1243180;1243181;1243182;1243183;1243184;1243185;1243186;1243187;1243188;1243189;1243190;1243191;1243192;1243193;1243194;1243195;1243196;1243197;1243198;1243199;1243200;1243201;1243202;1243203;1243204;1243205;1243206;1243207;1243208;1243209;1243210;1243211;1243212;1243213;1243214;1243215;1243216;1243217;1243218;1243219;1243220;124…
300;2132301;2132302;2132303;2132304;2132305;2132306;2132307;2132308;2132309;2132310;2132311;2132312;2132313;2132314;2132315;2132316;2132317;2132318;2132319;2132320;2132321;2132322;2132323;2132324;2132325;2132326;2132327;2132328;2132329;2132330;2132331;2132332;2132333;2132334;2132335;2132336;2132337;2132338;2132339;2132340;2132341;2132342;2132343;2132344;2132345;2132346;2132347;2132348;2132349;213…	14042;42064;121549;172989;266393;317504;394375;394526;394544;431656;431679;555301;599322;604748;610469;681293;818327;850547;1026235;1073795;1106730;1129687;1182801;1220200;1243023;1243189;1273876;1465675;1465825;1578804;1578916;1623146;1738200;1764422;1776892;1835884;1839708;1878448;1878530;1936413;1982746;1983067;1985279;2056065;2056159;2056271;2062882;2115442;2132323;2313733	1295;1319;1356;1357;1358;1359	84;177;202;259;291;316
CON__P08730-1	CON__P08730-1	18	1	1				1	18	1	1	1	12	14	13	14	10	12	13	14	14	12	6	11	10	11	14	11	13	11	12	13	10	0	1	1	1	1	1	1	1	1	1	1	0	0	1	1	0
CON__P08779;P08779;CON__Q9Z2K1;CON__Q3ZAW8;K7ENW6	CON__P08779;P08779	39;39;15;15;11	19;19;5;5;9	19;19;5;5;9	Keratin, type I cytoskeletal 16	KRT16	;	5	39	19	19	2	22	35	25	22	21	16	23	23	28	21	5	21	23	22	34	26	27	23	34	37	22	0	8	19	12	7	8	4	9	11	14	9	0	8	9	8	16
CON__P12035;P12035	CON__P12035;P12035	33;33	13;13	11;11	Keratin, type II cytoskeletal 3	KRT3	;	2	33	13	11	5	8	14	9	13	7	10	15	11	8	9	6	10	11	9	13	12	16	12	27	24	12	0	0	0	0	0	0	0	0	0	0	0	0	1	0	0	0
CON__P12763	CON__P12763	12	12	9				1	12	12	9	8	6	9	9	6	5	5	5	5	5	5	9	3	8	10	7	7	9	7	6	6	7	8	6	9	9	6	5	5	5	5	5	5	9	3	8	10	7
CON__P13645;P13645;CON__Q2M2I5;Q2M2I5;CON__Q7Z3Z0;Q7Z3Z0;CON__A2A5Y0;CON__A2AB72;CON__O76015;CON__Q7Z3Y9;CON__O76014;CON__REFSEQ:XP_986630;O76014;O76015;Q7Z3Y9	CON__P13645;P13645	51;51;5;5;2;2;1;1;1;1;1;1;1;1;1	50;50;4;4;2;2;0;0;0;1;0;0;0;0;1	28;28;0;0;0;0;0;0;0;0;0;0;0;0;0	Keratin, type I cytoskeletal 10	KRT10	;	15	51	50	28	15	32	40	27	40	33	38	39	37	33	34	24	33	37	35	37	38	36	37	37	40	36	15	31	39	26	39	32	37	38	36	32	33	23	32	36	34	36
20068;1920069;1920070;1920071;1920072;1920073;1920074;1920075;1920076;1920077;1920078;1920079;1920080;1920081;1920082;1920083;1920084;1920085;1920086;1920087;1920088;1920089;1920090;1920091;1920092;1936060;1936061;1936062;1936063;1936064;1936065;1936066;1936067;1936068;1936069;1936070;1936071;1936072;1936073;1936074;1936075;1936076;1936077;1936078;1936079;1936080;1936081;1936082;1936083;1936084;1…	39319;39363;58958;122909;122969;122979;266345;505399;505624;826313;829540;880836;934113;1014327;1076041;1087356;1129632;1182915;1182967;1220200;1220407;1220409;1243023;1243189;1272283;1350687;1623329;1623489;1674465;1704279;1705960;1775635;1777934;1777999;1839754;1872142;1872214;1892521;1919960;1936125;1982126;1982303;1982376;1997762;1997885;2101086;2313900;2397748;2397915;2397962;2455440	1296;1367;1368;1369;1370	150;271;291;306;321
CON__P13646-1;K7EQH6;K7EMJ2	CON__P13646-1	36;7;2	27;5;2	2;0;0				3	36	27	2	0	20	22	21	19	17	12	16	18	21	18	6	21	10	13	20	14	17	10	26	29	16	0	15	14	17	11	10	4	9	12	15	13	3	16	5	9	13
CON__P13647;P13647;F8W0C6;H0YI76;H0YIN9;F8VV57	CON__P13647;P13647	55;55;22;22;14;7	32;32;5;16;10;7	8;8;0;5;1;2	Keratin, type II cytoskeletal 5	KRT5	;	6	55	32	8	8	19	37	21	28	14	27	30	23	20	19	14	25	27	26	38	24	37	25	44	47	33	1	8	19	7	13	4	13	16	9	8	8	6	11	12	9	22
CON__P15497	CON__P15497	23	23	22				1	23	23	22	0	15	10	10	10	6	10	10	6	5	7	0	5	8	10	3	5	6	6	6	3	1	0	15	10	10	10	6	10	10	6	5	7	0	5	8	10	3
CON__P19001	CON__P19001	19	1	1				1	19	1	1	2	16	16	17	16	16	17	13	15	17	17	3	13	14	14	14	16	15	15	16	14	15	0	1	1	1	1	1	1	1	1	1	1	0	1	1	1	1
CON__P19012;P19012;A8MT21;C9JTG5	CON__P19012;P19012;A8MT21	24;24;12;9	7;7;4;4	4;4;1;1	Keratin, type I cytoskeletal 15	KRT15	;;	4	24	7	4	1	10	11	12	11	10	12	11	14	15	15	5	12	12	10	12	12	13	10	13	14	9	0	1	0	1	0	0	0	1	3	1	3	0	1	1	1	0
CON__P19013;P19013;F8VX05;F8VZR6	CON__P19013;P19013	38;37;4;4	32;31;4;4	24;23;4;4	Keratin, type II cytoskeletal 4	KRT4	;	4	38	32	24	2	4	7	5	10	7	7	7	6	4	5	15	4	3	7	7	5	4	6	24	33	5	0	0	2	1	5	3	3	2	2	0	0	13	2	0	4	4
CON__P20930;P20930	CON__P20930;P20930	20;20	20;20	20;20	Filaggrin	FLG	;	2	20	20	20	0	1	1	0	1	0	3	3	0	0	0	0	2	3	1	3	1	2	1	13	5	3	0	1	1	0	1	0	3	3	0	0	0	0	2	3	1	3
CON__P34955	CON__P34955	15	15	15				1	15	15	15	5	8	7	10	8	9	4	7	8	10	10	6	6	3	2	0	2	0	1	1	0	1	5	8	7	10	8	9	4	7	8	10	10	6	6	3	2	0
CON__P35908;CON__REFSEQ:XP_932229	CON__P35908	72;1	66;1	1;0				2	72	66	1	19	35	50	38	50	38	38	56	46	38	42	36	43	48	41	49	50	53	45	49	54	48	17	30	46	34	45	34	34	50	40	33	38	33	39	42	36	43
44;2036745;2036746;2036747;2036748;2130821;2130822;2130823;2130824;2130825;2130826;2130827;2130828;2130829;2130830;2130831;2130832;2130833;2130834;2130835;2130836;2130837;2130838;2130839;2130840;2130841;2130842;2130843;2130844;2130845;2130846;2130847;2130848;2130849;2130850;2130851;2130852;2130853;2130854;2130855;2130856;2130857;2130858;2130859;2130860;2130861;2130862;2130863;2130864;2130865;2130…	8521;8525;178633;189968;379497;393798;427665;468276;584436;585213;607469;628834;716609;734678;734702;739761;740010;740011;748313;748988;749056;749058;749139;830322;877636;877639;878567;962166;962218;1134153;1174837;1216251;1216382;1232485;1232486;1358716;1378152;1392877;1392960;1421792;1421946;1575684;1637549;1637668;1641536;1704310;1704404;1704489;1774954;1834079;1856186;1914895;1919441;1919658;…	1366;1389;1390;1391;1392	263;300;343;473;497
CON__P50446	CON__P50446	38	1	0				1	38	1	0	7	12	21	14	16	11	19	16	15	11	12	7	15	14	15	23	15	18	14	24	28	18	0	0	0	0	0	0	0	0	0	0	0	0	0	0	0	0
CON__P81644	CON__P81644	4	4	4				1	4	4	4	0	0	0	0	0	0	0	0	0	0	0	0	0	2	4	0	0	0	0	2	0	0	0	0	0	0	0	0	0	0	0	0	0	0	0	2	4	0
CON__Q04695;Q04695;F5GWP8;K7EPJ9;K7ESE1;K7ELP7;CON__Q99PS0	CON__Q04695;Q04695;F5GWP8	49;49;42;21;10;3;1	39;39;34;15;8;1;1	9;9;8;3;0;0;0	Keratin, type I cytoskeletal 17	KRT17	;;	7	49	39	9	1	31	37	40	38	37	39	34	35	40	37	3	30	29	31	36	32	28	31	34	37	34	0	21	28	30	29	29	29	27	25	30	27	0	23	20	22	28
CON__Q05B55	CON__Q05B55	1	1	1				1	1	1	1	0	0	0	0	0	0	0	0	0	0	0	0	1	0	0	0	0	0	0	0	1	0	0	0	0	0	0	0	0	0	0	0	0	0	1	0	0	0
CON__Q0IIK2;CON__Q29443;H7C5E8	CON__Q0IIK2;CON__Q29443	39;38;1	35;34;1	33;32;0			;	3	39	35	33	14	2	12	19	16	10	10	8	14	8	13	29	5	18	21	18	21	21	15	17	15	13	14	1	11	17	15	10	10	8	13	8	13	27	3	17	19	16
CON__Q14533;A0A087X106;CON__O43790;O43790;Q14533;CON__Q6NT21;CON__P78385;P78385;A6NCN2;CON__P78386;P78386;F5GYI5;U3KPR1;CON__Q9NSB4;Q9NSB4	CON__Q14533;A0A087X106;CON__O43790;O43790;Q14533;CON__Q6NT21;CON__P78385;P78385;A6NCN2;CON__P78386;P78386;F5GYI5	22;21;21;21;21;19;19;19;14;13;13;11;2;2;2	21;20;20;20;20;18;18;18;14;12;12;11;1;2;2	12;11;11;11;11;9;9;9;8;5;5;4;1;0;0	Keratin, type II cuticular Hb6;Keratin, type II cuticular Hb1;Keratin, type II cuticular Hb3;Putative keratin-87 protein;Keratin, type II cuticular Hb5	KRT81;KRT86;KRT83;KRT87P;KRT85	;;;;;;;;;;;	15	22	21	12	1	16	11	12	11	11	10	8	8	12	8	0	18	13	16	15	13	12	13	13	13	13	0	15	10	11	10	10	9	7	7	11	7	0	17	12	15	14
CON__Q14CN4-1;Q14CN4	CON__Q14CN4-1;Q14CN4	7;7	1;1	1;1	Keratin, type II cytoskeletal 72	KRT72	;	2	7	1	1	1	3	5	3	5	2	5	4	3	3	3	4	4	5	5	5	5	6	3	5	6	5	0	0	0	0	0	0	0	0	0	0	0	0	0	0	1	0
CON__Q1RMN8	CON__Q1RMN8	4	4	4				1	4	4	4	0	0	0	0	0	0	0	0	0	0	0	0	0	0	0	0	0	0	0	2	3	0	0	0	0	0	0	0	0	0	0	0	0	0	0	0	0	0
CON__Q28107;A0A0A0MRJ7;P12259	CON__Q28107	8;2;2	8;2;2	8;2;2				3	8	8	8	0	0	1	1	1	0	3	0	1	1	0	0	4	1	1	0	0	1	0	0	0	0	0	0	1	1	1	0	3	0	1	1	0	0	4	1	1	0
CON__Q32MB2;Q86Y46;CON__Q3SY84;Q3SY84;H0YIC5	CON__Q32MB2;Q86Y46;CON__Q3SY84;Q3SY84;H0YIC5	11;11;7;7;6	2;2;1;1;1	1;1;0;0;1	Keratin, type II cytoskeletal 73;Keratin, type II cytoskeletal 71	KRT73;KRT71	;;;;	5	11	2	1	2	3	8	6	8	3	5	5	4	3	3	7	5	4	6	6	7	8	4	9	9	7	0	1	1	0	2	0	1	1	1	1	1	1	1	1	1	1
CON__Q3SX09;CON__P02070;E9PFT6;P02042;A8MUF7;E9PEW8;E9PBW4;P69892;P69891;P02100	CON__Q3SX09	8;3;2;2;1;1;1;1;1;1	8;3;2;2;1;1;1;1;1;1	6;2;0;0;0;0;0;0;0;0				10	8	8	6	0	0	1	0	0	0	0	0	0	0	0	0	3	2	6	0	1	2	1	1	0	2	0	0	1	0	0	0	0	0	0	0	0	0	3	2	6	0
CON__Q3SX28;K7ELP0	CON__Q3SX28	30;1	1;0	1;0				2	30	1	1	1	19	19	19	19	18	20	17	19	12	16	0	16	16	12	14	16	15	18	14	17	19	0	0	0	0	0	0	0	1	0	0	0	0	0	0	0	0
CON__Q3ZBD7	CON__Q3ZBD7	14	3	3				1	14	3	3	9	6	10	11	9	8	7	9	9	8	7	7	4	5	8	7	7	8	10	7	7	6	2	1	2	2	2	2	2	2	2	2	2	1	0	0	2	1
CON__Q3ZBS7	CON__Q3ZBS7	4	4	4				1	4	4	4	1	0	0	1	2	0	1	1	1	2	1	2	1	2	1	1	1	1	2	0	1	0	1	0	0	1	2	0	1	1	1	2	1	2	1	2	1	1
CON__Q497I4;C4AM86;Q92764	CON__Q497I4;C4AM86;Q92764	5;3;3	1;1;1	1;1;1	Keratin, type I cuticular Ha5	KRT35	;;	3	5	1	1	0	3	3	4	2	3	2	3	3	3	2	1	3	3	2	3	2	2	2	3	3	3	0	0	0	0	0	0	0	0	0	0	0	0	0	1	0	0
CON__Q5D862;Q5D862	CON__Q5D862;Q5D862	16;16	16;16	16;16	Filaggrin-2	FLG2	;	2	16	16	16	0	0	4	1	4	0	4	8	0	1	2	1	2	0	2	3	2	3	2	4	11	4	0	0	4	1	4	0	4	8	0	1	2	1	2	0	2	3
CON__Q5XKE5;Q5XKE5;H0YID6	CON__Q5XKE5;Q5XKE5	21;21;5	7;7;1	4;4;0	Keratin, type II cytoskeletal 79	KRT79	;	3	21	7	4	4	9	12	10	10	9	13	11	12	10	11	5	9	12	10	11	12	12	13	12	12	11	0	1	2	1	0	1	5	0	1	1	1	0	1	1	1	1
CON__Q5XQN5;CON__Q922U2;F8VU69	CON__Q5XQN5;CON__Q922U2	48;37;5	1;0;0	1;0;0			;	3	48	1	1	11	20	32	20	27	16	24	29	23	22	21	15	24	25	25	33	24	34	24	38	41	31	0	0	0	0	0	1	0	0	0	0	0	0	0	0	0	0
23;2452124;2452125;2452126;2452127;2452128;2452129;2452130;2452131;2452132;2452133;2452134;2452135;2452136;2452137;2452138;2452139;2452140;2452141;2452142;2452143;2452144;2452145;2452146;2452147;2452148;2452149;2452150;2452151;2452152;2452153;2452154;2452155;2452156;2452157;2452158;2452159;2452160;2452161;2452162;2452163;2452164;2452165;2452166;2452167;2452168;2452169;2452170;2452171;2452172;2452…	115054;189574;376486;376489;574737;584436;585213;585447;628604;681446;820521;870289;1174837;1232485;1232486;1358716;1437460;1437627;1638749;1638819;1656368;1693596;1724549;1724553;1724554;1871344;1871400;1884898;1892495;1927066;1932325;1946620;1946635;1986025;1986030;2060885;2060889;2063125;2130829;2130894;2166850;2174265;2174274;2231595;2376846;2451838;2452173;2453396	1310;1375;1376;1377;1378;1379;1380	248;275;285;298;304;390;458
CON__Q61726	CON__Q61726	10	1	1				1	10	1	1	1	6	7	7	7	6	5	5	5	5	5	0	8	8	6	7	7	6	7	6	5	7	0	0	1	1	1	1	0	1	1	1	1	0	0	1	0	0
CON__Q61782	CON__Q61782	6	1	1				1	6	1	1	0	3	4	5	4	4	4	3	4	4	4	1	4	4	4	5	4	5	4	4	5	5	0	0	0	1	0	0	0	0	0	0	0	0	0	0	0	0
CON__Q6IFX2	CON__Q6IFX2	19	1	0				1	19	1	0	0	13	18	15	16	12	14	14	15	15	12	3	13	13	12	18	13	17	13	17	19	14	0	1	1	1	1	1	0	0	1	1	1	0	1	1	1	1
CON__Q6IFZ6	CON__Q6IFZ6	13	4	3				1	13	4	3	5	8	7	7	8	7	8	9	9	8	8	6	8	9	8	9	9	9	9	9	9	8	1	0	0	0	0	0	1	0	0	0	1	0	1	0	0	0
CON__Q6KB66-1;Q6KB66	CON__Q6KB66-1;Q6KB66	39;39	37;37	27;27	Keratin, type II cytoskeletal 80	KRT80	;	2	39	37	27	1	24	25	27	25	29	23	27	21	24	30	0	24	27	27	28	28	26	21	24	23	24	0	23	23	25	23	27	21	25	20	22	28	0	24	27	27	28
CON__Q8N1N4-2;CON__Q7RTT2;Q8N1N4	CON__Q8N1N4-2;CON__Q7RTT2;Q8N1N4	13;13;13	10;10;10	10;10;10	Keratin, type II cytoskeletal 78	KRT78	;;	3	13	10	10	2	1	3	2	4	1	2	6	1	1	1	2	2	1	2	6	3	4	1	6	10	2	0	0	0	0	3	0	1	4	0	0	0	1	0	0	0	4
CON__Q7Z3Y7;Q7Z3Y7	CON__Q7Z3Y7;Q7Z3Y7	8;8	1;1	0;0	Keratin, type I cytoskeletal 28	KRT28	;	2	8	1	0	1	5	6	4	6	4	6	6	4	6	5	3	4	5	4	6	5	5	5	5	5	4	0	0	0	0	0	0	0	0	0	1	0	0	0	0	0	0
CON__Q7Z3Y8;Q7Z3Y8	CON__Q7Z3Y8;Q7Z3Y8	6;6	2;2	2;2	Keratin, type I cytoskeletal 27	KRT27	;	2	6	2	2	1	3	4	2	4	3	5	5	3	3	3	2	2	2	2	3	3	3	3	3	3	2	0	0	0	0	0	1	1	1	0	0	0	0	0	0	0	0
CON__Q7Z794;Q7Z794	CON__Q7Z794;Q7Z794	13;13	7;7	7;7	Keratin, type II cytoskeletal 1b	KRT77	;	2	13	7	7	2	5	5	4	5	4	10	6	5	5	5	4	4	5	4	5	5	6	5	5	6	4	0	0	0	0	0	0	5	1	0	0	0	0	0	0	0	0
CON__Q86YZ3;Q86YZ3	CON__Q86YZ3;Q86YZ3	31;31	31;31	31;31	Hornerin	HRNR	;	2	31	31	31	1	4	9	5	9	4	2	12	14	10	20	1	12	13	14	14	10	14	11	13	20	17	1	4	9	5	9	4	2	12	14	10	20	1	12	13	14	14
CON__Q8BGZ7	CON__Q8BGZ7	24	2	2				1	24	2	2	8	12	15	13	15	10	11	12	15	10	10	7	13	12	13	16	14	14	12	15	17	13	0	0	0	0	0	0	0	0	1	0	0	0	0	0	0	0
CON__Q9C075;Q9C075;J3QR55;G3V1C2;CON__O76011;A0A140TA62;CON__Q6NTB9;CON__O76009;CON__Q6IFU5;CON__Q8IUT8;A0A140TA69;O76009;Q6A162;O76011;K7EPI0	CON__Q9C075;Q9C075;J3QR55	5;5;4;2;2;2;2;2;2;2;2;2;2;2;1	2;2;1;0;0;0;0;0;0;0;0;0;0;0;1	2;2;1;0;0;0;0;0;0;0;0;0;0;0;1	Keratin, type I cytoskeletal 23	KRT23	;;	15	5	2	2	0	3	3	4	1	3	2	3	3	3	1	0	2	2	1	2	2	3	2	2	3	3	0	1	1	1	0	1	1	1	1	1	0	0	0	1	0	0
CON__Q9D312	CON__Q9D312	5	2	2				1	5	2	2	0	1	3	2	3	3	3	2	3	3	3	0	3	2	2	4	2	4	2	3	4	4	0	0	1	0	1	1	1	0	1	1	1	0	1	0	0	1
CON__Q9DCV7	CON__Q9DCV7	14	3	3				1	14	3	3	5	8	8	9	9	9	9	9	9	8	7	4	6	8	10	7	8	9	8	9	7	7	1	0	1	0	0	0	1	0	0	0	0	1	0	1	2	0
CON__Q9H552	CON__Q9H552	20	3	3				1	20	3	3	12	17	15	16	16	15	15	16	16	16	16	12	16	16	15	16	16	16	17	16	16	16	0	0	0	0	0	0	0	0	0	0	1	0	2	0	0	0
4659;2064660;2064661;2064662;2064663;2064664;2064665;2064666;2064667;2064668;2064669;2064670;2064671;2064672;2064673;2064674;2064675;2064676;2064677;2064678;2064679;2064680;2064681;2064682;2064683;2064684;2064685;2064686;2064687;2064688;2064689;2064690;2064691;2064692;2064693;2064694;2064695;2064696;2064697;2064698;2064699;2064700;2064701;2064702;2064703;2064704;2064705;2064706;2064707;2064708;20…	44458;202609;272699;377458;584436;1133829;1174917;1359008;1442074;1638749;1752495;1760881;1831414;1957615;2064843;2118546;2130829;2440245;2451838;2453574	1355;1417;1418;1419	155;221;297;326
D3DQ30;Q5SRH9;A0A0A0MRQ0;E9PAZ4;A0A0A0MSW9;A0A0A0MSH8;U5GXS1;E9PHX9;E9PQ33;F8W961;E9PQX3	D3DQ30;Q5SRH9;A0A0A0MRQ0;E9PAZ4;A0A0A0MSW9	17;16;12;11;10;8;3;2;1;1;1	17;16;12;11;10;8;3;2;1;1;1	17;16;12;11;10;8;3;2;1;1;1	Tetratricopeptide repeat protein 39A	TTC39A	;;;;	11	17	17	17	8	1	2	5	4	3	3	1	3	4	3	4	0	5	4	3	3	6	4	3	7	6	8	1	2	5	4	3	3	1	3	4	3	4	0	5	4	3
D3DRR9;Q86WR7	D3DRR9;Q86WR7	5;5	5;5	5;5	Proline and serine-rich protein 2	C10orf47;PROSER2	;	2	5	5	5	1	0	2	3	2	1	3	1	1	2	3	4	0	2	3	2	4	1	3	3	1	2	1	0	2	3	2	1	3	1	1	2	3	4	0	2	3	2
D3DTX6;Q96SB3	D3DTX6;Q96SB3	18;17	18;17	17;16	Neurabin-2	PPP1R9B	;	2	18	18	17	0	10	5	9	5	6	4	3	5	4	4	0	7	6	3	8	5	6	3	3	4	5	0	10	5	9	5	6	4	3	5	4	4	0	7	6	3	8
D3DUE0;K7EM88;K7EQ49;Q8TB05	D3DUE0;K7EM88;K7EQ49;Q8TB05	1;1;1;1	1;1;1;1	1;1;1;1	UBA-like domain-containing protein 1	FAM100A;UBALD1	;;;	4	1	1	1	0	0	1	1	0	1	1	0	0	0	1	0	0	1	0	0	0	0	1	0	0	0	0	0	1	1	0	1	1	0	0	0	1	0	0	1	0	0
D3DVS1;Q5BJH2	D3DVS1;Q5BJH2	1;1	1;1	1;1	Transmembrane protein 128	TMEM128	;	2	1	1	1	0	1	0	0	1	0	0	0	0	1	0	0	0	0	0	0	1	0	0	1	0	0	0	1	0	0	1	0	0	0	0	1	0	0	0	0	0	0
Q5HY75;D3DWX8;P98173;A6QRH7	Q5HY75;D3DWX8;P98173	4;4;4;1	4;4;4;1	4;4;4;1	Protein FAM3A	FAM3A	;;	4	4	4	4	0	2	1	2	2	2	1	2	0	2	1	0	2	0	0	1	0	1	1	1	1	1	0	2	1	2	2	2	1	2	0	2	1	0	2	0	0	1
F6U1T9;D3YTA9;H7BYZ3;P63098	F6U1T9;D3YTA9;H7BYZ3;P63098	3;3;3;3	3;3;3;3	3;3;3;3	Calcineurin subunit B type 1	PPP3R1	;;;	4	3	3	3	0	0	0	0	0	0	0	0	0	0	0	0	2	1	3	1	2	2	3	1	1	1	0	0	0	0	0	0	0	0	0	0	0	0	2	1	3	1
D4Q8H0	D4Q8H0	2	1	1		pk		1	2	1	1	0	2	2	1	2	0	0	0	0	0	0	0	1	1	2	0	0	1	0	0	0	0	0	1	1	0	1	0	0	0	0	0	0	0	1	1	1	0
D6R927;Q06330;D6RB37;D6RBQ8;D6R946;D6RA45;D6RCM1	D6R927;Q06330;D6RB37;D6RBQ8;D6R946;D6RA45;D6RCM1	2;2;1;1;1;1;1	2;2;1;1;1;1;1	2;2;1;1;1;1;1	Recombining binding protein suppressor of hairless	RBPJ	;;;;;;	7	2	2	2	1	0	1	1	1	0	0	0	0	0	0	0	0	1	0	0	0	0	0	0	0	0	1	0	1	1	1	0	0	0	0	0	0	0	0	1	0	0
D6R9M0	D6R9M0	4	1	1		KIF2A		1	4	1	1	1	1	1	2	1	1	2	2	1	1	1	0	1	1	1	1	1	3	1	1	1	1	0	1	1	1	1	1	1	1	1	1	1	0	1	1	1	1
D6R9P3;D6RD18;D6RBZ0;Q99729	D6R9P3;D6RD18;D6RBZ0;Q99729	28;28;28;25	27;27;27;24	26;26;26;23	Heterogeneous nuclear ribonucleoprotein A/B	HNRNPAB	;;;	4	28	27	26	2	20	23	22	21	21	21	20	22	22	22	1	16	18	16	22	18	21	19	18	19	15	2	19	22	21	21	21	20	19	21	21	21	1	16	18	16	21
D6R9Q1	D6R9Q1	16	1	1		PPWD1		1	16	1	1	5	0	5	2	3	3	3	1	5	1	4	2	0	3	5	1	2	4	4	4	5	2	0	0	1	0	1	1	1	0	1	1	1	0	0	0	0	0
D6R9U7;O15318;D6RIT0;D6RJH6;D6R921	D6R9U7;O15318;D6RIT0;D6RJH6;D6R921	4;4;3;3;3	4;4;3;3;3	4;4;3;3;3	DNA-directed RNA polymerase III subunit RPC7	POLR3G	;;;;	5	4	4	4	0	1	2	2	0	0	1	0	1	2	1	0	2	2	1	0	0	1	1	0	0	0	0	1	2	2	0	0	1	0	1	2	1	0	2	2	1	0
D6R9W5;D6RJF1;D6RGH3;D6RG30;Q2TB18	D6R9W5;D6RJF1;D6RGH3;D6RG30;Q2TB18	1;1;1;1;1	1;1;1;1;1	1;1;1;1;1	Protein asteroid homolog 1	ASTE1	;;;;	5	1	1	1	0	0	0	0	1	0	0	0	0	0	0	0	0	0	0	0	0	0	0	0	0	0	0	0	0	0	1	0	0	0	0	0	0	0	0	0	0	0
D6RA89;D6RBB0;O60683	D6RA89;D6RBB0;O60683	1;1;1	1;1;1	1;1;1	Peroxisome biogenesis factor 10	PEX10	;;	3	1	1	1	0	0	0	0	0	0	0	1	0	0	0	0	0	0	0	1	0	1	0	0	1	0	0	0	0	0	0	0	0	1	0	0	0	0	0	0	0	1
D6RAM1;D6R9T0;D6RFM3;D6RDU3;D6RJ04;D6RIH9;E7EQJ0;D6RDL0;D6RF17;H0YAQ2;D6R9D3;E5RJ94	D6RAM1;D6R9T0;D6RFM3;D6RDU3;D6RJ04;D6RIH9;E7EQJ0;D6RDL0	10;9;9;9;9;9;8;6;4;4;3;2	1;0;0;0;0;0;0;0;0;0;0;0	1;0;0;0;0;0;0;0;0;0;0;0		HNRNPH1	;;;;;;;	12	10	1	1	2	8	8	8	8	8	7	7	9	9	8	1	7	9	8	8	7	8	8	9	9	8	0	0	0	0	0	0	0	0	0	0	0	0	0	1	0	0
D6RB59;H0Y995;D6RBR9	D6RB59;H0Y995	27;14;6	1;0;1	1;0;1		EXOC3	;	3	27	1	1	12	1	7	7	13	9	3	8	11	7	9	1	1	9	7	9	5	7	7	3	1	5	1	0	0	0	1	0	0	0	0	0	0	0	0	0	0	0
D6RB85	D6RB85	13	1	1		CANX		1	13	1	1	4	5	7	7	7	8	6	8	9	7	7	2	6	5	5	5	5	6	5	7	4	6	0	0	0	0	0	0	0	0	0	0	0	0	1	0	0	0
D6RBM0;D6RIU0;E5RGV0;E7EN40;E5RGH4	D6RBM0;D6RIU0;E5RGV0;E7EN40	13;10;9;9;4	1;0;0;0;0	1;0;0;0;0		HNRNPH1	;;;	5	13	1	1	3	11	12	12	12	12	10	11	13	13	12	2	11	11	11	10	10	12	12	12	12	11	0	1	1	1	1	1	1	1	1	1	1	0	1	1	1	0
D6RBQ9	D6RBQ9	14	1	1		HNRNPD		1	14	1	1	2	9	10	10	9	8	8	6	9	9	9	1	8	7	9	11	10	10	9	8	9	9	0	1	1	1	1	1	0	0	1	1	1	0	1	1	1	1
D6RBS5;Q8IZ81;V9GY58;D6RHX2	D6RBS5;Q8IZ81;V9GY58	4;4;2;1	4;4;2;1	4;4;2;1	ELMO domain-containing protein 2	ELMOD2	;;	4	4	4	4	0	0	0	2	2	2	1	1	0	1	0	0	1	0	0	1	1	0	1	2	1	1	0	0	0	2	2	2	1	1	0	1	0	0	1	0	0	1
D6RC60	D6RC60	5	1	1		NOP16		1	5	1	1	0	3	2	2	3	4	3	3	1	4	3	0	2	3	3	3	3	2	5	3	2	2	0	0	0	0	0	0	0	0	0	0	0	0	0	0	0	0
D6RC71;D6RF48;Q9P2W9	D6RC71;D6RF48;Q9P2W9	1;1;1	1;1;1	1;1;1	Syntaxin-18	STX18	;;	3	1	1	1	0	1	0	0	0	1	0	0	0	0	0	0	1	0	0	0	1	1	0	0	0	0	0	1	0	0	0	1	0	0	0	0	0	0	1	0	0	0
D6RCD0;Q8NBQ5	D6RCD0;Q8NBQ5	3;3	3;3	3;3	Estradiol 17-beta-dehydrogenase 11	HSD17B11	;	2	3	3	3	0	2	0	0	0	0	0	1	1	0	1	0	0	0	0	0	0	0	1	0	0	0	0	2	0	0	0	0	0	1	1	0	1	0	0	0	0	0
D6RCM4;Q9NQI0	D6RCM4;Q9NQI0	3;3	1;1	1;1	Probable ATP-dependent RNA helicase DDX4	DDX4	;	2	3	1	1	2	2	2	2	2	2	1	2	2	2	1	2	3	2	2	2	2	2	3	2	2	2	0	0	0	0	0	0	0	0	0	0	0	0	1	0	0	0
D6RCM8;O95379	D6RCM8;O95379	3;3	3;3	3;3	Tumor necrosis factor alpha-induced protein 8	TNFAIP8	;	2	3	3	3	0	1	2	2	1	1	2	1	1	1	2	0	2	1	2	1	1	1	1	1	1	1	0	1	2	2	1	1	2	1	1	1	2	0	2	1	2	1
D6RD17;P01591;D6RHJ6	D6RD17;P01591;D6RHJ6	3;3;2	3;3;2	2;2;1	Immunoglobulin J chain	JCHAIN;IGJ	;;	3	3	3	2	0	0	0	0	0	0	0	0	0	0	0	0	2	1	1	1	1	1	0	3	2	2	0	0	0	0	0	0	0	0	0	0	0	0	2	1	1	1
D6RDG3	D6RDG3	7	1	1	Transcription factor BTF3	BTF3		1	7	1	1	0	7	6	5	6	6	6	4	6	6	6	0	4	4	4	4	4	4	4	4	3	3	0	1	1	1	1	1	1	1	1	1	1	0	1	1	1	1
D6RDJ6;D6RCA5;D6RBR8;D6RJ97;D6RHV7;D6RCS6	D6RDJ6;D6RCA5	13;12;6;4;4;4	1;0;0;0;0;0	1;0;0;0;0;0		TARS	;	6	13	1	1	7	5	7	7	7	6	7	5	6	8	6	5	5	6	6	7	6	5	8	5	7	6	0	0	0	0	0	0	0	1	0	0	0	0	0	0	0	0
D6RDM5;D6REN7;Q96DR4	D6RDM5;D6REN7;Q96DR4	1;1;1	1;1;1	1;1;1	StAR-related lipid transfer protein 4	STARD4	;;	3	1	1	1	0	1	1	0	0	0	1	1	0	0	1	0	0	0	0	0	0	0	0	0	0	0	0	1	1	0	0	0	1	1	0	0	1	0	0	0	0	0
D6RDU9	D6RDU9	5	5	2		GATB		1	5	5	2	1	0	0	1	1	0	0	0	0	0	0	1	0	0	3	1	1	0	1	0	0	1	1	0	0	1	1	0	0	0	0	0	0	1	0	0	3	1
D6RE00;Q9NYF3	D6RE00;Q9NYF3	1;1	1;1	1;1	Protein FAM53C	FAM53C	;	2	1	1	1	1	0	0	0	1	0	0	1	0	0	0	0	0	0	1	0	1	0	0	0	0	0	1	0	0	0	1	0	0	1	0	0	0	0	0	0	1	0
D6REA1;Q9H173;A0RZB6	D6REA1;Q9H173	4;4;1	4;4;1	4;4;1	Nucleotide exchange factor SIL1	SIL1	;	3	4	4	4	1	0	1	3	1	0	0	1	1	0	0	1	0	1	1	1	0	0	1	1	0	0	1	0	1	3	1	0	0	1	1	0	0	1	0	1	1	1
D6REB4	D6REB4	12	1	1		PAIP1		1	12	1	1	4	4	10	9	6	5	6	9	7	8	7	4	5	7	8	8	8	9	8	6	7	5	0	0	1	1	0	0	1	1	1	1	1	0	0	0	0	0
D6REB5;P35475;H0Y9B3;D6R9D5	D6REB5;P35475;H0Y9B3	4;4;2;1	4;4;2;1	4;4;2;1	Alpha-L-iduronidase	IDUA	;;	4	4	4	4	0	0	0	1	0	0	0	0	0	0	0	0	0	2	2	1	0	0	1	0	0	0	0	0	0	1	0	0	0	0	0	0	0	0	0	2	2	1
D6REM4;E7ETM0	D6REM4;E7ETM0	18;17	1;1	1;1		CSNK1A1	;	2	18	1	1	0	10	6	10	9	7	8	6	8	7	10	0	12	14	13	14	9	13	14	11	12	11	0	1	1	1	1	1	1	1	1	1	1	0	1	1	1	1
D6RGI3;D6RER5;Q9NVA2;D6RDU5;H0Y961;H0Y9G8;D6RDP1;D6R9Y6	D6RGI3;D6RER5;Q9NVA2;D6RDU5;H0Y961	22;22;22;16;12;6;4;4	22;22;22;16;12;6;4;4	10;10;10;4;5;5;3;3	Septin-11	2019-09-11	;;;;	8	22	22	10	1	12	15	11	13	13	14	13	14	13	14	0	15	13	15	17	17	13	13	14	13	13	1	12	15	11	13	13	14	13	14	13	14	0	15	13	15	17
D6REX3;O94979;D6RHZ5;H7BXG7;H0Y8V7;H0Y9T9;H0Y9K1;H0Y8W8;D6RE64;D6RCQ9;H0YAF5;D6RBT0;D6RHE8;H0Y9V3	D6REX3;O94979;D6RHZ5;H7BXG7	55;55;44;36;18;14;14;10;6;6;4;2;2;1	55;55;44;36;18;14;14;10;6;6;4;2;2;1	29;29;18;13;1;12;0;10;6;6;4;2;2;1	Protein transport protein Sec31A	SEC31A	;;;	14	55	55	29	5	33	34	31	35	32	30	31	33	34	30	3	31	32	31	32	29	33	30	29	30	29	5	33	34	31	35	32	30	31	33	34	30	3	31	32	31	32
D6REZ0;D6RC85	D6REZ0	4;1	1;1	1;1		RAP1GDS1		2	4	1	1	2	1	3	2	3	2	3	2	3	3	3	2	0	2	3	4	3	3	3	3	2	2	0	0	1	0	1	0	1	0	1	1	1	0	0	0	0	1
D6RG13;D6RB09;D6RAS7;D6RED7;D6RGE0	D6RG13;D6RB09;D6RAS7	31;26;18;14;8	1;0;0;0;0	1;0;0;0;0		RPS3A	;;	5	31	1	1	4	21	20	19	20	19	21	17	18	21	18	1	20	23	23	22	22	20	24	23	22	21	0	0	0	0	0	0	0	0	0	0	0	0	0	1	0	0
D6RG39	D6RG39	8	1	1		OCIAD1		1	8	1	1	0	4	3	2	3	3	3	4	4	2	2	0	3	4	4	2	4	1	2	2	1	1	0	0	0	0	0	0	0	0	0	1	0	0	0	0	0	0
D6RIE3;D6RGV5;H0UI06;P14406;D6R9C3	D6RIE3;D6RGV5;H0UI06;P14406;D6R9C3	2;2;2;2;1	2;2;2;2;1	2;2;2;2;1	Cytochrome c oxidase subunit 7A2, mitochondrial	COX7A2	;;;;	5	2	2	2	0	0	0	0	0	0	0	0	0	0	0	0	1	2	2	0	1	0	2	1	1	1	0	0	0	0	0	0	0	0	0	0	0	0	1	2	2	0
D6RHG0;D6RDY9;D6R9G9;D6RE58;D6RB73;P78383	D6RHG0;D6RDY9;D6R9G9	3;2;2;1;1;1	3;2;2;1;1;1	3;2;2;1;1;1		SLC35B1	;;	6	3	3	3	0	1	0	1	0	1	1	2	1	0	1	0	0	0	1	0	1	0	0	1	1	1	0	1	0	1	0	1	1	2	1	0	1	0	0	0	1	0
D6RHU3	D6RHU3	14	1	1		CASP6		1	14	1	1	0	8	4	5	5	4	5	4	6	4	3	0	6	7	5	4	5	3	6	3	5	5	0	0	0	0	0	0	0	0	0	0	0	0	1	0	0	0
D6RHX1;Q8TAX7	D6RHX1;Q8TAX7	1;1	1;1	1;1	Mucin-7	MUC7	;	2	1	1	1	0	0	0	0	0	0	0	0	0	0	0	0	0	0	0	0	0	0	0	0	1	0	0	0	0	0	0	0	0	0	0	0	0	0	0	0	0	0
D6RHX8	D6RHX8	3	1	1		GRK6		1	3	1	1	1	0	1	1	1	0	0	1	0	0	0	0	0	0	0	1	1	0	0	1	1	0	0	0	0	0	0	0	0	0	0	0	0	0	0	0	0	0
D6RID8;Q6P1K8;Q13888;R4GMS9;D6RJD3;D6RIT7;D6RGC9;D6RAW1	D6RID8;Q6P1K8;Q13888;R4GMS9;D6RJD3;D6RIT7;D6RGC9	6;6;6;5;5;4;4;1	6;6;6;5;5;4;4;1	6;6;6;5;5;4;4;1	General transcription factor IIH subunit 2-like protein;General transcription factor IIH subunit 2	GTF2H2C;GTF2H2	;;;;;;	8	6	6	6	0	4	4	5	2	3	3	4	2	4	3	0	0	1	1	2	2	2	2	2	2	2	0	4	4	5	2	3	3	4	2	4	3	0	0	1	1	2
D6RIY6;Q06265;D6R905;D6RA17;H0Y9L5;D6RAP4	D6RIY6;Q06265;D6R905;D6RA17	10;10;6;5;4;2	10;10;6;5;4;2	9;9;6;5;3;2	Exosome complex component RRP45	EXOSC9	;;;	6	10	10	9	3	3	5	5	4	4	4	4	3	5	3	5	0	3	6	3	6	7	3	6	6	6	3	3	5	5	4	4	4	4	3	5	3	5	0	3	6	3
D6RJ07;Q9UL40;B7Z6B6;B7Z6Q2;B7Z4J8;B7Z4N4	D6RJ07;Q9UL40;B7Z6B6;B7Z6Q2;B7Z4J8	8;8;4;4;4;3	8;8;4;4;4;3	8;8;4;4;4;3	Zinc finger protein 346	ZNF346	;;;;	6	8	8	8	0	2	0	3	2	0	1	4	0	0	2	0	3	2	2	1	2	0	2	0	1	1	0	2	0	3	2	0	1	4	0	0	2	0	3	2	2	1
D6RJ87;Q9C073	D6RJ87;Q9C073	1;1	1;1	1;1	Protein FAM117A	FAM117A	;	2	1	1	1	1	0	0	0	0	0	0	0	0	0	0	0	0	0	0	0	0	0	0	0	0	0	1	0	0	0	0	0	0	0	0	0	0	0	0	0	0	0
D6RJF2;D6RJ02;D6RD97	D6RJF2;D6RJ02	4;2;1	2;1;1	2;1;1		PAIP1	;	3	4	2	2	1	2	3	2	2	2	2	2	2	3	2	0	3	3	3	3	3	3	3	2	3	3	0	1	1	1	1	1	1	1	1	1	1	0	1	1	1	1
D6W601;Q96EY9	D6W601;Q96EY9	4;4	4;4	4;4	Probable inactive tRNA-specific adenosine deaminase-like protein 3	ADAT3	;	2	4	4	4	0	0	0	0	0	0	0	0	0	0	0	0	1	0	2	0	2	1	0	0	0	0	0	0	0	0	0	0	0	0	0	0	0	0	1	0	2	0
E2QRD4;Q6ZRQ5;H9KVD7;H9KVD8;H0YAJ2	E2QRD4;Q6ZRQ5	7;7;1;1;1	7;7;1;1;1	7;7;1;1;1	Protein MMS22-like	MMS22L	;	5	7	7	7	0	2	2	2	2	1	0	1	2	1	1	0	2	2	0	1	0	2	2	0	0	1	0	2	2	2	2	1	0	1	2	1	1	0	2	2	0	1
H0Y398;E2QRF5;Q9H8U3;C9JQ48	H0Y398;E2QRF5;Q9H8U3;C9JQ48	2;2;2;1	2;2;2;1	2;2;2;1	AN1-type zinc finger protein 3	ZFAND3	;;;	4	2	2	2	0	1	0	0	0	0	0	0	0	0	0	0	1	0	0	0	0	0	0	0	0	0	0	1	0	0	0	0	0	0	0	0	0	0	1	0	0	0
E2QRF9;O75496;H7C608;C9K0U5	E2QRF9;O75496;H7C608	6;6;4;2	6;6;4;2	6;6;4;2	Geminin	GMNN	;;	4	6	6	6	0	3	2	2	1	1	4	3	3	3	1	0	5	1	4	0	2	1	1	0	0	1	0	3	2	2	1	1	4	3	3	3	1	0	5	1	4	0
E5KLJ5;E5KLK1;E5KLJ6;E5KLJ9;H7C141;H7C321;C9JMB8;H7C3G2;A8MXB6	E5KLJ5;E5KLK1;E5KLJ6;E5KLJ9	39;38;38;38;7;4;3;2;1	39;38;38;38;7;4;3;2;1	1;1;0;1;0;0;0;0;0		OPA1	;;;	9	39	39	1	8	7	17	9	15	9	8	12	12	5	10	5	13	15	13	12	20	12	13	11	11	9	8	7	17	9	15	9	8	12	12	5	10	5	13	15	13	12
E5RFJ1;Q96MF7;E5RIM1;A0A087WTZ8;E5RHW9;H0YB96	E5RFJ1;Q96MF7;E5RIM1;A0A087WTZ8;E5RHW9	7;7;5;5;5;1	7;7;5;5;5;1	7;7;5;5;5;1	E3 SUMO-protein ligase NSE2	NSMCE2	;;;;	6	7	7	7	0	2	1	1	1	4	3	1	2	1	1	0	5	3	4	2	3	1	1	1	1	2	0	2	1	1	1	4	3	1	2	1	1	0	5	3	4	2
G5E954;E5RFK5;P24863;E5RI39;H0YBQ5;J3KP90;E5RFX8;E5RIH8;Q5JV82	G5E954;E5RFK5;P24863;E5RI39;H0YBQ5;J3KP90;E5RFX8	5;5;5;4;4;4;3;2;2	5;5;5;4;4;4;3;2;2	5;5;5;4;4;4;3;2;2	Cyclin-C	CCNC	;;;;;;	9	5	5	5	0	1	0	0	0	1	1	2	1	2	1	0	3	2	3	2	2	1	4	3	3	3	0	1	0	0	0	1	1	2	1	2	1	0	3	2	3	2
E5RFR7	E5RFR7	10	2	2		TPD52		1	10	2	2	0	7	5	6	5	5	7	5	5	6	6	0	4	3	3	4	4	5	6	4	4	4	0	2	0	1	1	0	2	0	1	1	1	0	1	0	0	0
E5RIY0;E5RFT4;Q8N4L2;E5RJC2;E5RIP9	E5RIY0;E5RFT4;Q8N4L2;E5RJC2;E5RIP9	2;2;2;1;1	1;1;1;1;1	1;1;1;1;1	Type 2 phosphatidylinositol 4,5-bisphosphate 4-phosphatase	TMEM55A	;;;;	5	2	1	1	0	1	1	1	0	0	0	1	1	1	0	0	1	2	0	1	0	1	0	0	1	0	0	1	1	1	0	0	0	1	1	1	0	0	1	1	0	1
E5RG25;H0YB73;H3BMM0;X6REH9;Q96B02	E5RG25;H0YB73;H3BMM0;X6REH9;Q96B02	1;1;1;1;1	1;1;1;1;1	1;1;1;1;1	Ubiquitin-conjugating enzyme E2 W	UBE2W	;;;;	5	1	1	1	0	0	0	0	0	0	0	0	0	0	0	0	1	0	0	0	0	0	1	0	0	0	0	0	0	0	0	0	0	0	0	0	0	0	1	0	0	0
E5RGS2;Q9H6H4	E5RGS2;Q9H6H4	6;6	6;6	6;6	Receptor expression-enhancing protein;Receptor expression-enhancing protein 4	REEP4	;	2	6	6	6	0	0	0	0	1	2	0	2	0	1	2	0	4	1	0	1	1	0	0	3	0	3	0	0	0	0	1	2	0	2	0	1	2	0	4	1	0	1
E5RGX5;Q93045	E5RGX5;Q93045	6;6	1;1	1;1	Stathmin;Stathmin-2	STMN2	;	2	6	1	1	0	3	2	3	4	2	2	2	4	3	2	0	2	3	3	2	1	1	4	1	2	2	0	1	0	0	1	0	0	0	1	0	0	0	1	0	0	1
E5RH35;E5RJZ7;E5RJP8;E5RJA8;Q9Y646	E5RH35;E5RJZ7;E5RJP8;E5RJA8;Q9Y646	1;1;1;1;1	1;1;1;1;1	1;1;1;1;1	Carboxypeptidase Q	CPQ	;;;;	5	1	1	1	1	0	0	0	0	0	0	0	0	0	0	1	0	1	0	0	0	0	0	0	0	0	1	0	0	0	0	0	0	0	0	0	0	1	0	1	0	0
E5RHG8;Q15369;R4GMY8	E5RHG8;Q15369;R4GMY8	9;9;6	9;9;6	9;9;6	Transcription elongation factor B polypeptide 1	TCEB1	;;	3	9	9	9	0	1	1	1	1	2	1	2	1	2	2	0	7	8	9	6	8	7	8	8	7	8	0	1	1	1	1	2	1	2	1	2	2	0	7	8	9	6
E5RHW4;O94905;E5RJ09	E5RHW4;O94905	17;17;8	17;17;8	13;13;6	Erlin-2	ERLIN2	;	3	17	17	13	0	10	8	10	8	6	8	7	9	6	7	0	7	5	5	7	8	5	5	4	3	5	0	10	8	10	8	6	8	7	9	6	7	0	7	5	5	7
E5RI98	E5RI98	8	1	1		NPM1		1	8	1	1	1	4	4	4	4	4	4	4	4	4	4	0	2	4	4	6	5	6	4	4	4	5	0	1	0	0	0	1	1	0	0	1	1	0	0	0	0	0
E5RIC7;Q969P6;E5RJ95;E5RFS0;E5RJ33;E5RGE7;E5RGR4;E5RGR2	E5RIC7;Q969P6;E5RJ95;E5RFS0	5;5;3;3;2;2;2;2	1;1;1;1;1;1;1;1	1;1;1;1;1;1;1;1	DNA topoisomerase I, mitochondrial	TOP1MT	;;;	8	5	1	1	2	4	4	2	2	3	3	4	3	3	5	0	2	3	3	3	3	3	3	3	2	4	0	1	0	0	0	0	0	0	0	0	1	0	0	0	0	0
E5RIE8;O43513	E5RIE8;O43513	2;2	2;2	2;2	Mediator of RNA polymerase II transcription subunit 7	MED7	;	2	2	2	2	0	1	0	1	0	1	1	1	0	1	0	0	1	1	1	1	0	0	1	1	1	1	0	1	0	1	0	1	1	1	0	1	0	0	1	1	1	1
E5RIH5;Q6NXR4;E5RHM7	E5RIH5;Q6NXR4	10;10;1	10;10;1	10;10;1	TELO2-interacting protein 2	TTI2	;	3	10	10	10	4	0	3	5	4	2	1	2	3	2	1	5	0	2	4	3	0	3	4	4	3	4	4	0	3	5	4	2	1	2	3	2	1	5	0	2	4	3
E5RIJ0;H0YBJ0;E7EW18;P06746;E9PIC6	E5RIJ0;H0YBJ0;E7EW18;P06746;E9PIC6	3;3;3;3;2	3;3;3;3;2	3;3;3;3;2	DNA polymerase beta	POLB	;;;;	5	3	3	3	0	1	0	0	1	0	0	0	0	0	1	0	0	0	0	0	0	1	0	0	0	0	0	1	0	0	1	0	0	0	0	0	1	0	0	0	0	0
E5RIW3;E5RJD8;O75347;E5RHG6;E5RIX8	E5RIW3;E5RJD8;O75347;E5RHG6;E5RIX8	13;13;13;12;7	13;13;13;12;7	13;13;13;12;7	Tubulin-specific chaperone A	TBCA	;;;;	5	13	13	13	0	5	4	4	2	2	3	4	3	2	3	0	10	11	12	8	12	10	11	11	10	9	0	5	4	4	2	2	3	4	3	2	3	0	10	11	12	8
E5RJ52;P53677;H0YBM0;H0YBA0;E7ER80	E5RJ52;P53677	5;5;2;2;2	2;2;0;1;1	2;2;0;1;1	AP-3 complex subunit mu-2	AP3M2	;	5	5	2	2	0	2	3	1	1	2	1	1	1	1	1	0	1	1	1	3	2	3	1	1	1	1	0	0	1	0	0	0	0	0	0	0	0	0	0	0	0	1
E5RK82;E5RJF8;O15182;E5RFM2;H0YBL5;E5RH67	E5RK82;E5RJF8;O15182;E5RFM2	3;3;3;2;1;1	3;3;3;2;1;1	3;3;3;2;1;1	Centrin-3	CETN3	;;;	6	3	3	3	0	1	1	1	2	1	1	1	1	1	1	0	0	1	1	1	1	1	1	1	1	1	0	1	1	1	2	1	1	1	1	1	1	0	0	1	1	1
E5RJT0	E5RJT0	17	1	1		EIF3H		1	17	1	1	0	10	11	10	8	12	8	8	9	10	11	0	4	6	7	6	6	8	7	5	3	3	0	0	0	0	0	0	0	0	0	1	0	0	0	0	0	0
E5RJX4	E5RJX4	4	1	1		PPP2CB		1	4	1	1	0	0	0	0	1	0	1	0	0	1	0	0	0	3	2	2	1	2	2	0	1	0	0	0	0	0	1	0	0	0	0	0	0	0	0	0	0	0
E5RK69;H0YC77	E5RK69	40;4	3;0	3;0	Annexin	ANXA6		2	40	3	3	28	20	32	32	27	27	24	29	31	30	30	26	4	27	29	25	23	27	25	27	27	26	3	2	3	2	2	2	2	2	2	1	3	1	0	2	3	2
E7EM64;Q7L5N1;H7C3T0	E7EM64;Q7L5N1	16;16;3	16;16;3	16;16;3	COP9 signalosome complex subunit 6	COPS6	;	3	16	16	16	0	10	9	10	11	10	10	9	10	11	11	0	11	12	13	13	11	13	14	9	11	11	0	10	9	10	11	10	10	9	10	11	11	0	11	12	13	13
E7EMS2;J3KMY5;G3V3E8;G3V3D1;P61916;G3V2V8;H0YIZ1	E7EMS2;J3KMY5;G3V3E8;G3V3D1;P61916;G3V2V8;H0YIZ1	7;6;6;6;6;5;5	7;6;6;6;6;5;5	7;6;6;6;6;5;5	Epididymal secretory protein E1	NPC2	;;;;;;	7	7	7	7	0	0	1	2	1	1	0	2	1	1	3	0	2	0	1	1	1	3	2	2	0	1	0	0	1	2	1	1	0	2	1	1	3	0	2	0	1	1
E7EMZ9;E9PBC6;O95359;Q4VXL4;D6RAA5;Q4VXL8;H0Y9C3;A0A0U1RRM9;H0Y911;H0Y9Y7;H0Y954;E9PGB3	E7EMZ9;E9PBC6;O95359;Q4VXL4;D6RAA5;Q4VXL8	8;8;8;6;6;6;2;2;2;1;1;1	7;7;7;5;5;5;1;2;2;1;1;1	7;7;7;5;5;5;1;2;2;1;1;1	Transforming acidic coiled-coil-containing protein 2	TACC2	;;;;;	12	8	7	7	1	2	1	3	1	1	1	1	1	0	1	2	2	1	2	3	2	2	2	0	3	2	1	2	1	2	1	1	1	1	1	0	1	2	2	1	2	3
E7EN32;E7ET29;E7ENS2;E7EPR4;Q9GZQ5	E7EN32;E7ET29	10;5;4;4;1	1;1;1;1;0	1;1;1;1;0		MEN1	;	5	10	1	1	5	0	6	6	5	3	4	4	6	5	4	6	0	5	5	5	6	5	3	4	5	4	0	0	1	0	1	1	1	1	1	1	1	1	0	1	1	1
E7EN73;Q8IZA0;C9J519;B1AN15;H0Y4S8	E7EN73;Q8IZA0;C9J519;B1AN15	4;4;3;2;1	4;4;3;2;1	4;4;3;2;1	Dyslexia-associated protein KIAA0319-like protein	KIAA0319L	;;;	5	4	4	4	0	1	1	2	1	1	1	1	1	1	0	0	0	0	1	4	1	0	0	2	1	1	0	1	1	2	1	1	1	1	1	1	0	0	0	0	1	4
E7EN86;P52747;E9PPB0;C9JRS3;E9PLN4;E9PS81;E9PMY8;E9PJF2;C9JTC5;C9J2G7;C9JCG1;E9PLS7;Q99612;Q499Z4;Q9BSK1;Q86UD4;Q9NX65	E7EN86;P52747;E9PPB0;C9JRS3;E9PLN4;E9PS81;E9PMY8;E9PJF2;C9JTC5	3;3;2;2;2;2;2;2;2;1;1;1;1;1;1;1;1	3;3;2;2;2;2;2;2;2;1;1;1;1;1;1;1;1	2;2;2;2;2;2;2;2;2;1;1;1;0;0;0;0;0	Zinc finger protein 143	ZNF143	;;;;;;;;	17	3	3	2	1	0	1	0	0	0	0	0	0	0	0	0	0	1	2	0	0	0	0	0	0	0	1	0	1	0	0	0	0	0	0	0	0	0	0	1	2	0
E7ENN3;A0A0C4DG40;Q8NF91;F5GXQ8;Q5JV20;F8WAI0;H0Y326;H0Y325	E7ENN3;A0A0C4DG40;Q8NF91	9;8;8;2;1;1;1;1	9;8;8;2;1;1;1;1	9;8;8;2;1;1;1;1	Nesprin-1	SYNE1	;;	8	9	9	9	2	2	3	5	2	2	0	1	2	3	2	2	2	3	4	4	2	2	5	2	3	1	2	2	3	5	2	2	0	1	2	3	2	2	2	3	4	4
E7ENX8;A0A140T9Z3	E7ENX8	9;1	1;1	0;0				2	9	1	0	0	0	0	3	6	1	1	2	0	1	4	1	0	0	0	1	0	0	2	0	2	1	0	0	0	0	0	1	0	0	0	0	0	0	0	0	0	0
E7EV99;E7ENY0;P35611;H0Y9H2;A0A0A0MSR2;D6RF25;D6RJE2;H0YG19;D6RAH3;P35612	E7EV99;E7ENY0;P35611;H0Y9H2;A0A0A0MSR2	11;11;11;8;6;2;1;1;1;1	11;11;11;8;6;2;1;1;1;1	9;9;9;6;6;2;1;1;1;1	Alpha-adducin	ADD1	;;;;	10	11	11	9	5	7	6	4	4	6	4	3	3	3	3	3	3	9	6	6	6	5	5	3	3	5	5	7	6	4	4	6	4	3	3	3	3	3	3	9	6	6
E7EPC8;Q9UQB3;B4DRK2;D6RF55;D6R9A8	E7EPC8;Q9UQB3;B4DRK2	6;6;5;1;1	6;6;5;1;1	1;1;0;1;0	Catenin delta-2	CTNND2	;;	5	6	6	1	0	2	1	0	2	1	0	1	0	2	1	1	1	3	3	1	3	1	1	1	1	1	0	2	1	0	2	1	0	1	0	2	1	1	1	3	3	1
E7EPI0;Q9P2D0;E9PDR5;D6R9F4	E7EPI0;Q9P2D0;E9PDR5	21;21;13;5	21;21;13;5	17;17;9;5	Inhibitor of Bruton tyrosine kinase	IBTK	;;	4	21	21	17	0	8	5	5	5	4	2	1	4	5	4	0	7	9	8	10	8	6	10	5	6	5	0	8	5	5	5	4	2	1	4	5	4	0	7	9	8	10
E7EPM6;P33121;B7Z3Z9;D6RER0;H0Y9U7;H0Y9Z9;D6RG07	E7EPM6;P33121;B7Z3Z9	19;19;16;8;7;3;2	19;19;16;8;7;3;2	17;17;14;8;5;3;2	Long-chain-fatty-acid--CoA ligase 1	ACSL1	;;	7	19	19	17	9	2	7	11	9	4	8	7	7	5	7	4	0	3	7	6	6	6	6	2	2	3	9	2	7	11	9	4	8	7	7	5	7	4	0	3	7	6
E7EPT4;P19404	E7EPT4;P19404	11;11	11;11	11;11	NADH dehydrogenase [ubiquinone] flavoprotein 2, mitochondrial	NDUFV2	;	2	11	11	11	0	7	7	9	10	7	10	8	9	8	8	0	8	4	8	6	7	7	6	6	4	4	0	7	7	9	10	7	10	8	9	8	8	0	8	4	8	6
E7EQ34;O14653;I3L0K1;I3L4Z6;I3L1K7;I3L3V4;I3NI02	E7EQ34;O14653;I3L0K1;I3L4Z6;I3L1K7;I3L3V4	8;8;7;6;5;4;1	8;8;7;6;5;4;1	8;8;7;6;5;4;1	Golgi SNAP receptor complex member 2	GOSR2	;;;;;	7	8	8	8	0	3	5	5	3	6	3	6	3	3	6	0	1	1	2	2	2	1	1	2	2	2	0	3	5	5	3	6	3	6	3	3	6	0	1	1	2	2
E7EQ69;Q9GZZ1;C9J5D1;A0A087WWJ2;B0AZT5;C9J5J3;A0A0D9SF32;C9JZU6;F8WCK0	E7EQ69;Q9GZZ1;C9J5D1;A0A087WWJ2;B0AZT5	20;20;18;14;11;8;8;7;4	20;20;18;14;11;8;8;7;4	20;20;18;14;11;8;8;7;4	N-alpha-acetyltransferase 50	NAA50	;;;;	9	20	20	20	0	17	16	18	17	16	18	18	14	14	16	0	18	14	16	15	14	16	15	14	17	14	0	17	16	18	17	16	18	18	14	14	16	0	18	14	16	15
E7EQB3;Q9BSV6;B0V3J0;A9C4B9;A0A0G2JNK5	E7EQB3;Q9BSV6;B0V3J0;A9C4B9;A0A0G2JNK5	16;16;15;15;15	16;16;15;15;15	16;16;15;15;15	tRNA-splicing endonuclease subunit Sen34	TSEN34	;;;;	5	16	16	16	0	10	7	8	5	6	6	6	5	6	6	0	6	8	9	6	7	5	6	5	4	8	0	10	7	8	5	6	6	6	5	6	6	0	6	8	9	6
E7EQL5;E7EV09;E7EQU2;E7ESD3;E7EMU4;E7ET01;E7ETL8;E9PGG1;E7EUM4;E7ERR6;E7ERH4;E7EU01;E5RFE1;C9J3E7;E5RJ75	E7EQL5;E7EV09;E7EQU2;E7ESD3;E7EMU4	23;19;16;14;14;10;10;7;7;6;6;5;1;1;1	2;1;2;1;0;1;1;1;1;0;0;0;0;0;0	2;1;2;1;0;1;1;1;1;0;0;0;0;0;0		DYNC1I2	;;;;	15	23	2	2	13	5	14	14	15	9	12	12	13	11	13	14	0	15	16	16	16	16	13	12	13	12	0	0	0	0	0	0	1	0	0	0	0	1	0	1	1	1
E7EQL8;Q96RT7;H7C358	E7EQL8;Q96RT7	5;5;1	5;5;1	5;5;1	Gamma-tubulin complex component 6	TUBGCP6	;	3	5	5	5	0	1	0	0	0	1	0	0	0	0	1	0	1	2	0	1	0	0	2	0	0	2	0	1	0	0	0	1	0	0	0	0	1	0	1	2	0	1
E7EQR8;Q9GZM5;D6RFI3;D6RGY8;H0Y9A1;D6RBQ1;D6RA04;D6RAY4	E7EQR8;Q9GZM5;D6RFI3	9;9;7;3;3;1;1;1	9;9;7;3;3;1;1;1	9;9;7;3;3;1;1;1	Protein YIPF3;Protein YIPF3, 36 kDa form III	YIPF3	;;	8	9	9	9	0	8	6	8	7	7	7	4	5	8	5	0	4	6	7	6	5	7	8	4	6	6	0	8	6	8	7	7	7	4	5	8	5	0	4	6	7	6
E7EQT4;Q9UKV3;G3V3T3;A0A087WYN3	E7EQT4;Q9UKV3	60;59;6;1	1;0;0;0	1;0;0;0	Apoptotic chromatin condensation inducer in the nucleus	ACIN1	;	4	60	1	1	6	32	34	42	42	30	30	32	32	38	37	1	35	38	15	16	12	9	33	33	39	32	0	0	0	1	0	0	1	0	0	0	0	0	1	1	0	0
E7EQY4;E7EV10;Q9BTC8;D6W5A2;E9PCS8;E9PF88	E7EQY4;E7EV10;Q9BTC8;D6W5A2;E9PCS8	25;25;25;22;19;3	12;12;12;11;6;1	12;12;12;11;6;1	Metastasis-associated protein MTA3	MTA3	;;;;	6	25	12	12	12	0	10	9	14	11	6	10	12	8	12	13	1	14	16	17	13	18	14	14	13	12	7	0	4	6	8	5	3	5	5	4	8	7	0	4	9	9
E7EQZ4;Q16637;B4DP61;A0A0G2JRX5;A0A0G2JRY6;H0YBZ9;A0A0G2JQN8	E7EQZ4;Q16637;B4DP61	11;11;8;3;3;2;1	11;11;8;3;3;2;1	11;11;8;3;3;2;1	Survival motor neuron protein	SMN1;SMN2	;;	7	11	11	11	0	8	7	8	6	5	6	2	6	6	6	0	6	10	9	10	10	9	9	4	6	6	0	8	7	8	6	5	6	2	6	6	6	0	6	10	9	10
E7ER35;E9PC03;P43356	E7ER35;E9PC03;P43356	1;1;1	1;1;1	1;1;1	Melanoma-associated antigen 2	MAGEA2B;MAGEA2	;;	3	1	1	1	0	0	0	0	0	0	0	0	1	0	0	0	0	0	0	0	0	0	0	0	0	0	0	0	0	0	0	0	0	0	1	0	0	0	0	0	0	0
E7ER44;P02788;E7EQB2;C9JCF5	E7ER44;P02788;E7EQB2	47;47;46;9	47;47;46;9	43;43;42;9	Lactotransferrin;Lactoferricin-H;Kaliocin-1;Lactoferroxin-A;Lactoferroxin-B;Lactoferroxin-C	LTF	;;	4	47	47	43	0	1	1	2	1	0	0	0	1	0	0	6	21	14	17	17	19	18	1	29	39	24	0	1	1	2	1	0	0	0	1	0	0	6	21	14	17	17
E7ERI8;E7EW49;E3W994;J3KR49;A0A0U1RQI6;O75122;B3KR06;E7ENG2;C9J668;D6RBU8;H7C4I5;H7C5M8;H7C4X8	E7ERI8;E7EW49;E3W994;J3KR49;A0A0U1RQI6;O75122	33;33;32;31;31;31;11;11;6;6;5;5;3	33;33;32;31;31;31;11;11;6;6;5;5;3	27;27;26;25;25;25;11;11;6;6;4;3;2	CLIP-associating protein 2	CLASP2	;;;;;	13	33	33	27	2	10	11	9	12	7	4	11	11	11	8	1	6	16	14	13	14	10	13	9	8	11	2	10	11	9	12	7	4	11	11	11	8	1	6	16	14	13
E7ERK9;Q9UI10;A0A087WW69;F8W8L6	E7ERK9;Q9UI10	21;21;10;8	21;21;10;8	1;1;1;1	Translation initiation factor eIF-2B subunit delta	EIF2B4	;	4	21	21	1	9	6	13	13	13	9	11	12	12	8	13	10	4	12	14	16	15	10	10	11	9	9	9	6	13	13	13	9	11	12	12	8	13	10	4	12	14	16
E7ERS3;Q86VM9;H3BRH3;H3BP01;H3BPD0;H3BRN6	E7ERS3;Q86VM9	33;32;8;8;4;2	33;32;8;8;4;2	33;32;8;8;4;2	Zinc finger CCCH domain-containing protein 18	ZC3H18	;	6	33	33	33	1	18	15	17	15	11	14	13	14	16	16	0	18	16	14	13	21	20	16	15	19	14	1	18	15	17	15	11	14	13	14	16	16	0	18	16	14	13
E7ERY9;A0A0U1RQU3;H0YHH6;H0YDG5;H7BZS8;H7BY13	E7ERY9	27;7;5;1;1;1	1;0;0;0;0;0	1;0;0;0;0;0	Calcium-transporting ATPase	ATP2B1		6	27	1	1	0	11	14	12	13	11	9	10	10	9	14	0	12	10	6	8	10	9	8	12	10	10	0	0	0	0	0	0	1	0	0	0	0	0	0	0	0	0
E7ESG2;Q9HAW4	E7ESG2;Q9HAW4	3;3	3;3	3;3	Claspin	CLSPN	;	2	3	3	3	0	1	0	1	1	0	0	0	0	1	1	0	1	0	0	0	0	0	0	0	0	0	0	1	0	1	1	0	0	0	0	1	1	0	1	0	0	0
E7ESL0;J3KQY1;Q9NWU5	E7ESL0;J3KQY1;Q9NWU5	11;11;11	11;11;11	11;11;11	39S ribosomal protein L22, mitochondrial	MRPL22	;;	3	11	11	11	0	5	6	7	6	5	4	6	5	6	6	0	5	6	7	5	8	5	6	6	5	6	0	5	6	7	6	5	4	6	5	6	6	0	5	6	7	5
E7ESP4;E7EMF1;E9PB77;D6RG08	E7ESP4;E7EMF1;E9PB77	18;15;11;2	1;1;1;0	1;1;1;0		ITGA2	;;	4	18	1	1	0	7	7	9	7	8	6	8	9	8	8	0	8	10	6	10	8	8	8	11	10	8	0	1	1	1	1	0	1	1	1	1	1	0	1	1	1	1
E7EST9;E7ESU0;B5MEG5	E7EST9;E7ESU0;B5MEG5	16;15;15	16;15;15	1;1;0	Ubiquitin carboxyl-terminal hydrolase	USP19	;;	3	16	16	1	0	5	4	3	4	3	4	4	1	2	2	0	8	5	4	6	6	6	3	4	4	2	0	5	4	3	4	3	4	4	1	2	2	0	8	5	4	6
E7ESW6;Q6ZQQ6	E7ESW6;Q6ZQQ6	6;6	6;6	6;6	WD repeat-containing protein 87	WDR87	;	2	6	6	6	0	1	1	1	1	1	1	1	2	1	3	0	2	2	1	2	0	0	1	2	1	1	0	1	1	1	1	1	1	1	2	1	3	0	2	2	1	2
E7ESY4;Q13330;H0Y4T7;F8W9Y9;H7C3F3;H0YIT0	E7ESY4;Q13330;H0Y4T7	28;28;19;9;2;1	24;24;17;9;1;1	20;20;15;9;1;0	Metastasis-associated protein MTA1	MTA1	;;	6	28	24	20	13	4	13	11	13	11	10	11	13	8	11	6	6	15	11	10	10	9	8	9	8	9	10	4	11	10	11	9	8	9	9	7	9	4	5	12	10	7
E7ESZ3;H7BXC7;Q9H7P9	E7ESZ3;H7BXC7;Q9H7P9	2;2;2	2;2;2	2;2;2	Pleckstrin homology domain-containing family G member 2	PLEKHG2	;;	3	2	2	2	0	1	1	2	2	0	1	0	1	0	0	0	1	0	0	0	0	0	1	0	0	0	0	1	1	2	2	0	1	0	1	0	0	0	1	0	0	0
E7ET89;Q86UW9	E7ET89;Q86UW9	1;1	1;1	1;1	Probable E3 ubiquitin-protein ligase DTX2	DTX2	;	2	1	1	1	1	0	0	0	0	0	0	0	0	0	0	1	0	0	0	0	0	0	0	0	0	0	1	0	0	0	0	0	0	0	0	0	0	1	0	0	0	0
E7ETA6;Q15154;A6NNN6;H0YBA1;E7EV93;E9PGW9;E5RGQ4	E7ETA6;Q15154;A6NNN6	19;19;18;8;5;4;3	19;19;18;8;5;4;3	19;19;18;8;5;4;3	Pericentriolar material 1 protein	PCM1	;;	7	19	19	19	0	11	6	10	5	1	2	2	2	2	3	0	2	0	1	0	2	0	4	1	4	3	0	11	6	10	5	1	2	2	2	2	3	0	2	0	1	0
E7ETB3;Q9ULA0;E7EMB6;C9JBE1;F8WAN0;E5RJ35;C9J1E2;C9JRG3	E7ETB3;Q9ULA0;E7EMB6;C9JBE1;F8WAN0	22;22;16;12;11;6;4;3	22;22;16;12;11;6;4;3	12;12;12;3;1;0;1;0	Aspartyl aminopeptidase	DNPEP	;;;;	8	22	22	12	0	16	15	13	16	13	9	9	11	14	13	0	11	12	13	12	13	14	13	13	12	11	0	16	15	13	16	13	9	9	11	14	13	0	11	12	13	12
E7ETT1;E9PEC3;E7ETT4;E7EUY3;E9PDR0;C9JQS9;E7EX59;P05166;F8WBI9;E7ENC1;C9JVY9	E7ETT1;E9PEC3;E7ETT4;E7EUY3;E9PDR0;C9JQS9;E7EX59;P05166;F8WBI9	8;7;7;7;7;7;7;7;4;2;1	8;7;7;7;7;7;7;7;4;2;1	8;7;7;7;7;7;7;7;4;2;1	Propionyl-CoA carboxylase beta chain, mitochondrial	PCCB	;;;;;;;;	11	8	8	8	3	0	2	1	5	0	3	0	3	1	3	1	0	1	1	0	1	2	0	2	1	2	3	0	2	1	5	0	3	0	3	1	3	1	0	1	1	0
E7ETU5;F6Y5H0;P29558;E7EPF2;C9J9B2;F8W1T6;C9JIJ9;A0A1B0GUW5;Q15434;Q6XE24	E7ETU5;F6Y5H0;P29558;E7EPF2	4;4;4;3;1;1;1;1;1;1	4;4;4;3;1;1;1;1;1;1	4;4;4;3;1;1;1;1;1;1	RNA-binding motif, single-stranded-interacting protein 1	RBMS1	;;;	10	4	4	4	0	2	3	3	3	2	2	1	2	2	3	0	3	3	3	2	3	3	2	2	1	2	0	2	3	3	3	2	2	1	2	2	3	0	3	3	3	2
H0Y9G6;E7ETU7;P09001;D6RC14;E9PF06;D6RBQ5	H0Y9G6;E7ETU7;P09001;D6RC14;E9PF06	11;11;11;7;6;1	11;11;11;7;6;1	11;11;11;7;6;1	39S ribosomal protein L3, mitochondrial	MRPL3	;;;;	6	11	11	11	0	5	4	7	5	7	4	4	5	6	5	0	3	6	9	5	6	5	5	5	2	5	0	5	4	7	5	7	4	4	5	6	5	0	3	6	9	5
J3KQ96;E7ETY2;H0YA99;H0YAB7	J3KQ96;E7ETY2	51;51;5;4	2;2;0;0	2;2;0;0		TCOF1	;	4	51	2	2	1	23	30	32	24	28	31	28	30	30	28	0	24	27	6	10	7	9	29	27	26	26	0	0	0	1	0	1	1	1	0	0	1	0	1	0	0	0
E7ETZ4;Q9Y6E2;B5MCH7;Q75MG1;B5MCE7;E9PFD4;E7EMS9;C9JF98;E9PFE3;F8WDX8	E7ETZ4;Q9Y6E2;B5MCH7;Q75MG1;B5MCE7;E9PFD4	30;30;24;21;18;15;13;11;9;8	28;28;22;20;17;14;12;10;9;8	28;28;22;20;17;14;12;10;9;8	Basic leucine zipper and W2 domain-containing protein 2	BZW2	;;;;;	10	30	28	28	0	19	22	20	23	20	14	21	23	23	23	0	15	13	19	20	19	20	16	16	14	14	0	18	21	19	21	19	13	20	22	22	22	0	13	11	17	18
E7EU96;P68400;Q8NEV1;A0A087WY74;V9GYA2;V9GY80;V9GYW6	E7EU96;P68400;Q8NEV1	20;20;16;4;3;3;1	20;20;16;4;3;3;1	20;20;16;4;3;3;1	Casein kinase II subunit alpha;Casein kinase II subunit alpha 3	CSNK2A1;CSNK2A3	;;	7	20	20	20	2	13	15	15	15	15	12	14	10	14	15	0	11	12	12	12	14	14	9	14	12	13	2	13	15	15	15	15	12	14	10	14	15	0	11	12	12	12
E7EUI8;E7EM57	E7EUI8;E7EM57	40;37	1;1	1;1	Glucose-6-phosphate 1-dehydrogenase	G6PD	;	2	40	1	1	25	24	30	31	26	27	26	26	27	26	27	28	24	27	34	31	30	28	36	31	31	31	1	0	1	1	0	0	0	0	0	0	0	1	0	1	1	1
20;1471521;1471522;1471523;1471524;1471525;1471526;1471527;1471528;1471529;1471530;1471531;1471532;1471533;1471534;1471535;1471536;1471537;1471538;1471539;1471540;1471541;1471542;1471543;1471544;1471545;1471546;1471547;1471548;1471549;1471550;1471551;1471552;1471553;1471554;1471555;1471556;1471557;1471558;1471559;1471560;1471561;1471562;1471563;1471564;1471565;1471566;1471567;1471568;1471569;1471…	57659;222054;258275;258361;296903;333966;334004;334005;344413;344419;383345;383419;383567;424683;431977;513376;519965;750917;860829;950004;950122;969187;1011020;1118323;1198112;1265046;1295609;1345268;1400330;1447998;1448063;1448115;1471550;1471708;1628516;1690639;1774431;1985535;1985537;2162608	1588;1589;1590;1591;1592;1593;1594;1595	37;125;159;208;213;261;268;274
E7EUU4;C9K073;C9J2Z7;H7C044;H7C0V6;C9JHW9;C9JIH5;C9JWH9	E7EUU4	105;38;37;16;9;5;2;2	105;38;37;16;9;5;2;2	0;0;0;0;0;0;0;0		EIF4G1		8	105	105	0	20	68	69	76	74	64	64	72	69	69	71	13	75	72	36	43	40	44	67	68	69	60	20	68	69	76	74	64	64	72	69	69	71	13	75	72	36	43
E7EV01;O15484	E7EV01;O15484	2;2	2;2	2;2	Calpain-5	CAPN5	;	2	2	2	2	0	0	0	0	1	1	0	1	0	0	0	0	0	0	0	0	0	1	0	0	0	0	0	0	0	0	1	1	0	1	0	0	0	0	0	0	0	0
E7EV12;E7EWK4;E7EX05;C9JQT6;E7ESA1;E7ESZ1;E7ETV8;C9J875;C9JXE0;C9J583;F8WF30	E7EV12;E7EWK4;E7EX05;C9JQT6;E7ESA1;E7ESZ1;E7ETV8	11;9;9;7;7;7;6;4;3;1;1	1;1;1;1;1;1;0;1;1;1;1	1;1;1;1;1;1;0;1;1;1;1		IPO5	;;;;;;	11	11	1	1	1	6	4	4	5	6	4	5	6	4	6	1	7	8	7	6	7	7	6	5	7	7	0	0	0	0	0	0	0	0	1	0	1	0	0	0	0	0
E7EVB6;O60941;E9PEY4;E9PE76;E7ES64;F8W9U0	E7EVB6;O60941;E9PEY4	7;7;6;1;1;1	3;3;2;1;1;1	3;3;2;1;1;1	Dystrobrevin;Dystrobrevin beta	DTNB	;;	6	7	3	3	2	1	1	1	0	0	0	2	0	1	1	5	0	1	0	0	0	1	3	0	1	1	1	0	0	0	0	0	0	0	0	0	0	3	0	0	0	0
E7EVC7;Q676U5;C9J1B2;C9JAY7;C9J8C6;C9JK97	E7EVC7;Q676U5	21;21;6;4;3;3	21;21;6;4;3;3	21;21;6;4;3;3	Autophagy-related protein 16-1	ATG16L1	;	6	21	21	21	10	0	10	11	8	5	5	9	7	8	9	9	0	11	10	9	7	10	7	5	8	3	10	0	10	11	8	5	5	9	7	8	9	9	0	11	10	9
E7EVG6;Q5VV67	E7EVG6;Q5VV67	1;1	1;1	1;1	Peroxisome proliferator-activated receptor gamma coactivator-related protein 1	PPRC1	;	2	1	1	1	0	0	0	0	0	0	1	0	0	0	0	0	0	0	0	0	0	0	0	0	0	0	0	0	0	0	0	0	1	0	0	0	0	0	0	0	0	0
E7EVH9;Q08623	E7EVH9;Q08623	7;7	7;7	7;7	Pseudouridine-5-phosphatase	HDHD1	;	2	7	7	7	0	2	4	3	2	2	3	2	3	2	3	0	2	2	3	1	3	2	1	2	2	1	0	2	4	3	2	2	3	2	3	2	3	0	2	2	3	1
E7EVJ3;P52848	E7EVJ3;P52848	3;3	3;3	2;2	Bifunctional heparan sulfate N-deacetylase/N-sulfotransferase 1;Heparan sulfate N-deacetylase 1;Heparan sulfate N-sulfotransferase 1	NDST1	;	2	3	3	2	0	1	0	0	0	0	0	0	0	0	0	0	1	1	1	0	0	0	0	0	0	0	0	1	0	0	0	0	0	0	0	0	0	0	1	1	1	0
E7EVJ5;Q96F07;H7C229;E7EW33;A0A087WWZ1;A0A087WTQ3;A0A087WVE1;A0A087WZL7;A0A087WV63;A0A0G2JRF5;A0A087WWY5	E7EVJ5;Q96F07;H7C229;E7EW33	29;28;22;20;10;9;8;2;1;1;1	5;5;2;2;3;3;3;1;0;0;0	5;5;2;2;3;3;3;1;0;0;0	Cytoplasmic FMR1-interacting protein 2	CYFIP2	;;;	11	29	5	5	1	16	12	10	17	11	15	15	16	14	12	1	17	20	18	17	21	19	17	14	15	19	0	2	0	0	1	0	1	1	1	0	0	0	0	2	3	1
E7EVY3;H0Y9H6;A0A0A0MR45;H0YD33	E7EVY3;H0Y9H6;A0A0A0MR45;H0YD33	41;34;27;27	1;1;1;1	1;1;1;1		CAST	;;;	4	41	1	1	4	20	16	16	18	17	13	20	15	14	17	6	24	23	23	26	21	24	23	24	23	18	0	0	0	1	1	0	0	1	0	0	0	0	1	0	0	1
E7EW05;Q9NVU7;F8W8T7;D6RIR5	E7EW05;Q9NVU7	21;21;6;2	21;21;6;2	15;15;0;0	Protein SDA1 homolog	SDAD1	;	4	21	21	15	8	1	8	5	10	3	2	4	5	4	6	3	6	9	9	9	5	4	5	2	1	5	8	1	8	5	10	3	2	4	5	4	6	3	6	9	9	9
E7EW20;Q9UM54;A0A0D9SGC1	E7EW20;Q9UM54;A0A0D9SGC1	68;68;67	1;1;1	1;1;1	Unconventional myosin-VI	MYO6	;;	3	68	1	1	17	37	28	30	34	29	27	29	32	31	31	11	39	47	41	48	41	41	35	37	35	32	0	0	0	0	0	0	0	0	0	0	0	0	0	1	0	1
E7EW84;Q8TAG9;F2Z3K0;B1AP46	E7EW84;Q8TAG9;F2Z3K0	15;15;8;4	15;15;8;4	13;13;7;4	Exocyst complex component 6	EXOC6	;;	4	15	15	13	3	3	1	5	3	3	5	3	3	3	7	0	4	4	2	6	3	4	5	2	1	4	3	3	1	5	3	3	5	3	3	3	7	0	4	4	2	6
E7EWC2;F5H7S7;Q13576;E9PDT6;D6R939	E7EWC2;F5H7S7;Q13576;E9PDT6	3;3;3;2;1	1;1;1;1;1	1;1;1;1;1	Ras GTPase-activating-like protein IQGAP2	IQGAP2	;;;	5	3	1	1	0	2	2	2	2	2	2	2	2	2	2	0	3	2	1	2	2	2	2	2	2	3	0	0	0	0	0	0	0	0	0	0	0	0	1	0	0	0
E7EWM1;Q15596	E7EWM1;Q15596	2;1	2;1	2;1	Nuclear receptor coactivator 2	NCOA2	;	2	2	2	2	0	2	0	0	0	0	0	0	1	0	0	0	1	0	0	0	0	0	0	1	0	0	0	2	0	0	0	0	0	0	1	0	0	0	1	0	0	0
F5H7K1;E7EWW0;Q7Z3J2;C9J7I2;H3BVG8;H3BV68;H3BTI5;I3L1U5;H3BRV8;H3BUS7;H3BNX2;F6S1J4	F5H7K1;E7EWW0;Q7Z3J2;C9J7I2;H3BVG8;H3BV68	17;17;17;13;10;9;2;1;1;1;1;1	17;17;17;13;10;9;2;1;1;1;1;1	17;17;17;13;10;9;2;1;1;1;1;1	UPF0505 protein C16orf62	C16orf62	;;;;;	12	17	17	17	0	6	3	4	3	5	6	3	6	6	6	0	4	5	2	2	3	5	1	1	0	5	0	6	3	4	3	5	6	3	6	6	6	0	4	5	2	2
E7EX17;P23588;F8VX11;F8VP89;F8W0K0;F8VSC7;F8VYE9;F8VRU1	E7EX17;P23588;F8VX11	61;61;35;21;14;14;10;7	61;61;35;21;14;14;10;7	58;58;32;21;14;14;10;7	Eukaryotic translation initiation factor 4B	EIF4B	;;	8	61	61	58	37	13	38	33	42	35	37	40	36	30	36	27	20	36	27	39	39	38	36	25	31	31	37	13	38	33	42	35	37	40	36	30	36	27	20	36	27	39
E7EX70	E7EX70	5	2	2		POLR1E		1	5	2	2	0	2	3	1	2	1	2	2	1	1	1	0	2	2	2	2	2	3	1	1	1	2	0	1	1	1	1	1	1	1	0	1	1	0	1	1	1	1
E7EX73	E7EX73	104	1	0		EIF4G1		1	104	1	0	20	68	68	75	73	63	63	71	68	67	69	13	73	71	36	43	40	43	66	67	67	59	0	0	0	0	0	0	0	0	0	0	0	0	0	0	0	0
E7EX90;Q14203;Q6AWB1;E7EWF7;C9JJD0;C9JZA4;C9JTE5;C9JJN7;C9JKG6;E9PCY0;C9J1B7;C9JUI8	E7EX90;Q14203;Q6AWB1	72;70;46;14;6;5;5;5;5;5;3;1	72;70;46;14;6;5;5;5;5;5;3;1	72;70;46;14;6;5;5;5;5;5;3;1	Dynactin subunit 1	DCTN1;DKFZp686E0752	;;	12	72	72	72	2	45	39	37	39	38	39	36	39	45	38	2	48	47	50	46	50	47	43	39	45	44	2	45	39	37	39	38	39	36	39	45	38	2	48	47	50	46
E7EXA6;Q8WVB6;A0A0D9SF58;F8WCC1;H0Y7D3	E7EXA6;Q8WVB6;A0A0D9SF58	24;24;21;8;4	23;23;21;8;4	23;23;21;8;4	Chromosome transmission fidelity protein 18 homolog	CHTF18	;;	5	24	23	23	0	12	9	9	9	9	6	8	10	8	8	0	10	12	9	9	10	9	10	11	11	13	0	12	9	9	9	9	6	7	9	8	8	0	10	12	8	9
E9PAK5;O75064	E9PAK5;O75064	1;1	1;1	1;1	DENN domain-containing protein 4B	DENND4B	;	2	1	1	1	0	0	0	0	0	0	1	0	0	0	0	0	0	1	0	0	1	1	0	0	0	0	0	0	0	0	0	0	1	0	0	0	0	0	0	1	0	0
F8VZJ2;H0YHX9;Q13765;E9PAV3;F8W0W4;F8W1N5;F8VNW4;F8VZ58	F8VZJ2;H0YHX9;Q13765;E9PAV3;F8W0W4;F8W1N5;F8VNW4	10;10;10;10;8;6;6;3	10;10;10;10;8;6;6;3	8;8;8;8;6;4;4;1	Nascent polypeptide-associated complex subunit alpha;Nascent polypeptide-associated complex subunit alpha, muscle-specific form	NACA	;;;;;;	8	10	10	8	1	7	7	7	7	6	8	8	7	6	6	0	5	7	7	8	8	8	8	8	8	6	1	7	7	7	7	6	8	8	7	6	6	0	5	7	7	8
E9PB61	E9PB61	13	2	2		ALYREF		1	13	2	2	0	8	6	7	9	8	6	6	5	8	8	0	8	9	9	7	6	6	9	7	7	6	0	1	0	0	1	0	0	0	0	0	0	0	1	2	0	0
F6PQP6;E9PBC1;O95208;I3L2B2;I3L356;I3L2H1;J3KSF8;J3KTF6;J3KSA6;J3KSC7;J3QLN2	F6PQP6;E9PBC1;O95208;I3L2B2	10;10;10;9;3;3;1;1;1;1;1	9;9;9;8;3;3;1;1;1;1;1	9;9;9;8;3;3;1;1;1;1;1	Epsin-2	EPN2	;;;	11	10	9	9	4	0	4	2	3	1	3	2	2	2	3	3	0	0	5	4	5	7	2	2	3	3	4	0	4	2	3	1	2	2	2	2	3	3	0	0	5	3
E9PBG7;D6R938;E9PF82;Q13557;H0Y9J2;H0Y9C2;Q9UQM7	E9PBG7;D6R938;E9PF82;Q13557;H0Y9J2	17;16;16;16;9;7;4	17;16;16;16;9;7;4	12;11;11;11;8;4;0	Calcium/calmodulin-dependent protein kinase type II subunit delta	CAMK2D	;;;;	7	17	17	12	3	11	11	12	10	9	8	8	9	9	11	2	7	10	9	8	8	8	7	5	8	6	3	11	11	12	10	9	8	8	9	9	11	2	7	10	9	8
E9PC15;Q53H12;A0A0G2JLG5;E9PG39;A0A0G2JLD0	E9PC15;Q53H12;A0A0G2JLG5;E9PG39	14;14;8;8;2	14;14;8;8;2	14;14;8;8;2	Acylglycerol kinase, mitochondrial	AGK	;;;	5	14	14	14	0	5	8	4	5	9	7	7	6	5	6	0	6	3	5	5	6	4	4	6	4	6	0	5	8	4	5	9	7	7	6	5	6	0	6	3	5	5
E9PC69;E7ETY4;Q7KZI7;F5H4F6;F5H6N2;K7EN95;K7EK17;K7EKG8;F5H4J8	E9PC69;E7ETY4;Q7KZI7	29;27;27;6;5;2;1;1;1	29;27;27;6;5;2;1;1;1	22;20;20;4;4;0;0;0;1	Serine/threonine-protein kinase MARK2	MARK2	;;	9	29	29	22	11	4	9	9	13	5	7	8	7	7	8	11	4	14	11	13	10	10	9	9	5	9	11	4	9	9	13	5	7	8	7	7	8	11	4	14	11	13
E9PCH4;Q8TEU7;D6RE77;B7Z7Y1	E9PCH4;Q8TEU7;D6RE77;B7Z7Y1	4;4;3;3	4;4;3;3	4;4;3;3	Rap guanine nucleotide exchange factor 6	RAPGEF6	;;;	4	4	4	4	0	2	0	2	0	1	0	1	1	0	1	0	0	3	0	1	0	0	1	1	0	0	0	2	0	2	0	1	0	1	1	0	1	0	0	3	0	1
E9PD50;Q92540;B1ALB4;D6RAD0;E9PEK3	E9PD50;Q92540;B1ALB4	6;6;5;1;1	6;6;5;1;1	6;6;5;1;1	Protein SMG7	SMG7	;;	5	6	6	6	0	4	3	3	2	0	1	1	2	1	2	0	1	1	3	2	0	0	1	0	1	1	0	4	3	3	2	0	1	1	2	1	2	0	1	1	3	2
E9PDF6;O43795;E7EQD9;H7C2Y7;C9JYW1;C9JUP5;A0A0U1RRI3;C9K0I9	E9PDF6;O43795	52;52;14;13;9;7;4;2	52;52;14;13;9;7;4;2	48;48;12;13;7;6;4;2	Unconventional myosin-Ib	MYO1B	;	8	52	52	48	10	17	22	26	23	21	19	22	23	24	24	13	26	26	33	27	23	27	29	24	20	22	10	17	22	26	23	21	19	22	23	24	24	13	26	26	33	27
E9PDJ9;E7EPK0;H0Y8P3;D6RD46;Q9UPQ0;Q6NVB9	E9PDJ9;E7EPK0;H0Y8P3;D6RD46;Q9UPQ0	8;6;6;6;6;1	8;6;6;6;6;1	2;0;0;0;0;1	LIM and calponin homology domains-containing protein 1	LIMCH1	;;;;	6	8	8	2	0	2	1	1	0	0	1	1	0	0	0	0	3	1	0	0	1	1	1	0	0	0	0	2	1	1	0	0	1	1	0	0	0	0	3	1	0	0
E9PDL4;Q05084;B9ZVM7;Q6LCR0;E7ENI6;C9J3Y4;C9IZC7;F8WET5;Q6LCT9;C9J8Y3;F8WBQ1;Q8NDH6	E9PDL4;Q05084;B9ZVM7;Q6LCR0;E7ENI6	8;8;4;4;4;2;1;1;1;1;1;1	8;8;4;4;4;2;1;1;1;1;1;1	8;8;4;4;4;2;1;1;1;1;1;1	Islet cell autoantigen 1	ICA1	;;;;	12	8	8	8	3	0	1	1	1	2	3	3	1	2	2	4	0	2	2	3	2	2	0	2	2	0	3	0	1	1	1	2	3	3	1	2	2	4	0	2	2	3
E9PDP5;H3BLS9;H7C2F5;D6RHC4	E9PDP5	32;14;13;11	1;1;0;0	1;1;0;0		ANKHD1		4	32	1	1	12	16	17	19	19	11	13	10	8	10	9	8	8	9	8	8	5	7	10	8	7	5	1	0	1	0	0	0	0	0	0	0	0	0	0	0	0	0
E9PEM5;H0Y9N9	E9PEM5	31;1	1;0	0;0		LRBA		2	31	1	0	0	8	4	4	5	2	7	4	5	10	2	0	1	2	0	1	0	1	17	1	5	4	0	1	0	1	1	0	0	0	0	1	1	0	0	0	0	0
Q5JWQ2;Q5JWQ6;E9PEP6;O14786	Q5JWQ2;Q5JWQ6;E9PEP6;O14786	1;1;1;1	1;1;1;1	1;1;1;1	Neuropilin-1	NRP1	;;;	4	1	1	1	0	1	1	1	1	0	1	0	0	0	0	0	0	0	0	0	0	0	0	0	0	0	0	1	1	1	1	0	1	0	0	0	0	0	0	0	0	0
E9PER6;O15530;Q6A1A2;H3BQ10;H3BPW1	E9PER6;O15530;Q6A1A2	20;20;14;5;1	20;20;14;5;1	20;20;14;5;1	3-phosphoinositide-dependent protein kinase 1;Putative 3-phosphoinositide-dependent protein kinase 2	PDPK1;PDPK2P	;;	5	20	20	20	11	0	9	9	9	7	8	8	8	10	12	10	0	9	11	11	10	10	7	13	8	9	11	0	9	9	9	7	8	8	8	10	12	10	0	9	11	11
E9PF19;Q9Y4P3;Q96E41;A0A087WXC6;F8WDI9;F8WCR3	E9PF19;Q9Y4P3;Q96E41	12;12;11;4;3;2	12;12;11;4;3;2	12;12;11;4;3;2	Transducin beta-like protein 2	TBL2	;;	6	12	12	12	0	4	1	4	4	7	4	2	1	2	5	0	3	2	1	3	6	1	3	4	5	3	0	4	1	4	4	7	4	2	1	2	5	0	3	2	1	3
E9PFK9;Q9UJ41;Q3HKR1;A0A0A0MSJ3;V9GYI8;E9PHB8	E9PFK9;Q9UJ41;Q3HKR1;A0A0A0MSJ3	16;16;11;9;2;1	16;16;11;9;2;1	16;16;11;9;2;1	Rab5 GDP/GTP exchange factor	RABGEF1	;;;	6	16	16	16	8	1	6	10	6	4	8	6	5	5	4	6	0	4	6	8	3	6	6	4	7	7	8	1	6	10	6	4	8	6	5	5	4	6	0	4	6	8
E9PFN4;A0A0A0MST8;Q9Y6M7;C9JRP1	E9PFN4;A0A0A0MST8;Q9Y6M7;C9JRP1	16;15;15;14	16;15;15;14	5;5;4;4	Anion exchange protein;Sodium bicarbonate cotransporter 3	SLC4A7	;;;	4	16	16	5	0	4	5	5	7	4	5	4	4	3	4	0	3	4	3	4	4	3	3	9	8	3	0	4	5	5	7	4	5	4	4	3	4	0	3	4	3	4
E9PFP8;P57721;J3QT27;F8VTZ0;H3BSP4;C9K0A2;F8WC71;C9IZV9;C9J7A9;C9JSA6;C9J5V4;C9JTY5;C9JZY3;C9J0A4;F6TJN8;P57723	E9PFP8;P57721;J3QT27;F8VTZ0	10;10;9;5;3;2;2;2;2;2;2;2;2;2;2;2	2;2;1;0;0;0;0;0;0;0;0;0;0;0;0;0	1;1;1;0;0;0;0;0;0;0;0;0;0;0;0;0	Poly(rC)-binding protein 3	PCBP3;PCBP2	;;;	16	10	2	1	2	8	7	5	6	6	7	6	6	7	7	0	9	7	7	8	8	9	7	8	7	8	0	1	0	0	1	0	1	0	0	1	0	0	1	1	1	1
E9PG40;P05067;H7C0V9;A0A0A0MRG2	E9PG40;P05067;H7C0V9;A0A0A0MRG2	2;2;1;1	2;2;1;1	2;2;1;1	Amyloid beta A4 protein;N-APP;Soluble APP-alpha;Soluble APP-beta;C99;Beta-amyloid protein 42;Beta-amyloid protein 40;C83;P3(42);P3(40);C80;Gamma-secretase C-terminal fragment 59;Gamma-secretase C-terminal fragment 57;Gamma-secretase C-terminal fragment 50;C31	APP	;;;	4	2	2	2	0	0	0	0	0	1	0	0	0	0	0	0	1	0	0	0	0	0	0	0	0	0	0	0	0	0	0	1	0	0	0	0	0	0	1	0	0	0
E9PGC0;P20936	E9PGC0;P20936	20;20	20;20	20;20	Ras GTPase-activating protein 1	RASA1	;	2	20	20	20	0	5	6	6	5	3	2	2	7	5	3	0	7	9	7	5	11	7	2	3	5	5	0	5	6	6	5	3	2	2	7	5	3	0	7	9	7	5
Q5TG12;E9PGC5;H0YDP9;H0Y6P5;E9PRW2;H0Y6V4;A0A0G2JQF6	Q5TG12;E9PGC5	11;11;2;2;1;1;1	1;1;0;1;0;0;0	1;1;0;1;0;0;0	Protein-tyrosine-phosphatase	PTPRK	;	7	11	1	1	0	4	2	2	3	0	1	0	0	1	0	1	3	2	2	1	1	4	0	0	0	1	0	1	0	1	0	0	0	0	0	0	0	0	0	0	0	0
E9PGM1;C9J987	E9PGM1	104;1	1;1	1;1		EIF4G1		2	104	1	1	20	69	68	76	73	64	63	72	68	67	69	13	73	71	36	43	40	43	66	67	67	59	0	1	0	1	0	1	0	1	0	0	0	0	0	0	0	0
E9PGN6;Q9UI43	E9PGN6;Q9UI43	3;3	3;3	3;3	rRNA methyltransferase 2, mitochondrial	FTSJ2	;	2	3	3	3	0	1	1	1	0	1	1	2	0	0	1	0	0	0	1	0	0	0	0	0	0	0	0	1	1	1	0	1	1	2	0	0	1	0	0	0	1	0
E9PGQ0;Q96H78	E9PGQ0;Q96H78	2;2	2;2	2;2	Solute carrier family 25 member 44	SLC25A44	;	2	2	2	2	0	0	0	0	0	0	0	1	0	0	0	0	2	0	1	0	0	0	0	0	0	0	0	0	0	0	0	0	0	1	0	0	0	0	2	0	1	0
E9PGT1;Q15631;H7C1D4;A0A0J9YVW2	E9PGT1;Q15631;H7C1D4	20;20;11;2	20;20;11;2	20;20;11;2	Translin	TSN	;;	4	20	20	20	0	9	9	13	12	10	13	14	12	11	14	0	11	11	10	8	7	9	8	13	11	10	0	9	9	13	12	10	13	14	12	11	14	0	11	11	10	8
E9PGT3;Q15418;E9PAN7;E9PMM7;Q5SVM6;D6R910;D6RHW7;Q5SVM7;D6RA62;D6RE03	E9PGT3;Q15418	27;27;6;5;5;4;3;3;2;1	27;27;6;5;5;4;3;3;2;1	19;19;3;1;4;0;0;3;0;0	Ribosomal protein S6 kinase;Ribosomal protein S6 kinase alpha-1	RPS6KA1	;	10	27	27	19	15	4	15	12	14	10	16	13	12	7	10	10	1	10	7	9	13	11	8	7	4	10	15	4	15	12	14	10	16	13	12	7	10	10	1	10	7	9
E9PGT6;Q99627;H7C3S9;F8WEF2	E9PGT6;Q99627;H7C3S9	7;7;4;2	7;7;4;2	7;7;4;2	COP9 signalosome complex subunit 8	COPS8	;;	4	7	7	7	0	5	6	6	6	6	7	7	7	6	7	0	5	4	5	5	6	4	6	5	5	6	0	5	6	6	6	6	7	7	7	6	7	0	5	4	5	5
E9PGZ1;E7EX44;C9J813;C9JEK3;C9JE79;F8WE61	E9PGZ1;E7EX44;C9J813	14;12;10;2;1;1	3;1;2;0;0;0	3;1;2;0;0;0		CALD1	;;	6	14	3	3	3	0	2	4	7	1	1	3	1	1	1	4	0	3	0	4	1	0	0	1	3	3	0	0	0	1	1	0	0	1	1	1	0	1	0	0	0	1
E9PHM6;F6QMI7;F8W9J4;Q03001;E7ETB9;A0A0U1RQJ2;Q6P0N6;H0YC82;Q5T0V7	E9PHM6;F6QMI7;F8W9J4;Q03001	10;10;10;10;4;4;3;1;1	10;10;10;10;4;4;3;1;1	10;10;10;10;4;4;3;1;1	Dystonin	DST	;;;	9	10	10	10	0	2	0	0	2	1	3	1	1	0	1	1	1	0	0	2	0	1	0	0	0	0	0	2	0	0	2	1	3	1	1	0	1	1	1	0	0	2
E9PHV4;O15514	E9PHV4;O15514	1;1	1;1	1;1	DNA-directed RNA polymerase II subunit RPB4	POLR2D	;	2	1	1	1	0	1	1	1	1	0	1	1	0	0	0	0	1	0	0	0	0	0	1	1	0	0	0	1	1	1	1	0	1	1	0	0	0	0	1	0	0	0
E9PHV5;P28290;E7EUL7;H7BZ26	E9PHV5;P28290;E7EUL7	5;5;4;2	5;5;4;2	5;5;4;2	Sperm-specific antigen 2	SSFA2	;;	4	5	5	5	0	3	1	1	1	1	0	2	1	2	2	0	0	0	0	1	0	1	0	0	0	1	0	3	1	1	1	1	0	2	1	2	2	0	0	0	0	1
E9PHY5;O43491;E9PK52;E9PII3;E9PQD2;Q6R5J7;E9PRG1;E9PIG0;H0Y5B0;E9PJP4;E9PQN0;Q6ZSX4;E9PMV8;E9PN54;E9PPC9;J3KT37;E9PMG5;A0A1B0GTF8;A8K968;A0A0A0MRA8;Q9Y2J2	E9PHY5;O43491;E9PK52;E9PII3	22;22;19;17;6;6;5;5;5;4;4;3;3;2;1;1;1;1;1;1;1	22;22;19;17;6;6;5;5;5;4;4;3;3;2;1;1;1;1;1;1;1	21;21;18;16;6;6;5;5;5;4;4;3;3;2;1;0;1;0;0;0;0	Band 4.1-like protein 2	EPB41L2	;;;	21	22	22	21	7	3	5	5	5	2	4	1	3	2	3	6	2	7	10	7	10	10	10	7	7	8	7	3	5	5	5	2	4	1	3	2	3	6	2	7	10	7
E9PHY8;Q8NDA8	E9PHY8;Q8NDA8	16;16	16;16	16;16	Maestro heat-like repeat-containing protein family member 1	MROH1	;	2	16	16	16	0	3	2	5	3	3	1	2	3	1	1	0	5	7	7	8	4	7	6	3	5	6	0	3	2	5	3	3	1	2	3	1	1	0	5	7	7	8
E9PI08;Q9Y256;E9PPV9;E9PKA7	E9PI08;Q9Y256	3;3;1;1	3;3;1;1	3;3;1;1	CAAX prenyl protease 2	RCE1	;	4	3	3	3	0	0	0	1	1	0	0	0	0	0	0	0	1	1	0	2	1	2	2	3	2	1	0	0	0	1	1	0	0	0	0	0	0	0	1	1	0	2
U3KQ69;E9PI62;Q9BT17;E7EVK2	U3KQ69;E9PI62;Q9BT17;E7EVK2	4;4;4;3	4;4;4;3	4;4;4;3	Mitochondrial GTPase 1;Mitochondrial ribosome-associated GTPase 1	MTG1	;;;	4	4	4	4	0	1	0	0	0	0	1	1	1	0	0	0	3	2	1	1	0	0	0	0	1	1	0	1	0	0	0	0	1	1	1	0	0	0	3	2	1	1
E9PI86	E9PI86	14	1	1		NASP		1	14	1	1	6	6	9	8	8	7	7	8	5	8	7	4	7	9	9	9	8	9	10	8	8	7	0	0	0	0	0	0	0	0	0	0	0	0	0	0	0	0
E9PIA0;Q9BUB5;E9PMM8;Q7Z319	E9PIA0;Q9BUB5;E9PMM8;Q7Z319	2;2;1;1	2;2;1;1	2;2;1;1	MAP kinase-interacting serine/threonine-protein kinase 1	MKNK1;DKFZp686E14208	;;;	4	2	2	2	0	1	2	1	0	0	1	1	1	1	1	0	0	1	0	1	1	1	0	0	0	0	0	1	2	1	0	0	1	1	1	1	1	0	0	1	0	1
E9PIE4	E9PIE4	13	1	1		MTCH2		1	13	1	1	0	9	6	7	8	7	7	9	7	9	7	0	9	7	8	9	8	7	6	8	9	8	0	0	0	1	1	0	0	1	0	1	0	0	0	0	0	0
E9PIG5;O00212	E9PIG5;O00212	2;2	2;2	2;2	Rho-related GTP-binding protein RhoD	RHOD	;	2	2	2	2	0	1	1	1	1	0	0	0	0	0	1	0	0	0	0	0	0	0	0	0	0	0	0	1	1	1	1	0	0	0	0	0	1	0	0	0	0	0
E9PM70;E9PIJ2;E9PQU0;Q8N8Q1	E9PM70;E9PIJ2;E9PQU0;Q8N8Q1	1;1;1;1	1;1;1;1	1;1;1;1	Cytochrome b561 domain-containing protein 1	CYB561D1	;;;	4	1	1	1	0	0	0	0	0	0	0	0	0	0	0	0	1	0	1	0	0	1	0	1	1	1	0	0	0	0	0	0	0	0	0	0	0	0	1	0	1	0
E9PKN9;E9PS55;E9PMW4;E9PQ46;E9PIN5;E9PIK4;U3KQ32;E9PKZ4;E9PPM1;O14683;E9PN66;E9PNB3;E9PMY0	E9PKN9;E9PS55;E9PMW4;E9PQ46;E9PIN5;E9PIK4;U3KQ32;E9PKZ4;E9PPM1;O14683;E9PN66;E9PNB3;E9PMY0	4;4;4;4;4;4;4;4;4;4;3;2;2	4;4;4;4;4;4;4;4;4;4;3;2;2	4;4;4;4;4;4;4;4;4;4;3;2;2	Tumor protein p53-inducible protein 11	TP53I11	;;;;;;;;;;;;	13	4	4	4	0	0	0	2	0	2	1	0	0	0	0	0	0	0	0	0	0	0	0	2	0	0	0	0	0	2	0	2	1	0	0	0	0	0	0	0	0	0
E9PJ16;Q86UT8	E9PJ16;Q86UT8	1;1	1;1	1;1	Coiled-coil domain-containing protein 84	CCDC84	;	2	1	1	1	0	0	0	0	0	0	0	1	0	0	0	0	1	1	0	0	0	0	0	0	0	0	0	0	0	0	0	0	0	1	0	0	0	0	1	1	0	0
E9PJ55;Q9NUJ3;R4GNF5;E9PP52;E9PMB0	E9PJ55;Q9NUJ3	5;4;1;1;1	5;4;1;1;1	5;4;1;1;1	T-complex protein 11-like protein 1	TCP11L1	;	5	5	5	5	2	0	3	2	2	1	1	1	1	1	1	1	0	2	1	1	1	2	1	1	1	1	2	0	3	2	2	1	1	1	1	1	1	1	0	2	1	1
E9PJD7;Q6ZMK1;E9PQ42	E9PJD7;Q6ZMK1	4;3;1	4;3;1	4;3;1	Cysteine and histidine-rich protein 1	CYHR1	;	3	4	4	4	0	1	2	0	1	0	0	0	0	0	0	0	1	0	0	0	1	0	0	0	0	0	0	1	2	0	1	0	0	0	0	0	0	0	1	0	0	0
E9PPD1;E9PJF5;H0YCF7;G5E9I4;Q9HCU9	E9PPD1;E9PJF5;H0YCF7;G5E9I4;Q9HCU9	1;1;1;1;1	1;1;1;1;1	1;1;1;1;1	Breast cancer metastasis-suppressor 1	BRMS1	;;;;	5	1	1	1	0	1	0	0	0	0	0	1	0	0	0	0	0	0	0	0	0	0	0	0	0	0	0	1	0	0	0	0	0	1	0	0	0	0	0	0	0	0
E9PMS5;E9PRT1;E9PJJ5;Q4G0X4;E9PK99	E9PMS5;E9PRT1;E9PJJ5;Q4G0X4;E9PK99	2;2;2;2;1	2;2;2;2;1	1;1;1;1;0	BTB/POZ domain-containing protein KCTD21	KCTD21	;;;;	5	2	2	1	0	1	1	1	1	0	1	1	0	1	1	0	1	1	1	1	0	1	1	1	1	1	0	1	1	1	1	0	1	1	0	1	1	0	1	1	1	1
E9PJK5;Q8N612	E9PJK5;Q8N612	2;2	2;2	2;2	FTS and Hook-interacting protein	FAM160A2	;	2	2	2	2	0	1	2	1	0	0	0	1	0	0	0	0	0	0	0	0	0	0	0	0	0	0	0	1	2	1	0	0	0	1	0	0	0	0	0	0	0	0
E9PJN1;O75676	E9PJN1;O75676	13;13	13;13	2;2	Ribosomal protein S6 kinase;Ribosomal protein S6 kinase alpha-4	RPS6KA4	;	2	13	13	2	4	2	2	2	2	3	2	4	3	4	5	2	4	8	5	3	1	4	2	3	2	3	4	2	2	2	2	3	2	4	3	4	5	2	4	8	5	3
E9PJN9	E9PJN9	2	1	1		RPS3		1	2	1	1	0	1	2	2	1	1	2	2	2	2	1	0	2	2	2	2	1	2	2	2	2	2	0	0	1	1	1	0	1	1	1	1	0	0	1	1	1	1
E9PJX4;B7Z493;F8VWL3;Q96M96;F8W1R0;E9PQT1;E9PNX0	E9PJX4;B7Z493;F8VWL3;Q96M96;F8W1R0	9;8;8;8;7;2;2	9;8;8;8;7;2;2	8;7;7;7;6;2;2	FYVE, RhoGEF and PH domain-containing protein 4	FGD4	;;;;	7	9	9	8	0	1	1	1	2	1	4	1	2	2	2	0	1	1	2	2	5	5	4	3	1	3	0	1	1	1	2	1	4	1	2	2	2	0	1	1	2	2
E9PK06;E9PK72;E9PKK3	E9PK06;E9PK72;E9PKK3	13;10;8	1;0;0	1;0;0		EEF1D	;;	3	13	1	1	2	10	11	9	11	11	9	10	12	11	10	0	10	10	11	11	11	12	11	11	11	10	0	1	1	1	1	1	1	1	1	1	1	0	1	0	1	1
E9PK54	E9PK54	21	1	1		HSPA8		1	21	1	1	16	13	18	17	17	18	16	18	17	18	18	15	14	18	18	17	19	18	20	17	17	18	0	0	0	0	1	1	0	0	0	1	1	0	0	1	1	0
37;1801738;1801739;1801740;1801741;1801742;1801743;1801744;1801745;1801746;1801747;1801748;1801749;1801750;1801751;1801752;1801753;1801754;1801755;1801756;1801757;1801758;1801759;1801760;1801761;1801762;1801763;1801764;1801765;1801766;1801767;1801768;1801769;1801770;1801771;1801772;1801773;1801774;1801775;1801776;1801777;1801778;1801779;1801780;1801781;1801782;1801783;1801784;1801785;1801786;1801…	269719;463259;589325;589556;801096;931610;1003191;1327810;1327880;1547951;1678078;1678664;1723101;1801731;1802056;1886469;2181248;2181438;2199164;2245403;2374062	1704;1705;1706;1707;1708	61;87;93;122;127
E9PS17;E9PK59;Q96KG9;E9PPN3;A0A0A0MQX4;H0YCI6;H0YDH0	E9PS17;E9PK59;Q96KG9;E9PPN3	25;25;25;20;9;7;2	25;25;25;20;9;7;2	25;25;25;20;9;7;2	N-terminal kinase-like protein	SCYL1	;;;	7	25	25	25	2	13	11	14	11	8	8	10	11	13	11	3	15	14	12	10	15	14	12	9	8	12	2	13	11	14	11	8	8	10	11	13	11	3	15	14	12	10
E9PPE7;E9PK67;E9PNI7;Q53GL7;F8W8G7	E9PPE7;E9PK67;E9PNI7;Q53GL7;F8W8G7	2;2;2;2;1	2;2;2;2;1	2;2;2;2;1	Poly [ADP-ribose] polymerase 10	PARP10	;;;;	5	2	2	2	0	0	0	0	0	0	0	0	0	2	0	0	0	0	0	0	0	0	0	0	2	0	0	0	0	0	0	0	0	0	0	2	0	0	0	0	0	0
E9PK91;E9PK09;E9PQN2;E9PKI6;E9PJA7;H0YF63;H0YF00	E9PK91;E9PK09;E9PQN2;E9PKI6	38;33;33;33;14;5;4	1;0;0;0;0;1;0	1;0;0;0;0;1;0		BCLAF1	;;;	7	38	1	1	6	23	23	25	23	18	25	24	21	23	24	7	22	24	22	23	24	21	19	23	20	22	0	1	1	1	1	0	1	1	0	1	1	0	1	1	1	1
E9PKC0;Q6IQ23;A0A1B0GUN0;H0YDE2;E9PL74;A0A1B0GTN9;A0A1B0GUM1	E9PKC0;Q6IQ23;A0A1B0GUN0;H0YDE2;E9PL74;A0A1B0GTN9	6;6;5;5;4;4;2	6;6;5;5;4;4;2	6;6;5;5;4;4;2	Pleckstrin homology domain-containing family A member 7	PLEKHA7	;;;;;	7	6	6	6	0	1	2	0	2	1	1	1	1	0	1	0	0	3	1	3	3	2	0	0	1	0	0	1	2	0	2	1	1	1	1	0	1	0	0	3	1	3
H7BXH2;E9PKF6;Q5H9R7;E9PQP7;H0YEN2;E9PNN8;E9PK08;E9PKG4;E9PJD8;H0YDK9;H0YEV0	H7BXH2;E9PKF6;Q5H9R7;E9PQP7;H0YEN2	47;47;47;30;24;15;13;5;3;1;1	47;47;47;30;24;15;13;5;3;1;1	40;40;40;23;17;15;13;5;3;1;1	Serine/threonine-protein phosphatase 6 regulatory subunit 3	PPP6R3	;;;;	11	47	47	40	6	29	21	20	20	20	21	20	19	25	22	2	28	27	28	26	27	30	19	24	29	28	6	29	21	20	20	20	21	20	19	25	22	2	28	27	28	26
E9PKG1;H7C2I1;Q99873;E9PIX6;E9PQ98;H0YDE4;E9PNR9	E9PKG1;H7C2I1;Q99873;E9PIX6;E9PQ98;H0YDE4;E9PNR9	25;25;25;17;16;14;13	25;25;25;17;16;14;13	7;7;7;7;6;4;3	Protein arginine N-methyltransferase 1	PRMT1	;;;;;;	7	25	25	7	4	21	22	21	21	23	17	20	22	23	22	0	17	16	17	16	17	18	17	17	18	16	4	21	22	21	21	23	17	20	22	23	22	0	17	16	17	16
E9PKP7;P17480;E9PLT2;E9PMM2;H0YDH7	E9PKP7;P17480	31;30;8;7;2	31;30;8;7;2	31;30;8;7;2	Nucleolar transcription factor 1	UBTF	;	5	31	31	31	15	16	15	14	15	9	12	12	14	11	14	6	11	13	12	13	12	13	9	12	9	6	15	16	15	14	15	9	12	12	14	11	14	6	11	13	12	13
E9PKR8	E9PKR8	7	1	1	Sulfotransferase	SULT1A2		1	7	1	1	0	4	2	3	2	3	4	3	4	3	3	0	4	4	3	4	3	3	6	4	2	3	0	0	0	0	0	0	0	0	0	0	0	0	0	1	0	0
E9PKU7;E9PNH1	E9PKU7	56;12	4;3	4;3		GANAB		2	56	4	4	13	38	42	44	41	40	39	40	39	40	42	16	38	44	43	37	39	34	39	40	38	36	0	1	1	1	2	1	2	0	1	2	1	0	3	4	4	2
E9PL24;A0A0C4DFQ0;E9PQG4	E9PL24;A0A0C4DFQ0;E9PQG4	15;14;12	15;14;12	4;3;1		PDE4DIP	;;	3	15	15	4	1	7	3	5	3	2	2	1	4	2	5	0	5	7	3	2	5	4	4	2	4	3	1	7	3	5	3	2	2	1	4	2	5	0	5	7	3	2
E9PL57;F8VSA6;E9PS38	E9PL57;F8VSA6;E9PS38	7;4;4	7;4;4	0;0;0		NEDD8-MDP1;NEDD8	;;	3	7	7	0	1	4	4	4	3	3	3	4	4	4	4	0	2	4	3	1	3	0	3	1	3	3	1	4	4	4	3	3	3	4	4	4	4	0	2	4	3	1
E9PL71;E9PN91	E9PL71;E9PN91	20;12	1;1	1;1		EEF1D	;	2	20	1	1	5	14	16	14	16	16	14	15	17	15	15	0	14	14	15	15	13	16	15	14	15	15	0	1	1	1	1	1	1	1	1	1	1	0	1	1	1	1
E9PRQ1;E9PLI3;O76062;H0YDY5;E9PQZ7;E9PP79;E9PLL1;E9PS09;E9PLS9;E9PK81;E9PS18	E9PRQ1;E9PLI3;O76062;H0YDY5;E9PQZ7;E9PP79;E9PLL1;E9PS09;E9PLS9	3;3;3;2;2;2;2;2;2;1;1	3;3;3;2;2;2;2;2;2;1;1	3;3;3;2;2;2;2;2;2;1;1	Delta(14)-sterol reductase	TM7SF2	;;;;;;;;	11	3	3	3	0	0	0	0	0	1	0	0	0	0	1	0	0	0	0	0	1	0	1	0	0	0	0	0	0	0	0	1	0	0	0	0	1	0	0	0	0	0
E9PLI6;E9PS76;Q8N9N8;E9PS30;E9PNH5;E9PQD0	E9PLI6;E9PS76;Q8N9N8;E9PS30;E9PNH5	6;6;6;3;3;2	6;6;6;3;3;2	6;6;6;3;3;2	Probable RNA-binding protein EIF1AD	EIF1AD	;;;;	6	6	6	6	0	3	3	4	4	3	4	3	3	3	3	0	4	2	3	3	4	2	3	3	3	5	0	3	3	4	4	3	4	3	3	3	3	0	4	2	3	3
E9PLK3;P55786;A6NEC2;H0YDG0;E9PP11;E9PJ74;H0YCQ5;E9PJY4;E9PPD4;E9PRQ5;E9PI82;E9PJF9;E9PPZ2	E9PLK3;P55786	60;60;21;14;11;5;4;4;4;4;1;1;1	60;60;21;14;11;5;4;4;4;4;1;1;1	60;60;21;14;11;5;4;4;4;4;1;1;1	Puromycin-sensitive aminopeptidase	NPEPPS	;	13	60	60	60	11	39	40	42	41	40	40	38	41	43	42	6	34	38	40	38	38	38	41	38	36	36	11	39	40	42	41	40	40	38	41	43	42	6	34	38	40	38
I3L3B4;F8W9H0;E9PLN8;Q9BQB6	I3L3B4;F8W9H0;E9PLN8;Q9BQB6	2;2;2;2	2;2;2;2	2;2;2;2	Vitamin K epoxide reductase complex subunit 1	VKORC1	;;;	4	2	2	2	0	0	0	0	0	0	0	0	0	0	0	0	1	1	1	0	1	1	1	2	1	1	0	0	0	0	0	0	0	0	0	0	0	0	1	1	1	0
E9PLP0	E9PLP0	6	3	3		CARS		1	6	3	3	0	1	0	0	1	3	2	1	0	2	0	1	2	2	4	4	3	5	3	1	2	2	0	1	0	0	1	2	1	0	0	1	0	0	1	1	2	2
E9PM75;Q9NTG7;E9PK80;E9PN58	E9PM75;Q9NTG7;E9PK80;E9PN58	2;2;1;1	2;2;1;1	2;2;1;1	NAD-dependent protein deacetylase sirtuin-3, mitochondrial	SIRT3	;;;	4	2	2	2	0	0	0	0	0	0	0	1	0	0	0	0	0	0	1	0	0	1	0	0	0	0	0	0	0	0	0	0	0	1	0	0	0	0	0	0	1	0
E9PM79;E9PMA3;Q8IZM9	E9PM79;E9PMA3;Q8IZM9	1;1;1	1;1;1	1;1;1	Probable sodium-coupled neutral amino acid transporter 6	SLC38A6	;;	3	1	1	1	0	0	0	0	0	0	0	0	0	0	0	0	0	1	0	0	0	1	1	0	0	1	0	0	0	0	0	0	0	0	0	0	0	0	0	1	0	0
E9PM92;O00193;E9PRZ9;E9PQA1	E9PM92;O00193;E9PRZ9;E9PQA1	8;8;6;4	8;8;6;4	8;8;6;4	Small acidic protein	C11orf58;SMAP	;;;	4	8	8	8	0	5	3	4	4	3	4	4	4	3	4	0	6	4	6	5	5	4	5	5	5	4	0	5	3	4	4	3	4	4	4	3	4	0	6	4	6	5
E9PMJ2;J3KP39;Q9BPY3;G3V179;E9PIM5;E9PMW3	E9PMJ2;J3KP39;Q9BPY3;G3V179;E9PIM5	4;4;4;3;2;1	4;4;4;3;2;1	4;4;4;3;2;1	Protein FAM118B	FAM118B	;;;;	6	4	4	4	0	0	0	1	0	0	0	0	0	0	1	0	0	2	2	1	1	1	1	0	0	0	0	0	0	1	0	0	0	0	0	0	1	0	0	2	2	1
E9PMM3;Q9Y5Y5;E9PQW0;E9PMS3;E9PLS4;E9PP98	E9PMM3;Q9Y5Y5;E9PQW0;E9PMS3	4;4;3;2;1;1	4;4;3;2;1;1	4;4;3;2;1;1	Peroxisomal membrane protein PEX16	PEX16	;;;	6	4	4	4	0	1	0	2	1	0	1	0	0	1	2	0	3	1	2	0	1	1	1	1	1	1	0	1	0	2	1	0	1	0	0	1	2	0	3	1	2	0
E9PMQ6;Q00613;E9PI02;A0A087X1F9;A0A087WXG6;Q03933	E9PMQ6;Q00613;E9PI02;A0A087X1F9	10;10;7;6;1;1	10;10;7;6;1;1	10;10;7;6;1;1	Heat shock factor protein 1	HSF1	;;;	6	10	10	10	1	1	3	2	3	3	4	2	2	1	2	4	0	2	4	3	3	2	3	1	2	3	1	1	3	2	3	3	4	2	2	1	2	4	0	2	4	3
E9PMR3;Q9BUR4;E9PMG4	E9PMR3;Q9BUR4;E9PMG4	3;3;2	3;3;2	3;3;2	Telomerase Cajal body protein 1	WRAP53	;;	3	3	3	3	2	0	0	1	1	0	1	0	0	0	0	1	0	0	1	1	0	2	1	0	0	0	2	0	0	1	1	0	1	0	0	0	0	1	0	0	1	1
E9PMR6;Q9NZN5	E9PMR6;Q9NZN5	16;16	16;16	16;16	Rho guanine nucleotide exchange factor 12	ARHGEF12	;	2	16	16	16	0	5	5	3	4	1	1	1	1	0	2	0	2	6	1	1	1	1	4	3	3	2	0	5	5	3	4	1	1	1	1	0	2	0	2	6	1	1
E9PMV1	E9PMV1	36	1	1		PLEC		1	36	1	1	3	17	14	23	22	21	27	23	20	21	21	0	16	8	9	9	6	8	31	15	19	18	0	0	0	1	0	0	1	1	0	0	0	0	0	0	0	0
E9PND3;E9PN10;O00559;E9PJ40;E9PJ38	E9PND3;E9PN10;O00559;E9PJ40	6;6;6;3;2	6;6;6;3;2	6;6;6;3;2	Receptor-binding cancer antigen expressed on SiSo cells	EBAG9	;;;	5	6	6	6	0	0	1	1	2	0	1	2	0	0	0	0	1	1	2	2	2	0	2	2	2	1	0	0	1	1	2	0	1	2	0	0	0	0	1	1	2	2
E9PN48	E9PN48	8	1	1		ARFGAP2		1	8	1	1	5	3	4	4	5	3	4	4	5	3	5	5	0	6	7	6	7	7	6	7	6	7	0	0	0	0	1	0	1	0	1	0	1	1	0	0	1	0
E9PN81;Q8TDP1;H0YEF3;E9PKP0;H0YE52;H0YCP5	E9PN81;Q8TDP1;H0YEF3	7;7;6;3;3;3	7;7;6;3;3;3	7;7;6;3;3;3	Ribonuclease H2 subunit C	RNASEH2C	;;	6	7	7	7	0	5	6	6	3	5	4	6	2	4	4	0	5	2	3	2	1	1	2	3	3	3	0	5	6	6	3	5	4	6	2	4	4	0	5	2	3	2
E9PN89	E9PN89	34	1	1		HSPA8		1	34	1	1	23	22	25	25	26	24	25	25	25	24	25	26	20	26	27	27	26	25	32	27	26	24	0	0	0	0	0	0	0	0	0	0	0	0	0	0	0	0
62;1587463;1587464;1587465;1587466;1587467;1587468;1587469;1587470;1587471;1587472;1587473;1587474;1587475;1587476;1587477;1587478;1587479;1587480;1587481;1587482;1587483;1587484;1587485;1587486;1587487;1587488;1587489;1587490;1587491;1587492;1587493;1587494;1587495;1587496;1587497;1587498;1587499;1587500;1587501;1587502;1587503;1587504;1587505;1587506;1587507;1587508;1587509;1587510;1587511;1587…
75;2199276;2199277;2199278;2199279;2199280;2199281;2199282;2199283;2199284;2199285;2199286;2199287;2199288;2199289;2199290;2199291;2199292;2199293;2199294;2199295;2199296;2199297;2199298;2199299;2199300;2199301;2199302;2199303;2199304;2199305;2199306;2199307;2199308;2199309;2199310;2199311;2199312;2199313;2199314;2199315;2199316;2199317;2199318;2199319;2199320;2199321;2199322;2199323;2199324;2199…	191141;191233;269719;271482;312284;463259;589325;589556;596114;836533;931610;1003390;1003824;1003852;1132252;1256297;1375683;1375827;1437684;1547951;1566030;1587479;1587808;1723101;1801731;1802056;1886469;1976288;2001352;2001669;2001671;2135136;2199164;2374062	1704;1705;1706;1708;1762;1763	1;27;33;62;67;177
E9PNL8;Q13574	E9PNL8;Q13574	5;5	5;5	5;5	Diacylglycerol kinase;Diacylglycerol kinase zeta	DGKZ	;	2	5	5	5	1	1	0	1	2	4	2	2	1	2	2	1	0	1	1	1	1	1	0	0	2	0	1	1	0	1	2	4	2	2	1	2	2	1	0	1	1	1
E9PNP3;E9PR47;Q9H7C9;E9PIQ4;E9PJP1;E9PLK9;K4DI89	E9PNP3;E9PR47;Q9H7C9;E9PIQ4	3;3;3;2;1;1;1	3;3;3;2;1;1;1	3;3;3;2;1;1;1	Mth938 domain-containing protein	AAMDC	;;;	7	3	3	3	0	0	0	0	0	0	0	0	0	0	0	0	2	1	0	0	0	0	1	1	1	0	0	0	0	0	0	0	0	0	0	0	0	0	2	1	0	0
E9PNW4;E9PR17;P13987;H0YET2	E9PNW4;E9PR17;P13987;H0YET2	6;6;6;3	6;6;6;3	6;6;6;3	CD59 glycoprotein	CD59	;;;	4	6	6	6	0	2	4	2	2	4	2	2	2	2	3	0	4	4	4	4	6	5	4	5	4	4	0	2	4	2	2	4	2	2	2	2	3	0	4	4	4	4
E9PPW7;O00217;E9PKH6;E9PN51;F8W9K7;H0YDT4	E9PPW7;O00217;E9PKH6;E9PN51;F8W9K7	8;8;7;6;6;2	8;8;7;6;6;2	8;8;7;6;6;2	NADH dehydrogenase [ubiquinone] iron-sulfur protein 8, mitochondrial	NDUFS8	;;;;	6	8	8	8	0	6	7	6	6	6	7	7	5	6	8	0	6	3	5	3	4	3	4	5	2	4	0	6	7	6	6	6	7	7	5	6	8	0	6	3	5	3
E9PPY8	E9PPY8	7	1	1		AP2A2		1	7	1	1	0	3	5	3	4	4	3	2	5	5	4	0	5	6	5	4	3	3	4	4	4	3	0	0	0	1	0	0	0	0	1	0	0	0	0	0	0	0
E9PQ56	E9PQ56	20	1	1		PUF60		1	20	1	1	14	10	14	17	17	16	17	17	14	18	13	17	7	16	18	18	17	18	17	17	18	16	0	0	0	0	1	0	0	0	0	1	0	0	0	0	0	0
E9PQA6;Q96EY5;E9PLL0;M0QZK6;E9PLZ8;E9PJW8	E9PQA6;Q96EY5;E9PLL0;M0QZK6	6;6;4;3;2;1	6;6;4;3;2;1	6;6;4;3;2;1	Multivesicular body subunit 12A	MVB12A	;;;	6	6	6	6	0	1	1	2	1	1	1	2	1	1	1	0	3	3	4	2	2	1	1	3	2	3	0	1	1	2	1	1	1	2	1	1	1	0	3	3	4	2
E9PQC4;Q9BZD4;B1AQT4;E9PP32;B1AQT3;E9PKH1	E9PQC4;Q9BZD4;B1AQT4;E9PP32	9;9;6;6;4;3	9;9;6;6;4;3	9;9;6;6;4;3	Kinetochore protein Nuf2	NUF2	;;;	6	9	9	9	0	5	2	5	3	2	2	4	3	5	5	0	3	1	2	0	0	1	1	1	0	1	0	5	2	5	3	2	2	4	3	5	5	0	3	1	2	0
H7BYV1;E9PS44;E9PQN9;P13164;Q01629;Q01628	H7BYV1;E9PS44;E9PQN9;P13164;Q01629;Q01628	2;2;2;2;2;2	2;2;2;2;2;2	2;2;2;2;2;2	Interferon-induced transmembrane protein 1;Interferon-induced transmembrane protein 2;Interferon-induced transmembrane protein 3	IFITM2;IFITM3;IFITM1	;;;;;	6	2	2	2	0	1	1	1	1	1	1	1	1	1	1	0	1	1	2	1	1	2	1	1	1	1	0	1	1	1	1	1	1	1	1	1	1	0	1	1	2	1
E9PR30;E9PM49;E9PMS9;J3KN89;P35544	E9PR30	5;2;1;1;1	5;2;1;1;1	1;1;1;1;1		FAU		5	5	5	1	0	0	2	0	3	1	1	1	1	3	2	0	4	3	2	1	2	2	3	3	3	3	0	0	2	0	3	1	1	1	1	3	2	0	4	3	2	1
E9PR46;Q9UHL0	E9PR46;Q9UHL0	2;2	1;1	1;1	ATP-dependent RNA helicase DDX25	DDX25	;	2	2	1	1	1	1	1	1	1	1	1	1	2	1	1	1	0	1	1	1	1	1	1	1	1	1	0	0	0	0	0	0	0	0	1	0	0	0	0	0	0	0
E9PR71;Q9P2Y5;E9PK00	E9PR71;Q9P2Y5;E9PK00	5;5;3	5;5;3	5;5;3	UV radiation resistance-associated gene protein	UVRAG	;;	3	5	5	5	0	0	0	0	0	0	0	0	0	0	0	0	1	0	3	2	1	1	1	1	1	0	0	0	0	0	0	0	0	0	0	0	0	0	1	0	3	2
E9PR76;E9PSH4;Q9H063;E9PJ05;H0YEV4	E9PR76;E9PSH4;Q9H063	3;3;3;1;1	3;3;3;1;1	3;3;3;1;1	Repressor of RNA polymerase III transcription MAF1 homolog	MAF1	;;	5	3	3	3	0	2	1	1	2	1	0	1	1	1	1	0	0	1	1	2	2	1	1	0	2	0	0	2	1	1	2	1	0	1	1	1	1	0	0	1	1	2
E9PRY8;A0A087X1X7;H0YE72;H0YE58;E9PQC9;E9PKH7;E9PNC8;E9PPY1;E9PJV8;E9PN56;E9PN71;E9PRL0;E9PQR8	E9PRY8;A0A087X1X7;H0YE72	34;27;18;11;3;2;2;2;2;2;2;2;2	34;27;18;11;3;2;2;2;2;2;2;2;2	2;2;0;0;0;2;2;2;2;2;2;2;2		EEF1D	;;	13	34	34	2	7	19	21	19	21	23	18	20	23	20	22	0	17	20	18	20	18	21	20	15	15	18	7	19	21	19	21	23	18	20	23	20	22	0	17	20	18	20
E9PSH0	E9PSH0	7	1	1		CELF1		1	7	1	1	0	5	5	6	6	5	6	6	5	6	4	0	5	4	4	5	3	5	4	5	5	4	0	1	0	1	1	1	1	1	1	1	0	0	0	0	0	0
E9PSI1;E9PQI5;E9PQ80;E9PMQ9;O15321;E9PL78;E9PJM1;E9PQY7;E9PS99;G3V1B9;E9PJC4;E9PNW2;H0YI89;H3BMG7	E9PSI1;E9PQI5;E9PQ80;E9PMQ9;O15321	26;13;13;13;13;11;11;10;10;10;8;7;6;1	26;13;13;13;13;11;11;10;10;10;8;7;6;1	13;0;0;13;13;11;11;10;10;10;8;7;0;1	Transmembrane 9 superfamily member 1	CHMP4A;TM9SF1	;;;;	14	26	26	13	0	13	17	10	15	13	11	15	13	15	15	0	10	16	15	15	14	10	10	10	11	12	0	13	17	10	15	13	11	15	13	15	15	0	10	16	15	15
F2Z2D2	F2Z2D2	2	1	1		SNTG2		1	2	1	1	0	0	0	0	0	0	0	0	0	0	0	0	0	1	0	0	0	0	0	0	1	0	0	0	0	0	0	0	0	0	0	0	0	0	0	0	0	0
F5GWI7;F2Z2G7;F8WA08;H9KV84;Q6ZTU2	F5GWI7;F2Z2G7;F8WA08;H9KV84;Q6ZTU2	1;1;1;1;1	1;1;1;1;1	1;1;1;1;1	EP400 N-terminal-like protein	EP400NL	;;;;	5	1	1	1	0	1	0	1	0	0	0	0	0	0	0	0	1	0	1	1	1	0	0	0	0	0	0	1	0	1	0	0	0	0	0	0	0	0	1	0	1	1
F2Z2I2;Q5W015;Q5VX20;Q16875;H0Y483;Q4VBA9	F2Z2I2;Q5W015;Q5VX20;Q16875	9;9;9;9;3;2	5;5;5;5;1;0	5;5;5;5;1;0	6-phosphofructo-2-kinase/fructose-2,6-bisphosphatase 3;6-phosphofructo-2-kinase;Fructose-2,6-bisphosphatase	PFKFB3	;;;	6	9	5	5	1	0	1	3	0	1	1	1	1	1	1	4	0	2	3	4	3	6	2	2	1	1	1	0	1	3	0	0	1	1	1	1	1	2	0	1	2	1
F2Z2U4;H0Y4W2;Q9Y4A5	F2Z2U4;H0Y4W2;Q9Y4A5	18;17;17	18;17;17	18;17;17	Transformation/transcription domain-associated protein	TRRAP	;;	3	18	18	18	0	1	1	3	2	3	3	1	1	1	1	0	1	0	3	0	0	1	13	0	2	0	0	1	1	3	2	3	3	1	1	1	1	0	1	0	3	0
F2Z2W7;Q8IZ69;H7C100;C9K041;H7BZZ4	F2Z2W7;Q8IZ69	8;8;3;2;1	8;8;3;2;1	8;8;3;2;1	tRNA (uracil-5-)-methyltransferase homolog A	TRMT2A	;	5	8	8	8	2	0	1	2	0	0	0	1	1	0	1	2	0	4	3	2	4	2	2	1	0	0	2	0	1	2	0	0	0	1	1	0	1	2	0	4	3	2
F2Z2X0;Q4TT34;O00746;A0A087WVT9;H0Y6J0;A2IDC9	F2Z2X0;Q4TT34;O00746;A0A087WVT9	5;4;4;3;2;1	5;4;4;3;2;1	5;4;4;3;2;1	Nucleoside diphosphate kinase;Nucleoside diphosphate kinase, mitochondrial	NME4	;;;	6	5	5	5	0	0	0	0	1	0	0	0	1	0	0	0	3	0	1	1	1	2	0	1	1	1	0	0	0	0	1	0	0	0	1	0	0	0	3	0	1	1
F2Z2X4;Q9C0E2	F2Z2X4;Q9C0E2	37;37	37;37	37;37	Exportin-4	XPO4	;	2	37	37	37	0	13	12	13	11	14	11	10	14	8	12	0	16	12	15	19	8	14	11	8	9	12	0	13	12	13	11	14	11	10	14	8	12	0	16	12	15	19
F2Z2Y6;O95777;C9JNV3;C9JIZ0	F2Z2Y6;O95777;C9JNV3	3;3;2;1	3;3;2;1	3;3;2;1	U6 snRNA-associated Sm-like protein LSm8	LSM8	;;	4	3	3	3	0	0	0	0	0	0	0	0	0	0	0	0	2	2	2	2	3	3	2	3	3	2	0	0	0	0	0	0	0	0	0	0	0	0	2	2	2	2
F5GWA4;F5GWK6;F5H268;B3KVY5;F5GY15;Q8WZ19;J3QSD4;I3L1U2;J3QS43;I3L108	F5GWA4	11;3;3;3;2;2;1;1;1;1	1;0;0;0;0;0;0;0;0;0	1;0;0;0;0;0;0;0;0;0		KCTD10		10	11	1	1	0	3	2	2	1	3	3	0	1	2	2	0	3	3	3	2	0	0	4	1	1	2	0	0	0	0	0	0	0	0	0	0	0	0	0	0	1	0
F5GWD3;Q13889;F5GXG6;F5H6X0;H0YFF7;F5GX35;F5H4K7;A0A087WYD5;F5H3G1	F5GWD3;Q13889;F5GXG6;F5H6X0;H0YFF7;F5GX35;F5H4K7	7;7;5;4;4;4;4;2;1	7;7;5;4;4;4;4;2;1	7;7;5;4;4;4;4;2;1	General transcription factor IIH subunit 3	GTF2H3	;;;;;;	9	7	7	7	0	4	3	4	3	1	2	2	2	4	2	0	2	4	6	3	3	2	3	2	2	2	0	4	3	4	3	1	2	2	2	4	2	0	2	4	6	3
F5GWH5;P61165	F5GWH5;P61165	1;1	1;1	1;1	Transmembrane protein 258	TMEM258	;	2	1	1	1	0	0	0	0	0	0	0	0	0	0	0	0	1	0	1	0	1	0	1	1	1	1	0	0	0	0	0	0	0	0	0	0	0	0	1	0	1	0
F5GWT4;Q9H4A3;F6UYG0;H0YH68	F5GWT4;Q9H4A3	23;23;7;3	23;23;7;3	20;20;4;3	Serine/threonine-protein kinase WNK1	WNK1	;	4	23	23	20	0	9	9	10	7	9	7	5	6	6	5	0	5	2	1	1	2	3	5	2	6	3	0	9	9	10	7	9	7	5	6	6	5	0	5	2	1	1
F5GX09;Q5HYJ3	F5GX09;Q5HYJ3	5;5	5;5	5;5	Protein FAM76B	FAM76B	;	2	5	5	5	0	2	2	1	0	2	0	1	1	0	1	0	0	0	1	1	1	1	1	0	0	0	0	2	2	1	0	2	0	1	1	0	1	0	0	0	1	1
H0YKE7;F5GX29;H0YNG9;Q99653;H0YLY7;H0YLX1	H0YKE7;F5GX29;H0YNG9;Q99653;H0YLY7	4;4;4;4;2;1	4;4;4;4;2;1	4;4;4;4;2;1	Calcineurin B homologous protein 1	CHP1	;;;;	6	4	4	4	0	2	0	0	0	1	0	0	2	0	0	0	0	0	1	1	0	0	1	1	0	0	0	2	0	0	0	1	0	0	2	0	0	0	0	0	1	1
F5GX99;F5H7A5;F5H392	F5GX99	16;7;5	1;1;0	1;1;0		CLPB		3	16	1	1	6	1	8	11	9	9	8	7	7	6	8	5	0	6	4	3	8	5	7	10	6	3	1	0	1	1	0	1	1	1	1	1	1	0	0	0	1	0
F5GXB9;F5H2T3;F8WDQ6;F5H3R3;F5H6E4;G5EA39;P60006	F5GXB9;F5H2T3;F8WDQ6;F5H3R3;F5H6E4;G5EA39;P60006	1;1;1;1;1;1;1	1;1;1;1;1;1;1	1;1;1;1;1;1;1	Anaphase-promoting complex subunit 15	ANAPC15	;;;;;;	7	1	1	1	0	1	0	0	1	0	0	1	0	0	0	0	0	0	1	1	1	0	0	0	1	0	0	1	0	0	1	0	0	1	0	0	0	0	0	0	1	1
F5H5N1;F5GXJ1;O75251;A0A087WXF6;A0A087WTI3	F5H5N1;F5GXJ1;O75251;A0A087WXF6;A0A087WTI3	6;6;6;4;4	6;6;6;4;4	6;6;6;4;4	NADH dehydrogenase [ubiquinone] iron-sulfur protein 7, mitochondrial	NDUFS7	;;;;	5	6	6	6	0	4	3	4	4	2	3	3	1	3	2	0	4	4	3	4	5	4	4	4	3	3	0	4	3	4	4	2	3	3	1	3	2	0	4	4	3	4
F5GXS8;F5GYM3;F5H5U6;F5H8C8;F5GYT7	F5GXS8;F5GYM3;F5H5U6;F5H8C8	7;7;4;4;2	1;1;1;1;1	1;1;1;1;1		QKI	;;;	5	7	1	1	0	4	5	4	4	3	3	3	3	3	4	0	2	3	2	3	1	2	4	2	3	2	0	1	1	1	1	1	1	1	0	0	1	0	0	0	0	0
F5GXX5;P61803;F5H895;A0A0B4J239	F5GXX5;P61803;F5H895;A0A0B4J239	4;4;2;2	4;4;2;2	4;4;2;2	Dolichyl-diphosphooligosaccharide--protein glycosyltransferase subunit DAD1	DAD1	;;;	4	4	4	4	0	2	3	0	3	1	2	3	2	1	2	0	3	2	3	2	4	3	3	4	3	4	0	2	3	0	3	1	2	3	2	1	2	0	3	2	3	2
F5GY10;B4DGI9;Q99081;B4DZP2;H0YNP8	F5GY10;B4DGI9;Q99081	3;2;2;1;1	3;2;2;1;1	3;2;2;1;1	Transcription factor 12	TCF12	;;	5	3	3	3	0	0	1	1	0	1	1	1	0	0	0	2	0	0	0	1	0	0	0	1	0	0	0	0	1	1	0	1	1	1	0	0	0	2	0	0	0	1
F5GYA2;Q68DM5	F5GYA2;Q68DM5	7;6	1;1	1;1	Uracil-DNA glycosylase	UNG;DKFZp781L1143	;	2	7	1	1	0	5	5	4	4	4	4	3	4	2	3	0	3	5	4	4	3	3	2	1	2	1	0	0	0	0	0	0	0	0	0	0	0	0	0	0	1	0
F5GYJ5;Q9NX18;F8W679;M0QYN2;F5GXW4;M0R060;F5H5T6;F5H8E2	F5GYJ5;Q9NX18;F8W679;M0QYN2;F5GXW4;M0R060;F5H5T6	4;4;2;2;2;2;2;1	4;4;2;2;2;2;2;1	4;4;2;2;2;2;2;1	Succinate dehydrogenase assembly factor 2, mitochondrial	SDHAF2	;;;;;;	8	4	4	4	0	0	0	0	0	0	0	0	0	0	0	0	2	3	3	0	3	2	3	1	3	2	0	0	0	0	0	0	0	0	0	0	0	0	2	3	3	0
F5GYQ1;P61421;R4GN72;J3QL14;H3BQJ1;H3BQB4;H3BSG7	F5GYQ1;P61421;R4GN72;J3QL14	17;17;15;14;4;2;2	17;17;15;14;4;2;2	17;17;15;14;4;2;2	V-type proton ATPase subunit d 1	ATP6V0D1	;;;	7	17	17	17	1	9	9	11	10	6	6	11	7	7	7	0	8	10	7	8	11	10	9	9	7	7	1	9	9	11	10	6	6	11	7	7	7	0	8	10	7	8
F5GYV5;F8WCT1;H7BZV4;A0A0C4DG62;Q66PJ3;F5H7X4;A0A0C4DH18;F8WEP2	F5GYV5;F8WCT1;H7BZV4;A0A0C4DG62;Q66PJ3;F5H7X4;A0A0C4DH18	9;9;8;8;8;6;5;4	9;9;8;8;8;6;5;4	9;9;8;8;8;6;5;4	ADP-ribosylation factor-like protein 6-interacting protein 4	ARL6IP4	;;;;;;	8	9	9	9	0	3	2	3	1	3	2	3	2	5	2	0	1	3	2	2	3	2	3	2	1	2	0	3	2	3	1	3	2	3	2	5	2	0	1	3	2	2
F5GZ78	F5GZ78	20	1	1		PXN		1	20	1	1	7	1	8	10	10	7	6	9	8	9	8	11	2	13	14	11	13	12	10	14	10	12	0	0	0	0	0	0	0	0	0	0	0	0	0	1	0	0
F5GZ97;Q9Y3C0;F5GWI9;F5GXZ7;H0YGN0;F5H0A7;F5GXZ4;F5H2P1	F5GZ97;Q9Y3C0;F5GWI9;F5GXZ7	7;7;6;6;3;2;2;2	7;7;6;6;3;2;2;2	7;7;6;6;3;2;2;2	WASH complex subunit CCDC53	CCDC53	;;;	8	7	7	7	0	6	2	3	2	3	2	3	3	3	1	0	4	2	5	2	1	1	4	1	2	3	0	6	2	3	2	3	2	3	3	3	1	0	4	2	5	2
F8WCM7;F8VRJ6;F5GZG6;Q9H3S4	F8WCM7;F8VRJ6;F5GZG6;Q9H3S4	2;2;2;2	2;2;2;2	2;2;2;2	Thiamin pyrophosphokinase 1	TPK1	;;;	4	2	2	2	0	1	1	1	1	1	1	1	1	1	1	0	2	1	2	0	0	0	1	0	0	1	0	1	1	1	1	1	1	1	1	1	1	0	2	1	2	0
F5GZS6;J3KPF3;P08195;H0YFS2;F5GZI0;H0YFX4	F5GZS6;J3KPF3;P08195	39;39;39;14;10;4	39;39;39;14;10;4	26;26;26;3;10;4	4F2 cell-surface antigen heavy chain	SLC3A2	;;	6	39	39	26	22	24	29	27	26	26	24	27	27	28	25	21	21	25	26	24	28	29	26	23	29	24	22	24	29	27	26	26	24	27	27	28	25	21	21	25	26	24
F5H039;Q9NQX3;G3V582;H0YJ30;G3V4R0;G3V355;H0YJR5;G3V4D2	F5H039;Q9NQX3;G3V582	12;12;8;5;2;2;2;1	12;12;8;5;2;2;2;1	12;12;8;5;2;2;2;1	Gephyrin;Molybdopterin adenylyltransferase;Molybdopterin molybdenumtransferase	GPHN	;;	8	12	12	12	0	4	3	4	3	2	2	2	2	0	1	0	3	3	3	2	1	4	3	2	1	3	0	4	3	4	3	2	2	2	2	0	1	0	3	3	3	2
F5H070;Q9Y4C1;F8WE62;C9J7Q7	F5H070;Q9Y4C1	8;8;2;1	6;6;2;1	6;6;2;1	Lysine-specific demethylase 3A	KDM3A	;	4	8	6	6	0	5	1	2	3	1	1	0	1	1	1	0	2	3	4	4	1	3	1	1	1	1	0	3	0	2	2	0	0	0	0	0	0	0	1	1	3	3
F5H0E2;F5GZR9	F5H0E2	14;3	3;1	0;0		SLC3A2		2	14	3	0	11	8	11	11	10	11	9	10	10	10	10	7	8	10	10	8	9	11	9	9	10	10	2	1	2	1	1	1	1	1	0	1	1	0	1	1	1	0
F5H0F9;Q9UJX4;H0YFB5;F5GY68;F5H0N1;F5H3S5;F5GZ05	F5H0F9;Q9UJX4	19;19;9;8;8;3;1	19;19;9;8;8;3;1	19;19;9;8;8;3;1	Anaphase-promoting complex subunit 5	ANAPC5	;	7	19	19	19	9	1	6	6	12	4	4	6	6	5	4	12	0	10	8	7	6	7	8	4	5	6	9	1	6	6	12	4	4	6	6	5	4	12	0	10	8	7
F5H0I7;G8JL98;Q13569;H0YH18;B4E127;F5H539	F5H0I7;G8JL98;Q13569;H0YH18;B4E127	3;3;3;2;2;1	3;3;3;2;2;1	3;3;3;2;2;1	G/T mismatch-specific thymine DNA glycosylase	TDG	;;;;	6	3	3	3	0	3	0	0	0	0	0	0	0	0	1	0	1	0	1	0	0	0	0	0	0	0	0	3	0	0	0	0	0	0	0	0	1	0	1	0	1	0
F5H0R1;Q9H6E5;H3BRB1	F5H0R1;Q9H6E5	8;7;1	8;7;1	8;7;1	Speckle targeted PIP5K1A-regulated poly(A) polymerase	TUT1	;	3	8	8	8	0	2	2	1	2	0	2	1	1	1	2	0	5	3	4	4	3	4	3	1	2	3	0	2	2	1	2	0	2	1	1	1	2	0	5	3	4	4
F8WE42;F5H101;Q76FK4;F5GWN9;A0A0A0MSJ1;F5H797;F5H692	F8WE42;F5H101;Q76FK4;F5GWN9	7;7;7;5;3;1;1	7;7;7;5;3;1;1	7;7;7;5;3;1;1	Nucleolar protein 8	NOL8	;;;	7	7	7	7	0	3	3	2	3	0	1	1	0	1	0	0	2	2	2	2	0	0	2	2	1	0	0	3	3	2	3	0	1	1	0	1	0	0	2	2	2	2
F5H7C4;F5H199	F5H7C4;F5H199	1;1	1;1	1;1		MSRB3	;	2	1	1	1	0	1	0	0	1	0	0	0	0	0	0	0	0	0	0	0	0	0	0	0	0	0	0	1	0	0	1	0	0	0	0	0	0	0	0	0	0	0
F5H1D6;Q07864;A0A087WW42;A0A087WX51;F5H7E4	F5H1D6;Q07864	12;12;1;1;1	12;12;1;1;1	12;12;1;1;1	DNA polymerase;DNA polymerase epsilon catalytic subunit A	POLE	;	5	12	12	12	0	9	4	4	4	4	2	1	4	2	4	0	4	2	0	0	0	0	4	3	3	1	0	9	4	4	4	4	2	1	4	2	4	0	4	2	0	0
F5H1Y0;H0YGT5;Q96B01	F5H1Y0;H0YGT5;Q96B01	1;1;1	1;1;1	1;1;1	RAD51-associated protein 1	RAD51AP1	;;	3	1	1	1	0	0	0	0	1	1	0	0	0	0	0	0	0	0	0	0	0	0	0	0	0	0	0	0	0	0	1	1	0	0	0	0	0	0	0	0	0	0
F5H1Z6;Q9Y365;F5H8H3;F5H8G1;F5GY11;F5H0V7;H0YGA9;H0YFF3;H0YH17;F5GWK5;F5H5A8;F5H3G8;H0YGN8;F5GY07	F5H1Z6;Q9Y365;F5H8H3;F5H8G1;F5GY11;F5H0V7;H0YGA9;H0YFF3;H0YH17	15;15;13;12;12;10;9;9;8;6;4;4;3;2	15;15;13;12;12;10;9;9;8;6;4;4;3;2	15;15;13;12;12;10;9;9;8;6;4;4;3;2	PCTP-like protein	STARD10	;;;;;;;;	14	15	15	15	0	12	11	9	10	10	12	5	9	10	9	0	6	8	8	10	9	9	10	6	8	7	0	12	11	9	10	10	12	5	9	10	9	0	6	8	8	10
F5H2C9;Q86UY6;F5GY41;F5GXF6	F5H2C9;Q86UY6	5;5;1;1	5;5;1;1	5;5;1;1	N-alpha-acetyltransferase 40	NAA40	;	4	5	5	5	0	0	0	1	1	1	1	1	2	1	2	0	3	2	2	3	1	2	3	2	4	2	0	0	0	1	1	1	1	1	2	1	2	0	3	2	2	3
F5H2X7;Q9ULV3;H0Y5D5;Q9BTG3;Q5SYW2;F6VD24	F5H2X7;Q9ULV3;H0Y5D5;Q9BTG3;Q5SYW2	13;13;12;11;11;1	13;13;12;11;11;1	13;13;12;11;11;1	Cip1-interacting zinc finger protein	CIZ1	;;;;	6	13	13	13	1	6	5	3	5	3	4	1	2	3	4	0	5	5	6	8	2	4	2	1	3	1	1	6	5	3	5	3	4	1	2	3	4	0	5	5	6	8
F5H365;Q15436;G3V4V1;G3V1W4;G3V3G5;G3V2R6;G3V5X8;G3V4Q2;G3V5K1	F5H365;Q15436	38;38;8;8;8;8;6;6;3	38;38;8;8;8;8;6;6;3	34;34;6;6;6;6;5;5;2	Protein transport protein Sec23A	SEC23A	;	9	38	38	34	20	6	21	25	18	20	21	17	20	18	19	17	12	24	24	23	23	26	25	17	23	21	20	6	21	25	18	20	21	17	20	18	19	17	12	24	24	23
F5H3D1;Q8IY45	F5H3D1;Q8IY45	1;1	1;1	1;1	Protein AMN1 homolog	AMN1	;	2	1	1	1	0	0	1	0	0	1	0	0	0	0	0	0	0	0	0	0	0	0	0	0	0	0	0	0	1	0	0	1	0	0	0	0	0	0	0	0	0	0
K7EP40;F5H496;I3L3X1;O95471	K7EP40;F5H496;I3L3X1;O95471	1;1;1;1	1;1;1;1	1;1;1;1	Claudin;Claudin-7	CLDN7	;;;	4	1	1	1	0	1	1	1	1	1	1	0	1	1	0	0	0	0	0	0	0	0	0	0	0	0	0	1	1	1	1	1	1	0	1	1	0	0	0	0	0	0
F8VY35;F5H4R6;P55209;H0YIV4;F8W118;F8VV59;F8W0J6;H0YH88;F8W020;F8VUX1;H0YHC3;F8VXI6;B7Z9C2;F8VRJ2;F8VVB5;B7Z4K9	F8VY35;F5H4R6;P55209;H0YIV4;F8W118;F8VV59;F8W0J6;H0YH88;F8W020;F8VUX1;H0YHC3;F8VXI6;B7Z9C2;F8VRJ2;F8VVB5	17;17;17;16;14;14;14;13;13;12;11;11;11;10;9;1	15;15;15;14;12;12;12;11;11;10;9;9;9;8;7;1	4;4;4;3;1;1;4;0;4;4;1;4;1;1;3;0	Nucleosome assembly protein 1-like 1	NAP1L1	;;;;;;;;;;;;;;	16	17	15	4	11	10	11	13	11	12	9	10	9	10	10	9	8	10	12	10	10	11	10	10	10	9	9	8	9	11	9	10	7	8	7	8	8	7	6	8	10	8
F5H4V9;Q16342;F5GWT2;J3QK82;A0A087WYJ3;H0YFZ5;H0YFM2;H0YFS8	F5H4V9;Q16342;F5GWT2;J3QK82;A0A087WYJ3	5;5;3;3;3;2;2;2	5;5;3;3;3;2;2;2	5;5;3;3;3;2;2;2	Programmed cell death protein 2	PDCD2	;;;;	8	5	5	5	0	2	2	3	1	1	1	1	1	2	2	0	3	3	3	1	3	2	2	2	1	2	0	2	2	3	1	1	1	1	1	2	2	0	3	3	3	1
F5H523;Q9P2K6	F5H523;Q9P2K6	2;2	2;2	2;2	Kelch-like protein 42	KLHL42	;	2	2	2	2	1	0	0	0	1	0	0	0	0	0	0	0	0	0	0	0	0	0	0	0	1	0	1	0	0	0	1	0	0	0	0	0	0	0	0	0	0	0
J3KNB8;F5H538;Q9Y6R4;F5H4R1;F5H1X6	J3KNB8;F5H538;Q9Y6R4;F5H4R1	6;6;6;5;2	6;6;6;5;2	6;6;6;5;2	Mitogen-activated protein kinase kinase kinase 4	MAP3K4	;;;	5	6	6	6	0	1	1	1	0	0	1	2	0	0	0	1	2	3	0	4	2	0	3	2	0	0	0	1	1	1	0	0	1	2	0	0	0	1	2	3	0	4
F5H5D3;Q9BQE3;F8VVB9;F8VRZ4;F8VS66;F8VWV9;F8VX09;F8VRK0;F8W0F6;F8VXZ7	F5H5D3;Q9BQE3	40;40;15;10;10;7;6;3;2;1	4;4;0;0;0;0;0;0;0;0	4;4;0;0;0;0;0;0;0;0	Tubulin alpha-1C chain	TUBA1C	;	10	40	4	4	26	29	35	35	34	35	32	33	34	32	35	26	25	24	34	31	33	31	33	29	26	27	2	3	3	3	3	3	3	2	3	3	3	1	1	1	3	3
1132;991133;991134;991135;991136;991137;991138;991139;991140;991141;991142;991143;991144;991145;991146;991147;991148;991149;991150;991151;991152;991153;991154;991155;991156;991157;991158;991159;991160;991161;991162;991163;991164;991165;991166;991167;991168;991169;991170;991171;991172;991173;991174;991175;991176;991177;991178;991179;991180;991181;991182;991183;991184;991185;991186;991187;991188;99…
1073;2271074;2271075;2271076;2271077;2271078;2271079;2271080;2271081;2271082;2271083;2271084;2271085;2271086;2271087;2271088;2271089;2271090;2271091;2271092;2271093;2271094;2271095;2271096;2271097;2271098;2271099;2271100;2271101;2271102;2271103;2271104;2271105;2271106;2271107;2271108;2271109;2271110;2271111;2271112;2271113;2271114;2271115;2271116;2271117;2271118;2271119;2271120;2271121;2271122;22…	70476;70803;228446;234308;252046;383689;383976;390109;419055;424097;424353;467547;467752;590885;592110;592184;711603;756295;756298;990895;1167050;1224342;1254403;1254465;1334444;1455309;1455495;1641213;1753008;1753328;1793832;1793850;1821500;1835841;2103192;2103853;2108341;2271635;2271787;2493491	961;963;1843;1844;1845;1846;1847	224;372;383;447;468;483;495
F5H5G4	F5H5G4	7	1	1		WBP11		1	7	1	1	0	5	4	4	3	6	5	4	4	2	3	0	3	3	4	2	4	4	4	3	2	3	0	0	0	1	0	1	0	0	0	0	0	0	0	0	0	0
F5H5I6;Q12849;H0Y8R1;H0YAK1;H0YAM1	F5H5I6;Q12849;H0Y8R1;H0YAK1	20;20;18;18;4	20;20;18;18;4	20;20;18;18;4	G-rich sequence factor 1	GRSF1	;;;	5	20	20	20	8	9	11	12	10	13	10	9	7	6	9	5	5	7	7	6	6	6	6	7	6	5	8	9	11	12	10	13	10	9	7	6	9	5	5	7	7	6
F5H5P2;P12694;F5GXU9;H0YH31	F5H5P2;P12694;F5GXU9	12;12;7;3	12;12;7;3	12;12;7;3	2-oxoisovalerate dehydrogenase subunit alpha, mitochondrial	BCKDHA	;;	4	12	12	12	0	6	4	3	6	6	2	4	3	2	3	0	4	1	0	3	3	2	3	1	1	1	0	6	4	3	6	6	2	4	3	2	3	0	4	1	0	3
F5H5U2;Q8NHQ9;E7EX41;F5H2I2;F5H735	F5H5U2;Q8NHQ9;E7EX41	11;11;6;1;1	11;11;6;1;1	11;11;6;1;1	ATP-dependent RNA helicase DDX55	DDX55	;;	5	11	11	11	3	1	3	4	1	0	0	3	4	1	3	5	1	4	5	3	4	4	4	2	1	2	3	1	3	4	1	0	0	3	4	1	3	5	1	4	5	3
F5H619;Q86XA9;H7C5W6;H0YIW3	F5H619;Q86XA9;H7C5W6	6;6;4;1	6;6;4;1	6;6;4;1	HEAT repeat-containing protein 5A	HEATR5A	;;	4	6	6	6	0	1	0	0	3	1	2	1	2	2	2	0	0	1	2	1	0	1	2	0	1	0	0	1	0	0	3	1	2	1	2	2	2	0	0	1	2	1
F5H658;Q14562;K7EJH9;K7EQH7;K7END7	F5H658;Q14562	19;19;1;1;1	16;16;1;1;1	16;16;1;1;1	ATP-dependent RNA helicase DHX8	DHX8	;	5	19	16	16	1	7	5	5	5	3	4	4	8	7	6	0	5	5	5	6	4	6	6	2	4	4	0	6	3	4	3	2	3	4	6	4	4	0	4	4	4	5
F5H6E2;O00159;I3L204;I3L501;I3L4D4;I3L3Y6;I3L168;I3L3F5	F5H6E2;O00159	49;49;13;7;6;6;4;4	49;49;13;7;6;6;4;4	49;49;13;7;6;6;4;4	Unconventional myosin-Ic	MYO1C	;	8	49	49	49	10	31	31	28	28	33	27	28	25	27	26	9	25	26	29	28	32	25	27	21	19	18	10	31	31	28	28	33	27	28	25	27	26	9	25	26	29	28
H0YLF3;F5H6I0;P61769	H0YLF3;F5H6I0;P61769	4;4;4	4;4;4	4;4;4	Beta-2-microglobulin;Beta-2-microglobulin form pI 5.3	B2M	;;	3	4	4	4	0	0	0	0	1	1	1	0	0	1	1	0	2	3	3	3	3	3	3	3	3	3	0	0	0	0	1	1	1	0	0	1	1	0	2	3	3	3
F5H6Z0;Q00537;F8VZY6;F8VQZ9;F8W1S5	F5H6Z0;Q00537	9;9;2;2;1	8;8;2;2;1	5;5;1;1;1	Cyclin-dependent kinase 17	CDK17	;	5	9	8	5	1	1	3	2	2	2	2	2	1	1	1	3	1	4	5	4	4	3	3	2	2	1	0	0	2	1	1	1	1	1	0	0	0	3	0	3	4	3
J3QS47;J3QRH5;J3KSL5;F5H757;P49447	J3QS47;J3QRH5;J3KSL5;F5H757;P49447	3;3;3;3;3	3;3;3;3;3	3;3;3;3;3	Cytochrome b561	CYB561	;;;;	5	3	3	3	0	2	3	2	3	2	2	3	3	3	2	0	3	3	2	2	3	3	3	3	2	3	0	2	3	2	3	2	2	3	3	3	2	0	3	3	2	2
F5H7E5	F5H7E5	1	1	1		PLA2G16		1	1	1	1	0	0	0	0	0	0	0	1	0	0	0	0	0	0	0	0	0	0	0	0	0	0	0	0	0	0	0	0	0	1	0	0	0	0	0	0	0	0
F5H7W8;Q96C57;E7ENF1;F5H3K2;G5EA44;F5H8B7	F5H7W8;Q96C57;E7ENF1;F5H3K2;G5EA44;F5H8B7	14;14;13;11;11;8	14;14;13;11;11;8	14;14;13;11;11;8	Uncharacterized protein C12orf43	C12orf43	;;;;;	6	14	14	14	0	7	6	5	7	8	3	6	6	5	6	0	4	1	3	2	3	1	5	3	2	0	0	7	6	5	7	8	3	6	6	5	6	0	4	1	3	2
F5H8D7;M0QYS5;M0R1U8;M0QZ96	F5H8D7;M0QYS5	18;9;5;4	18;9;5;4	1;0;0;0		XRCC1	;	4	18	18	1	2	8	9	6	8	9	6	5	7	5	9	0	8	12	10	10	6	6	4	5	4	9	2	8	9	6	8	9	6	5	7	5	9	0	8	12	10	10
F5H8F7;Q9UBL3;H0YBF6;H0YAQ0	F5H8F7;Q9UBL3	20;20;8;3	20;20;8;3	20;20;8;3	Set1/Ash2 histone methyltransferase complex subunit ASH2	ASH2L	;	4	20	20	20	12	2	6	12	10	7	4	10	9	8	8	3	1	8	7	6	5	6	8	4	4	6	12	2	6	12	10	7	4	10	9	8	8	3	1	8	7	6
F5H8H2;Q03426;F5H092;F5GXC0;A0A1B0GWC2;F5H163;F5H368;A0A0B4J236	F5H8H2;Q03426;F5H092;F5GXC0;A0A1B0GWC2	12;12;8;6;6;3;3;2	12;12;8;6;6;3;3;2	9;9;6;6;3;3;3;2	Mevalonate kinase	MVK	;;;;	8	12	12	9	0	5	3	2	7	5	3	6	7	3	6	0	3	5	6	5	6	3	3	5	3	4	0	5	3	2	7	5	3	6	7	3	6	0	3	5	6	5
F5H8L0;E9PS63;B7ZAP0	F5H8L0;E9PS63;B7ZAP0	4;3;3	1;1;1	1;1;1	Rab GTPase-activating protein 1-like, isoform 10	RABGAP1L	;;	3	4	1	1	0	3	3	3	3	2	2	2	1	1	2	0	0	2	0	0	0	0	0	0	0	0	0	0	1	1	1	0	1	1	0	0	1	0	0	0	0	0
F6QDS0;H3BTX1	F6QDS0	29;1	2;1	0;0		DDX19A		2	29	2	0	16	9	19	16	22	20	20	19	19	19	19	19	4	20	23	22	22	24	24	23	23	20	1	1	1	1	2	1	1	1	1	1	1	1	0	2	1	1
F6SFZ6;Q99571	F6SFZ6;Q99571	3;3	3;3	3;3	P2X purinoceptor;P2X purinoceptor 4	P2RX4	;	2	3	3	3	1	0	1	1	1	1	1	0	2	1	1	2	0	0	0	1	1	0	0	0	1	1	1	0	1	1	1	1	1	0	2	1	1	2	0	0	0	1
Q5SZR4;F6TB26;Q9Y2W6;E9PKN8;B7ZAG4	Q5SZR4;F6TB26;Q9Y2W6	3;3;3;1;1	3;3;3;1;1	3;3;3;1;1	Tudor and KH domain-containing protein	TDRKH	;;	5	3	3	3	2	1	2	1	1	1	2	2	2	1	2	1	0	1	1	1	2	1	1	1	1	1	2	1	2	1	1	1	2	2	2	1	2	1	0	1	1	1
F6TLX2;I3L1I0	F6TLX2	22;6	22;6	0;0		GLOD4		2	22	22	0	0	14	13	12	14	10	14	10	10	13	14	0	11	12	14	15	14	13	14	12	14	12	0	14	13	12	14	10	14	10	10	13	14	0	11	12	14	15
F6U236;Q9BY11	F6U236;Q9BY11	4;4	4;4	4;4	Protein kinase C and casein kinase substrate in neurons protein 1	PACSIN1	;	2	4	4	4	0	1	0	1	2	0	1	2	0	0	1	0	2	0	1	0	0	0	0	0	2	0	0	1	0	1	2	0	1	2	0	0	1	0	2	0	1	0
F6UZG9;Q8NFZ0	F6UZG9;Q8NFZ0	2;2	2;2	2;2	F-box only protein 18	FBXO18	;	2	2	2	2	0	0	0	0	0	0	1	0	0	0	0	0	1	0	0	0	0	0	1	1	1	1	0	0	0	0	0	0	1	0	0	0	0	0	1	0	0	0
F6VZ39;Q9H0Z9;Q9BX46;E9PSF1;H0YA61;A6NG75	F6VZ39;Q9H0Z9;Q9BX46;E9PSF1	4;4;3;2;1;1	4;4;3;2;1;1	4;4;3;2;1;1	RNA-binding protein 38;RNA-binding protein 24	RBM38;RBM24	;;;	6	4	4	4	0	4	4	4	3	1	1	2	1	2	1	0	2	0	3	3	0	3	3	3	2	2	0	4	4	4	3	1	1	2	1	2	1	0	2	0	3	3
F6WQW2;C9JXG8;C9JGV6;C9JDM3	F6WQW2;C9JXG8;C9JGV6	17;12;9;5	1;0;0;1	1;0;0;1		RANBP1	;;	4	17	1	1	2	10	10	8	7	8	9	5	6	11	6	0	10	10	10	12	9	11	12	10	11	12	0	0	0	0	0	0	0	0	0	0	0	0	0	0	0	0
F8VNT9;F8VV56;F8W022;F8VWK8;P08962	F8VNT9;F8VV56;F8W022;F8VWK8;P08962	3;3;3;3;3	3;3;3;3;3	3;3;3;3;3	Tetraspanin;CD63 antigen	CD63	;;;;	5	3	3	3	3	3	3	3	3	3	3	3	3	3	3	3	3	3	3	3	3	3	3	3	3	3	3	3	3	3	3	3	3	3	3	3	3	3	3	3	3	3
F8VNV8;P54284;F8VUW8;F8VU10;F8W0F8;F8VWK1;F8VV14;A0A1B0GUI8;A0A1B0GTP5;A0A1B0GWF9;A0A1B0GUK4;A0A1B0GVB2;A0A1B0GTS4;A0A1B0GU53;E7EN11;A0A1B0GTF6;A0A1B0GTA9;A0A1B0GTN8;H0Y476;A0A1C7CYX2;A0A1B0GTX2;A0A087WVX5;O00305;Q02641;Q08289	F8VNV8;P54284;F8VUW8	3;3;2;1;1;1;1;1;1;1;1;1;1;1;1;1;1;1;1;1;1;1;1;1;1	3;3;2;1;1;1;1;1;1;1;1;1;1;1;1;1;1;1;1;1;1;1;1;1;1	3;3;2;1;1;1;1;1;1;1;1;1;1;1;1;1;1;1;1;1;1;1;1;1;1	Voltage-dependent L-type calcium channel subunit beta-3	CACNB3	;;	25	3	3	3	1	0	1	1	1	0	0	0	0	0	0	3	0	0	1	0	0	0	0	0	0	0	1	0	1	1	1	0	0	0	0	0	0	3	0	0	1	0
F8VVY2;F8VNZ6;F8VSP7;F8VSB6;Q9H4P4	F8VVY2;F8VNZ6;F8VSP7;F8VSB6;Q9H4P4	2;2;2;2;2	2;2;2;2;2	2;2;2;2;2	E3 ubiquitin-protein ligase NRDP1	RNF41	;;;;	5	2	2	2	0	1	1	1	2	1	1	0	1	1	1	0	0	1	1	2	1	2	0	0	1	0	0	1	1	1	2	1	1	0	1	1	1	0	0	1	1	2
F8VQW0;F8VX73;F8VPI1;F8W201;F8W086;F8VR05;F8VQQ5;F8VSI7;F8VVJ4;P55061;F8W1G3	F8VQW0;F8VX73;F8VPI1;F8W201;F8W086;F8VR05;F8VQQ5;F8VSI7;F8VVJ4;P55061;F8W1G3	3;3;3;3;3;3;3;3;3;3;2	3;3;3;3;3;3;3;3;3;3;2	3;3;3;3;3;3;3;3;3;3;2	Bax inhibitor 1	TMBIM6	;;;;;;;;;;	11	3	3	3	0	1	1	2	1	1	0	1	0	0	0	0	2	0	0	0	1	0	0	1	0	0	0	1	1	2	1	1	0	1	0	0	0	0	2	0	0	0
F8VQX6;H0YI09;Q9H8H3	F8VQX6;H0YI09;Q9H8H3	2;2;2	2;2;2	2;2;2	Methyltransferase-like protein 7A	METTL7A	;;	3	2	2	2	0	0	2	1	0	2	1	1	0	0	1	0	0	0	0	0	0	0	0	0	0	1	0	0	2	1	0	2	1	1	0	0	1	0	0	0	0	0
F8VQZ7;F8VRR3;F8VY03;F8VZX9	F8VQZ7;F8VRR3	36;28;14;8	2;0;0;0	2;0;0;0	Methionine aminopeptidase 2	METAP2	;	4	36	2	2	19	9	21	22	18	14	15	16	17	14	16	23	3	21	24	23	21	24	24	21	22	24	2	0	2	2	2	2	2	2	2	2	2	2	0	2	2	2
F8VRH0	F8VRH0	6	1	1		PCBP2		1	6	1	1	0	5	4	4	4	4	5	4	4	5	4	0	5	5	5	5	5	5	6	5	5	5	0	0	0	0	0	0	0	0	0	0	0	0	0	0	0	0
F8VRU3;H0YIV9;O43716	F8VRU3;H0YIV9;O43716	3;3;3	3;3;3	3;3;3	Glutamyl-tRNA(Gln) amidotransferase subunit C, mitochondrial	GATC	;;	3	3	3	3	0	0	0	0	0	0	0	0	0	0	0	0	0	1	2	0	0	1	0	0	0	0	0	0	0	0	0	0	0	0	0	0	0	0	0	1	2	0
F8VSL3;P25208	F8VSL3;P25208	2;2	2;2	2;2	Nuclear transcription factor Y subunit beta	NFYB	;	2	2	2	2	0	2	1	1	1	1	1	1	1	1	0	0	2	2	2	2	1	2	1	1	1	2	0	2	1	1	1	1	1	1	1	1	0	0	2	2	2	2
J3KPG5;F8VU39;Q9UIF9;H0YII3;A0A0C4DGI9	J3KPG5;F8VU39;Q9UIF9;H0YII3;A0A0C4DGI9	2;2;2;1;1	2;2;2;1;1	2;2;2;1;1	Bromodomain adjacent to zinc finger domain protein 2A	BAZ2A	;;;;	5	2	2	2	0	2	0	1	1	0	1	0	0	0	0	0	1	0	0	0	0	0	1	0	0	0	0	2	0	1	1	0	1	0	0	0	0	0	1	0	0	0
F8VU51;H0YI23;U3KQT9	F8VU51	33;12;1	1;0;0	1;0;0		YLPM1		3	33	1	1	2	13	20	20	20	11	9	7	7	17	12	0	8	6	2	4	2	3	13	5	10	14	0	0	0	0	0	0	0	0	0	0	0	0	0	0	0	0
F8VU90;Q9NYL4;H0YHM7;E9PAR0	F8VU90;Q9NYL4	4;4;1;1	4;4;1;1	4;4;1;1	Peptidyl-prolyl cis-trans isomerase;Peptidyl-prolyl cis-trans isomerase FKBP11	FKBP11	;	4	4	4	4	0	1	2	3	3	2	3	3	1	2	3	0	3	0	1	0	2	1	1	2	1	1	0	1	2	3	3	2	3	3	1	2	3	0	3	0	1	0
F8VUJ3;Q8N4A0	F8VUJ3;Q8N4A0	8;8	8;8	8;8	Polypeptide N-acetylgalactosaminyltransferase;Polypeptide N-acetylgalactosaminyltransferase 4	POC1B-GALNT4;GALNT4	;	2	8	8	8	0	1	2	3	0	1	1	1	1	1	3	1	1	1	2	3	1	1	2	3	0	2	0	1	2	3	0	1	1	1	1	1	3	1	1	1	2	3
F8VUW5;Q15038	F8VUW5;Q15038	1;1	1;1	1;1	DAZ-associated protein 2	DAZAP2	;	2	1	1	1	0	1	1	0	1	0	1	1	0	0	1	0	0	0	0	0	0	0	0	0	0	0	0	1	1	0	1	0	1	1	0	0	1	0	0	0	0	0
H0YID1;F8VUX5;H0YIQ8;F8VXI8;F8VX10;Q9H9L4	H0YID1;F8VUX5;H0YIQ8;F8VXI8;F8VX10;Q9H9L4	1;1;1;1;1;1	1;1;1;1;1;1	1;1;1;1;1;1	KAT8 regulatory NSL complex subunit 2	KANSL2	;;;;;	6	1	1	1	1	0	1	1	1	1	0	1	1	0	1	1	0	0	1	1	0	0	0	1	0	0	1	0	1	1	1	1	0	1	1	0	1	1	0	0	1	1
F8VV52;Q9NZN8;F8VP97;F8VUB4;F8VVY1;F8VX63;F8VQD8;A0A087X050;F8W145;F8VWH8;F8VRS8;F8VQF4;F8VVD4;F8VRJ3;H0YI11;H0YH84	F8VV52;Q9NZN8;F8VP97;F8VUB4;F8VVY1;F8VX63	11;11;8;7;6;6;5;5;5;3;3;2;1;1;1;1	11;11;8;7;6;6;5;5;5;3;3;2;1;1;1;1	11;11;8;7;6;6;5;5;5;3;3;2;1;1;1;1	CCR4-NOT transcription complex subunit 2	CNOT2	;;;;;	16	11	11	11	3	1	4	3	4	2	3	5	3	4	4	3	1	5	4	1	3	4	4	1	1	2	3	1	4	3	4	2	3	5	3	4	4	3	1	5	4	1
F8VVA7;P61923;F8VXB1;F8W156;F8W651;F8VYZ4;F8VUC5;F8VXR1;F8VYK5;F8VYE0	F8VVA7;P61923;F8VXB1;F8W156;F8W651;F8VYZ4;F8VUC5;F8VXR1	9;9;6;6;6;6;5;5;3;1	9;9;6;6;6;6;5;5;3;1	9;9;6;6;6;6;5;5;3;1	Coatomer subunit zeta-1	COPZ1	;;;;;;;	10	9	9	9	0	4	4	4	5	5	5	4	5	4	5	0	4	6	5	4	5	5	5	5	5	6	0	4	4	4	5	5	5	4	5	4	5	0	4	6	5	4
F8VVM2;F8VWQ0;F8VZL5;F8VWR4	F8VVM2	16;7;6;6	1;1;0;0	1;1;0;0		SLC25A3		4	16	1	1	3	8	10	11	11	9	10	10	12	10	11	1	12	11	13	13	12	9	11	15	13	13	0	0	0	0	0	0	0	0	0	0	0	0	0	0	0	0
F8VW41;Q86VP3	F8VW41;Q86VP3	6;6	5;5	5;5	Phosphofurin acidic cluster sorting protein 2	PACS2	;	2	6	5	5	0	3	2	0	2	1	2	1	2	0	1	0	3	4	4	3	4	3	1	3	2	1	0	2	2	0	2	1	2	1	2	0	1	0	3	4	4	3
F8VX04;Q9H2H9;F8VX12	F8VX04;Q9H2H9	8;8;2	8;8;2	8;8;2	Sodium-coupled neutral amino acid transporter 1	SLC38A1	;	3	8	8	8	3	8	5	5	5	4	4	2	4	5	5	4	4	4	5	5	6	6	3	2	4	2	3	8	5	5	5	4	4	2	4	5	5	4	4	4	5	5
F8VXC8;F8VZW6	F8VXC8	56;6	1;0	1;0		SMARCC2		2	56	1	1	1	32	31	31	30	24	29	29	30	27	25	1	27	35	27	34	29	26	26	27	31	27	0	1	0	0	0	0	0	0	0	0	0	0	0	0	0	0
F8VXG7;Q99590;A0A0A0MTP7;A0A087WTB7	F8VXG7;Q99590;A0A0A0MTP7	16;16;8;1	16;16;8;1	16;16;8;1	Protein SCAF11	SCAF11	;;	4	16	16	16	0	6	6	4	5	6	4	2	4	5	3	0	8	8	2	1	0	0	2	5	3	3	0	6	6	4	5	6	4	2	4	5	3	0	8	8	2	1
F8VY01;Q6ZV73	F8VY01;Q6ZV73	3;3	3;3	3;3	FYVE, RhoGEF and PH domain-containing protein 6	FGD6	;	2	3	3	3	0	1	0	0	0	0	0	0	0	1	0	0	2	1	0	2	1	0	0	1	0	1	0	1	0	0	0	0	0	0	0	1	0	0	2	1	0	2
F8VZ49	F8VZ49	33	1	1		HNRNPA1		1	33	1	1	3	22	23	24	24	23	25	24	24	24	23	0	23	24	24	28	25	24	27	27	26	24	0	0	0	0	0	0	1	0	0	0	0	0	0	0	0	0
F8VZX2;H3BRU6;F8W0G4;F8VXH9;H3BND9	F8VZX2;H3BRU6;F8W0G4	19;18;11;9;4	1;1;0;0;0	1;1;0;0;0		PCBP2	;;	5	19	1	1	2	14	16	14	14	15	15	15	15	15	16	0	14	13	13	14	15	16	14	14	13	13	0	0	0	0	0	0	0	0	0	0	0	0	0	0	0	0
F8VZY9	F8VZY9	54	1	1		KRT18		1	54	1	1	3	38	40	42	44	43	42	42	43	44	42	8	33	34	34	37	33	34	39	35	33	33	0	0	0	0	0	0	0	0	0	0	0	0	0	0	0	0
49;1183250;1183251;1183252;1183253;1183254;1183255;1183256;1183257;1183258;1183259;1183260;1183261;1183262;1183263;1183264;1183265;1183266;1183267;1183268;1183269;1183270;1183271;1183272;1183273;1183274;1183275;1183276;1183277;1183278;1183279;1183280;1183281;1183282;1183283;1183284;1183285;1183286;1183287;1183288;1183289;1183290;1183291;1183292;1183293;1183294;1183295;1183296;1183297;1183298;1183…
33;2196134;2196135;2196136;2196137;2196138;2196139;2196140;2196141;2196142;2196143;2196144;2196145;2196146;2196147;2196148;2196149;2196150;2196151;2196152;2196153;2196154;2196155;2196156;2196157;2196158;2196159;2196160;2196161;2196162;2196163;2196164;2196165;2196166;2196167;2196168;2196169;2196170;2196171;2196172;2196173;2196174;2196175;2196176;2196177;2196178;2196179;2196180;2196181;2196182;2196…	180828;189161;189242;202843;203036;388906;431721;431761;432298;550364;744027;745234;786422;998215;1074915;1074956;1106730;1183171;1184612;1209960;1220200;1243430;1243586;1262641;1262732;1357417;1424221;1424267;1424331;1624510;1624531;1645394;1679919;1679977;1721111;1778285;1778654;1816156;1836348;1930790;1930796;1932682;1972819;2003167;2196194;2286611;2306635;2306897;2309399;2376781;2444049;24573…	1344;1346;1939;1940;1941;1942;1943	58;74;84;174;213;313;335
F8W038;H0YIS7;Q8IXM2;F8W1H0	F8W038;H0YIS7;Q8IXM2;F8W1H0	4;4;4;3	4;4;4;3	4;4;4;3	Chromatin complexes subunit BAP18	C17orf49;RNASEK-C17orf49;BAP18	;;;	4	4	4	4	0	1	1	2	1	3	1	1	1	1	1	0	1	2	2	1	2	1	3	2	1	1	0	1	1	2	1	3	1	1	1	1	1	0	1	2	2	1
F8W0P7	F8W0P7	11	1	1		ATP5B		1	11	1	1	7	10	9	10	9	9	9	9	10	10	9	0	8	8	8	8	8	6	8	8	8	8	0	0	0	1	0	0	0	0	1	1	0	0	0	0	0	0
F8W0Q9;Q8NEY8;F8VPY7;F8VWU8;F8VRK2;F8VXV7	F8W0Q9;Q8NEY8	12;11;3;3;2;1	12;11;3;3;2;1	3;2;2;2;2;1	Periphilin-1	PPHLN1	;	6	12	12	3	1	4	4	8	3	3	2	4	3	1	2	0	4	0	2	1	1	1	3	2	2	3	1	4	4	8	3	3	2	4	3	1	2	0	4	0	2	1
F8W1A4;P54819;F8VZG5;F8VY04;G3V213;F8VPP1	F8W1A4;P54819;F8VZG5;F8VY04;G3V213	16;16;12;11;10;3	16;16;12;11;10;3	16;16;12;11;10;3	Adenylate kinase 2, mitochondrial;Adenylate kinase 2, mitochondrial;Adenylate kinase 2, mitochondrial, N-terminally processed	AK2	;;;;	6	16	16	16	0	12	11	10	10	10	11	11	11	11	9	0	9	7	11	12	9	10	12	10	11	11	0	12	11	10	10	10	11	11	11	11	9	0	9	7	11	12
F8W1D0	F8W1D0	1	1	1		TWF1		1	1	1	1	0	1	0	1	1	0	0	0	1	1	0	0	0	0	0	0	0	0	0	0	0	0	0	1	0	1	1	0	0	0	1	1	0	0	0	0	0	0
F8W1G6	F8W1G6	11	1	1		PCBP2		1	11	1	1	1	8	10	8	8	9	9	9	9	8	9	0	8	7	7	8	8	10	7	9	8	8	0	0	1	1	1	1	1	1	1	0	0	0	0	1	1	1
F8W1I9;Q6JQN1;D6RFF6	F8W1I9;Q6JQN1	4;4;1	4;4;1	4;4;1	Acyl-CoA dehydrogenase family member 10	ACAD10	;	3	4	4	4	1	0	1	1	0	1	0	0	0	0	0	2	0	0	1	2	1	2	1	2	2	1	1	0	1	1	0	1	0	0	0	0	0	2	0	0	1	2
F8W1P7	F8W1P7	3	3	1		SLC11A2		1	3	3	1	0	0	1	0	1	0	0	0	1	0	0	0	1	0	0	0	0	1	0	0	0	0	0	0	1	0	1	0	0	0	1	0	0	0	1	0	0	0
F8W1R7;G3V1V0;P60660;J3KND3;G8JLA2;B7Z6Z4;F8VPF3;G3V1Y7;F8VZU9;F8W180;H0YI43;F8VXL3	F8W1R7;G3V1V0;P60660;J3KND3;G8JLA2;B7Z6Z4;F8VPF3;G3V1Y7;F8VZU9;F8W180	11;11;11;10;10;10;9;8;6;6;4;1	11;11;11;10;10;10;9;8;6;6;4;1	9;9;9;8;8;8;7;8;6;6;4;1	Myosin light polypeptide 6	MYL6	;;;;;;;;;	12	11	11	9	1	4	4	2	4	2	3	4	3	3	3	0	9	8	10	9	10	8	9	8	8	7	1	4	4	2	4	2	3	4	3	3	3	0	9	8	10	9
F8W543	F8W543	14	1	1		NAP1L1		1	14	1	1	9	9	9	11	10	11	7	7	8	8	9	7	8	9	9	9	9	9	9	9	8	9	0	1	0	0	1	1	0	0	1	0	1	0	1	1	0	1
F8W689;P48382;A0A0A0MSQ2;H0Y4B4;F6S3S0;A0A0A0MT34;A0A0A0MSM9;F6X9D6;F6R6G4;F6UE82	F8W689;P48382	5;5;2;2;1;1;1;1;1;1	5;5;2;2;1;1;1;1;1;1	5;5;2;2;1;1;1;1;1;1	DNA-binding protein RFX5	RFX5	;	10	5	5	5	1	0	2	1	2	1	2	2	2	2	2	2	0	1	2	2	1	2	1	1	1	2	1	0	2	1	2	1	2	2	2	2	2	2	0	1	2	2
F8W6C2;F8VZ02;C9JGM8;C9JW67	F8W6C2;F8VZ02;C9JGM8;C9JW67	9;7;7;7	1;1;1;1	1;1;1;1		SPATS2L	;;;	4	9	1	1	5	0	4	7	7	3	5	5	5	5	4	4	0	4	5	4	3	6	5	3	2	4	0	0	0	1	1	0	1	1	1	1	1	0	0	1	1	0
F8W6N3;Q92560;C9J7L9	F8W6N3;Q92560	3;3;1	3;3;1	3;3;1	Ubiquitin carboxyl-terminal hydrolase;Ubiquitin carboxyl-terminal hydrolase BAP1	BAP1	;	3	3	3	3	0	1	1	0	0	0	0	0	0	0	0	0	0	0	1	0	0	0	0	1	0	0	0	1	1	0	0	0	0	0	0	0	0	0	0	0	1	0
F8W717;O00423;G3V500;G3V3N9;G3V4U5;G3V5C8;G3V497;G3V4H6;G3V538;G3V3J1;H0YJK4	F8W717;O00423;G3V500;G3V3N9	6;6;5;5;2;2;2;2;2;1;1	5;5;4;4;2;2;2;2;2;1;1	5;5;4;4;2;2;2;2;2;1;1	Echinoderm microtubule-associated protein-like 1	EML1	;;;	11	6	5	5	1	0	1	1	3	1	1	1	2	1	1	0	0	4	1	3	1	2	1	1	1	1	0	0	0	1	2	0	0	0	1	1	0	0	0	3	0	2
F8W727;P62910;D3YTB1;D3YTI8	F8W727;P62910;D3YTB1	17;17;16;2	17;17;16;2	17;17;16;2	60S ribosomal protein L32	RPL32	;;	4	17	17	17	0	10	10	11	12	11	12	7	11	12	8	0	16	12	16	14	17	16	14	14	14	15	0	10	10	11	12	11	12	7	11	12	8	0	16	12	16	14
F8W7C6;A0A087WV22;H7C123;H7C2C5;H7C2U2	F8W7C6;A0A087WV22;H7C123;H7C2C5	20;18;11;11;1	2;0;0;0;0	2;0;0;0;0		RPL10	;;;	5	20	2	2	3	13	12	14	15	15	14	14	13	14	13	1	16	17	18	14	18	16	18	15	14	19	0	1	1	2	2	1	2	1	1	1	1	0	1	1	1	1
F8W7E0;E9PSG1	F8W7E0;E9PSG1	22;12	2;2	1;1		CAST	;	2	22	2	1	2	11	10	10	12	11	10	11	9	11	12	4	11	14	13	14	12	14	12	14	13	12	0	0	0	0	0	0	0	1	0	1	0	0	0	1	0	0
F8W7Q4;Q96A26;E9PH05	F8W7Q4;Q96A26;E9PH05	6;6;4	6;6;4	6;6;4	Protein FAM162A	FAM162A	;;	3	6	6	6	0	0	1	1	0	0	0	0	0	0	0	0	4	3	5	2	5	2	5	5	5	5	0	0	1	1	0	0	0	0	0	0	0	0	4	3	5	2
F8W7Q8;Q96G97;H7BYY0;E9PRU2	F8W7Q8;Q96G97;H7BYY0;E9PRU2	2;2;1;1	2;2;1;1	1;1;0;1	Seipin	BSCL2	;;;	4	2	2	1	0	0	0	1	2	1	0	1	0	0	0	0	0	0	0	0	0	0	0	0	0	0	0	0	0	1	2	1	0	1	0	0	0	0	0	0	0	0
F8W8I6;P31483;E5RGV5;E5RG67	F8W8I6;P31483;E5RGV5	13;13;8;6	9;9;5;3	2;2;2;1	Nucleolysin TIA-1 isoform p40	TIA1	;;	4	13	9	2	0	6	6	8	9	7	5	6	7	9	6	0	5	6	6	4	7	6	7	7	6	7	0	3	4	6	5	4	3	4	4	6	4	0	2	3	3	2
J3KQ45;F8W8W7;O43493	J3KQ45;F8W8W7;O43493	17;17;17	17;17;17	17;17;17	Trans-Golgi network integral membrane protein 2	TGOLN2	;;	3	17	17	17	2	11	11	9	11	11	10	9	7	9	10	1	8	7	7	11	10	10	6	9	8	6	2	11	11	9	11	11	10	9	7	9	10	1	8	7	7	11
F8W914;H7C106	F8W914;H7C106	11;6	11;6	1;0	Reticulon	RTN4	;	2	11	11	1	1	7	8	7	8	9	6	8	8	8	7	3	4	6	6	7	6	6	5	6	5	6	1	7	8	7	8	9	6	8	8	8	7	3	4	6	6	7
F8W930;Q9Y6M1	F8W930;Q9Y6M1	10;10	10;10	9;9	Insulin-like growth factor 2 mRNA-binding protein 2	IGF2BP2	;	2	10	10	9	4	1	5	2	6	4	2	4	3	4	3	2	0	3	2	2	4	2	2	3	1	1	4	1	5	2	6	4	2	4	3	4	3	2	0	3	2	2
F8W9E7;Q96BJ8	F8W9E7;Q96BJ8	4;4	4;4	4;4	Engulfment and cell motility protein 3	ELMO3	;	2	4	4	4	0	0	0	0	1	0	1	0	0	0	0	1	0	2	0	1	1	1	0	0	0	1	0	0	0	0	1	0	1	0	0	0	0	1	0	2	0	1
F8W9F9;H0Y7T5;Q9Y3S1;A6PVV2;H0Y7R3;E9PCD1;H0Y7J9;H0Y493	F8W9F9;H0Y7T5;Q9Y3S1;A6PVV2	9;9;9;6;4;3;3;3	7;7;7;4;4;3;3;3	6;6;6;3;4;3;3;3	Serine/threonine-protein kinase WNK2	WNK2	;;;	8	9	7	6	0	1	1	4	1	4	0	2	1	0	2	0	0	0	0	0	0	1	1	0	1	0	0	1	0	3	1	3	0	1	1	0	2	0	0	0	0	0
F8W9S7;H0Y4E7;C9IZX9	F8W9S7	49;21;8	1;0;0	1;0;0		GAPVD1		3	49	1	1	2	28	30	25	27	23	24	26	28	31	27	3	26	31	9	11	3	8	23	23	27	21	0	1	1	1	1	1	1	0	1	1	1	0	0	1	0	0
F8W9W2;P43250;D6RDA3;D6RHC7	F8W9W2;P43250	3;3;1;1	3;3;1;1	1;1;0;0	G protein-coupled receptor kinase 6	GRK6	;	4	3	3	1	2	0	2	1	2	0	0	1	0	0	0	0	0	0	0	1	2	0	1	1	0	0	2	0	2	1	2	0	0	1	0	0	0	0	0	0	0	1
F8W9X7;Q567U6;H7C050	F8W9X7;Q567U6	21;21;3	21;21;3	21;21;3	Coiled-coil domain-containing protein 93	CCDC93	;	3	21	21	21	9	0	7	13	8	1	5	5	7	2	8	9	0	4	8	4	8	9	2	5	8	6	9	0	7	13	8	1	5	5	7	2	8	9	0	4	8	4
F8WA39;Q13613;H0YDX3;Q8NEC6;E9PIH9;H7BZJ1;H7C406;E9PPP8;F8W764;F8W8S8	F8WA39;Q13613;H0YDX3;Q8NEC6	16;16;11;9;4;3;3;3;2;2	16;16;11;9;4;3;3;3;2;2	16;16;11;9;4;3;3;3;2;2	Myotubularin-related protein 1	MTMR1	;;;	10	16	16	16	7	0	6	7	10	1	5	3	8	4	7	6	0	2	5	4	5	4	6	4	4	4	7	0	6	7	10	1	5	3	8	4	7	6	0	2	5	4
F8WAJ0;Q9H8H2	F8WAJ0;Q9H8H2	16;15	16;15	16;15	Probable ATP-dependent RNA helicase DDX31	DDX31	;	2	16	16	16	4	0	2	5	7	0	2	1	3	1	3	4	0	4	5	6	4	4	3	1	2	0	4	0	2	5	7	0	2	1	3	1	3	4	0	4	5	6
F8WB06;F8VQP2;F8VRK6;F8W0B5;F8VVY6;F8WB05	F8WB06;F8VQP2	21;20;8;7;4;4	1;0;0;0;0;1	1;0;0;0;0;1		ATXN2	;	6	21	1	1	2	13	12	11	11	6	8	10	8	7	7	0	11	10	10	9	10	9	10	8	7	7	0	0	0	0	0	0	1	0	0	0	1	0	0	0	0	0
F8WF27;F8WBG6;P30408	F8WF27;F8WBG6;P30408	1;1;1	1;1;1	1;1;1	Transmembrane 4 L6 family member 1	TM4SF1	;;	3	1	1	1	1	1	1	1	1	0	0	1	1	0	0	0	0	0	0	0	0	0	0	0	0	0	1	1	1	1	1	0	0	1	1	0	0	0	0	0	0	0
J3QRU4;F8WCA0;L7N2F9;P63027;K7ENK9;K7EKX0;F5GZV7;P23763	J3QRU4;F8WCA0;L7N2F9;P63027;K7ENK9;K7EKX0	8;8;8;8;4;4;2;2	4;4;4;4;0;0;0;0	4;4;4;4;0;0;0;0	Vesicle-associated membrane protein 2	VAMP2;VAMP3	;;;;;	8	8	4	4	1	1	1	1	4	1	1	1	0	2	0	0	4	5	5	3	4	3	5	5	5	4	0	1	0	0	2	0	0	0	0	1	0	0	1	2	2	1
F8WCD0;Q8NC42	F8WCD0;Q8NC42	2;2	2;2	2;2	E3 ubiquitin-protein ligase RNF149	RNF149	;	2	2	2	2	1	0	0	0	0	0	1	0	0	0	0	1	0	0	0	0	0	0	0	0	0	0	1	0	0	0	0	0	1	0	0	0	0	1	0	0	0	0
F8WDH1;P56557;F8WBF4;C9K0I4	F8WDH1;P56557;F8WBF4;C9K0I4	2;2;1;1	2;2;1;1	2;2;1;1	Transmembrane protein 50B	TMEM50B	;;;	4	2	2	2	0	0	0	0	0	0	0	0	0	0	0	0	2	0	2	1	2	1	1	2	0	1	0	0	0	0	0	0	0	0	0	0	0	0	2	0	2	1
F8WE11	F8WE11	3	1	1		EIF4A2		1	3	1	1	1	1	2	1	2	2	1	1	1	1	2	0	1	1	3	2	3	1	1	1	1	1	0	0	1	0	1	0	0	0	0	0	0	0	0	0	1	1
F8WE16	F8WE16	4	1	1		TIA1		1	4	1	1	1	1	1	1	2	1	1	1	1	1	2	0	1	1	1	1	1	1	1	2	2	2	1	0	0	0	0	0	0	0	0	0	1	0	0	0	0	0
F8WE88;Q9Y4I1;A0A087WY00;F8W6H6;E7ERV5;Q9UES5;O95317	F8WE88;Q9Y4I1;A0A087WY00;F8W6H6	43;43;42;42;15;5;5	37;37;36;36;15;5;5	1;1;1;1;1;0;0	Unconventional myosin-Va	MYO5A	;;;	7	43	37	1	4	14	17	16	17	14	12	10	17	11	11	0	11	14	1	5	4	2	7	7	9	9	2	13	15	14	15	12	10	8	14	9	8	0	10	12	0	4
F8WEC0;Q9H3L0	F8WEC0;Q9H3L0	6;6	6;6	6;6	Methylmalonic aciduria and homocystinuria type D protein, mitochondrial	MMADHC	;	2	6	6	6	0	2	1	1	0	0	1	0	0	0	0	0	4	0	1	1	1	1	1	0	0	0	0	2	1	1	0	0	1	0	0	0	0	0	4	0	1	1
G3V0I5;P49821;B4DE93;E9PQP1;E9PMX3;E9PPR0;E9PJL9;E9PLC6;E9PPD6;E9PPS5;H0YE81;H0YD04	G3V0I5;P49821;B4DE93;E9PQP1;E9PMX3	16;16;12;8;8;6;5;5;3;3;3;2	16;16;12;8;8;6;5;5;3;3;3;2	16;16;12;8;8;6;5;5;3;3;3;2	NADH dehydrogenase [ubiquinone] flavoprotein 1, mitochondrial	NDUFV1	;;;;	12	16	16	16	0	10	7	10	5	10	4	5	7	8	5	0	9	4	5	5	8	6	3	4	5	4	0	10	7	10	5	10	4	5	7	8	5	0	9	4	5	5
G3V167;Q9UGN5;H0YH02	G3V167;Q9UGN5	3;3;1	3;3;1	3;3;1	Poly [ADP-ribose] polymerase 2	PARP2	;	3	3	3	3	2	1	1	1	2	0	0	0	1	1	1	1	2	2	2	1	0	1	0	0	1	1	2	1	1	1	2	0	0	0	1	1	1	1	2	2	2	1
G3V1C1;Q96JD6	G3V1C1;Q96JD6	1;1	1;1	1;1	1,5-anhydro-D-fructose reductase	AKR1E2	;	2	1	1	1	0	0	0	1	1	1	1	0	1	0	1	0	1	0	1	1	1	1	1	1	1	0	0	0	0	1	1	1	1	0	1	0	1	0	1	0	1	1
G3V1C3;Q9BZZ5;H0YER7;E9PQK6	G3V1C3;Q9BZZ5;H0YER7	31;31;21;6	31;31;21;6	31;31;21;6	Apoptosis inhibitor 5	API5	;;	4	31	31	31	19	10	18	21	20	16	16	15	19	14	20	19	1	16	25	22	23	23	20	23	20	18	19	10	18	21	20	16	16	15	19	14	20	19	1	16	25	22
G3V1L9;Q07157;H0YKB1;H0Y3R8;H0YLT6	G3V1L9;Q07157	74;74;13;6;5	74;74;13;6;5	3;3;0;0;0	Tight junction protein ZO-1	TJP1	;	5	74	74	3	6	40	30	42	41	31	35	42	37	30	34	2	29	39	6	13	6	12	33	34	34	28	6	40	30	42	41	31	35	42	37	30	34	2	29	39	6	13
G3V1P3;Q969J3	G3V1P3;Q969J3	5;5	5;5	5;5	Loss of heterozygosity 12 chromosomal region 1 protein	LOH12CR1	;	2	5	5	5	0	5	4	3	2	3	2	3	3	3	3	0	2	1	1	1	1	2	1	2	2	2	0	5	4	3	2	3	2	3	3	3	3	0	2	1	1	1
G3V5S9;G3V1S4;Q9Y324;G3V2M5	G3V5S9;G3V1S4;Q9Y324	4;4;4;1	4;4;4;1	4;4;4;1	rRNA-processing protein FCF1 homolog	FCF1	;;	4	4	4	4	0	2	2	3	1	3	2	2	2	2	3	0	3	1	3	2	2	4	2	3	3	1	0	2	2	3	1	3	2	2	2	2	3	0	3	1	3	2
G3V200;O75334;H0YHK3;F8VYK7;F8W1Y8	G3V200;O75334;H0YHK3	10;10;9;2;1	2;2;2;1;1	2;2;2;1;1	Liprin-alpha-2	PPFIA2	;;	5	10	2	2	0	1	2	3	1	1	1	2	1	3	3	0	3	5	5	4	3	4	2	3	4	3	0	0	0	0	0	0	0	0	0	1	0	0	0	1	0	0
G3V203;A0A075B7A0;F8VXR6	G3V203;A0A075B7A0	18;14;2	1;0;0	1;0;0	60S ribosomal protein L18	RPL18	;	3	18	1	1	1	11	12	14	11	9	11	11	10	10	10	1	10	13	15	13	13	10	14	9	10	12	0	1	1	1	1	0	1	1	1	1	1	0	0	0	1	1
G3V2U4;Q9P2D8	G3V2U4;Q9P2D8	1;1	1;1	1;1	Protein unc-79 homolog	UNC79	;	2	1	1	1	0	0	1	0	1	0	0	0	0	0	0	0	0	0	0	0	0	0	0	0	0	0	0	0	1	0	1	0	0	0	0	0	0	0	0	0	0	0
G3V2U7;P07311	G3V2U7;P07311	4;4	4;4	3;3	Acylphosphatase;Acylphosphatase-1	ACYP1	;	2	4	4	3	0	0	0	0	0	0	0	0	0	0	0	0	2	2	4	0	1	0	3	2	2	2	0	0	0	0	0	0	0	0	0	0	0	0	2	2	4	0
G3V325;O75127;C9JJT5;C9JU26;C9JGL8	G3V325;O75127	8;5;3;2;1	8;5;3;2;1	6;5;1;0;1	Pentatricopeptide repeat-containing protein 1, mitochondrial	ATP5J2-PTCD1;PTCD1	;	5	8	8	6	2	1	2	1	4	2	2	1	2	2	2	2	3	4	3	2	2	2	3	2	1	2	2	1	2	1	4	2	2	1	2	2	2	2	3	4	3	2
G3V4P2;G3V3X6;G3V353;G3V4H5;Q9H7H0;B4E298	G3V4P2;G3V3X6;G3V353;G3V4H5;Q9H7H0;B4E298	2;2;2;2;2;1	2;2;2;2;2;1	2;2;2;2;2;1	Methyltransferase-like protein 17, mitochondrial	METTL17	;;;;;	6	2	2	2	0	1	0	1	0	1	1	0	0	0	0	0	1	0	1	0	1	0	0	0	0	0	0	1	0	1	0	1	1	0	0	0	0	0	1	0	1	0
G3V394	G3V394	43	1	1		MYO5A		1	43	1	1	4	14	17	15	17	14	12	11	17	10	11	0	11	14	1	5	4	2	7	7	9	9	0	0	0	0	0	0	0	1	0	0	0	0	0	0	0	0
G3V3B2;G3V5P8;G3V4K0;O95406	G3V3B2;G3V5P8;G3V4K0;O95406	2;1;1;1	2;1;1;1	2;1;1;1	Protein cornichon homolog 1	CNIH1	;;;	4	2	2	2	0	0	0	0	0	0	0	0	0	0	0	0	1	0	0	0	1	1	1	1	0	2	0	0	0	0	0	0	0	0	0	0	0	0	1	0	0	0
G3V3G9;Q5TAQ9;V9GY54;Q5TAQ8;H0YDY4;V9GZ39;V9GYZ9;P0C7V8	G3V3G9;Q5TAQ9;V9GY54	19;16;12;4;3;1;1;1	19;16;12;4;3;1;1;1	15;15;11;3;0;1;1;0	DDB1- and CUL4-associated factor 8	DCAF8	;;	8	19	19	15	7	1	8	5	8	3	7	3	5	3	7	8	1	8	8	8	5	9	11	4	5	6	7	1	8	5	8	3	7	3	5	3	7	8	1	8	8	8
G3V411;G3V4R5	G3V411;G3V4R5	6;4	1;1	1;1		ZC3H14	;	2	6	1	1	2	4	2	3	3	2	1	1	1	1	1	0	3	4	3	3	2	2	1	1	2	2	0	0	0	0	0	0	0	0	0	0	0	0	0	1	1	0
G3V4C1	G3V4C1	41	4	0		HNRNPC		1	41	4	0	2	30	28	30	30	27	25	25	33	28	25	0	19	22	22	25	27	27	23	26	21	21	0	2	2	3	3	1	1	1	2	1	1	0	0	0	0	1
G3V4K3;Q9H9C1;G3V549	G3V4K3;Q9H9C1	15;15;1	15;15;1	15;15;1	Spermatogenesis-defective protein 39 homolog	VIPAS39	;	3	15	15	15	3	3	7	5	4	4	3	4	4	2	4	5	3	7	6	5	7	4	7	5	1	3	3	3	7	5	4	4	3	4	4	2	4	5	3	7	6	5
G3V529;Q9GZR7;F5GYL3;A0A087WXU8	G3V529;Q9GZR7;F5GYL3;A0A087WXU8	35;35;23;18	35;35;23;18	35;35;23;18	ATP-dependent RNA helicase DDX24	DDX24	;;;	4	35	35	35	6	25	24	19	16	13	15	16	19	13	12	5	22	20	22	23	20	18	13	12	10	10	6	25	24	19	16	13	15	16	19	13	12	5	22	20	22	23
G3V599;O15320;Q96PC5;G3V5K6	G3V599;O15320;Q96PC5	5;5;5;1	5;5;5;1	1;1;1;0	cTAGE family member 5;Melanoma inhibitory activity protein 2	CTAGE5;MIA2	;;	4	5	5	1	0	2	1	0	2	1	0	0	0	0	0	0	2	1	0	1	0	0	1	1	0	0	0	2	1	0	2	1	0	0	0	0	0	0	2	1	0	1
G3V5I6;A0A087WTC9;H0YJ87;H0YJ51	G3V5I6	16;6;2;1	1;0;0;0	1;0;0;0		ZC3H14		4	16	1	1	10	10	10	9	12	9	11	9	5	8	11	8	5	10	9	8	11	8	12	10	10	9	1	0	0	0	1	0	0	0	0	0	0	0	0	0	0	0
G3V5L5	G3V5L5	14	1	1		PRMT5		1	14	1	1	6	5	10	10	9	8	8	8	9	8	9	10	3	12	13	9	11	13	9	12	13	11	0	0	0	0	0	0	0	0	0	0	0	0	0	0	1	0
G3V5P5;Q9UPI3	G3V5P5;Q9UPI3	2;2	2;2	2;2	Feline leukemia virus subgroup C receptor-related protein 2	FLVCR2	;	2	2	2	2	0	1	0	1	1	0	2	1	0	2	0	0	1	0	0	0	1	0	1	0	0	0	0	1	0	1	1	0	2	1	0	2	0	0	1	0	0	0
G3V5R9;G3V3H3;Q07866;G3V2E7;E7EVH7;F8W6L3;G5E9S8;G3V2P7;H0YJU9;H0YJT3;H0YJL0;H0YGB8	G3V5R9;G3V3H3;Q07866;G3V2E7;E7EVH7;F8W6L3;G5E9S8	50;47;46;45;45;44;43;11;7;7;6;3	50;47;46;45;45;44;43;11;7;7;6;3	27;25;24;23;23;22;23;11;1;1;0;0	Kinesin light chain 1	KLC1	;;;;;;	12	50	50	27	31	6	25	26	21	21	22	21	19	20	22	27	2	21	29	21	23	22	22	22	21	20	31	6	25	26	21	21	22	21	19	20	22	27	2	21	29	21
G3V5T9;P24941;E7ESI2;G3V317;Q00526;K7EJ83;K7ELV5	G3V5T9;P24941;E7ESI2	26;26;20;5;4;3;2	24;24;18;4;2;2;0	24;24;18;4;2;2;0	Cyclin-dependent kinase 2	CDK2	;;	7	26	24	24	1	16	17	15	17	16	16	13	16	17	16	0	16	20	19	17	19	18	19	19	19	20	0	15	15	13	15	14	14	11	14	15	14	0	14	18	17	15
G3V5V3;O60524;G3V4D9;G3V547	G3V5V3;O60524	16;16;7;4	16;16;7;4	16;16;7;4	Nuclear export mediator factor NEMF	NEMF	;	4	16	16	16	2	3	2	3	4	5	1	3	8	5	4	0	2	8	2	5	7	6	3	3	3	1	2	3	2	3	4	5	1	3	8	5	4	0	2	8	2	5
G3V5Z7;P60900;G3V295;G3V3I1;G3V3U4;G3V4S5;G3V2S7;H0YJC4	G3V5Z7;P60900;G3V295;G3V3I1	23;23;21;17;11;3;3;2	23;23;21;17;11;3;3;2	23;23;21;17;11;3;3;2	Proteasome subunit alpha type;Proteasome subunit alpha type-6	PSMA6	;;;	8	23	23	23	2	16	15	14	12	14	13	12	12	16	16	0	17	19	19	13	17	15	17	15	15	16	2	16	15	14	12	14	13	12	12	16	16	0	17	19	19	13
G3XAF7;O75363;H0Y542;H7C1E7	G3XAF7;O75363;H0Y542;H7C1E7	4;4;3;2	4;4;3;2	4;4;3;2	Breast carcinoma-amplified sequence 1	BCAS1	;;;	4	4	4	4	0	2	0	0	1	1	1	0	0	1	1	0	2	2	1	1	2	1	1	0	0	0	0	2	0	0	1	1	1	0	0	1	1	0	2	2	1	1
G3XAH6;P51003;G3V2A0;A0A0C4DGK1;G3V3I9;H0YJ00;Q9NRJ5;G3V457;H0YJL4	G3XAH6;P51003;G3V2A0	31;31;17;12;10;9;7;6;4	31;31;17;12;10;9;7;6;4	28;28;15;11;9;7;6;5;4	Poly(A) polymerase alpha	PAPOLA	;;	9	31	31	28	7	15	17	13	17	17	12	15	15	16	15	2	17	17	15	14	15	10	15	12	7	14	7	15	17	13	17	17	12	15	15	16	15	2	17	17	15	14
G3XAJ6;Q14699;C9JHG2;C9JRN3	G3XAJ6;Q14699	5;5;2;1	5;5;2;1	5;5;2;1	Raftlin	RFTN1	;	4	5	5	5	2	0	0	0	0	0	0	0	0	0	0	1	1	1	0	0	0	0	0	0	0	0	2	0	0	0	0	0	0	0	0	0	0	1	1	1	0	0
G3XAN4;Q15629	G3XAN4;Q15629	8;8	8;8	8;8	Translocating chain-associated membrane protein 1	TRAM1	;	2	8	8	8	0	1	0	1	1	5	1	5	2	3	4	0	2	3	2	2	3	1	1	3	2	3	0	1	0	1	1	5	1	5	2	3	4	0	2	3	2	2
G5E933;O95248;H0Y5W8	G5E933;O95248	7;7;1	7;7;1	7;7;1	Myotubularin-related protein 5	SBF1	;	3	7	7	7	0	0	0	1	0	0	1	1	0	1	1	0	0	3	1	0	0	0	0	0	0	0	0	0	0	1	0	0	1	1	0	1	1	0	0	3	1	0
G5E953;Q13615	G5E953;Q13615	3;3	3;3	3;3	Myotubularin-related protein 3	MTMR3	;	2	3	3	3	0	2	0	0	0	0	0	0	0	0	0	0	0	1	0	0	0	0	0	0	1	0	0	2	0	0	0	0	0	0	0	0	0	0	0	1	0	0
G5E994;Q5VW38;U3KQD2	G5E994;Q5VW38	9;8;1	9;8;1	9;8;1	Protein GPR107	GPR107	;	3	9	9	9	3	4	5	4	5	6	5	5	4	6	3	1	4	7	7	7	7	6	5	4	3	3	3	4	5	4	5	6	5	5	4	6	3	1	4	7	7	7
G5E9A6;P51784;Q5JXD3	G5E9A6;P51784	19;18;2	17;16;2	17;16;2	Ubiquitin carboxyl-terminal hydrolase;Ubiquitin carboxyl-terminal hydrolase 11	USP11	;	3	19	17	17	0	8	10	6	7	4	8	7	4	4	3	0	7	7	6	5	6	4	4	2	4	3	0	7	8	4	5	2	6	5	2	2	1	0	5	5	5	4
G5E9C0;Q9HB58;E7EM70;C9JZQ4;E9PHK4	G5E9C0;Q9HB58;E7EM70	10;10;5;4;3	10;10;5;4;3	10;10;5;4;3	Sp110 nuclear body protein	SP110	;;	5	10	10	10	1	0	0	7	3	0	5	2	0	5	1	0	0	0	4	0	0	4	2	1	6	0	1	0	0	7	3	0	5	2	0	5	1	0	0	0	4	0
I3L4X3;G5E9C2;Q15653;I3L1A4	I3L4X3;G5E9C2;Q15653;I3L1A4	4;4;4;2	4;4;4;2	4;4;4;2	NF-kappa-B inhibitor beta	NFKBIB	;;;	4	4	4	4	0	2	1	2	4	3	2	1	2	2	2	0	3	2	3	3	2	2	3	1	2	1	0	2	1	2	4	3	2	1	2	2	2	0	3	2	3	3
G5E9C8;Q07889	G5E9C8;Q07889	7;7	7;7	7;7	Son of sevenless homolog 1	SOS1	;	2	7	7	7	0	1	2	0	1	1	0	0	0	0	0	0	0	1	0	2	2	0	0	0	0	0	0	1	2	0	1	1	0	0	0	0	0	0	0	1	0	2
G5E9D4;Q96EB1;E9PPJ9	G5E9D4;Q96EB1	3;3;1	3;3;1	3;3;1	Elongator complex protein 4	ELP4	;	3	3	3	3	0	2	3	0	2	3	2	1	1	1	2	0	1	1	2	2	1	1	1	0	0	0	0	2	3	0	2	3	2	1	1	1	2	0	1	1	2	2
G5E9E7;A0A087X0K9	G5E9E7;A0A087X0K9	72;71	1;1	1;1		TJP1	;	2	72	1	1	6	40	31	41	41	32	36	42	36	30	35	2	29	39	7	14	6	12	33	34	33	28	0	1	1	1	1	1	1	1	1	1	1	0	1	1	1	1
G5E9G6;C9JLD7	G5E9G6;C9JLD7	6;5	2;2	2;2		TRIP12	;	2	6	2	2	0	2	2	1	2	1	2	1	1	2	3	0	3	5	0	0	0	0	1	2	2	2	0	0	1	0	1	0	0	0	1	1	1	0	0	1	0	0
G5E9L0;Q8N6H7;A0A0D9SF70;E9PQP3;E9PIY6;E9PMU9;H0YDN9;E9PJT7;E9PK28;E9PMR9;E9PM63;H0YDX1;E9PNY8;E9PM18;H0YF45	G5E9L0;Q8N6H7;A0A0D9SF70;E9PQP3;E9PIY6	22;22;20;16;14;9;8;7;7;5;5;5;4;3;3	22;22;20;16;14;9;8;7;7;5;5;5;4;3;3	15;15;15;11;7;5;8;0;0;0;0;0;0;0;0	ADP-ribosylation factor GTPase-activating protein 2	ARFGAP2	;;;;	15	22	22	15	18	8	15	18	19	11	13	16	14	13	14	14	3	17	19	19	20	20	20	17	18	16	18	8	15	18	19	11	13	16	14	13	14	14	3	17	19	19
M0R2E1;M0QZW9;M0R3H4;G5E9L6;Q9NPR9	M0R2E1;M0QZW9;M0R3H4;G5E9L6;Q9NPR9	2;2;2;2;2	2;2;2;2;2	2;2;2;2;2	Protein GPR108	GPR108	;;;;	5	2	2	2	1	1	1	1	1	2	1	1	1	1	1	1	0	1	1	1	1	1	1	1	1	1	1	1	1	1	1	2	1	1	1	1	1	1	0	1	1	1
G5E9P3;Q9NYS0	G5E9P3;Q9NYS0	2;2	2;2	2;2	NF-kappa-B inhibitor-interacting Ras-like protein 1	NKIRAS1	;	2	2	2	2	0	0	0	0	1	0	0	0	0	0	1	0	2	0	0	0	1	1	1	0	0	0	0	0	0	0	1	0	0	0	0	0	1	0	2	0	0	0
G5E9W7;G5E9V5;P82650;H7C5F2;H7C5H3;H7C5L9;C9J5D8	G5E9W7;G5E9V5;P82650;H7C5F2;H7C5H3	20;20;20;10;10;8;1	20;20;20;10;10;8;1	20;20;20;10;10;8;1	28S ribosomal protein S22, mitochondrial	MRPS22	;;;;	7	20	20	20	0	10	10	11	11	8	10	10	10	9	10	0	10	5	7	8	14	9	9	8	7	4	0	10	10	11	11	8	10	10	10	9	10	0	10	5	7	8
G5E9W2;Q9P2E5;C9JZF7	G5E9W2;Q9P2E5	4;4;1	4;4;1	3;3;1	Chondroitin sulfate glucuronyltransferase	CHPF2	;	3	4	4	3	0	1	1	1	0	0	0	0	0	1	0	0	1	1	0	0	1	0	0	0	0	1	0	1	1	1	0	0	0	0	0	1	0	0	1	1	0	0
H0YAJ5;G5E9Y1;Q92870;D6RDY3;D6RB00;D6RGD4;D6RAJ4;D6RD19;D6RB55;H0YA92;V9GY97;A0A087X0V7;A0A087WYH9;A0A075B7G8;J3KPL8;O00213	H0YAJ5;G5E9Y1;Q92870	3;3;3;1;1;1;1;1;1;1;1;1;1;1;1;1	3;3;3;1;1;1;1;1;1;1;1;1;1;1;1;1	3;3;3;1;1;1;1;1;1;1;1;1;1;1;1;1	Amyloid beta A4 precursor protein-binding family B member 2	APBB2	;;	16	3	3	3	0	1	1	1	1	0	0	0	0	0	0	0	3	1	1	0	0	0	0	0	0	0	0	1	1	1	1	0	0	0	0	0	0	0	3	1	1	0
G5EA03	G5EA03	7	1	1		LIMCH1		1	7	1	1	0	2	1	0	1	0	0	0	0	0	0	0	3	1	0	0	1	0	1	0	0	0	0	0	0	0	1	0	0	0	0	0	0	0	0	0	0	0
G5EA30;Q92879;E9PQK4;E9PKU1;F5H4Y5;F5H0D8;E9PKA1;V9GYD9;Q5VZZ6;A0A0J9YX66;A0A1B0GU44;E9PC62;A0A1B0GUN8;A0A0J9YXJ0;O95319	G5EA30;Q92879	19;19;6;6;4;4;3;3;3;3;3;3;3;3;3	19;19;6;6;4;4;3;3;3;3;3;3;3;3;3	13;13;0;0;0;0;0;2;2;2;2;2;2;2;2	CUGBP Elav-like family member 1	CELF1	;	15	19	19	13	0	10	10	11	11	11	7	10	8	12	11	0	12	7	8	13	6	9	6	11	8	9	0	10	10	11	11	11	7	10	8	12	11	0	12	7	8	13
G5EA48;Q7Z6B7	G5EA48;Q7Z6B7	6;6	3;3	3;3	SLIT-ROBO Rho GTPase-activating protein 1	SRGAP1	;	2	6	3	3	0	3	1	4	1	1	0	3	2	0	0	0	4	2	3	3	3	3	2	2	3	3	0	1	0	2	0	0	0	0	1	0	0	0	2	1	1	1
G5EA50;Q6ZN18	G5EA50;Q6ZN18	1;1	1;1	1;1	Zinc finger protein AEBP2	AEBP2	;	2	1	1	1	0	0	0	0	0	0	0	0	0	0	0	1	0	0	0	0	0	0	0	0	0	0	0	0	0	0	0	0	0	0	0	0	0	1	0	0	0	0
G8JLB6;P31943;E9PCY7;H0YB39;D6RIT2;H0YBD7;H0YBG7;H0YBK1	G8JLB6;P31943;E9PCY7;H0YB39	21;21;20;12;10;10;6;1	21;21;20;12;10;10;6;1	4;4;3;4;1;3;2;0	Heterogeneous nuclear ribonucleoprotein H;Heterogeneous nuclear ribonucleoprotein H, N-terminally processed	HNRNPH1	;;;	8	21	21	4	4	18	19	19	19	19	16	19	20	20	19	3	15	16	17	17	16	16	16	18	16	16	4	18	19	19	19	19	16	19	20	20	19	3	15	16	17	17
G8JLD5;F8VUJ9;F8VR28;F8VYL3;H0YHY4;H0YI79	G8JLD5	51;8;7;7;5;1	2;0;0;0;0;0	2;0;0;0;0;0		DNM1L		6	51	2	2	26	6	29	30	26	24	21	21	23	19	22	29	2	28	31	30	30	35	27	26	25	29	2	0	1	2	2	1	1	1	1	1	1	1	0	1	1	2
Q2L6G8;G8JLG2;Q15517	Q2L6G8;G8JLG2;Q15517	2;2;2	2;2;2	2;2;2	Corneodesmosin	CDSN	;;	3	2	2	2	0	0	1	0	0	0	1	0	0	0	0	0	0	0	1	1	2	0	0	1	1	1	0	0	1	0	0	0	1	0	0	0	0	0	0	0	1	1
G8JLQ3;P78537;F8W099;F8W606;A0A087WSV2;F8W036;F8VP73	G8JLQ3;P78537;F8W099;F8W606;A0A087WSV2;F8W036;F8VP73	2;2;1;1;1;1;1	2;2;1;1;1;1;1	2;2;1;1;1;1;1	Biogenesis of lysosome-related organelles complex 1 subunit 1	BLOC1S1	;;;;;;	7	2	2	2	0	0	0	0	0	0	0	0	0	0	0	0	1	2	2	1	0	1	2	2	2	2	0	0	0	0	0	0	0	0	0	0	0	0	1	2	2	1
X6RLT1;H0UI80;Q8IXH7	X6RLT1;H0UI80;Q8IXH7	17;17;17	17;17;17	17;17;17	Negative elongation factor C/D	NELFCD;TH1L	;;	3	17	17	17	12	1	8	12	10	7	6	9	6	4	10	11	1	11	15	13	15	13	8	11	14	10	12	1	8	12	10	7	6	9	6	4	10	11	1	11	15	13
K7EJ58;K7EQU8;K7EMF1;H0UID0;K7EIL6;K7EN92;K7EN88;O75771	K7EJ58;K7EQU8;K7EMF1;H0UID0;K7EIL6;K7EN92;K7EN88;O75771	1;1;1;1;1;1;1;1	1;1;1;1;1;1;1;1	1;1;1;1;1;1;1;1	DNA repair protein RAD51 homolog 4	RAD51D;hCG_2039718	;;;;;;;	8	1	1	1	0	0	1	0	1	0	1	0	1	1	1	0	1	0	1	0	0	0	0	0	0	0	0	0	1	0	1	0	1	0	1	1	1	0	1	0	1	0
H0Y2S1;O43824	H0Y2S1;O43824	6;6	6;6	6;6	Putative GTP-binding protein 6	GTPBP6	;	2	6	6	6	0	0	3	1	1	1	0	0	3	2	1	0	1	0	1	1	1	0	2	2	1	1	0	0	3	1	1	1	0	0	3	2	1	0	1	0	1	1
H0Y2S9;H0Y7E2;H7C3G6;K7EL39;J3QRL2	H0Y2S9;H0Y7E2	15;9;6;2;2	15;9;6;2;2	2;1;0;0;0		MPRIP	;	5	15	15	2	0	4	4	6	3	2	1	4	4	3	4	0	0	3	2	1	2	1	0	3	2	2	0	4	4	6	3	2	1	4	4	3	4	0	0	3	2	1
H0Y2V6;Q5SW79;E5RFU8;H0Y4T4	H0Y2V6;Q5SW79	4;4;1;1	4;4;1;1	4;4;1;1	Centrosomal protein of 170 kDa	CEP170	;	4	4	4	4	1	1	0	0	0	0	0	0	0	1	0	0	0	0	0	0	0	0	1	0	0	0	1	1	0	0	0	0	0	0	0	1	0	0	0	0	0	0
H0Y2W2;Q5SV16	H0Y2W2	24;8	2;0	0;0		ATAD3A		2	24	2	0	13	3	12	10	12	8	12	6	15	8	12	11	0	8	11	7	9	5	7	9	9	8	1	0	1	1	1	1	1	1	2	1	2	2	0	0	2	1
Q5QPK2;H0Y368;O60762;Q5QPJ9	Q5QPK2;H0Y368;O60762;Q5QPJ9	15;15;15;8	15;15;15;8	15;15;15;8	Dolichol-phosphate mannosyltransferase subunit 1	DPM1	;;;	4	15	15	15	0	6	8	10	8	10	8	10	7	7	5	0	7	8	7	5	8	3	3	9	6	7	0	6	8	10	8	10	8	10	7	7	5	0	7	8	7	5
H0Y3A3;Q5VWQ8;F8WA47;H0Y638	H0Y3A3;Q5VWQ8	7;7;1;1	7;7;1;1	5;5;1;0	Disabled homolog 2-interacting protein	DAB2IP	;	4	7	7	5	0	2	1	0	0	1	0	1	0	0	0	0	2	1	0	0	1	1	0	1	1	0	0	2	1	0	0	1	0	1	0	0	0	0	2	1	0	0
H0Y3H2;Q99758	H0Y3H2;Q99758	5;5	5;5	5;5	ATP-binding cassette sub-family A member 3	ABCA3	;	2	5	5	5	0	1	0	2	2	0	0	0	0	0	0	0	1	1	0	1	0	0	1	0	0	0	0	1	0	2	2	0	0	0	0	0	0	0	1	1	0	1
H0Y412	H0Y412	12	1	1		PRRC2B		1	12	1	1	0	4	4	4	4	2	2	3	3	4	5	0	5	5	1	2	0	0	1	0	1	1	0	0	1	0	1	0	0	0	0	0	0	0	1	1	0	0
H0Y465;P21359;J3KSB5;J3QSG6;J3KSX8;J3KRT8;J3QQN8	H0Y465;P21359;J3KSB5	10;10;5;3;2;1;1	10;10;5;3;2;1;1	10;10;5;3;2;1;1	Neurofibromin;Neurofibromin truncated	NF1	;;	7	10	10	10	0	3	2	3	2	1	2	1	0	0	0	0	0	0	0	1	0	0	3	1	3	0	0	3	2	3	2	1	2	1	0	0	0	0	0	0	0	1
H0Y4B0;O43414;F6QUN3;F6UGJ8	H0Y4B0;O43414;F6QUN3;F6UGJ8	6;6;5;3	6;6;5;3	6;6;5;3	ERI1 exoribonuclease 3	ERI3	;;;	4	6	6	6	0	3	4	1	3	0	2	1	1	0	0	0	3	1	4	0	1	2	0	0	0	0	0	3	4	1	3	0	2	1	1	0	0	0	3	1	4	0
H0Y4B5	H0Y4B5	4	1	1		BMP7		1	4	1	1	0	4	1	2	1	1	1	1	2	1	1	0	1	1	1	1	1	1	1	1	1	1	0	1	0	1	0	0	0	0	1	0	0	0	0	0	0	0
H0Y517;H7C1U3;Q5T0F9	H0Y517;H7C1U3;Q5T0F9	13;13;12	13;13;12	13;13;12	Coiled-coil and C2 domain-containing protein 1B	CC2D1B	;;	3	13	13	13	0	6	3	2	3	3	2	2	3	3	3	0	5	5	4	6	7	5	1	2	3	3	0	6	3	2	3	3	2	2	3	3	3	0	5	5	4	6
H0Y544;Q9UGH3	H0Y544;Q9UGH3	1;1	1;1	1;1	Solute carrier family 23 member 2	SLC23A2	;	2	1	1	1	0	0	0	0	0	0	0	0	0	0	0	0	0	0	1	0	0	0	0	0	0	0	0	0	0	0	0	0	0	0	0	0	0	0	0	0	1	0
H0Y586	H0Y586	17	1	1		PSMA7		1	17	1	1	0	9	9	10	10	9	10	9	12	11	8	0	8	7	10	9	8	11	10	10	9	12	0	0	0	0	0	0	1	0	1	0	0	0	0	0	0	0
H0Y5C6	H0Y5C6	22	2	2		FLNA		1	22	2	2	8	13	18	17	20	14	19	19	18	18	19	5	16	12	9	10	7	9	18	18	18	18	0	0	1	0	2	1	1	1	1	1	2	0	0	1	1	1
H0Y5F5;H0YEU6	H0Y5F5	36;15	2;1	0;0	Polyadenylate-binding protein	PABPC4		2	36	2	0	22	12	26	28	24	27	21	24	24	24	22	23	4	27	27	22	28	26	21	24	24	23	0	0	1	1	1	1	1	1	1	1	0	1	0	2	0	1
H0Y5K5;Q9Y282;H0Y621;A6PVJ2;A0A0C4DH46;H0Y802;H0Y6Z0	H0Y5K5;Q9Y282;H0Y621	9;9;8;3;3;2;2	9;9;8;3;3;2;2	9;9;8;3;3;2;2	Endoplasmic reticulum-Golgi intermediate compartment protein 3	ERGIC3	;;	7	9	9	9	0	7	5	5	6	6	1	3	4	3	5	0	5	3	3	6	5	5	3	1	2	3	0	7	5	5	6	6	1	3	4	3	5	0	5	3	3	6
H0Y5N2;O60906	H0Y5N2;O60906	1;1	1;1	1;1	Sphingomyelin phosphodiesterase 2	SMPD2	;	2	1	1	1	0	0	0	0	0	1	0	0	0	1	1	0	0	0	0	0	1	0	0	0	0	0	0	0	0	0	0	1	0	0	0	1	1	0	0	0	0	0
H0Y6K5;H0Y7L6;Q02447	H0Y6K5;H0Y7L6;Q02447	1;1;1	1;1;1	1;1;1	Transcription factor Sp3	SP3	;;	3	1	1	1	1	1	0	0	0	0	0	0	0	0	0	0	0	0	0	0	0	0	0	1	0	0	1	1	0	0	0	0	0	0	0	0	0	0	0	0	0	0
H0Y704	H0Y704	21	2	2		ZNF185		1	21	2	2	11	5	9	11	8	4	4	6	7	5	4	5	4	9	11	6	12	6	6	3	2	3	1	0	1	1	0	1	0	1	1	0	1	1	1	0	1	2
H0Y714;Q96G21;E7ENR5;B8ZZ47;B9A008;F8WCN0	H0Y714;Q96G21;E7ENR5;B8ZZ47;B9A008	11;11;10;9;8;1	11;11;10;9;8;1	11;11;10;9;8;1	U3 small nucleolar ribonucleoprotein protein IMP4	IMP4	;;;;	6	11	11	11	0	5	5	5	7	6	7	8	8	8	5	0	3	6	4	6	6	5	6	1	1	0	0	5	5	5	7	6	7	8	8	8	5	0	3	6	4	6
H0Y760;Q9Y4B4	H0Y760;Q9Y4B4	2;2	2;2	2;2	Helicase ARIP4	RAD54L2	;	2	2	2	2	0	0	0	0	0	0	0	0	0	0	1	0	1	0	0	0	0	0	0	0	0	0	0	0	0	0	0	0	0	0	0	0	1	0	1	0	0	0
H0Y7A7;P62158;E7ETZ0;E7EMB3;M0QZ52;F8WBR5;G3V479;Q96HY3;G3V361;G3V226;P27482;C9J7T9;P02585	H0Y7A7;P62158;E7ETZ0;E7EMB3;M0QZ52;F8WBR5;G3V479;Q96HY3	10;10;8;8;6;5;5;5;4;3;2;1;1	10;10;8;8;6;5;5;5;4;3;2;1;1	10;10;8;8;6;5;5;5;4;3;2;1;1	Calmodulin	CALM2;CALM1;CALM3	;;;;;;;	13	10	10	10	0	5	6	3	4	5	4	5	3	4	5	0	4	4	2	3	2	3	9	2	3	2	0	5	6	3	4	5	4	5	3	4	5	0	4	4	2	3
H0Y7F4	H0Y7F4	5	1	1		GNAS		1	5	1	1	0	3	3	3	4	3	1	2	3	4	3	0	2	2	3	1	2	2	0	1	1	2	0	0	0	0	0	0	0	0	0	0	0	0	1	0	1	0
H0Y7H8;Q8NFD5;A0A1B0GV63;A0A1B0GWJ2;A0A1B0GTJ8;A0A1B0GVK1;A0A1B0GTI6;H0Y2R3;H0Y3S9;A0A1B0GV92;A0A1B0GU09;A0A1B0GU65	H0Y7H8;Q8NFD5;A0A1B0GV63;A0A1B0GWJ2;A0A1B0GTJ8;A0A1B0GVK1	9;9;8;8;8;8;4;3;2;1;1;1	6;6;5;5;5;5;3;1;0;1;1;1	6;6;5;5;5;5;3;1;0;1;1;1	AT-rich interactive domain-containing protein 1B	ARID1B	;;;;;	12	9	6	6	0	5	4	3	4	1	3	1	1	1	3	0	2	1	0	0	0	0	1	1	1	2	0	3	2	1	2	0	1	0	0	0	2	0	0	0	0	0
H0Y7P7;Q9UG56;B1AKM8;B1AKM6	H0Y7P7;Q9UG56;B1AKM8;B1AKM6	5;5;4;4	5;5;4;4	5;5;4;4	Phosphatidylserine decarboxylase proenzyme;Phosphatidylserine decarboxylase alpha chain;Phosphatidylserine decarboxylase beta chain	PISD	;;;	4	5	5	5	0	0	1	0	1	1	1	1	1	1	2	0	4	4	2	1	3	1	3	2	0	2	0	0	1	0	1	1	1	1	1	1	2	0	4	4	2	1
H0Y7S3;Q01814	H0Y7S3;Q01814	14;14	1;1	1;1	Plasma membrane calcium-transporting ATPase 2	ATP2B2	;	2	14	1	1	0	6	7	7	8	8	7	5	7	5	10	0	5	4	1	4	4	6	5	7	6	6	0	0	0	0	1	0	0	0	0	0	0	0	0	0	0	0
H0Y858;H7C5I2;Q9NR96	H0Y858	10;2;1	1;0;1	1;0;1				3	10	1	1	1	7	6	6	7	7	4	4	5	5	6	0	4	4	4	4	5	5	3	3	3	3	0	0	0	0	0	0	0	0	0	0	0	0	0	0	1	0
H0Y8D0;H0Y870;H0Y861;Q8TDQ4;Q5SSC2;Q9H0R3;H7C5C5	H0Y8D0;H0Y870;H0Y861;Q8TDQ4;Q5SSC2;Q9H0R3;H7C5C5	2;2;2;2;2;2;1	2;2;2;2;2;2;1	2;2;2;2;2;2;1	Transmembrane protein 222	TMEM222	;;;;;;	7	2	2	2	0	0	0	0	0	0	0	0	0	0	0	0	1	1	1	1	0	1	0	1	1	1	0	0	0	0	0	0	0	0	0	0	0	0	1	1	1	1
H0Y8B3;Q96HN2;C9K0S0	H0Y8B3;Q96HN2	12;12;2	1;1;0	1;1;0	Adenosylhomocysteinase;Putative adenosylhomocysteinase 3	AHCYL2	;	3	12	1	1	6	4	5	7	8	6	4	4	5	5	5	6	4	9	8	8	8	9	6	7	7	7	0	0	0	0	0	0	0	0	0	0	0	0	0	0	0	0
H0Y8D9;U3KPT1	H0Y8D9	23;2	1;0	1;0		U2SURP		2	23	1	1	2	13	7	7	9	9	9	8	9	10	9	1	10	14	13	14	12	13	12	12	8	10	0	0	0	0	0	0	0	0	0	0	0	0	0	0	0	1
H0Y8E6	H0Y8E6	51	1	1		MCM2		1	51	1	1	9	37	34	35	35	30	29	30	30	39	31	6	32	41	36	37	38	39	36	37	39	36	0	0	0	0	0	0	0	0	0	1	0	0	0	0	0	0
H0Y8N5	H0Y8N5	8	1	1		PPWD1		1	8	1	1	1	0	1	1	1	1	0	0	0	0	1	2	0	2	2	2	2	3	3	2	2	2	0	0	0	0	0	0	0	0	0	0	0	0	0	0	0	0
H0Y8X4	H0Y8X4	10	10	1		DNPH1		1	10	10	1	0	6	8	7	7	6	7	7	8	7	7	0	5	5	7	7	9	6	6	7	8	6	0	6	8	7	7	6	7	7	8	7	7	0	5	5	7	7
H0Y928;H0Y997;Q96J42	H0Y928;H0Y997;Q96J42	1;1;1	1;1;1	1;1;1	Thioredoxin domain-containing protein 15	TXNDC15	;;	3	1	1	1	0	0	0	0	0	0	0	0	0	0	0	1	0	0	0	0	0	0	0	0	0	0	0	0	0	0	0	0	0	0	0	0	0	1	0	0	0	0
H0Y962;Q8N4T8	H0Y962;Q8N4T8	2;2	2;2	2;2	Carbonyl reductase family member 4	CBR4	;	2	2	2	2	0	1	1	1	1	0	0	1	1	1	1	0	1	1	1	1	0	2	0	1	1	0	0	1	1	1	1	0	0	1	1	1	1	0	1	1	1	1
H0Y990	H0Y990	10	1	1		ABCE1		1	10	1	1	6	4	7	7	6	5	6	6	6	7	8	6	3	4	7	4	7	7	6	5	6	6	0	0	0	0	0	0	0	0	0	1	1	0	0	0	0	0
H0Y9S6;P51157;H0Y9G4	H0Y9S6;P51157;H0Y9G4	2;2;1	2;2;1	2;2;1	Ras-related protein Rab-28	RAB28	;;	3	2	2	2	0	0	0	0	1	0	1	0	0	0	0	0	0	0	0	0	0	0	0	0	0	0	0	0	0	0	1	0	1	0	0	0	0	0	0	0	0	0
H0Y9X1;Q96EY4;D6RA57;D6RE67;D6RC31	H0Y9X1;Q96EY4;D6RA57	13;13;8;4;4	13;13;8;4;4	13;13;8;4;4	Translation machinery-associated protein 16	TMA16	;;	5	13	13	13	0	6	4	6	8	3	3	2	1	4	4	0	4	3	5	5	2	5	4	6	5	5	0	6	4	6	8	3	3	2	1	4	4	0	4	3	5	5
H0Y9Z5;Q96LI5;D6RGK9;H0Y9C1;H0YA76	H0Y9Z5;Q96LI5;D6RGK9;H0Y9C1	8;8;6;6;1	5;5;3;3;1	5;5;3;3;1	CCR4-NOT transcription complex subunit 6-like	CNOT6L	;;;	5	8	5	5	2	1	1	1	3	1	2	0	0	0	0	1	0	1	2	2	1	2	3	3	1	2	0	0	0	0	2	0	2	0	0	0	0	1	0	1	1	1
H0Y9Z8	H0Y9Z8	8	1	1		NCAPG		1	8	1	1	0	3	2	1	3	1	3	2	1	2	3	0	4	3	4	5	3	3	2	3	3	2	0	0	0	0	0	0	0	0	0	0	0	0	1	0	0	0
H0YA52;Q9H0N5	H0YA52;Q9H0N5	5;5	4;4	4;4	Pterin-4-alpha-carbinolamine dehydratase 2	PCBD2	;	2	5	4	4	0	0	0	0	0	0	0	0	0	0	0	0	1	2	3	0	0	1	2	2	1	1	0	0	0	0	0	0	0	0	0	0	0	0	1	1	3	0
H0YA89	H0YA89	5	1	1		ISY1		1	5	1	1	0	2	2	1	1	1	0	1	2	1	0	0	1	0	0	0	1	1	0	1	1	0	0	0	0	0	0	0	0	0	1	0	0	0	0	0	0	0
H0YA96	H0YA96	27	1	1		HNRNPD		1	27	1	1	3	16	15	17	15	14	15	14	16	17	16	1	12	11	14	18	14	16	13	15	13	13	0	0	0	0	0	0	0	0	1	1	1	0	0	0	0	0
H0YAB3	H0YAB3	25	1	1		SEC31A		1	25	1	1	4	17	15	19	16	17	17	18	15	14	16	2	15	19	19	19	16	19	15	18	18	18	0	1	0	1	0	1	0	0	0	1	0	0	0	0	0	0
H0YAR2	H0YAR2	32	1	1		PABPC1		1	32	1	1	23	18	24	25	27	23	22	24	25	21	27	23	10	25	28	27	27	27	25	23	26	23	0	0	0	0	0	0	0	0	0	0	0	0	0	0	1	0
J3KSJ7;H3BPP1;H0YAV5;P0CG13	J3KSJ7;H3BPP1;H0YAV5;P0CG13	3;3;3;3	3;3;3;3	3;3;3;3	Chromosome transmission fidelity protein 8 homolog	CHTF8	;;;	4	3	3	3	0	0	0	0	0	0	0	0	0	0	0	0	2	3	2	0	2	0	2	1	2	2	0	0	0	0	0	0	0	0	0	0	0	0	2	3	2	0
I3L1V3;I3L485;I3L4M6;H0YBX8;I3L4V7;H0YAY5;Q8N8Q3	I3L1V3;I3L485;I3L4M6;H0YBX8;I3L4V7;H0YAY5;Q8N8Q3	1;1;1;1;1;1;1	1;1;1;1;1;1;1	1;1;1;1;1;1;1	Endonuclease V	ENDOV	;;;;;;	7	1	1	1	0	0	0	0	0	0	0	0	0	0	0	0	0	0	1	0	0	0	1	0	0	0	0	0	0	0	0	0	0	0	0	0	0	0	0	0	1	0
H0YBD9	H0YBD9	8	1	1		RMDN1		1	8	1	1	0	2	4	3	3	5	4	3	5	4	3	0	5	4	4	5	5	5	4	5	5	4	0	0	0	0	0	0	0	0	0	0	0	0	0	0	0	1
H0YBI6;H0YBQ0;Q86VQ6	H0YBI6;H0YBQ0;Q86VQ6	5;5;5	5;5;5	5;5;5	Thioredoxin reductase 3	TXNRD3	;;	3	5	5	5	0	0	0	0	2	0	0	1	0	0	0	1	0	0	2	0	0	1	0	1	0	1	0	0	0	0	2	0	0	1	0	0	0	1	0	0	2	0
H0YBR0;Q96Q05;A0A0J9YWK7	H0YBR0;Q96Q05	10;10;2	10;10;2	10;10;2	Trafficking protein particle complex subunit 9	TRAPPC9	;	3	10	10	10	0	4	2	1	0	1	1	1	1	0	0	0	0	3	2	4	2	4	1	0	1	0	0	4	2	1	0	1	1	1	1	0	0	0	0	3	2	4
H0YBZ4;Q15390;H7C5V5;H0YF01	H0YBZ4;Q15390;H7C5V5;H0YF01	6;6;4;4	6;6;4;4	6;6;4;4	Mitochondrial fission regulator 1	MTFR1	;;;	4	6	6	6	0	2	1	2	1	0	1	1	1	1	1	0	0	2	1	2	2	2	0	2	0	1	0	2	1	2	1	0	1	1	1	1	1	0	0	2	1	2
H0YC42;H0YC44;U3KQQ8	H0YC42	19;8;3	19;8;3	0;0;0				3	19	19	0	0	13	11	12	10	13	12	11	10	12	13	0	11	11	8	7	11	11	13	10	11	10	0	13	11	12	10	13	12	11	10	12	13	0	11	11	8	7
H0YC97	H0YC97	8	1	1		PUM1		1	8	1	1	0	3	3	2	4	2	3	2	1	2	4	1	3	4	3	2	5	5	3	2	2	3	0	0	0	0	0	0	0	0	0	0	1	0	0	0	0	0
H0YCD9	H0YCD9	12	1	1		CTTN		1	12	1	1	10	5	9	8	10	7	8	9	8	8	8	9	2	10	8	8	9	10	10	9	8	8	0	0	0	0	0	0	0	0	0	0	1	0	0	1	0	0
H0YCK3	H0YCK3	62	1	1		ADAR		1	62	1	1	10	34	32	36	33	33	39	32	35	37	30	5	34	36	41	40	35	45	37	32	37	41	0	1	0	1	1	1	1	1	1	0	1	0	1	1	1	1
H0YD13;P16070;H0Y2P0;H0YE40;J3KN83;H0YDW7;H0YCV9;H0Y5E4;E9PKC6;Q86UZ1;H0YDX6;H0YD17	H0YD13;P16070;H0Y2P0;H0YE40	7;7;6;5;2;2;2;2;1;1;1;1	7;7;6;5;2;2;2;2;1;1;1;1	7;7;6;5;2;2;2;2;1;1;1;1	CD44 antigen	CD44	;;;	12	7	7	7	0	2	2	3	2	1	1	2	2	3	2	0	3	2	3	3	4	2	3	3	3	1	0	2	2	3	2	1	1	2	2	3	2	0	3	2	3	3
H0YD93;Q8WXA3;S4R3P2;X6R3F0	H0YD93;Q8WXA3	11;11;1;1	10;10;1;1	6;6;1;1	RUN and FYVE domain-containing protein 2	RUFY2	;	4	11	10	6	5	1	3	4	2	1	1	2	1	1	1	2	0	1	3	2	3	4	2	2	1	2	4	0	2	3	1	0	0	1	0	0	0	1	0	0	2	1
H0YDF9	H0YDF9	7	1	1		SCRIB		1	7	1	1	0	5	5	5	5	4	5	3	5	4	4	0	3	4	0	1	2	2	3	4	4	4	0	1	1	1	1	1	1	1	1	1	1	0	0	0	0	0
H0YDN1	H0YDN1	20	1	1		PLEC		1	20	1	1	0	7	9	11	11	10	11	9	10	13	10	0	5	5	1	1	0	1	20	8	8	7	0	0	0	0	0	0	0	0	0	0	0	0	0	0	0	0
H0YDU0	H0YDU0	4	1	1		NXF1		1	4	1	1	0	2	3	2	2	2	2	1	2	2	2	1	2	0	2	0	0	1	0	2	1	2	0	0	1	0	0	0	0	0	1	0	0	0	0	0	0	0
H0YDU8;P53041;A8MU39;M0R196;A0A087WY80;E7EU14	H0YDU8;P53041;A8MU39	30;30;20;2;2;2	30;30;20;2;2;2	30;30;20;2;2;2	Serine/threonine-protein phosphatase;Serine/threonine-protein phosphatase 5	PPP5C	;;	6	30	30	30	15	10	19	19	16	17	15	19	23	17	18	18	1	15	20	19	19	24	16	21	18	22	15	10	19	19	16	17	15	19	23	17	18	18	1	15	20	19
H0YDW1	H0YDW1	8	1	1		PPP6R3		1	8	1	1	0	4	3	4	2	1	1	1	1	2	2	0	2	3	4	5	5	6	3	5	4	5	0	0	0	0	0	0	0	0	0	0	0	0	0	0	1	1
H0YEF7;H0YD48;H0YEH1;H0YE97;H0YEY8	H0YEF7;H0YD48;H0YEH1;H0YE97;H0YEY8	8;6;6;4;4	1;1;1;1;1	1;1;1;1;1		PICALM	;;;;	5	8	1	1	5	3	4	5	5	5	2	4	3	3	3	4	0	4	6	4	3	4	5	3	2	4	1	1	1	1	1	1	1	1	1	1	1	1	0	1	1	1
H0YEH2;Q14671;E9PR38;H0YDC5;E9PMX1;H0YDQ6;E9PM68;E9PL65	H0YEH2;Q14671;E9PR38	23;23;19;4;2;1;1;1	1;1;1;0;0;0;0;0	1;1;1;0;0;0;0;0	Pumilio homolog 1	PUM1	;;	8	23	1	1	0	10	8	11	12	7	10	7	8	11	12	1	8	15	10	9	15	12	10	10	8	12	0	1	0	0	0	0	1	0	0	0	1	0	1	1	1	1
H0YEI6;Q8N5D0	H0YEI6;Q8N5D0	2;2	2;2	2;2	WD and tetratricopeptide repeats protein 1	WDTC1	;	2	2	2	2	0	0	2	0	1	0	0	0	1	1	0	0	0	0	1	0	0	0	0	0	0	0	0	0	2	0	1	0	0	0	1	1	0	0	0	0	1	0
H0YEL8;Q9UGK8;H0YD20;H0YE53;E9PR50;B4DFC0;E9PMV6;G3V1B4	H0YEL8;Q9UGK8;H0YD20;H0YE53;E9PR50;B4DFC0;E9PMV6;G3V1B4	2;2;1;1;1;1;1;1	2;2;1;1;1;1;1;1	2;2;1;1;1;1;1;1	Secretion-regulating guanine nucleotide exchange factor	SERGEF	;;;;;;;	8	2	2	2	0	0	1	0	0	0	0	0	0	0	0	0	0	0	0	0	0	1	0	0	0	0	0	0	1	0	0	0	0	0	0	0	0	0	0	0	0	0
H0YEP3	H0YEP3	8	1	1		NPEPL1		1	8	1	1	1	6	5	3	6	7	6	6	5	8	5	0	4	3	5	5	6	5	5	4	5	4	0	0	0	0	0	1	0	0	1	1	1	0	0	0	0	0
H0YG16;H0YJK1	H0YG16	10;3	2;2	2;2		KLC1		2	10	2	2	4	1	4	4	5	4	4	4	4	4	5	4	0	5	7	5	4	4	4	4	4	4	0	0	0	0	1	0	1	0	0	0	0	0	0	0	1	0
H0YG38	H0YG38	6	1	1		PRPF40A		1	6	1	1	0	3	4	4	4	3	4	2	5	5	4	0	3	3	3	4	3	3	3	2	2	2	0	0	0	0	0	0	0	0	0	0	0	0	0	0	0	0
H0YG54;H0YGR4;F5GYG5;Q9Y3B8	H0YG54;H0YGR4;F5GYG5;Q9Y3B8	6;5;5;5	6;5;5;5	6;5;5;5	Oligoribonuclease, mitochondrial	REXO2	;;;	4	6	6	6	0	4	3	6	4	4	3	4	5	4	5	0	3	1	1	1	3	2	1	1	1	1	0	4	3	6	4	4	3	4	5	4	5	0	3	1	1	1
H0YGT9;Q15040;B0QY55;B0QY57;B0QY56	H0YGT9;Q15040;B0QY55;B0QY57;B0QY56	2;2;1;1;1	2;2;1;1;1	2;2;1;1;1	Josephin-1	JOSD1	;;;;	5	2	2	2	0	0	0	0	0	0	0	0	0	0	0	0	2	0	1	0	0	0	0	0	0	0	0	0	0	0	0	0	0	0	0	0	0	0	2	0	1	0
H0YH69;Q9HBU6	H0YH69;Q9HBU6	1;1	1;1	1;1	Ethanolamine kinase 1	ETNK1	;	2	1	1	1	0	1	0	1	1	0	0	0	0	0	0	0	0	0	1	0	1	0	1	0	0	0	0	1	0	1	1	0	0	0	0	0	0	0	0	0	1	0
H0YH87;V9GY86;Q99700	H0YH87;V9GY86;Q99700	21;21;21	19;19;19	1;1;1	Ataxin-2	ATXN2	;;	3	21	19	1	2	13	12	11	11	6	7	10	8	7	6	0	11	11	10	9	10	9	11	8	7	8	2	11	10	9	9	6	6	9	7	6	6	0	9	9	9	8
H0YHD0;Q5PSV4	H0YHD0;Q5PSV4	2;2	2;2	2;2	Breast cancer metastasis-suppressor 1-like protein	BRMS1L	;	2	2	2	2	0	0	1	0	2	0	0	0	1	0	1	0	0	0	0	0	0	0	0	0	0	0	0	0	1	0	2	0	0	0	1	0	1	0	0	0	0	0
H0YHG0;H0YHH1;H0YIP3;H0YHR6;Q6Y2X3	H0YHG0	17;1;1;1;1	1;1;1;1;1	1;1;1;1;1				5	17	1	1	0	9	11	10	11	10	10	10	13	10	11	0	9	13	13	11	11	8	11	9	11	9	0	0	0	0	0	0	1	0	0	0	0	0	0	1	1	1
H0YI20;F8VXY3;P00973;F8VUC8;H0YIB8	H0YI20;F8VXY3;P00973	9;8;8;3;1	9;8;8;3;1	9;8;8;3;1	2-5-oligoadenylate synthase 1	OAS1	;;	5	9	9	9	0	0	0	4	0	0	3	0	0	6	0	0	0	0	4	1	0	5	0	0	8	0	0	0	0	4	0	0	3	0	0	6	0	0	0	0	4	1
H0YIC4	H0YIC4	8	1	1	Citrate synthase	CS		1	8	1	1	0	5	6	7	7	6	7	6	5	5	6	0	4	3	3	6	4	6	4	4	3	4	0	1	1	1	1	1	1	1	1	1	1	0	1	0	0	1
H0YIN8;Q8IZ07;F8W150;S4R3U2;Q6ZTN6	H0YIN8;Q8IZ07;F8W150;S4R3U2;Q6ZTN6	2;2;1;1;1	2;2;1;1;1	2;2;1;1;1	Ankyrin repeat domain-containing protein 13A;Ankyrin repeat domain-containing protein 13D	ANKRD13A;ANKRD13D	;;;;	5	2	2	2	1	0	2	0	0	0	1	1	1	0	1	0	0	0	0	0	0	1	1	0	0	0	1	0	2	0	0	0	1	1	1	0	1	0	0	0	0	0
H0YIQ2	H0YIQ2	33	3	0		YLPM1		1	33	3	0	0	13	18	17	17	12	6	7	6	18	13	0	7	5	1	3	0	2	12	5	10	12	0	1	1	2	2	2	0	0	1	2	1	0	0	0	0	0
H0YJ60	H0YJ60	6	1	1				1	6	1	1	0	3	2	2	3	0	2	1	3	2	1	0	0	4	2	2	1	0	4	0	0	0	0	0	0	0	1	0	1	0	1	0	0	0	0	0	0	0
H0YJ75;Q13362;Q96B13;H0YN84;H0YJU0;H0YJ49;G3V2U3;H0YJZ3	H0YJ75;Q13362;Q96B13	14;14;11;5;5;3;3;2	7;7;6;2;3;1;3;1	7;7;6;2;3;1;3;1	Serine/threonine-protein phosphatase 2A 56 kDa regulatory subunit gamma isoform	PPP2R5C	;;	8	14	7	7	4	7	7	7	10	7	5	7	7	7	6	2	7	10	9	9	8	10	8	7	9	5	1	4	3	4	5	3	3	2	3	4	3	0	5	5	5	5
H0YJD9	H0YJD9	4	1	1		ACTR10		1	4	1	1	0	2	0	1	1	1	1	1	1	1	1	1	1	1	1	1	2	1	1	0	1	0	0	0	0	0	0	0	0	0	0	0	0	1	0	0	0	0
H0YJH7	H0YJH7	11	1	1		TMPO		1	11	1	1	5	6	7	7	7	7	6	6	5	7	6	7	4	4	4	4	5	3	6	8	5	8	0	0	0	0	0	1	0	0	0	0	0	0	0	0	0	0
H0YKA5	H0YKA5	4	1	1		IQGAP1		1	4	1	1	1	2	4	3	3	3	2	3	2	3	2	0	3	2	3	2	2	1	3	1	1	2	0	0	1	1	0	1	0	1	0	1	0	0	0	0	1	0
H0YKT5;H0YKN8;H0YL70;Q04726;H0YNT2;A0A0D9SES8;F5H7D6;H0YLI3;H0YKH0;H0YLW9;H0YNI7;H3BUH5;H0YKH5;K7EMK7;Q04725	H0YKT5;H0YKN8;H0YL70;Q04726;H0YNT2;A0A0D9SES8;F5H7D6;H0YLI3;H0YKH0;H0YLW9	22;22;22;22;20;20;19;16;13;13;8;2;2;1;1	22;22;22;22;20;20;19;16;13;13;8;2;2;1;1	19;19;19;19;17;17;16;15;13;13;5;2;2;0;0	Transducin-like enhancer protein 3	TLE3	;;;;;;;;;	15	22	22	19	4	5	7	3	5	2	3	4	5	3	2	1	6	9	10	3	8	8	6	3	1	4	4	5	7	3	5	2	3	4	5	3	2	1	6	9	10	3
H0YLB7;H0YKU8;Q6JHV3;H0YMI4;Q9Y6I4;H0YLG0;H0YL81;H0YM72	H0YLB7;H0YKU8;Q6JHV3;H0YMI4;Q9Y6I4	11;11;11;11;11;4;3;2	11;11;11;11;11;4;3;2	11;11;11;11;11;4;3;2	Ubiquitin carboxyl-terminal hydrolase;Ubiquitin carboxyl-terminal hydrolase 3	USP3	;;;;	8	11	11	11	3	4	1	4	5	5	5	2	3	1	3	3	1	3	4	5	4	4	5	2	3	0	3	4	1	4	5	5	5	2	3	1	3	3	1	3	4	5
H0YL12	H0YL12	15	1	1		ETFA		1	15	1	1	1	11	9	9	11	9	8	9	10	8	9	0	12	11	11	11	11	11	12	12	13	11	0	0	0	0	0	0	0	0	0	0	0	0	0	1	0	0
H0YN28;H0YL33;H0YNA0;H0YN52;H0YLE2	H0YN28;H0YL33;H0YNA0	30;30;16;13;6	1;1;1;1;1	1;1;1;1;1	Annexin	ANXA2	;;	5	30	1	1	2	21	20	20	19	18	19	22	24	18	20	1	19	20	23	23	19	23	22	22	22	20	0	0	0	0	0	0	0	0	0	0	0	0	0	0	1	0
H0YL52;H0YNC7;H0YKJ4	H0YL52;H0YNC7	42;29;1	1;1;1	1;1;1		TPM1	;	3	42	1	1	1	31	30	31	32	26	26	24	28	21	26	0	28	27	23	23	24	22	26	21	25	30	0	1	1	1	1	1	1	0	1	1	1	0	1	1	1	1
H0YLI7;P59780;A0A0A6YYH1;H0YLX6;H0YN38;H0YMK0;H0YNI6;H0YKM3;A0A087WY05	H0YLI7;P59780;A0A0A6YYH1;H0YLX6;H0YN38	8;8;6;4;4;2;1;1;1	8;8;6;4;4;2;1;1;1	8;8;6;4;4;2;1;1;1	AP-3 complex subunit sigma-2	AP3S2;C15orf38-AP3S2	;;;;	9	8	8	8	0	3	3	3	3	2	3	3	4	3	5	0	6	4	5	4	3	5	6	4	2	3	0	3	3	3	3	2	3	3	4	3	5	0	6	4	5	4
H0YLV5;H0YNJ6;H0YKK3;H0YN74	H0YLV5;H0YNJ6	18;18;5;5	1;1;1;1	1;1;1;1	GMP reductase	GMPR2	;	4	18	1	1	0	10	8	9	6	8	5	4	8	8	8	0	9	6	8	7	9	6	6	3	5	5	0	0	0	0	0	0	0	0	0	0	0	0	0	0	0	0
H0YLY0	H0YLY0	24	1	1		CDC42BPB		1	24	1	1	0	8	6	7	6	2	6	5	6	6	4	0	10	15	1	8	4	4	4	10	9	8	0	1	0	0	0	0	0	0	0	0	0	0	0	1	0	1
H0YM23;O75179;H0YLQ3	H0YM23;O75179	29;29;10	18;18;4	18;18;4	Ankyrin repeat domain-containing protein 17	ANKRD17	;	3	29	18	18	2	15	14	18	14	8	9	9	6	8	6	1	9	8	2	2	1	3	11	4	9	6	1	7	8	9	8	2	4	3	2	3	2	0	5	4	1	1
H0YM31;A0A0A0MS74	H0YM31;A0A0A0MS74	23;20	1;1	1;1		PCK2	;	2	23	1	1	11	5	11	12	10	9	12	8	10	8	8	9	1	13	18	11	13	12	10	13	14	10	0	0	0	0	0	0	1	0	0	0	0	0	0	0	0	0
H0YM91;J3KP65;O15178	H0YM91;J3KP65;O15178	1;1;1	1;1;1	1;1;1	Brachyury protein	T	;;	3	1	1	1	0	0	0	0	1	1	0	0	0	0	0	0	0	1	0	1	0	1	0	1	0	0	0	0	0	0	1	1	0	0	0	0	0	0	0	1	0	1
H0YMN5;Q9ULG1	H0YMN5;Q9ULG1	2;2	2;2	2;2	DNA helicase INO80	INO80	;	2	2	2	2	1	1	1	0	1	0	0	1	1	0	0	0	0	1	0	0	1	0	0	0	0	0	1	1	1	0	1	0	0	1	1	0	0	0	0	1	0	0
H0YMT3;Q6P4I2;H0YLH0;H0YMX2	H0YMT3;Q6P4I2;H0YLH0	4;4;2;1	4;4;2;1	4;4;2;1	WD repeat-containing protein 73	WDR73	;;	4	4	4	4	0	1	2	1	1	1	1	0	0	1	0	1	0	1	1	1	1	1	1	0	2	0	0	1	2	1	1	1	1	0	0	1	0	1	0	1	1	1
H0YMV8;Q71UM5;C9JLI6	H0YMV8;Q71UM5;C9JLI6	8;7;5	4;3;3	4;3;3	40S ribosomal protein S27;40S ribosomal protein S27-like	RPS27L	;;	3	8	4	4	0	1	1	1	1	1	1	1	1	1	1	1	6	5	7	3	4	4	5	4	5	5	0	0	0	0	0	0	0	0	0	0	0	1	2	1	3	1
H0YN33;Q9BW66;H0YKY0	H0YN33;Q9BW66;H0YKY0	4;4;3	4;4;3	4;4;3	Cyclin-dependent kinase 2-interacting protein	CINP	;;	3	4	4	4	0	0	2	1	0	0	0	1	1	0	2	0	1	0	1	1	0	0	0	0	0	0	0	0	2	1	0	0	0	1	1	0	2	0	1	0	1	1
H0YNG3;P67812;H0YNX5;H0YKT4;H0YNA5;P0C7V7	H0YNG3;P67812;H0YNX5;H0YKT4;H0YNA5	10;10;7;5;5;2	10;10;7;5;5;2	10;10;7;5;5;2	Signal peptidase complex catalytic subunit SEC11;Signal peptidase complex catalytic subunit SEC11A;Signal peptidase I	SEC11A	;;;;	6	10	10	10	0	5	2	5	6	5	4	0	5	4	4	0	6	2	3	3	5	3	6	7	4	4	0	5	2	5	6	5	4	0	5	4	4	0	6	2	3	3
H0YNH6;Q9Y3B6	H0YNH6;Q9Y3B6	1;1	1;1	1;1	ER membrane protein complex subunit 9	EMC9	;	2	1	1	1	0	0	1	1	1	1	1	1	0	1	1	0	1	0	0	0	0	0	0	0	0	1	0	0	1	1	1	1	1	1	0	1	1	0	1	0	0	0
H0YNH8;Q9BZF9;F5H2B9;H0YN48;H0YMI1	H0YNH8;Q9BZF9;F5H2B9	26;26;25;6;1	26;26;25;6;1	26;26;25;6;1	Uveal autoantigen with coiled-coil domains and ankyrin repeats	UACA	;;	5	26	26	26	0	6	3	9	7	4	2	4	5	7	4	0	6	5	5	4	4	1	4	3	4	2	0	6	3	9	7	4	2	4	5	7	4	0	6	5	5	4
H0YNJ9;H0YMM5	H0YNJ9;H0YMM5	8;6	2;0	2;0		DUT	;	2	8	2	2	0	5	6	7	6	7	6	6	6	5	6	0	6	5	5	6	6	5	6	6	5	5	0	0	0	1	0	1	0	0	0	0	0	0	0	0	0	1
H0YNP1;O94923	H0YNP1;O94923	5;5	5;5	5;5	D-glucuronyl C5-epimerase	GLCE	;	2	5	5	5	1	0	1	1	2	0	0	0	0	0	0	0	0	2	0	1	0	0	0	0	0	0	1	0	1	1	2	0	0	0	0	0	0	0	0	2	0	1
H3BLZ2;Q9H9R9	H3BLZ2;Q9H9R9	3;3	3;3	3;3	Dysbindin domain-containing protein 1	DBNDD1	;	2	3	3	3	0	0	0	0	0	0	0	1	0	0	0	0	0	0	0	0	0	1	2	0	0	0	0	0	0	0	0	0	0	1	0	0	0	0	0	0	0	0
H3BM14;H3BM74;Q9Y5A7;C9JRT6;F8WDB6;C9J7X7;H7C5N1;H7C5E1;F8WDL9	H3BM14;H3BM74;Q9Y5A7;C9JRT6;F8WDB6	12;12;12;9;9;3;2;1;1	12;12;12;9;9;3;2;1;1	12;12;12;9;9;3;2;1;1	NEDD8 ultimate buster 1	NUB1	;;;;	9	12	12	12	3	0	3	3	5	1	1	3	0	4	2	3	0	1	2	7	1	3	5	2	3	8	3	0	3	3	5	1	1	3	0	4	2	3	0	1	2	7
H3BU49;H3BM52;Q9Y2Y0	H3BU49;H3BM52;Q9Y2Y0	1;1;1	1;1;1	1;1;1	ADP-ribosylation factor-like protein 2-binding protein	ARL2BP	;;	3	1	1	1	0	0	1	0	1	0	1	1	0	1	0	0	0	0	0	0	0	0	0	0	0	0	0	0	1	0	1	0	1	1	0	1	0	0	0	0	0	0
H3BMF4;Q9H2V7;H3BR82;H3BT44;H3BPT8;H3BPQ9	H3BMF4;Q9H2V7;H3BR82	3;3;2;1;1;1	3;3;2;1;1;1	3;3;2;1;1;1	Protein spinster homolog 1	SPNS1	;;	6	3	3	3	0	1	2	2	1	0	1	1	2	1	3	0	1	1	1	1	1	0	0	1	1	1	0	1	2	2	1	0	1	1	2	1	3	0	1	1	1	1
H3BV80;H3BMM9;H3BTC0;Q15287;H3BPG5;H3BMS0;H3BRK4;H3BTV0;H3BNI3;H3BP82;H3BTR6;H3BUG0;H3BTY0;H3BNU7;H3BUL0	H3BV80;H3BMM9;H3BTC0;Q15287;H3BPG5;H3BMS0	8;8;8;8;5;5;1;1;1;1;1;1;1;1;1	8;8;8;8;5;5;1;1;1;1;1;1;1;1;1	8;8;8;8;5;5;1;1;1;1;1;1;1;1;1	RNA-binding protein with serine-rich domain 1	RNPS1	;;;;;	15	8	8	8	0	5	5	6	6	6	6	5	5	4	6	0	4	4	5	7	4	5	3	4	4	4	0	5	5	6	6	6	6	5	5	4	6	0	4	4	5	7
H3BMQ0;P49815;H3BQK4;I3L3B1;Q5HYF7	H3BMQ0;P49815	20;20;2;1;1	20;20;2;1;1	20;20;2;1;1	Tuberin	TSC2	;	5	20	20	20	0	7	2	7	5	1	2	0	1	1	1	0	7	5	0	3	0	0	2	1	0	2	0	7	2	7	5	1	2	0	1	1	1	0	7	5	0	3
H3BMS5;Q6ZVD8;H3BS75;I3L187	H3BMS5;Q6ZVD8;H3BS75;I3L187	4;4;3;3	4;4;3;3	4;4;3;3	PH domain leucine-rich repeat-containing protein phosphatase 2	PHLPP2	;;;	4	4	4	4	0	1	1	1	1	0	1	0	1	1	1	0	2	1	0	1	1	2	0	0	0	1	0	1	1	1	1	0	1	0	1	1	1	0	2	1	0	1
H3BMT1;Q9NYV6;F5H148;A6NIE6;Q2M238	H3BMT1;Q9NYV6;F5H148	15;15;14;3;1	15;15;14;3;1	15;15;14;3;1	RNA polymerase I-specific transcription initiation factor RRN3	RRN3	;;	5	15	15	15	6	0	4	5	4	4	1	2	0	2	1	5	0	5	5	5	3	4	3	2	3	1	6	0	4	5	4	4	1	2	0	2	1	5	0	5	5	5
H3BMW1	H3BMW1	4	1	1		NUBP2		1	4	1	1	0	3	3	2	3	3	3	3	2	3	4	0	2	2	2	2	2	2	2	1	3	2	0	0	0	0	0	0	0	0	0	0	1	0	0	0	0	0
H3BMW4;Q9BTX3	H3BMW4;Q9BTX3	1;1	1;1	1;1	Transmembrane protein 208	TMEM208	;	2	1	1	1	0	0	0	1	1	0	1	0	0	0	0	0	1	0	0	0	1	0	0	0	0	1	0	0	0	1	1	0	1	0	0	0	0	0	1	0	0	0
H3BMZ2	H3BMZ2	19	1	1		CNOT1		1	19	1	1	1	12	9	8	9	8	12	12	11	9	8	0	8	11	1	2	2	2	8	9	9	10	0	0	0	0	0	0	0	0	0	0	0	0	1	0	0	0
H3BPM5;H3BMZ9;H3BPP3;H3BP57;H3BT48;H3BUZ9;H3BPB8;P34949;H3BPU7;H3BNY8;H3BT46;H3BU66;H3BN01;H3BQX0;F5GX71;H3BUG1;B4DYB8	H3BPM5;H3BMZ9;H3BPP3;H3BP57;H3BT48;H3BUZ9;H3BPB8;P34949;H3BPU7;H3BNY8;H3BT46;H3BU66;H3BN01;H3BQX0;F5GX71;H3BUG1;B4DYB8	6;6;6;6;6;6;6;6;5;5;5;4;4;4;4;3;3	6;6;6;6;6;6;6;6;5;5;5;4;4;4;4;3;3	6;6;6;6;6;6;6;6;5;5;5;4;4;4;4;3;3	Mannose-6-phosphate isomerase	MPI	;;;;;;;;;;;;;;;;	17	6	6	6	0	1	0	1	2	0	0	2	2	2	2	0	0	1	2	1	1	1	0	0	0	0	0	1	0	1	2	0	0	2	2	2	2	0	0	1	2	1
H3BN02;P20702	H3BN02;P20702	2;2	2;2	2;2	Integrin alpha-X	ITGAX	;	2	2	2	2	0	1	1	1	1	0	0	0	0	0	0	0	1	1	1	1	1	0	1	2	0	0	0	1	1	1	1	0	0	0	0	0	0	0	1	1	1	1
H3BN64;H3BRF9;Q96K21;H3BRM1;H3BUW6	H3BN64;H3BRF9;Q96K21;H3BRM1	5;5;5;4;2	4;4;4;3;1	4;4;4;3;1	Abscission/NoCut checkpoint regulator	ZFYVE19	;;;	5	5	4	4	0	3	3	1	2	1	1	1	0	1	1	1	1	2	0	2	1	0	0	0	0	0	0	2	2	1	1	0	0	1	0	1	1	0	1	2	0	1
H3BN98;H3BPJ2;Q15041	H3BN98	13;4;4	4;4;4	4;4;4				3	13	4	4	1	6	5	5	5	4	7	6	5	4	6	0	9	11	9	9	8	8	11	8	8	10	0	2	2	1	2	2	2	2	2	1	2	0	2	2	2	3
H3BNK1;Q9Y2B5	H3BNK1;Q9Y2B5	1;1	1;1	1;1	VPS9 domain-containing protein 1	VPS9D1	;	2	1	1	1	1	0	0	0	0	0	0	0	0	0	0	0	0	0	0	0	0	0	0	0	0	0	1	0	0	0	0	0	0	0	0	0	0	0	0	0	0	0
H3BNT2;O75208;H3BPY0;H3BRC0;H3BSJ5;H3BPW3;H3BVA5;H3BPC6	H3BNT2;O75208;H3BPY0;H3BRC0;H3BSJ5	4;4;2;2;2;1;1;1	4;4;2;2;2;1;1;1	4;4;2;2;2;1;1;1	Ubiquinone biosynthesis protein COQ9, mitochondrial	COQ9	;;;;	8	4	4	4	0	3	0	0	0	2	2	1	1	1	2	0	3	2	1	1	1	1	1	0	0	2	0	3	0	0	0	2	2	1	1	1	2	0	3	2	1	1
H3BSB3;H3BNT4;Q99547;H3BNK8;H3BU96	H3BSB3;H3BNT4;Q99547	6;6;6;1;1	6;6;6;1;1	6;6;6;1;1	M-phase phosphoprotein 6	MPHOSPH6	;;	5	6	6	6	0	3	3	3	2	2	4	4	0	1	3	0	2	0	0	1	1	1	3	2	2	2	0	3	3	3	2	2	4	4	0	1	3	0	2	0	0	1
H3BNU1;Q9ULP9;A0A0D9SFR5;H3BQ06;H3BV07;H3BTP5	H3BNU1;Q9ULP9;A0A0D9SFR5;H3BQ06	17;17;9;9;2;1	17;17;9;9;2;1	17;17;9;9;2;1	TBC1 domain family member 24	TBC1D24	;;;	6	17	17	17	5	0	4	3	6	4	3	3	4	3	5	3	0	6	8	6	8	5	5	7	3	6	5	0	4	3	6	4	3	3	4	3	5	3	0	6	8	6
H3BS10;H3BP20;P06865;H3BU85;A0A087WUJ7	H3BS10;H3BP20;P06865	19;19;19;9;2	19;19;19;9;2	10;10;10;0;2	Beta-hexosaminidase;Beta-hexosaminidase subunit alpha	HEXA	;;	5	19	19	10	4	8	7	9	10	11	9	10	10	8	12	7	7	10	11	11	11	14	11	10	9	12	4	8	7	9	10	11	9	10	10	8	12	7	7	10	11	11
H3BPC2;H3BRU1;Q5XKK7	H3BPC2;H3BRU1;Q5XKK7	1;1;1	1;1;1	1;1;1	Protein FAM219B	FAM219B	;;	3	1	1	1	0	0	0	0	0	0	0	0	0	0	0	0	0	0	1	1	0	0	1	0	0	0	0	0	0	0	0	0	0	0	0	0	0	0	0	0	1	1
H3BPK3;Q16775;H3BV79	H3BPK3;Q16775	13;13;4	13;13;4	2;2;2	Hydroxyacylglutathione hydrolase, mitochondrial	HAGH	;	3	13	13	2	0	8	4	6	5	5	5	6	6	7	6	0	7	9	7	6	7	6	8	7	7	7	0	8	4	6	5	5	5	6	6	7	6	0	7	9	7	6
H3BPQ4;H3BQW8	H3BPQ4;H3BQW8	12;6	1;1	1;1		HAGH	;	2	12	1	1	0	7	3	5	4	4	4	6	5	6	5	0	6	8	6	5	6	5	6	6	6	6	0	0	0	0	0	0	0	1	0	0	0	0	0	0	0	0
H7C112;H3BPZ0;Q6PCT2;H3BVB1;H3BME1;H3BPI8	H7C112;H3BPZ0;Q6PCT2;H3BVB1;H3BME1	3;3;3;2;2;1	3;3;3;2;2;1	3;3;3;2;2;1	F-box/LRR-repeat protein 19	FBXL19	;;;;	6	3	3	3	1	0	0	0	0	0	0	0	0	0	0	1	0	1	0	0	0	0	1	0	0	0	1	0	0	0	0	0	0	0	0	0	0	1	0	1	0	0
H3BQ70	H3BQ70	1	1	1		PARP6		1	1	1	1	0	1	0	1	0	0	1	1	0	0	1	0	0	0	0	0	0	0	0	0	0	0	0	1	0	1	0	0	1	1	0	0	1	0	0	0	0	0
H3BQA0;O75971	H3BQA0;O75971	1;1	1;1	1;1	snRNA-activating protein complex subunit 5	SNAPC5	;	2	1	1	1	0	0	0	0	0	0	0	0	0	0	0	0	0	0	1	0	0	0	1	0	0	0	0	0	0	0	0	0	0	0	0	0	0	0	0	0	1	0
H3BQA6;H3BR23;O95273	H3BQA6;H3BR23;O95273	1;1;1	1;1;1	1;1;1	Cyclin-D1-binding protein 1	CCNDBP1	;;	3	1	1	1	0	0	1	1	1	1	0	1	1	1	1	0	1	1	1	1	1	1	1	1	0	0	0	0	1	1	1	1	0	1	1	1	1	0	1	1	1	1
H3BQF6;M0QZ67	H3BQF6;M0QZ67	2;1	1;1	1;1		METTL10	;	2	2	1	1	0	0	1	0	1	0	1	0	0	1	0	0	1	0	1	0	0	0	0	1	1	0	0	0	0	0	0	0	0	0	0	0	0	0	0	0	1	0
H3BQK9;Q9UPN3;H3BPE1;H0Y390;H0Y6T5;H0Y4F5;H0Y314	H3BQK9;Q9UPN3;H3BPE1;H0Y390	14;14;13;9;2;2;2	13;13;12;9;2;2;2	9;9;8;8;2;2;2	Microtubule-actin cross-linking factor 1, isoforms 1/2/3/5	MACF1	;;;	7	14	13	9	0	4	3	2	1	3	2	0	3	2	1	1	2	1	2	1	2	0	4	1	5	3	0	4	3	2	1	2	2	0	2	1	1	1	2	1	2	1
H3BQM0;Q8NDF8;E9PC61	H3BQM0;Q8NDF8;E9PC61	7;6;4	7;6;4	7;6;4	Non-canonical poly(A) RNA polymerase PAPD5	PAPD5	;;	3	7	7	7	3	0	2	2	3	0	1	2	2	1	1	5	0	3	3	2	3	2	2	1	1	1	3	0	2	2	3	0	1	2	2	1	1	5	0	3	3	2
H3BRB3;Q14807;H3BTH5;I3L306	H3BRB3;Q14807	13;13;5;2	13;13;5;2	13;13;5;2	Kinesin-like protein;Kinesin-like protein KIF22	KIF22	;	4	13	13	13	4	4	3	2	3	0	1	0	0	0	1	6	3	2	3	3	1	0	0	1	0	0	4	4	3	2	3	0	1	0	0	0	1	6	3	2	3	3
H3BRB6;Q8ND25;J3KTB9	H3BRB6;Q8ND25;J3KTB9	3;3;2	2;2;1	2;2;1	E3 ubiquitin-protein ligase ZNRF1	ZNRF1	;;	3	3	2	2	0	1	1	1	1	1	1	0	0	0	0	0	3	1	1	1	2	0	0	0	0	0	0	1	1	1	1	1	1	0	0	0	0	0	2	1	1	1
H3BRK3	H3BRK3	19	1	1		NQO1		1	19	1	1	3	15	15	13	14	14	14	12	15	12	13	0	14	12	13	14	11	13	15	14	14	12	0	1	0	0	0	0	0	0	0	0	0	0	1	0	0	0
H3BRL3;O14562;H3BUM8	H3BRL3;O14562;H3BUM8	14;14;8	14;14;8	14;14;8	Ubiquitin domain-containing protein UBFD1	UBFD1	;;	3	14	14	14	0	11	10	7	10	11	7	6	6	8	9	0	7	7	7	7	10	8	9	7	5	7	0	11	10	7	10	11	7	6	6	8	9	0	7	7	7	7
H3BRN4;P80404;H3BNQ7;H3BPW8;H3BMJ9;H3BRJ1;H3BRT1	H3BRN4;P80404;H3BNQ7	30;30;28;4;3;2;2	30;30;28;4;3;2;2	30;30;28;4;3;2;2	4-aminobutyrate aminotransferase, mitochondrial	ABAT	;;	7	30	30	30	0	24	26	24	21	21	17	19	22	20	18	0	18	14	11	17	17	15	11	13	12	12	0	24	26	24	21	21	17	19	22	20	18	0	18	14	11	17
H3BRQ0;Q96CD2;H3BSE3;H3BQB0;H3BU63;H3BU34;H3BPW5	H3BRQ0;Q96CD2;H3BSE3;H3BQB0	6;6;3;3;2;1;1	6;6;3;3;2;1;1	6;6;3;3;2;1;1	Phosphopantothenoylcysteine decarboxylase	PPCDC	;;;	7	6	6	6	0	2	1	1	2	3	0	1	1	1	3	0	2	1	1	3	1	1	1	1	1	1	0	2	1	1	2	3	0	1	1	1	3	0	2	1	1	3
H3BRQ8;H3BMZ7	H3BRQ8	5;1	1;0	1;0		NUDT7		2	5	1	1	0	0	0	0	0	0	1	0	1	0	0	0	0	2	3	2	1	1	1	1	1	1	0	0	0	0	0	0	0	0	0	0	0	0	0	0	1	0
H3BSC1;P62491;H3BMH2;B4DQU5;M0R377;H3BN38	H3BSC1;P62491;H3BMH2	17;17;15;8;1;1	2;2;0;2;0;0	2;2;0;2;0;0	Ras-related protein Rab-11A	RAB11A	;;	6	17	2	2	0	12	15	12	14	13	14	14	16	14	15	0	13	12	15	15	15	13	14	13	13	14	0	1	2	1	1	1	1	1	2	1	2	0	1	1	1	1
H3BSK9;H3BUE3;H3BSQ5	H3BSK9	25;11;10	1;0;0	1;0;0		ATXN2L		3	25	1	1	3	13	13	13	13	13	15	14	14	14	16	4	14	14	15	12	15	17	14	14	14	15	0	0	0	0	0	0	0	0	0	0	1	0	0	1	0	0
H3BSM7;Q96GQ5;H3BR29;H3BTA0;H3BS97	H3BSM7;Q96GQ5;H3BR29	3;3;2;1;1	3;3;2;1;1	3;3;2;1;1	RUS1 family protein C16orf58	C16orf58	;;	5	3	3	3	0	1	1	1	1	2	0	1	1	1	2	0	0	0	0	1	2	0	0	1	0	0	0	1	1	1	1	2	0	1	1	1	2	0	0	0	0	1
H3BST1;Q9UL45;H3BPR6;H3BU57;H3BN13	H3BST1;Q9UL45;H3BPR6;H3BU57;H3BN13	2;2;1;1;1	2;2;1;1;1	1;1;1;1;1	Biogenesis of lysosome-related organelles complex 1 subunit 6	BLOC1S6	;;;;	5	2	2	1	0	0	0	1	0	0	0	2	0	2	1	0	0	0	0	0	0	0	0	0	0	0	0	0	0	1	0	0	0	2	0	2	1	0	0	0	0	0
H3BSW0;Q8N9N7	H3BSW0;Q8N9N7	9;9	9;9	9;9	Leucine-rich repeat-containing protein 57	LRRC57	;	2	9	9	9	0	3	6	3	4	1	4	4	3	1	3	0	2	1	2	0	2	2	1	2	2	1	0	3	6	3	4	1	4	4	3	1	3	0	2	1	2	0
H3BTB7;Q5JPH6	H3BTB7;Q5JPH6	13;13	13;13	13;13	Probable glutamate--tRNA ligase, mitochondrial	EARS2	;	2	13	13	13	3	7	7	7	6	7	6	6	5	6	5	1	4	6	5	5	7	7	4	4	5	4	3	7	7	7	6	7	6	6	5	6	5	1	4	6	5	5
H3BTD4	H3BTD4	10	1	1		HEXA		1	10	1	1	4	4	5	4	6	6	5	8	6	6	8	4	4	7	6	8	7	8	7	6	5	7	0	0	0	0	0	0	0	0	0	1	0	0	0	0	0	0
H3BTN5;H3BQ34;H3BTJ2;H3BUW1;H3BT25;H3BU13;H3BN34;H3BQZ3	H3BTN5;H3BQ34	54;36;17;15;13;5;2;2	6;0;0;0;0;0;0;0	0;0;0;0;0;0;0;0	Pyruvate kinase	PKM	;	8	54	6	0	46	37	48	47	44	44	41	46	47	41	46	39	31	47	48	46	48	51	53	48	49	43	4	0	4	4	3	2	3	4	3	2	4	3	0	3	3	4
587;1298588;1298589;1298590;1298591;1298592;1298593;1298594;1298595;1298596;1298597;1298598;1298599;1298600;1298601;1298602;1298603;1298604;1298605;1298606;1298607;1298608;1298609;1298610;1298611;1298612;1298613;1298614;1298615;1298616;1298617;1298618;1298619;1298620;1298621;1298622;1298623;1298624;1298625;1298626;1298627;1298628;1298629;1298630;1298631;1298632;1298633;1298634;1298635;1298636;129…	51075;51076;51077;51078;51079;51080;51081;51082;51083;51084;51085;51086;51087;51088;51089;51090;51091;51092;51093;51094;51095;51096;51097;51098;51099;51100;51101;51102;51103;51104;51105;51106;51107;51108;51109;51110;51111;51112;51113;51114;51115;51116;51117;51118;51119;51120;51121;51122;51123;51124;51125;51126;51127;51128;51129;51130;51131;51132;51133;51134;51135;51136;51137;51138;51139;51140;511…
9474;1119475;1119476;1119477;1119478;1119479;1119480;1119481;1119482;1119483;1119484;1119485;1119486;1119487;1119488;1119489;1119490;1119491;1119492;1119493;1119494;1119495;1119496;1119497;1119498;1119499;1119500;1119501;1119502;1119503;1119504;1119505;1119506;1119507;1119508;1119509;1119510;1119511;1119512;1119513;1119514;1119515;1119516;1119517;1119518;1119519;1119520;1119521;1119522;1119523;11…
3047;1923048;1923049;1923050;1923051;1923052;1923053;1923054;1923055;1923056;1923057;1923058;1923059;1923060;1923061;1923062;1923063;1923064;1923065;1923066;1923067;1923068;1923069;1923070;1923071;1923072;1923073;1923074;1923075;1923076;1923077;1923078;1923079;1923080;1923081;1923082;1923083;1923084;1923085;1923086;1923087;1923088;1923089;1923090;1923091;1923092;1923093;1923094;1923095;1923096;19…	51167;51262;81050;168023;195439;195525;207266;255673;255686;258647;400253;400315;590532;612749;612836;689561;689768;707743;707802;711874;759258;824738;824777;847732;847920;962766;962898;1007150;1094437;1094454;1094480;1119578;1127091;1127322;1153091;1153512;1172063;1255157;1282072;1395021;1395516;1570906;1692832;1748715;1748746;1802962;1847982;1895717;1923493;2015863;2046986;2047255;2084802;24109…	2270;2271;2272;2273;2274;2275;2276;2277;2278;2279;2280;2281;2282;2283;2284	22;30;64;69;149;239;291;330;334;360;377;389;409;412;414
H3BU16;H3BMT0;H3BTV5	H3BU16;H3BMT0;H3BTV5	15;10;9	1;1;0	1;1;0		HN1L	;;	3	15	1	1	0	10	9	12	13	11	10	10	8	10	10	0	11	9	10	7	7	9	12	11	8	10	0	1	1	1	1	1	1	1	0	1	1	0	1	0	1	0
H3BU23;Q01850;H3BN65;H3BUE0;H3BTR1	H3BU23;Q01850;H3BN65;H3BUE0;H3BTR1	2;2;1;1;1	2;2;1;1;1	2;2;1;1;1	Cerebellar degeneration-related protein 2	CDR2	;;;;	5	2	2	2	1	1	0	1	0	0	0	0	0	0	0	0	1	1	0	1	0	0	0	0	0	0	1	1	0	1	0	0	0	0	0	0	0	0	1	1	0	1
H3BU86;O14662;F8W9Z6;B7ZBM8;H0YEW0;B7ZBM4;B7ZBM5;E9PND6;E9PLV7	H3BU86;O14662;F8W9Z6;B7ZBM8	18;18;11;10;7;6;6;4;1	18;18;11;10;7;6;6;4;1	5;5;1;1;2;0;0;0;0	Syntaxin-16	STX16-NPEPL1;STX16	;;;	9	18	18	5	0	8	8	10	9	10	10	8	10	11	8	0	3	11	3	9	9	10	5	3	1	2	0	8	8	10	9	10	10	8	10	11	8	0	3	11	3	9
H3BUF6;S4R3J6	H3BUF6	49;2	1;0	1;0		ATXN2L		2	49	1	1	7	31	32	29	30	29	32	26	31	29	29	4	33	32	32	28	32	36	29	28	29	33	0	0	0	0	0	0	0	0	0	0	0	0	1	0	1	0
H3BUN4;O60936;H3BUP2;H3BM67;J3QLT7;H3BQJ5	H3BUN4;O60936;H3BUP2;H3BM67	10;10;9;8;3;3	10;10;9;8;3;3	10;10;9;8;3;3	Nucleolar protein 3	NOL3	;;;	6	10	10	10	0	4	3	3	4	3	4	4	3	3	4	0	4	4	3	3	4	2	5	4	2	3	0	4	3	3	4	3	4	4	3	3	4	0	4	4	3	3
H3BV23;Q96S82;H3BUV9;H3BSQ2	H3BV23;Q96S82;H3BUV9	4;4;3;1	4;4;3;1	4;4;3;1	Ubiquitin-like protein 7	UBL7	;;	4	4	4	4	0	1	2	0	3	1	0	1	0	0	0	0	2	0	2	0	1	0	0	0	0	0	0	1	2	0	3	1	0	1	0	0	0	0	2	0	2	0
H3BVI4	H3BVI4	2	2	1	Lipase maturation factor	LMF1		1	2	2	1	0	1	1	0	0	2	0	0	0	1	0	0	1	1	1	1	1	1	1	0	1	0	0	1	1	0	0	2	0	0	0	1	0	0	1	1	1	1
H6UMI1;O95166;F5GZY7;Q9H0R8;I3L3J4	H6UMI1;O95166;F5GZY7;Q9H0R8	3;3;2;2;1	2;2;1;1;1	2;2;1;1;1	Gamma-aminobutyric acid receptor-associated protein;Gamma-aminobutyric acid receptor-associated protein-like 1	GABARAP;GABARAPL1	;;;	5	3	2	2	0	1	0	0	1	1	0	0	0	1	0	0	2	2	2	2	3	2	3	2	2	3	0	1	0	0	1	1	0	0	0	1	0	0	1	1	1	1
H7C2Z6;H7BXD5;P28676;C9JIZ3;C9JWQ8;C9JV47	H7C2Z6;H7BXD5;P28676	11;11;11;5;3;1	11;11;11;5;3;1	11;11;11;5;3;1	Grancalcin	GCA	;;	6	11	11	11	0	9	5	7	8	5	6	3	7	6	4	0	7	7	8	10	5	6	5	5	8	9	0	9	5	7	8	5	6	3	7	6	4	0	7	7	8	10
H7BXF5;Q9H0E3;C9J683;C9JTJ5	H7BXF5;Q9H0E3;C9J683	6;6;3;1	6;6;3;1	6;6;3;1	Histone deacetylase complex subunit SAP130	SAP130	;;	4	6	6	6	0	0	0	2	1	0	0	1	0	0	1	0	0	0	0	0	1	0	1	0	0	0	0	0	0	2	1	0	0	1	0	0	1	0	0	0	0	0
H7BXI1;A0A087WXU3;A0FGR8	H7BXI1;A0A087WXU3;A0FGR8	35;31;31	35;31;31	35;31;31	Extended synaptotagmin-2	ESYT2	;;	3	35	35	35	2	14	9	11	14	19	11	14	11	8	13	1	11	7	9	14	14	9	10	10	7	12	2	14	9	11	14	19	11	14	11	8	13	1	11	7	9	14
H7BXK0;Q3LFD5	H7BXK0;Q3LFD5	4;4	4;4	1;1	Putative ubiquitin carboxyl-terminal hydrolase 41	USP41	;	2	4	4	1	0	0	0	0	0	0	1	0	0	0	0	0	0	0	4	0	0	1	1	0	1	0	0	0	0	0	0	0	1	0	0	0	0	0	0	0	4	0
H7BXY3;Q7L2E3	H7BXY3;Q7L2E3	36;36	36;36	36;36	Putative ATP-dependent RNA helicase DHX30	DHX30	;	2	36	36	36	1	14	10	15	14	12	9	11	13	8	13	0	15	14	14	13	14	15	7	9	7	4	1	14	10	15	14	12	9	11	13	8	13	0	15	14	14	13
Q5JRG1;H7BYF2;Q9BVL2	Q5JRG1;H7BYF2;Q9BVL2	15;15;15	15;15;15	15;15;15	Nucleoporin p58/p45	NUPL1	;;	3	15	15	15	7	2	5	7	9	5	6	5	5	4	5	5	2	6	8	6	5	4	7	8	5	4	7	2	5	7	9	5	6	5	5	4	5	5	2	6	8	6
H7BYN4;Q02241;H0YKQ5;H0YME6;H0YMJ4	H7BYN4;Q02241	13;13;5;5;1	13;13;5;5;1	13;13;5;5;1	Kinesin-like protein;Kinesin-like protein KIF23	KIF23	;	5	13	13	13	0	4	7	1	4	2	1	0	1	2	1	0	4	4	4	2	2	2	2	1	1	1	0	4	7	1	4	2	1	0	1	2	1	0	4	4	4	2
H7BYT1;P48730;B0QY35;B0QY34;B0QY36;H0Y645;J3QQI9;H0Y2N6;B4DLF1;J3KRM8	H7BYT1;P48730;B0QY35;B0QY34;B0QY36;H0Y645	14;14;10;10;8;8;6;5;3;1	13;13;9;9;7;7;5;4;3;1	4;4;0;0;0;0;0;0;1;1	Casein kinase I isoform delta	CSNK1D;CSNK1E	;;;;;	10	14	13	4	0	7	5	6	3	2	3	3	4	2	5	0	4	5	5	4	6	4	6	5	3	5	0	7	5	6	3	2	3	3	3	2	4	0	4	4	5	4
H7BYW5;P31321;C9JSK5;K7EKR1	H7BYW5;P31321;C9JSK5;K7EKR1	6;6;4;3	2;2;1;0	2;2;1;0	cAMP-dependent protein kinase type I-beta regulatory subunit	PRKAR1B;PRKAR1A	;;;	4	6	2	2	0	5	3	3	2	2	2	2	1	2	2	0	3	1	2	2	1	2	1	2	0	0	0	1	0	0	0	0	0	0	0	0	0	0	1	0	0	0
H7BYY1;F5H7S3;B7Z596;H0YL42	H7BYY1;F5H7S3;B7Z596	43;39;39;21	16;12;12;7	2;2;2;2		TPM1	;;	4	43	16	2	1	27	29	31	32	22	25	26	26	21	26	0	27	26	25	25	23	21	24	21	22	28	0	8	9	11	10	7	6	9	8	8	7	0	9	9	9	8
H7BYZ9;Q5VT66	H7BYZ9;Q5VT66	1;1	1;1	1;1	Mitochondrial amidoxime-reducing component 1	2019-03-01	;	2	1	1	1	0	0	0	0	0	0	0	0	0	0	0	0	0	0	1	0	0	0	1	0	0	0	0	0	0	0	0	0	0	0	0	0	0	0	0	0	1	0
H7BZ16;H7BZ81;Q6NUM9	H7BZ16;H7BZ81;Q6NUM9	1;1;1	1;1;1	1;1;1	All-trans-retinol 13,14-reductase	RETSAT	;;	3	1	1	1	0	0	0	0	0	0	0	0	0	0	0	1	0	0	0	0	1	0	0	0	0	1	0	0	0	0	0	0	0	0	0	0	0	1	0	0	0	0
H7BZG6;H0Y673	H7BZG6;H0Y673	5;3	2;0	2;0		AP1S2	;	2	5	2	2	0	3	2	3	2	2	3	2	3	3	2	0	3	3	3	2	1	2	2	2	2	2	0	1	0	1	0	0	1	0	1	1	0	0	1	0	0	1
H7BZJ3	H7BZJ3	9	1	1		PDIA3		1	9	1	1	7	6	9	9	8	9	9	8	8	8	9	5	7	7	9	7	9	9	9	9	8	9	1	1	1	1	1	1	1	1	1	1	1	0	1	1	1	1
H7BZK6;P62068	H7BZK6;P62068	7;7	7;7	3;3	Ubiquitin carboxyl-terminal hydrolase 46	USP46	;	2	7	7	3	0	3	0	0	1	1	2	1	0	0	0	0	2	1	3	0	3	1	2	2	1	2	0	3	0	0	1	1	2	1	0	0	0	0	2	1	3	0
H7BZW1;F8VZ95;J3KTL9;Q8TDR4	H7BZW1;F8VZ95	9;6;1;1	1;1;1;1	1;1;1;1			;	4	9	1	1	0	4	3	3	2	3	4	2	3	2	3	0	5	3	5	3	1	2	5	2	2	2	0	0	0	0	0	0	1	0	0	0	0	0	0	0	0	0
H7C089;Q5R3I4	H7C089;Q5R3I4	1;1	1;1	1;1	Tetratricopeptide repeat protein 38	TTC38	;	2	1	1	1	0	1	0	0	1	1	0	0	0	0	0	0	1	0	0	1	0	0	0	0	0	0	0	1	0	0	1	1	0	0	0	0	0	0	1	0	0	1
H7C096;J3KN59;Q12982;Q86WG3	H7C096;J3KN59;Q12982	4;4;4;1	4;4;4;1	4;4;4;1	BCL2/adenovirus E1B 19 kDa protein-interacting protein 2	BNIP2	;;	4	4	4	4	0	4	3	3	2	3	1	1	1	3	4	0	0	0	1	1	0	0	1	1	0	0	0	4	3	3	2	3	1	1	1	3	4	0	0	0	1	1
H7C0B3;Q96K49;H7C1G1	H7C0B3;Q96K49;H7C1G1	5;5;4	5;5;4	5;5;4	Transmembrane protein 87B	TMEM87B	;;	3	5	5	5	1	0	2	3	2	1	0	2	1	1	0	0	0	0	1	0	2	0	0	0	0	0	1	0	2	3	2	1	0	2	1	1	0	0	0	0	1	0
H7C0G1;Q9H330	H7C0G1;Q9H330	3;3	3;3	3;3	Transmembrane protein 245	TMEM245	;	2	3	3	3	0	1	0	1	0	1	1	0	0	1	0	0	2	1	1	0	0	1	0	1	0	0	0	1	0	1	0	1	1	0	0	1	0	0	2	1	1	0
H7C0G7;Q9H9Q4;C9JWV4;G5E9Q8	H7C0G7;Q9H9Q4;C9JWV4;G5E9Q8	3;3;2;2	3;3;2;2	3;3;2;2	Non-homologous end-joining factor 1	NHEJ1	;;;	4	3	3	3	0	2	1	1	1	1	0	1	1	2	2	0	0	0	1	0	1	0	0	0	0	0	0	2	1	1	1	1	0	1	1	2	2	0	0	0	1	0
H7C0Q6;Q9C037	H7C0Q6;Q9C037	1;1	1;1	1;1	E3 ubiquitin-protein ligase TRIM4	TRIM4	;	2	1	1	1	1	1	1	1	1	1	1	1	1	1	1	0	0	1	1	0	1	1	1	1	1	1	1	1	1	1	1	1	1	1	1	1	1	0	0	1	1	0
H7C0S8;O75575	H7C0S8	7;3	3;3	3;3				2	7	3	3	0	1	3	0	3	1	0	1	1	1	0	0	1	2	1	1	1	2	0	0	0	0	0	1	1	0	2	1	0	1	1	0	0	0	1	1	1	0
H7C144	H7C144	39	1	1		ACTN4		1	39	1	1	13	22	26	29	25	24	26	25	24	24	28	14	23	28	24	26	24	24	25	25	33	24	0	0	0	0	0	0	0	0	0	0	0	0	0	0	0	1
H7C1J4;Q6BDS2	H7C1J4;Q6BDS2	6;6	6;6	6;6	UHRF1-binding protein 1	UHRF1BP1	;	2	6	6	6	1	1	2	0	1	0	0	2	2	2	1	0	3	3	1	4	1	0	1	0	1	1	1	1	2	0	1	0	0	2	2	2	1	0	3	3	1	4
H7C1M2	H7C1M2	22	1	1		SON		1	22	1	1	0	8	7	9	7	9	8	10	5	4	5	0	3	0	0	0	0	0	5	1	7	6	0	1	1	1	1	1	1	0	1	1	1	0	0	0	0	0
H7C1N3;O15155;C9JTT8;Q68DU7	H7C1N3;O15155;C9JTT8;Q68DU7	2;2;1;1	2;2;1;1	2;2;1;1	BET1 homolog	BET1;DKFZp781C0425	;;;	4	2	2	2	0	0	0	0	0	0	0	0	0	0	0	0	2	0	1	0	0	0	1	1	0	1	0	0	0	0	0	0	0	0	0	0	0	0	2	0	1	0
H7C1U8;Q9BUR5;A0A0J9YWW6;G3V1B6	H7C1U8;Q9BUR5;A0A0J9YWW6;G3V1B6	4;4;2;2	4;4;2;2	4;4;2;2	Apolipoprotein O	APOO	;;;	4	4	4	4	0	1	1	1	3	2	1	0	1	4	0	0	3	2	1	1	2	1	1	3	1	2	0	1	1	1	3	2	1	0	1	4	0	0	3	2	1	1
H7C270;H7C1Z7;H7C3E0;H7C2S4;O15194	H7C270;H7C1Z7	5;5;2;2;2	1;1;1;0;0	1;1;1;0;0		CTDSP1	;	5	5	1	1	0	2	0	0	1	1	0	0	1	0	1	0	2	2	2	1	1	1	1	3	1	2	0	0	0	0	0	0	0	0	0	0	0	0	1	0	0	0
H7C207;Q15032;H7C1X4;H7BZ47	H7C207;Q15032;H7C1X4	5;5;3;2	5;5;3;2	5;5;3;2	R3H domain-containing protein 1	R3HDM1	;;	4	5	5	5	0	1	0	0	0	0	0	0	1	0	0	0	0	2	2	1	2	1	0	0	0	0	0	1	0	0	0	0	0	0	1	0	0	0	0	2	2	1
H7C2D8	H7C2D8	8	1	1		MLPH		1	8	1	1	5	0	3	2	4	1	3	1	1	3	1	5	2	6	4	6	4	2	3	2	1	4	1	0	1	0	1	0	0	0	0	1	0	1	0	1	0	1
H7C2K6	H7C2K6	3	1	1		EPB41L1		1	3	1	1	1	2	1	2	1	1	0	0	0	0	2	1	1	1	1	1	1	1	1	1	1	1	1	0	0	1	1	0	0	0	0	0	1	1	1	1	1	1
H7C371	H7C371	7	1	1		MLPH		1	7	1	1	3	1	2	1	3	1	4	2	2	2	2	5	2	3	4	3	4	2	4	2	2	3	1	0	0	0	0	0	0	0	0	0	0	1	0	0	0	0
H7C3C4	H7C3C4	13	2	2	Anion exchange protein	SLC4A7		1	13	2	2	0	5	5	5	6	2	3	4	3	3	3	0	4	5	1	4	3	4	3	9	6	3	0	1	2	2	1	0	0	0	1	1	0	0	1	2	0	1
H7C3P9	H7C3P9	12	1	1		COPS3		1	12	1	1	0	8	7	8	9	8	7	4	7	9	7	0	7	6	8	8	9	9	6	8	8	6	0	0	0	1	0	0	0	0	0	0	0	0	0	0	0	0
H7C3T6;Q9C0H2	H7C3T6;Q9C0H2	2;2	2;2	2;2	Protein tweety homolog;Protein tweety homolog 3	TTYH3	;	2	2	2	2	0	0	0	0	0	0	1	0	0	0	0	1	0	0	0	0	0	0	0	0	0	0	0	0	0	0	0	0	1	0	0	0	0	1	0	0	0	0
H7C417;B3KRD8;O76054	H7C417	6;2;2	6;2;2	2;2;2				3	6	6	2	0	1	1	1	2	2	1	1	1	1	2	0	0	1	0	0	0	0	0	2	0	0	0	1	1	1	2	2	1	1	1	1	2	0	0	1	0	0
H7C422;H7C3M2;F8WCR1	H7C422;H7C3M2	23;19;7	1;0;0	1;0;0		RPL3	;	3	23	1	1	4	18	16	16	17	14	15	16	17	17	17	4	16	13	17	17	15	18	19	15	17	15	0	0	0	0	0	0	0	0	0	0	0	0	0	0	0	0
H7C4C5	H7C4C5	27	1	1	Microtubule-associated protein	MAP4		1	27	1	1	3	18	16	16	17	18	14	18	19	18	17	3	21	15	8	10	7	7	14	14	18	14	0	1	1	1	1	1	0	1	1	1	1	0	1	1	0	0
H7C4G6	H7C4G6	11	1	1		IVD		1	11	1	1	0	4	2	2	1	7	2	2	2	1	2	0	2	2	2	2	2	1	2	0	0	0	0	0	0	0	0	1	0	0	0	0	0	0	0	0	0	0
H7C4T5	H7C4T5	7	1	1		MBNL1		1	7	1	1	0	4	2	1	2	4	2	3	2	4	4	0	5	4	5	5	4	5	3	3	4	4	0	0	0	0	0	0	0	1	0	0	0	0	0	0	0	0
H7C4X9	H7C4X9	40	1	0		ZMYND8		1	40	1	0	0	17	15	18	17	12	13	13	16	15	16	0	18	21	20	20	21	16	14	17	15	17	0	0	1	1	1	0	1	0	1	1	1	0	0	0	1	1
H7C5G1;Q2TAA2;C9JE02;C9JDY4;C9J5J2	H7C5G1;Q2TAA2	7;7;3;1;1	7;7;3;1;1	7;7;3;1;1	Isoamyl acetate-hydrolyzing esterase 1 homolog	IAH1	;	5	7	7	7	0	1	1	1	1	0	1	0	0	1	0	0	3	2	4	3	1	2	4	2	2	3	0	1	1	1	1	0	1	0	0	1	0	0	3	2	4	3
H7C5Q9	H7C5Q9	7	1	1		PPP2R5D		1	7	1	1	3	2	2	4	4	3	1	3	5	2	3	2	2	4	3	5	4	5	4	3	4	3	0	0	0	0	0	0	0	0	1	0	0	0	0	0	0	0
H7C5U2;H7C4W1;V9GZ57;P18084	H7C5U2;H7C4W1;V9GZ57;P18084	2;1;1;1	2;1;1;1	2;1;1;1	Integrin beta;Integrin beta-5	ITGB5	;;;	4	2	2	2	0	0	0	0	0	0	0	0	0	0	0	0	0	1	0	1	1	1	0	0	1	0	0	0	0	0	0	0	0	0	0	0	0	0	0	1	0	1
H7C5U8;Q9P0M9;D6RAN8;D6RE11;B3KN43	H7C5U8;Q9P0M9;D6RAN8	6;6;5;2;2	6;6;5;2;2	6;6;5;2;2	39S ribosomal protein L27, mitochondrial	MRPL27	;;	5	6	6	6	0	0	0	0	0	0	0	0	0	0	0	0	3	4	4	0	1	1	2	1	2	0	0	0	0	0	0	0	0	0	0	0	0	0	3	4	4	0
H7C5W8	H7C5W8	26	1	1		ACTN1		1	26	1	1	4	19	18	20	18	20	18	17	19	18	19	6	19	18	21	18	19	19	21	22	22	17	0	0	0	0	0	0	0	0	0	0	0	0	0	0	0	0
H7C835;Q9UF56	H7C835;Q9UF56	3;3	3;3	3;3	F-box/LRR-repeat protein 17	FBXL17	;	2	3	3	3	2	0	1	1	0	0	0	0	0	0	0	1	0	0	1	1	0	0	0	0	0	0	2	0	1	1	0	0	0	0	0	0	0	1	0	0	1	1
H9KV31;O15394;Q9BXU1	H9KV31;O15394	29;29;1	29;29;1	29;29;1	Neural cell adhesion molecule 2	NCAM2	;	3	29	29	29	0	11	10	7	14	12	11	6	12	6	11	1	11	11	8	7	7	2	0	9	8	6	0	11	10	7	14	12	11	6	12	6	11	1	11	11	8	7
H9KV75;G3V2W4;H0YJW3;H0YJ11;G3V2X9;G3V2E8	H9KV75	81;24;19;16;13;6	1;1;0;0;1;1	1;1;0;0;1;1		ACTN1		6	81	1	1	21	58	58	55	54	59	51	53	54	57	53	24	57	61	60	56	61	58	62	59	67	57	0	0	0	0	0	0	0	0	0	0	0	0	0	0	0	0
232;1552233;1552234;1552235;1552236;1552237;1552238;1552239;1552240;1552241;1552242;1552243;1552244;1552245;1552246;1552247;1552248;1552249;1552250;1552251;1552252;1552253;1552254;1552255;1552256;1552257;1552258;1552259;1552260;1552261;1552262;1552263;1552264;1552265;1552266;1552267;1552268;1552269;1552270;1552271;1552272;1552273;1552274;1552275;1552276;1552277;1552278;1552279;1552280;1552281;155…	18461;58896;104013;104200;119474;119555;197536;200162;200332;220272;261575;280755;296538;355138;390330;407681;451177;451184;499124;544983;581590;581596;768236;857574;857673;869038;869078;915587;915597;924159;946480;954027;954161;1019255;1019382;1047070;1081886;1108816;1108891;1130269;1153921;1154066;1195658;1231494;1240841;1240903;1254527;1254544;1254555;1265197;1265282;1275013;1275018;1319893;13…	2363;2364;2365;2366;2369;2370;2371;2372;2373;2374;2375;2376;2377;2378;2379;2380;2381;2382;2383	57;61;156;174;211;241;244;289;295;351;460;464;521;595;645;683;726;760;775
I3L0A0;G3V2F7;A0A0A0MSL3;E5RIF1;D6RG00	I3L0A0;G3V2F7;A0A0A0MSL3	14;10;9;3;3	2;0;0;0;0	0;0;0;0;0		TMEM189-UBE2V1;UBE2V1	;;	5	14	2	0	0	7	4	5	9	6	4	3	9	9	4	0	11	10	10	10	10	11	8	10	10	8	0	1	0	0	0	1	0	0	0	0	0	0	0	0	0	0
I3L0E3;Q9Y2R5;E9PE17	I3L0E3;Q9Y2R5;E9PE17	4;4;3	4;4;3	4;4;3	28S ribosomal protein S17, mitochondrial	hCG_1984214;MRPS17	;;	3	4	4	4	0	1	1	1	2	2	1	0	2	0	1	0	1	2	1	1	2	2	2	3	4	2	0	1	1	1	2	2	1	0	2	0	1	0	1	2	1	1
I3L0N3;P46459;I3L2G1;I3L0L3;K7EQD6;I3L338;I3L4Q9	I3L0N3;P46459	50;50;8;7;7;2;2	50;50;8;7;7;2;2	49;49;8;7;7;2;2	Vesicle-fusing ATPase	NSF	;	7	50	50	49	29	2	30	32	30	26	28	25	32	24	33	21	1	27	26	28	28	30	27	27	30	26	29	2	30	32	30	26	28	25	32	24	33	21	1	27	26	28
I3L0T6;Q9HC36;I3L443	I3L0T6;Q9HC36	3;3;1	3;3;1	3;3;1	rRNA methyltransferase 3, mitochondrial	RNMTL1	;	3	3	3	3	0	2	0	1	2	0	1	0	0	0	0	0	1	2	2	0	2	1	0	1	1	1	0	2	0	1	2	0	1	0	0	0	0	0	1	2	2	0
I3L0U5;Q6PK04;I3L4F6	I3L0U5;Q6PK04	10;10;2	10;10;2	10;10;2	Coiled-coil domain-containing protein 137	CCDC137	;	3	10	10	10	0	5	4	3	6	0	4	2	2	3	2	0	6	3	5	2	2	0	2	2	2	3	0	5	4	3	6	0	4	2	2	3	2	0	6	3	5	2
I3L100;I3L2W2;Q96JN8;K7EPS7;K7ESJ6;K7ESM1	I3L100;I3L2W2;Q96JN8;K7EPS7	4;4;4;2;1;1	4;4;4;2;1;1	2;2;2;0;1;1	Neuralized-like protein 4	NEURL4	;;;	6	4	4	2	0	1	0	1	1	1	2	0	0	1	1	0	1	1	0	2	2	1	1	1	0	0	0	1	0	1	1	1	2	0	0	1	1	0	1	1	0	2
I3L170	I3L170	6	6	1	Microtubule-associated protein	MAPT		1	6	6	1	3	2	2	2	4	2	0	1	2	1	2	0	0	2	2	3	1	1	1	0	2	2	3	2	2	2	4	2	0	1	2	1	2	0	0	2	2	3
I3L1H5;Q9BZG8;I3L3X9;A0A0A0MTR4	I3L1H5;Q9BZG8	9;9;3;2	9;9;3;2	9;9;3;2	Diphthamide biosynthesis protein 1	DPH1	;	4	9	9	9	0	4	4	5	4	5	4	7	3	5	3	0	4	2	2	3	5	2	4	4	2	2	0	4	4	5	4	5	4	7	3	5	3	0	4	2	2	3
I3L1Q2;Q8WUZ0;I3L4D5	I3L1Q2;Q8WUZ0	6;6;2	6;6;2	5;5;1	B-cell CLL/lymphoma 7 protein family member C	BCL7C	;	3	6	6	5	0	2	3	3	4	3	3	0	4	3	3	0	0	3	1	1	2	0	0	0	0	0	0	2	3	3	4	3	3	0	4	3	3	0	0	3	1	1
I3L1Q3;Q8TE02	I3L1Q3;Q8TE02	1;1	1;1	1;1	Elongator complex protein 5	ELP5	;	2	1	1	1	0	0	0	0	1	0	0	1	1	0	0	0	0	0	0	0	0	0	0	0	0	0	0	0	0	0	1	0	0	1	1	0	0	0	0	0	0	0
I3L213	I3L213	4	1	1		PHKB		1	4	1	1	0	3	3	2	2	0	0	1	1	0	0	0	2	3	2	3	3	1	1	1	1	0	0	1	1	1	1	0	0	0	1	0	0	0	1	1	1	1
I3L269;I3NI25;Q96NB1;I3L0U4	I3L269;I3NI25;Q96NB1;I3L0U4	2;2;2;1	2;2;2;1	2;2;2;1	LisH domain-containing protein FOPNL	FOPNL	;;;	4	2	2	2	0	2	0	0	0	0	0	0	0	0	0	0	0	0	0	0	0	0	0	0	0	0	0	2	0	0	0	0	0	0	0	0	0	0	0	0	0	0
I3NI21;I3L288;I3NI23;Q96B96	I3NI21;I3L288;I3NI23;Q96B96	5;5;5;5	5;5;5;5	5;5;5;5	Promethin	TMEM159	;;;	4	5	5	5	0	0	0	0	2	1	0	2	0	0	0	0	1	2	0	0	3	2	2	1	2	2	0	0	0	0	2	1	0	2	0	0	0	0	1	2	0	0
J3QS48;I3L295;J3KT75;J3QW43;J3QRD5;O75352;J3KSI4;I3L1D2;I3L4E0;J3KTK8;J3QQZ4;I3L405;I3L261	J3QS48;I3L295;J3KT75;J3QW43;J3QRD5;O75352;J3KSI4;I3L1D2;I3L4E0;J3KTK8;J3QQZ4	3;3;3;3;3;3;2;2;2;2;2;1;1	3;3;3;3;3;3;2;2;2;2;2;1;1	3;3;3;3;3;3;2;2;2;2;2;1;1	Mannose-P-dolichol utilization defect 1 protein	MPDU1	;;;;;;;;;;	13	3	3	3	0	2	3	2	3	3	3	3	3	3	3	0	1	1	0	2	2	1	1	2	1	2	0	2	3	2	3	3	3	3	3	3	3	0	1	1	0	2
I3L2B0	I3L2B0	58	2	2		CLUH		1	58	2	2	2	27	29	26	23	26	28	27	30	36	27	2	36	38	37	36	37	42	29	31	31	25	1	1	1	1	1	1	2	1	1	1	1	1	2	1	1	1
I3L2C7;P57678;I3L399;I3L4A4;I3L4M4;E7EN12;I3L1J7	I3L2C7;P57678	39;39;11;10;6;4;2	39;39;11;10;6;4;2	39;39;11;10;6;4;2	Gem-associated protein 4	GEMIN4	;	7	39	39	39	0	18	14	17	15	15	17	15	15	17	11	4	21	21	20	24	22	21	22	15	14	17	0	18	14	17	15	15	17	15	15	17	11	4	21	21	20	24
I3L2F4	I3L2F4	9	1	1		EDC4		1	9	1	1	2	6	5	5	5	6	5	5	4	7	7	0	5	6	7	7	6	7	7	5	7	5	0	0	0	0	0	0	0	0	0	0	0	0	0	1	0	1
I3L2J0;A0A0A0MQR4;Q96RK0;I3L373;I3L2I4;I3L135;I3L1Q4	I3L2J0;A0A0A0MQR4;Q96RK0	6;3;3;1;1;1;1	6;3;3;1;1;1;1	6;3;3;1;1;1;1	Protein capicua homolog	CIC	;;	7	6	6	6	1	1	1	3	1	2	1	1	1	1	1	0	1	0	0	0	0	0	2	1	0	1	1	1	1	3	1	2	1	1	1	1	1	0	1	0	0	0
I3L2W9;I3L2N2;O14641;C9K0P9;I3L0M7	I3L2W9;I3L2N2;O14641	3;3;3;1;1	3;3;3;1;1	2;2;2;0;0	Segment polarity protein dishevelled homolog DVL-2	DVL2	;;	5	3	3	2	0	1	1	1	1	1	1	1	1	1	1	0	2	2	1	1	1	1	1	1	1	1	0	1	1	1	1	1	1	1	1	1	1	0	2	2	1	1
I3L2Z5;P56270;A0A087WWR2;H3BQI4;H3BQS2;I3L411;I3L4Y2;H3BPU3;I3L0M3	I3L2Z5;P56270;A0A087WWR2;H3BQI4	8;8;7;4;3;2;2;2;2	8;8;7;4;3;2;2;2;2	6;6;5;4;3;2;2;2;2	Myc-associated zinc finger protein	MAZ	;;;	9	8	8	6	0	6	3	2	2	3	2	2	3	3	3	0	5	4	3	4	2	2	2	3	1	3	0	6	3	2	2	3	2	2	3	3	3	0	5	4	3	4
I3L3N5	I3L3N5	10	1	1		PAFAH1B1		1	10	1	1	1	8	6	6	7	7	5	6	5	6	7	0	4	4	7	6	6	6	6	6	4	5	0	0	0	0	1	0	1	1	1	0	0	0	0	0	0	0
I3L448;Q5TC12;A8MRA7;H0YEW4;H0YD21;H0YDD6;H0YCA6	I3L448;Q5TC12;A8MRA7;H0YEW4;H0YD21	13;13;10;8;7;2;2	13;13;10;8;7;2;2	12;12;9;7;7;1;2	ATP synthase mitochondrial F1 complex assembly factor 1	ATPAF1	;;;;	7	13	13	12	0	6	4	4	3	4	0	4	4	3	4	0	6	5	5	2	4	3	3	3	2	4	0	6	4	4	3	4	0	4	4	3	4	0	6	5	5	2
I3L4C2;B4DWA1;I3L327;I3L3C6;I3L2M4;I3L1C8;I3L125;I3L3J7;I3L526;I3L0M4;I3L0Y9;I3L2J6;I3L113;I3L4A3	I3L4C2;B4DWA1	29;17;11;11;11;10;9;9;7;7;6;5;5;5	29;17;11;11;11;10;9;9;7;7;6;5;5;5	2;0;0;0;0;0;0;1;0;0;0;0;0;0		BAIAP2	;	14	29	29	2	16	3	13	14	14	5	8	11	10	8	11	14	2	10	18	13	14	13	11	15	6	9	16	3	13	14	14	5	8	11	10	8	11	14	2	10	18	13
J3KQU4;I3L4I4;O75674;I3NI44;I3L1G1;I3L3T4;I3L367;I3L4G0;I3L1Q1;I3L4N3;I3L0N2;I3L3M3	J3KQU4;I3L4I4;O75674;I3NI44;I3L1G1;I3L3T4;I3L367	9;9;9;7;6;5;5;4;2;2;1;1	9;9;9;7;6;5;5;4;2;2;1;1	9;9;9;7;6;5;5;4;2;2;1;1	TOM1-like protein 1	TOM1L1	;;;;;;	12	9	9	9	0	2	3	3	1	2	2	3	0	1	2	0	2	3	1	1	0	0	1	0	0	0	0	2	3	3	1	2	2	3	0	1	2	0	2	3	1	1
I3L4N8	I3L4N8	17	1	1		ACTG1		1	17	1	1	8	14	13	14	14	13	12	15	13	13	14	5	12	12	13	15	11	13	13	15	15	12	0	0	0	0	0	0	0	1	0	0	0	0	0	0	1	1
;2177002;2177003;2177004;2177005;2177006;2177007;2177008;2177009;2177010;2177011;2177012;2177013;2177014;2177015;2177016;2177017;2177018;2177019;2177020;2177021;2177022;2177023;2177024;2177025;2177026;2177027;2177028;2177029;2177030;2177031;2177032;2177033;2177034;2177035;2177036;2177037;2177038;2177039;2177040;2177041;2177042;2177043;2177044;2177045;2177046;2177047;2177048;2177049;2177050;217705…	76177;233292;335774;429754;478449;862506;862527;1113324;1249408;1256447;1583171;1807912;2029725;2176681;2222122;2222785;2500411	2428;2429;2430;2431;2432;2433;2434;2435	16;73;110;114;123;144;181;218
I3L4Q4;Q9BUL5;A0A087WVQ2;I3L0Y2;I3L410;I3L1N0;I3L0X3;I3L2W6	I3L4Q4;Q9BUL5;A0A087WVQ2;I3L0Y2;I3L410;I3L1N0	5;5;3;3;3;3;1;1	5;5;3;3;3;3;1;1	5;5;3;3;3;3;1;1	PHD finger protein 23	PHF23	;;;;;	8	5	5	5	3	1	3	4	3	2	2	2	2	1	2	2	0	3	2	3	1	1	0	1	0	2	3	1	3	4	3	2	2	2	2	1	2	2	0	3	2	3
I3L4X7;Q13227;I3L3Y9	I3L4X7;Q13227;I3L3Y9	5;5;4	5;5;4	5;5;4	G protein pathway suppressor 2	GPS2	;;	3	5	5	5	0	1	1	1	1	1	0	0	0	0	1	0	0	1	1	1	1	0	2	0	0	0	0	1	1	1	1	1	0	0	0	0	1	0	0	1	1	1
I3NI29;Q9NRY6;I3L3X5;I3L4F5;I3L161	I3NI29;Q9NRY6;I3L3X5	3;3;2;1;1	3;3;2;1;1	3;3;2;1;1	Phospholipid scramblase 3	TMEM256-PLSCR3;PLSCR3	;;	5	3	3	3	0	1	2	1	2	1	0	0	2	2	0	0	1	0	0	1	1	0	0	2	2	2	0	1	2	1	2	1	0	0	2	2	0	0	1	0	0	1
I3VM54;Q9Y2K7	I3VM54;Q9Y2K7	27;27	27;27	26;26	Lysine-specific demethylase 2A	KDM2A	;	2	27	27	26	9	5	8	11	12	5	5	6	5	7	7	11	4	11	10	11	10	9	9	7	8	8	9	5	8	11	12	5	5	6	5	7	7	11	4	11	10	11
J3KMY0;Q99618;F5GX58;F8WDL1	J3KMY0;Q99618;F5GX58;F8WDL1	4;4;3;3	4;4;3;3	4;4;3;3	Cell division cycle-associated protein 3	CDCA3	;;;	4	4	4	4	0	3	1	1	2	0	0	0	0	0	1	0	0	0	0	0	1	0	0	0	0	0	0	3	1	1	2	0	0	0	0	0	1	0	0	0	0	0
J3KMZ7;Q9H0H0;J3KRH0	J3KMZ7;Q9H0H0	17;17;1	17;17;1	17;17;1	Integrator complex subunit 2	INTS2	;	3	17	17	17	0	3	3	4	1	0	3	3	3	1	1	0	5	5	8	4	3	2	3	3	1	3	0	3	3	4	1	0	3	3	3	1	1	0	5	5	8	4
J3KMZ8;Q92785;E9PN04	J3KMZ8;Q92785	10;10;4	10;10;4	10;10;4	Zinc finger protein ubi-d4	DPF2	;	3	10	10	10	0	7	6	4	5	5	3	5	2	3	4	0	6	2	2	4	3	3	2	0	2	2	0	7	6	4	5	5	3	5	2	3	4	0	6	2	2	4
J3KMZ9;P01130;H0YM92;H0YMD1;H0YMQ3	J3KMZ9;P01130;H0YM92;H0YMD1	4;4;3;3;1	4;4;3;3;1	4;4;3;3;1	Low-density lipoprotein receptor	LDLR	;;;	5	4	4	4	0	1	0	0	1	0	0	0	0	0	0	1	2	1	1	1	2	1	1	0	0	0	0	1	0	0	1	0	0	0	0	0	0	1	2	1	1	1
J3KN29;O00233;F5H5V4;F5GX23;F5H169;F5H7X1	J3KN29;O00233;F5H5V4;F5GX23;F5H169	12;12;11;11;7;5	12;12;11;11;7;5	12;12;11;11;7;5	26S proteasome non-ATPase regulatory subunit 9	PSMD9	;;;;	6	12	12	12	0	6	8	6	7	6	5	5	7	8	7	0	10	9	8	6	10	7	8	5	8	9	0	6	8	6	7	6	5	5	7	8	7	0	10	9	8	6
J3KN66	J3KN66	13	1	1		TOR1AIP1		1	13	1	1	6	5	4	5	6	7	7	6	7	6	6	6	1	5	6	6	8	5	7	10	6	6	1	0	0	1	1	1	0	1	1	0	0	1	0	0	0	0
J3KN67;D6RGJ6	J3KN67	51;3	32;3	0;0		TPM3		2	51	32	0	1	40	33	32	32	32	31	33	31	32	29	0	36	34	32	36	35	33	38	31	32	34	0	26	19	18	18	20	17	18	16	21	16	0	21	20	19	21
J3KN87;O14757;E7EPP6;E9PM65;E9PQW7;E9PJI4;E9PPA5;E9PKQ3	J3KN87;O14757;E7EPP6	5;5;4;1;1;1;1;1	5;5;4;1;1;1;1;1	5;5;4;1;1;1;1;1	Serine/threonine-protein kinase Chk1	CHEK1	;;	8	5	5	5	0	3	0	0	0	0	1	0	0	0	0	0	1	0	0	1	1	2	0	0	0	0	0	3	0	0	0	0	1	0	0	0	0	0	1	0	0	1
S4R3Q9;J3KNA0;Q15070;E7EVY0;C9JC63	S4R3Q9;J3KNA0;Q15070;E7EVY0	9;9;9;8;4	9;9;9;8;4	9;9;9;8;4	Mitochondrial inner membrane protein OXA1L	OXA1L	;;;	5	9	9	9	0	6	2	1	3	4	2	2	2	3	3	0	4	2	2	2	4	3	2	2	2	2	0	6	2	1	3	4	2	2	2	3	3	0	4	2	2	2
J3KNC0;P52655	J3KNC0;P52655	2;2	2;2	2;2	Transcription initiation factor IIA subunit 1;Transcription initiation factor IIA alpha chain;Transcription initiation factor IIA beta chain	GTF2A1	;	2	2	2	2	0	2	0	0	0	2	0	0	0	1	0	0	0	1	2	1	2	1	2	0	0	0	0	2	0	0	0	2	0	0	0	1	0	0	0	1	2	1
J3KND1;E9PRZ1;E9PMD2;H0YEK5;H0YDM3;E9PL53	J3KND1;E9PRZ1	12;11;5;4;3;2	1;0;0;0;0;0	1;0;0;0;0;0		SAAL1	;	6	12	1	1	6	0	6	5	6	4	4	3	4	3	4	7	0	5	5	7	5	6	4	4	5	4	0	0	0	0	0	0	0	0	0	0	0	1	0	0	0	0
J3KNE7;E9PPQ1;E9PNQ9	J3KNE7;E9PPQ1	17;15;8	1;0;0	1;0;0		TPD52L1	;	3	17	1	1	0	12	9	11	13	13	12	13	9	12	13	0	8	9	10	6	11	9	9	9	9	10	0	0	0	0	1	0	0	0	0	0	0	0	0	0	0	0
J3KNF4;O14618;E9PP76;E9PK03	J3KNF4;O14618;E9PP76	13;13;8;2	13;13;8;2	13;13;8;2	Copper chaperone for superoxide dismutase;Superoxide dismutase [Cu-Zn]	CCS	;;	4	13	13	13	0	6	4	5	4	5	5	3	4	7	3	0	6	4	5	7	5	4	8	4	4	6	0	6	4	5	4	5	5	3	4	7	3	0	6	4	5	7
J3KNF5;O15078	J3KNF5;O15078	8;8	8;8	8;8	Centrosomal protein of 290 kDa	CEP290	;	2	8	8	8	1	1	2	0	1	1	2	1	2	2	2	0	0	3	2	2	1	3	1	3	1	2	1	1	2	0	1	1	2	1	2	2	2	0	0	3	2	2
J3KNF8;J3QR91	J3KNF8	10;3	10;3	2;0		CYB5B		2	10	10	2	1	9	6	7	9	9	8	8	8	7	8	0	6	3	4	4	4	4	5	4	4	4	1	9	6	7	9	9	8	8	8	7	8	0	6	3	4	4
J3KNG6;Q08AE8;K7EMJ7	J3KNG6;Q08AE8;K7EMJ7	4;4;2	4;4;2	4;4;2	Protein spire homolog 1	SPIRE1	;;	3	4	4	4	0	0	0	1	0	0	0	0	0	1	0	0	2	1	2	1	1	1	0	0	0	0	0	0	0	1	0	0	0	0	0	1	0	0	2	1	2	1
J3KNL6;F1T0I1;O15027;X6RGP5;A0A0C4DH09	J3KNL6;F1T0I1;O15027;X6RGP5	71;69;64;40;29	71;69;64;40;29	65;64;58;35;23	Protein transport protein Sec16A	SEC16A	;;;	5	71	71	65	3	34	38	44	43	36	44	39	33	41	35	0	29	24	9	18	5	11	40	32	34	33	3	34	38	44	43	36	44	39	33	41	35	0	29	24	9	18
J3KNN3;P15735;H3BP07;H3BTW6;H3BTI9;H3BN16	J3KNN3;P15735;H3BP07;H3BTW6	13;13;7;7;3;3	13;13;7;7;3;3	13;13;7;7;3;3	Phosphorylase b kinase gamma catalytic chain, liver/testis isoform	PHKG2	;;;	6	13	13	13	0	5	7	4	6	5	4	3	5	7	7	0	3	4	5	5	6	4	4	6	3	2	0	5	7	4	6	5	4	3	5	7	7	0	3	4	5	5
J3KNN7;Q7Z569	J3KNN7;Q7Z569	9;9	9;9	9;9	BRCA1-associated protein	BRAP	;	2	9	9	9	4	0	4	2	3	1	1	1	1	0	1	6	0	3	3	1	1	1	2	2	1	1	4	0	4	2	3	1	1	1	1	0	1	6	0	3	3	1
J3KNQ4;Q9NVD7;E9PS97;Q9HBI1	J3KNQ4;Q9NVD7;E9PS97	17;17;10;3	17;17;10;3	15;15;10;1	Alpha-parvin	PARVA	;;	4	17	17	15	0	7	8	6	6	7	8	8	7	8	7	0	4	5	7	11	8	7	6	4	7	6	0	7	8	6	6	7	8	8	7	8	7	0	4	5	7	11
J3KNZ9;Q9HAH7;H3BRE6	J3KNZ9;Q9HAH7	5;3;1	5;3;1	5;3;1	Probable fibrosin-1	FBRS	;	3	5	5	5	0	3	1	1	0	1	2	1	1	2	1	0	1	2	1	1	1	1	2	1	1	1	0	3	1	1	0	1	2	1	1	2	1	0	1	2	1	1
J3KP15;Q01130;J3QL05	J3KP15;Q01130;J3QL05	15;15;12	15;15;12	13;13;10	Serine/arginine-rich splicing factor 2	SRSF2	;;	3	15	15	13	1	6	8	7	9	8	8	10	9	9	9	0	9	9	12	13	10	11	13	12	13	12	1	6	8	7	9	8	8	10	9	9	9	0	9	9	12	13
J3KP75;O75167;F5H858;H9KVA6;F6TH74	J3KP75;O75167	10;9;3;2;1	10;9;3;2;1	10;9;3;2;1	Phosphatase and actin regulator;Phosphatase and actin regulator 2	PHACTR2	;	5	10	10	10	3	2	1	2	1	1	1	3	2	1	1	1	0	3	3	2	3	2	0	1	1	0	3	2	1	2	1	1	1	3	2	1	1	1	0	3	3	2
J3KPD3;Q9Y580;I3L521;F5GXV8;F5GY08;F5H606;F5H674	J3KPD3;Q9Y580;I3L521;F5GXV8;F5GY08	10;9;7;7;6;4;1	10;9;7;7;6;4;1	6;5;6;6;5;4;1	RNA-binding protein 7	RBM7	;;;;	7	10	10	6	0	1	6	4	2	4	5	3	2	2	3	0	3	4	5	2	4	3	5	3	1	4	0	1	6	4	2	4	5	3	2	2	3	0	3	4	5	2
J3KPH8;Q8WUI4;H0YH91;H0YI41;F8VWY3;C9JEB6	J3KPH8;Q8WUI4	6;6;2;1;1;1	6;6;2;1;1;1	6;6;2;1;1;1	Histone deacetylase;Histone deacetylase 7	HDAC7	;	6	6	6	6	0	1	1	1	1	2	2	1	1	2	1	0	1	2	1	0	1	0	0	0	0	0	0	1	1	1	1	2	2	1	1	2	1	0	1	2	1	0
J3KPM9;H7BZB5	J3KPM9	51;3	1;0	1;0	Signal transducer and activator of transcription	STAT1		2	51	1	1	20	18	23	40	38	28	36	37	27	30	35	9	23	30	38	38	28	35	38	23	32	36	0	0	0	0	1	0	0	0	0	0	0	0	0	0	0	0
S4R360;J3KPP0;S4R2Z7;Q9Y6G3	S4R360;J3KPP0;S4R2Z7;Q9Y6G3	1;1;1;1	1;1;1;1	1;1;1;1	39S ribosomal protein L42, mitochondrial	MRPL42	;;;	4	1	1	1	0	0	0	0	0	0	0	0	0	0	0	0	1	0	1	0	0	0	0	0	0	0	0	0	0	0	0	0	0	0	0	0	0	0	1	0	1	0
J3KPT4;Q9H4I3	J3KPT4;Q9H4I3	2;2	2;2	2;2	TraB domain-containing protein	TRABD	;	2	2	2	2	0	0	0	0	1	0	0	0	0	0	1	0	1	1	1	0	1	1	1	1	0	0	0	0	0	0	1	0	0	0	0	0	1	0	1	1	1	0
J3KPZ4;Q13901	J3KPZ4;Q13901	2;2	2;2	2;2	Nuclear nucleic acid-binding protein C1D	C1D	;	2	2	2	2	0	0	0	0	0	0	0	0	0	0	0	0	0	1	0	0	0	0	0	0	1	1	0	0	0	0	0	0	0	0	0	0	0	0	0	1	0	0
J3KQ26;Q96C12	J3KQ26;Q96C12	3;3	3;3	3;3	Armadillo repeat-containing protein 5	ARMC5	;	2	3	3	3	0	2	0	1	0	0	0	1	0	0	0	0	1	0	1	0	0	0	0	0	0	0	0	2	0	1	0	0	0	1	0	0	0	0	1	0	1	0
J3KQ32;Q9NTK5;C9JCJ9;C9JTK6	J3KQ32;Q9NTK5	29;29;7;7	29;29;7;7	29;29;7;7	Obg-like ATPase 1	OLA1	;	4	29	29	29	1	18	19	18	19	17	20	18	18	20	17	0	17	14	16	16	14	18	16	16	14	18	1	18	19	18	19	17	20	18	18	20	17	0	17	14	16	16
J3KQ47;Q53HI1	J3KQ47;Q53HI1	1;1	1;1	1;1	Protein unc-50 homolog	UNC50	;	2	1	1	1	0	0	0	0	1	1	0	0	0	0	0	0	0	0	1	0	0	0	0	0	0	0	0	0	0	0	1	1	0	0	0	0	0	0	0	0	1	0
J3KQ48;Q9Y3E5	J3KQ48;Q9Y3E5	8;8	8;8	8;8	Peptidyl-tRNA hydrolase 2, mitochondrial	PTRH2	;	2	8	8	8	0	4	6	5	5	7	8	8	3	5	5	0	5	4	5	4	4	5	5	7	6	5	0	4	6	5	5	7	8	8	3	5	5	0	5	4	5	4
J3KQ72;Q9NRD1	J3KQ72;Q9NRD1	6;6	6;6	6;6	F-box only protein 6	FBXO6	;	2	6	6	6	0	1	0	0	1	0	2	1	1	3	2	0	3	2	4	3	2	1	4	2	2	6	0	1	0	0	1	0	2	1	1	3	2	0	3	2	4	3
J3KQJ1;Q8NBJ7;E9PBT8;C9J660;E9PG02;J3QT17;H7C3B2;A8MXB9;F8WA42;F8WEX5;C9JL30;F8WES7;F8WEV7	J3KQJ1;Q8NBJ7;E9PBT8;C9J660;E9PG02;J3QT17;H7C3B2;A8MXB9;F8WA42;F8WEX5;C9JL30;F8WES7	9;9;8;8;7;7;7;7;7;6;6;5;3	9;9;8;8;7;7;7;7;7;6;6;5;3	9;9;8;8;7;7;7;7;7;6;6;5;3	Sulfatase-modifying factor 2	SUMF2	;;;;;;;;;;;	13	9	9	9	0	4	5	5	6	5	4	3	4	4	2	0	3	6	4	3	4	3	6	3	4	4	0	4	5	5	6	5	4	3	4	4	2	0	3	6	4	3
J3KQL8	J3KQL8	16	1	1		APOL2		1	16	1	1	0	5	8	14	13	5	11	8	5	13	12	0	3	6	6	12	7	8	8	2	5	6	0	0	1	1	1	0	1	1	0	1	1	0	0	1	0	1
J3KQN4;P83881;H0Y5B4;H7BZ11;H7BY91;H0Y3V9;R4GN19	J3KQN4;P83881;H0Y5B4;H7BZ11	15;14;13;13;7;7;6	15;14;13;13;7;7;6	6;5;5;5;5;5;0	60S ribosomal protein L36a	RPL36A;RPL36A-HNRNPH2	;;;	7	15	15	6	0	4	4	4	2	3	6	5	2	3	3	0	11	11	11	8	13	8	9	8	7	9	0	4	4	4	2	3	6	5	2	3	3	0	11	11	11	8
J3KQR7;Q9Y4F5	J3KQR7;Q9Y4F5	7;7	7;7	7;7	Centrosomal protein of 170 kDa protein B	CEP170B	;	2	7	7	7	0	3	2	2	3	3	2	1	2	2	1	0	2	2	1	1	0	0	0	1	2	3	0	3	2	2	3	3	2	1	2	2	1	0	2	2	1	1
J3KR35;Q8WUD4;C9JUN5;S4R331	J3KR35;Q8WUD4;C9JUN5	15;15;8;7	15;15;8;7	15;15;8;7	Coiled-coil domain-containing protein 12	CCDC12	;;	4	15	15	15	1	11	9	11	11	11	9	12	7	13	9	0	8	4	8	8	7	7	8	4	4	6	1	11	9	11	11	11	9	12	7	13	9	0	8	4	8	8
J3KR44;Q96FW1;F5H6Q1;F5GYJ8;F5GYN4;F5H3F0	J3KR44;Q96FW1;F5H6Q1;F5GYJ8;F5GYN4;F5H3F0	17;17;16;15;14;10	17;17;16;15;14;10	17;17;16;15;14;10	Ubiquitin thioesterase OTUB1	OTUB1	;;;;;	6	17	17	17	0	13	10	10	10	10	11	11	11	10	10	0	13	12	15	16	14	12	13	12	14	12	0	13	10	10	10	10	11	11	11	10	10	0	13	12	15	16
J3KR59;J3KR68;Q9UID6	J3KR59;J3KR68;Q9UID6	1;1;1	1;1;1	1;1;1	Zinc finger protein 639	ZNF639	;;	3	1	1	1	1	0	1	0	0	0	0	0	0	0	0	1	0	0	0	0	0	0	0	0	0	0	1	0	1	0	0	0	0	0	0	0	0	1	0	0	0	0
J3KR72;P49848;C9JFL8;C9JTY6;F8WEJ7;C9JIS2;C9J088;E5RKA5;E5RHA1;C9JHQ8	J3KR72;P49848	20;20;7;7;4;4;4;3;3;2	20;20;7;7;4;4;4;3;3;2	16;16;3;3;0;0;0;0;0;0	Transcription initiation factor TFIID subunit 6	TAF6	;	10	20	20	16	6	0	8	6	7	4	7	6	6	5	7	9	1	8	5	7	9	7	8	5	6	7	6	0	8	6	7	4	7	6	6	5	7	9	1	8	5	7
J3KR97;Q9BTW9;A0A0J9YWI5;A0A0J9YVR1;I3L439;I3L163;I3L0V3;I3L143;I3L500;I3L4D2;I3L3H4;I3L131;I3L120;A0A0J9YXU4;A0A0J9YVU1;I3L1S3;A0A0J9YYG2;A0A0J9YY08	J3KR97;Q9BTW9	42;42;16;16;10;8;7;6;6;5;5;5;5;5;4;4;2;1	42;42;16;16;10;8;7;6;6;5;5;5;5;5;4;4;2;1	42;42;16;16;10;8;7;6;6;5;5;5;5;5;4;4;2;1	Tubulin-specific chaperone D	TBCD	;	18	42	42	42	1	19	17	18	18	15	14	15	10	16	13	0	21	26	24	22	23	24	18	16	19	22	1	19	17	18	18	15	14	15	10	16	13	0	21	26	24	22
J3KRA9;Q96Q15;H3BQN7;I3L144	J3KRA9;Q96Q15	17;17;4;1	17;17;4;1	17;17;4;1	Serine/threonine-protein kinase SMG1	SMG1	;	4	17	17	17	0	1	2	0	3	2	2	1	0	0	0	0	1	1	3	1	1	1	9	3	2	1	0	1	2	0	3	2	2	1	0	0	0	0	1	1	3	1
J3KRG2;Q96QA5	J3KRG2;Q96QA5	3;3	3;3	3;3	Gasdermin-A	GSDMA	;	2	3	3	3	0	0	0	0	1	0	0	0	0	0	0	0	0	0	0	1	2	1	0	1	1	2	0	0	0	0	1	0	0	0	0	0	0	0	0	0	0	1
J3KRJ4;J3KSY1	J3KRJ4	11;1	1;1	1;1		GPS1		2	11	1	1	8	1	5	5	5	4	5	4	4	4	3	5	0	7	7	8	7	6	5	7	5	8	0	0	0	0	0	0	0	0	0	0	0	0	0	1	1	1
J3KRK0	J3KRK0	16	1	0		TLK2		1	16	1	0	8	1	7	6	5	5	8	5	5	7	5	2	7	12	6	6	5	7	7	4	6	7	1	0	0	0	0	0	0	0	0	0	0	0	1	1	0	0
J3KRW7;J3KS81;Q8N511	J3KRW7;J3KS81;Q8N511	2;2;2	2;2;2	2;2;2	Transmembrane protein 199	TMEM199	;;	3	2	2	2	0	0	1	0	0	0	0	0	1	0	0	0	0	0	0	0	0	0	0	0	0	0	0	0	1	0	0	0	0	0	1	0	0	0	0	0	0	0
J3KS15;Q14197;J3QRF8	J3KS15;Q14197	12;12;3	12;12;3	12;12;3	Peptidyl-tRNA hydrolase ICT1, mitochondrial	ICT1	;	3	12	12	12	0	6	6	6	5	6	7	8	3	5	7	0	2	3	2	1	3	5	4	3	3	0	0	6	6	6	5	6	7	8	3	5	7	0	2	3	2	1
J3KS54	J3KS54	24	1	1		FLII		1	24	1	1	0	7	5	8	7	6	7	7	6	11	7	0	11	16	13	13	10	11	13	9	12	9	0	0	0	0	0	0	0	0	0	0	0	0	1	1	1	0
J3QKN5;J3KS94;J3QQK6;P02686	J3QKN5;J3KS94;J3QQK6;P02686	1;1;1;1	1;1;1;1	1;1;1;1	Myelin basic protein	MBP	;;;	4	1	1	1	0	0	1	0	1	0	1	1	0	1	1	0	0	0	0	0	0	1	0	0	0	0	0	0	1	0	1	0	1	1	0	1	1	0	0	0	0	0
J3QLV6;J3KSS5;Q6QEF8;K7ERF4;J3QRV4	J3QLV6;J3KSS5;Q6QEF8;K7ERF4;J3QRV4	2;2;2;1;1	1;1;1;1;1	1;1;1;1;1	Coronin;Coronin-6	CORO6	;;;;	5	2	1	1	1	0	1	1	1	1	0	0	0	0	0	2	0	1	1	1	1	1	0	1	1	1	0	0	0	0	0	0	0	0	0	0	0	1	0	0	0	0
J3KSS7;Q9NZ52;J3KSG3;J3QS87	J3KSS7;Q9NZ52;J3KSG3	5;5;3;1	4;4;3;1	4;4;3;1	ADP-ribosylation factor-binding protein GGA3	GGA3	;;	4	5	4	4	1	0	0	1	1	1	1	1	0	1	1	2	1	4	1	2	2	2	1	0	1	1	1	0	0	1	0	0	1	0	0	0	0	1	1	3	0	2
J3KT25	J3KT25	6	1	1		IMPACT		1	6	1	1	0	2	1	1	1	0	1	2	1	1	1	0	1	2	0	1	2	1	1	0	2	0	0	0	0	0	0	0	0	0	0	0	0	0	0	1	0	0
J3KTC1	J3KTC1	9	1	1		MSI2		1	9	1	1	0	6	6	8	7	4	7	5	7	5	5	0	3	5	5	4	4	6	5	5	4	3	0	0	0	1	1	0	0	0	0	0	0	0	0	0	0	0
J3KTD8	J3KTD8	4	3	3		CBFB		1	4	3	3	0	2	1	2	1	0	1	1	2	2	1	0	2	1	2	1	2	1	2	1	2	1	0	1	0	1	0	0	0	0	1	1	0	0	2	1	2	1
J3QR09;J3KTE4;P84098;J3QL15	J3QR09;J3KTE4;P84098	20;20;20;7	20;20;20;7	20;20;20;7	Ribosomal protein L19;60S ribosomal protein L19	RPL19	;;	4	20	20	20	1	13	13	12	15	10	11	13	11	12	13	0	14	18	16	13	18	14	18	13	15	15	1	13	13	12	15	10	11	13	11	12	13	0	14	18	16	13
J3KTI2;Q9BRT3	J3KTI2;Q9BRT3	2;2	2;2	2;2	Migration and invasion enhancer 1	MIEN1	;	2	2	2	2	0	0	0	0	0	0	0	0	0	0	0	0	2	2	1	0	1	0	2	0	1	2	0	0	0	0	0	0	0	0	0	0	0	0	2	2	1	0
J3KTL2;Q07955;J3KSR8;J3QQV5;J3KSW7	J3KTL2;Q07955	29;29;13;9;9	29;29;13;9;9	28;28;13;9;9	Serine/arginine-rich splicing factor 1	SRSF1	;	5	29	29	28	2	18	18	20	20	18	18	17	19	18	20	0	20	20	22	21	21	20	21	25	20	22	2	18	18	20	20	18	18	17	19	18	20	0	20	20	22	21
J3QK89;Q8IWX8	J3QK89;Q8IWX8	24;24	24;24	24;24	Calcium homeostasis endoplasmic reticulum protein	CHERP	;	2	24	24	24	0	17	12	12	13	12	10	10	8	13	13	0	14	11	15	17	17	18	14	14	16	16	0	17	12	12	13	12	10	10	8	13	13	0	14	11	15	17
J3QKQ5	J3QKQ5	8	1	1		KPNB1		1	8	1	1	3	6	6	6	6	5	6	5	6	6	6	1	5	4	5	6	6	4	6	8	4	6	0	0	1	1	1	0	1	0	1	1	1	0	0	0	1	0
J3QL56;O75880	J3QL56;O75880	6;6	6;6	6;6	Protein SCO1 homolog, mitochondrial	SCO1	;	2	6	6	6	0	2	3	2	3	3	3	4	3	3	3	0	5	3	4	4	3	3	5	5	4	3	0	2	3	2	3	3	3	4	3	3	3	0	5	3	4	4
J3QL71;Q96FV2;J3QRJ1;J3QR84;J3KT79;J3QQM9;J3KS57	J3QL71;Q96FV2;J3QRJ1;J3QR84	7;7;5;4;2;2;1	7;7;5;4;2;2;1	7;7;5;4;2;2;1	Secernin-2	SCRN2	;;;	7	7	7	7	0	2	2	2	3	2	0	2	2	1	2	0	2	2	2	3	3	2	2	2	1	1	0	2	2	2	3	2	0	2	2	1	2	0	2	2	2	3
J3QLB2;Q8N1S5;A0A0J9YXZ0;A0A0J9YXE3;J3KTP1;J3QQP1;A0A0J9YXX3;J3KS66	J3QLB2;Q8N1S5;A0A0J9YXZ0;A0A0J9YXE3;J3KTP1;J3QQP1;A0A0J9YXX3;J3KS66	2;2;1;1;1;1;1;1	2;2;1;1;1;1;1;1	1;1;0;0;1;0;0;0	Zinc transporter ZIP11	SLC39A11	;;;;;;;	8	2	2	1	0	0	0	0	0	2	1	1	0	1	1	0	1	0	1	0	0	0	1	2	1	0	0	0	0	0	0	2	1	1	0	1	1	0	1	0	1	0
J3QLS3;Q9Y2R9;J3QQS1;J3KSI8;J3QKW2	J3QLS3;Q9Y2R9;J3QQS1;J3KSI8;J3QKW2	15;15;12;11;11	15;15;12;11;11	15;15;12;11;11	28S ribosomal protein S7, mitochondrial	MRPS7	;;;;	5	15	15	15	0	7	9	9	9	10	10	11	8	10	11	0	11	11	8	11	12	7	7	12	9	10	0	7	9	9	9	10	10	11	8	10	11	0	11	11	8	11
J3QQJ0;Q9UHR5;X6R3T8;J3QLH3;F5H478;J3KRU5;J3KS14;J3KRR6;J3QLM2	J3QQJ0;Q9UHR5;X6R3T8;J3QLH3	9;9;5;5;4;4;3;2;1	9;9;5;5;4;4;3;2;1	9;9;5;5;4;4;3;2;1	SAP30-binding protein	SAP30BP	;;;	9	9	9	9	0	4	4	3	5	5	4	5	3	5	5	0	3	3	4	4	5	4	5	2	4	4	0	4	4	3	5	5	4	5	3	5	5	0	3	3	4	4
J3QQW9;Q15022	J3QQW9;Q15022	6;6	6;6	6;6	Polycomb protein SUZ12	SUZ12	;	2	6	6	6	2	0	1	2	1	1	1	1	1	0	2	1	1	3	1	2	1	2	2	1	2	1	2	0	1	2	1	1	1	1	1	0	2	1	1	3	1	2
J3QR07;Q96MU7;J3KS01;J3KRG5	J3QR07;Q96MU7	20;19;3;1	20;19;3;1	20;19;3;1	YTH domain-containing protein 1	YTHDC1	;	4	20	20	20	3	10	10	10	11	10	7	7	8	12	11	2	6	9	7	8	8	8	7	9	7	7	3	10	10	10	11	10	7	7	8	12	11	2	6	9	7	8
J3QR65;Q9NYA4	J3QR65;Q9NYA4	1;1	1;1	1;1	Myotubularin-related protein 4	MTMR4	;	2	1	1	1	0	0	0	0	0	0	0	0	0	0	0	0	1	0	0	0	0	0	0	0	0	0	0	0	0	0	0	0	0	0	0	0	0	0	1	0	0	0
J3QRD1;P51648;I3L1M4;J3QS00;J3QKK9;J3KTD9;I3L2W1;J3KTG1;C9JGJ2;I3L0X1;K7EN73	J3QRD1;P51648;I3L1M4	12;12;6;4;2;2;2;2;2;2;1	12;12;6;4;2;2;2;2;2;2;1	11;11;5;3;2;2;2;2;2;2;1	Fatty aldehyde dehydrogenase	ALDH3A2	;;	11	12	12	11	0	8	6	5	9	6	7	6	6	4	6	0	5	5	5	4	9	4	2	3	2	3	0	8	6	5	9	6	7	6	6	4	6	0	5	5	5	4
J3QRS3;P19105;O14950;P24844;J3KTJ1	J3QRS3;P19105;O14950;P24844	10;10;10;6;4	10;10;10;6;4	10;10;10;6;4	Myosin regulatory light chain 12A;Myosin regulatory light chain 12B;Myosin regulatory light polypeptide 9	MYL12A;MYL12B;MYL9	;;;	5	10	10	10	1	9	9	10	9	9	9	9	10	10	10	0	9	8	9	9	9	7	9	7	9	7	1	9	9	10	9	9	9	9	10	10	10	0	9	8	9	9
J3QRS9;X6R4W8;O43670;J3QS27;J3KTL1;J3KRB6;J3KRW6;H0Y3M2;J3KS31	J3QRS9;X6R4W8;O43670	7;7;7;2;2;2;2;2;2	7;7;7;2;2;2;2;2;2	7;7;7;2;2;2;2;2;2	BUB3-interacting and GLEBS motif-containing protein ZNF207	ZNF207	;;	9	7	7	7	2	2	4	6	5	5	4	4	4	4	4	5	1	4	4	6	6	5	6	6	6	5	2	2	4	6	5	5	4	4	4	4	4	5	1	4	4	6
J3QRU1;P07947;P09769;Q5TGY6	J3QRU1;P07947	22;22;2;1	22;22;2;1	11;11;0;0	Non-specific protein-tyrosine kinase;Tyrosine-protein kinase Yes	YES1	;	4	22	22	11	9	5	8	8	10	6	6	7	7	6	8	8	3	8	12	7	11	11	9	10	8	10	9	5	8	8	10	6	6	7	7	6	8	8	3	8	12	7
J3QRU8;Q9Y2X7;A0A0C4DGN6;J3QLH1;J3QQI0;K7EN79	J3QRU8;Q9Y2X7;A0A0C4DGN6	12;12;11;5;2;1	12;12;11;5;2;1	11;11;10;5;2;1	ARF GTPase-activating protein GIT1	GIT1	;;	6	12	12	11	2	5	3	3	5	3	2	3	1	1	2	1	3	5	6	4	2	2	2	1	2	1	2	5	3	3	5	3	2	3	1	1	2	1	3	5	6	4
J3QRV5;Q6P1M3;J3QL58;J3QSA6;J3QLD8;J3KRE1;J3QLV4;J3QRZ8;J3QS20;J3KSD5	J3QRV5;Q6P1M3	41;41;4;4;3;2;2;2;2;1	41;41;4;4;3;2;2;2;2;1	41;41;4;4;3;2;2;2;2;1	Lethal(2) giant larvae protein homolog 2	LLGL2	;	10	41	41	41	5	18	17	18	16	14	12	15	14	16	12	1	20	23	21	19	20	21	14	15	11	16	5	18	17	18	16	14	12	15	14	16	12	1	20	23	21	19
J3QS03;Q9GZX9	J3QS03;Q9GZX9	1;1	1;1	1;1	Twisted gastrulation protein homolog 1	TWSG1	;	2	1	1	1	0	1	0	0	1	0	0	0	0	0	1	0	1	0	0	0	0	0	1	0	0	0	0	1	0	0	1	0	0	0	0	0	1	0	1	0	0	0
J3QS41	J3QS41	29	1	1		HELZ		1	29	1	1	0	9	10	7	5	5	6	6	5	6	6	0	13	14	4	4	3	5	12	14	12	9	0	1	0	0	0	0	1	0	1	0	0	0	1	1	0	0
J3QS80;Q8N9M1	J3QS80;Q8N9M1	2;2	2;2	2;2	Uncharacterized protein C19orf47	C19orf47	;	2	2	2	2	0	0	0	0	1	0	0	0	0	1	0	0	0	0	1	0	1	0	0	1	0	0	0	0	0	0	1	0	0	0	0	1	0	0	0	0	1	0
J3QSZ6;Q9NPI0	J3QSZ6;Q9NPI0	1;1	1;1	1;1	Transmembrane protein 138	TMEM138	;	2	1	1	1	0	0	0	0	1	0	0	0	0	0	0	0	0	0	1	0	0	0	0	0	0	0	0	0	0	0	1	0	0	0	0	0	0	0	0	0	1	0
J3QT87;Q96SW2;J3QT51	J3QT87;Q96SW2;J3QT51	7;7;4	7;7;4	7;7;4	Protein cereblon	CRBN	;;	3	7	7	7	4	0	1	1	3	1	0	1	1	1	1	1	0	0	2	3	2	1	2	2	1	1	4	0	1	1	3	1	0	1	1	1	1	1	0	0	2	3
J3QTA2;Q99933;C9JYK5;A0A0U1RR89;C9J9Y9;A0A0U1RQD7;F1LLU6	J3QTA2;Q99933	9;9;4;3;1;1;1	9;9;4;3;1;1;1	9;9;4;3;1;1;1	BAG family molecular chaperone regulator 1	BAG1	;	7	9	9	9	0	3	2	4	3	1	1	4	1	1	1	0	2	0	1	0	1	1	0	1	0	1	0	3	2	4	3	1	1	4	1	1	1	0	2	0	1	0
J3QTA6;Q9BRQ6;H0Y922;J3QTB2	J3QTA6;Q9BRQ6;H0Y922;J3QTB2	12;12;8;7	12;12;8;7	12;12;8;7	MICOS complex subunit MIC25	CHCHD6	;;;	4	12	12	12	0	4	5	3	5	4	3	4	3	4	3	0	5	1	5	2	4	1	2	3	3	3	0	4	5	3	5	4	3	4	3	4	3	0	5	1	5	2
J9JIC5;Q9HAS0;J3KRR1;K7ERX0;J3QKQ1;K7EIQ2;K7EII1	J9JIC5;Q9HAS0;J3KRR1	10;10;5;1;1;1;1	10;10;5;1;1;1;1	10;10;5;1;1;1;1	Protein Njmu-R1	C17orf75	;;	7	10	10	10	0	4	5	2	4	2	1	3	3	4	4	0	1	1	2	2	3	2	2	3	3	2	0	4	5	2	4	2	1	3	3	4	4	0	1	1	2	2
J9JIE6;Q9UM00;J3QQY2;J3KS45;J3KTQ7	J9JIE6;Q9UM00;J3QQY2;J3KS45	5;5;3;3;2	5;5;3;3;2	5;5;3;3;2	Transmembrane and coiled-coil domain-containing protein 1	TMCO1	;;;	5	5	5	5	0	3	3	3	2	2	4	4	2	4	4	0	4	2	2	3	3	2	1	3	3	2	0	3	3	3	2	2	4	4	2	4	4	0	4	2	2	3
K4DI92;Q6NW29;D6RCM5;D6RDH6;D6R9C7;E7EV43	K4DI92;Q6NW29;D6RCM5;D6RDH6	7;7;4;4;3;3	7;7;4;4;3;3	7;7;4;4;3;3	RWD domain-containing protein 4	RWDD4	;;;	6	7	7	7	0	5	5	7	6	5	3	5	1	4	5	0	3	2	2	0	1	1	2	2	1	3	0	5	5	7	6	5	3	5	1	4	5	0	3	2	2	0
K4DI93;Q13620	K4DI93;Q13620	40;40	40;40	17;17	Cullin-4B	CUL4B	;	2	40	40	17	16	15	21	19	17	9	13	12	16	12	16	3	14	15	15	17	16	20	12	11	9	14	16	15	21	19	17	9	13	12	16	12	16	3	14	15	15	17
K7EID0;Q9UH92	K7EID0;Q9UH92	1;1	1;1	1;1	Max-like protein X	MLX	;	2	1	1	1	0	1	1	0	0	0	0	0	0	0	0	0	1	1	1	1	1	1	1	1	1	1	0	1	1	0	0	0	0	0	0	0	0	0	1	1	1	1
K7EID2;Q9BT22	K7EID2;Q9BT22	2;2	2;2	2;2	Chitobiosyldiphosphodolichol beta-mannosyltransferase	ALG1	;	2	2	2	2	0	1	1	1	1	0	0	1	1	0	0	0	0	0	0	0	0	0	0	1	0	0	0	1	1	1	1	0	0	1	1	0	0	0	0	0	0	0
K7EIG1;I3L4B5;Q9Y5I4	K7EIG1	66;4;1	2;0;0	0;0;0		CLUH		3	66	2	0	1	30	32	31	27	29	29	31	35	41	30	1	39	45	43	42	40	46	31	32	34	29	0	1	1	2	0	2	0	1	0	1	2	0	1	2	1	2
K7EM02;K7EIJ8;Q8IYT4	K7EM02;K7EIJ8;Q8IYT4	1;1;1	1;1;1	1;1;1	Katanin p60 ATPase-containing subunit A-like 2	KATNAL2	;;	3	1	1	1	1	1	1	1	1	1	1	1	1	1	1	0	1	1	0	0	1	1	0	1	1	1	1	1	1	1	1	1	1	1	1	1	1	0	1	1	0	0
K7EIP7;K7ERW0;Q9BWQ6;K7EQH3;K7ENZ5;K7ENM8	K7EIP7;K7ERW0;Q9BWQ6;K7EQH3;K7ENZ5;K7ENM8	2;2;2;1;1;1	2;2;2;1;1;1	2;2;2;1;1;1	Protein YIPF;Protein YIPF2	YIPF2	;;;;;	6	2	2	2	0	0	0	0	1	2	1	0	0	1	1	0	0	0	0	0	0	0	0	0	0	0	0	0	0	0	1	2	1	0	0	1	1	0	0	0	0	0
K7EIX0;K7ELB8;Q96S99	K7EIX0;K7ELB8;Q96S99	2;2;2	2;2;2	2;2;2	Pleckstrin homology domain-containing family F member 1	PLEKHF1	;;	3	2	2	2	0	0	1	1	1	0	0	1	0	0	0	0	1	0	1	0	0	0	0	0	0	0	0	0	1	1	1	0	0	1	0	0	0	0	1	0	1	0
K7EIY1;Q9Y421;K7ENN5;K7ELZ8	K7EIY1;Q9Y421;K7ENN5	3;3;2;1	3;3;2;1	3;3;2;1	Protein FAM32A	FAM32A	;;	4	3	3	3	0	0	0	0	0	0	0	0	0	0	0	0	2	1	1	0	0	1	1	2	0	2	0	0	0	0	0	0	0	0	0	0	0	0	2	1	1	0
K7EIY6;Q9BV68;U3KQF4	K7EIY6;Q9BV68;U3KQF4	4;4;2	4;4;2	4;4;2	E3 ubiquitin-protein ligase RNF126	RNF126	;;	3	4	4	4	0	1	0	1	1	0	0	1	0	1	0	0	2	0	2	1	2	1	1	0	0	1	0	1	0	1	1	0	0	1	0	1	0	0	2	0	2	1
K7EJC8;F6RU00	K7EJC8	18;3	1;0	1;0	Golgi SNAP receptor complex member 1	GOSR1		2	18	1	1	0	8	3	3	2	3	2	6	4	5	2	0	10	4	6	3	8	2	4	4	7	5	0	0	1	1	0	0	0	0	0	0	0	0	0	0	0	0
K7EJH8	K7EJH8	22	2	2		ACTN4		1	22	2	2	9	16	16	13	15	15	15	14	13	12	14	8	14	15	17	15	17	14	16	14	18	15	0	0	0	0	0	0	0	0	0	0	0	0	1	1	1	1
K7EJR8	K7EJR8	5	1	1		HMG20B		1	5	1	1	0	2	2	1	2	1	1	1	0	1	2	0	1	2	1	1	0	0	2	0	0	0	0	0	0	0	0	0	0	0	0	0	0	0	0	1	0	0
K7EK00;Q96ND0;K7ERQ2;K7EPG9	K7EK00;Q96ND0;K7ERQ2	5;5;3;1	5;5;3;1	5;5;3;1	Protein FAM210A	FAM210A	;;	4	5	5	5	0	1	1	0	1	0	1	1	0	2	3	0	1	1	1	0	1	1	1	2	1	1	0	1	1	0	1	0	1	1	0	2	3	0	1	1	1	0
K7EK07;P84243;K7EMV3;B4DEB1;K7ES00;Q6NXT2;K7EP01	K7EK07;P84243;K7EMV3;B4DEB1;K7ES00;Q6NXT2	9;9;6;6;6;6;4	1;1;1;1;1;0;1	1;1;1;1;1;0;1	Histone H3;Histone H3.3;Histone H3.3C	H3F3B;H3F3A;H3F3C	;;;;;	7	9	1	1	0	3	2	2	2	4	1	3	2	2	1	0	4	7	5	6	5	5	5	8	6	5	0	0	0	0	0	0	0	0	0	0	0	0	0	0	0	0
K7EQ55;K7EK33;Q96EP5;K7EQ02	K7EQ55;K7EK33;Q96EP5;K7EQ02	10;10;10;8	10;10;10;8	10;10;10;8	DAZ-associated protein 1	DAZAP1	;;;	4	10	10	10	1	4	6	5	6	6	6	5	5	5	6	0	4	5	3	5	4	3	4	4	4	2	1	4	6	5	6	6	6	5	5	5	6	0	4	5	3	5
K7EK56;Q9UFG5;K7ER12;K7EQW1;A0A087WUU5;K7ELZ1;E7EP72	K7EK56;Q9UFG5;K7ER12;K7EQW1;A0A087WUU5;K7ELZ1;E7EP72	2;2;1;1;1;1;1	2;2;1;1;1;1;1	2;2;1;1;1;1;1	UPF0449 protein C19orf25	C19orf25	;;;;;;	7	2	2	2	0	0	0	0	0	0	0	0	0	0	0	0	0	0	2	0	0	0	0	0	0	0	0	0	0	0	0	0	0	0	0	0	0	0	0	0	2	0
K7EK91;K7ELN3	K7EK91	5;1	5;1	1;0		DNAH17		2	5	5	1	0	1	1	1	1	1	3	1	1	1	0	0	0	0	0	0	0	0	0	0	0	0	0	1	1	1	1	1	3	1	1	1	0	0	0	0	0	0
K7EKE6;K7EJE8;P36776;K7ER27;K7ERR6;K7EQF8;K7ER56	K7EKE6;K7EJE8;P36776	43;42;42;13;6;4;4	43;42;42;13;6;4;4	43;42;42;13;6;4;4	Lon protease homolog, mitochondrial	LONP1	;;	7	43	43	43	6	24	22	27	21	22	23	24	23	21	25	1	23	23	20	18	23	21	16	21	18	17	6	24	22	27	21	22	23	24	23	21	25	1	23	23	20	18
K7EKH3	K7EKH3	3	1	1		PIK3C3		1	3	1	1	0	2	2	2	1	0	3	2	2	1	2	0	2	1	1	2	1	1	2	1	1	1	0	0	1	1	0	0	1	1	1	0	1	0	0	0	0	1
K7EKL3;P28799;K7EMR1;K7EQ05	K7EKL3;P28799;K7EMR1	3;3;2;1	3;3;2;1	3;3;2;1	Granulins;Acrogranin;Paragranulin;Granulin-1;Granulin-2;Granulin-3;Granulin-4;Granulin-5;Granulin-6;Granulin-7	GRN	;;	4	3	3	3	1	0	0	0	0	0	0	0	0	0	0	0	0	0	0	0	0	1	0	1	0	0	1	0	0	0	0	0	0	0	0	0	0	0	0	0	0	0
K7EKQ2;REV__B4DFN3;REV__Q13563	K7EKQ2	18;1;1	1;0;0	1;0;0		CDC37		3	18	1	1	2	11	12	13	14	9	11	13	10	14	12	1	13	13	12	14	12	12	11	13	13	14	0	0	0	0	0	0	0	0	0	0	0	0	1	0	0	0
K7EL20;K7EL60	K7EL20	27;7	1;0	1;0		EIF3G		2	27	1	1	2	20	18	22	20	18	14	15	18	19	21	0	15	16	17	18	17	15	16	17	15	16	0	1	1	1	1	1	1	1	1	1	1	0	1	1	1	1
K7EL43	K7EL43	7	1	1		TRIM16		1	7	1	1	3	0	4	3	1	0	2	2	1	1	2	2	0	2	2	2	1	1	3	2	2	1	0	0	1	0	0	0	0	0	0	0	0	0	0	1	0	0
K7EL76;Q6P597;K7ENJ3;K7ELP9	K7EL76;Q6P597;K7ENJ3	8;8;6;2	6;6;5;1	6;6;5;1	Kinesin light chain 3	KLC3	;;	4	8	6	6	6	0	2	2	3	0	0	1	0	0	0	4	0	1	3	3	2	2	1	0	1	1	4	0	2	1	2	0	0	0	0	0	0	3	0	0	2	2
K7EL81	K7EL81	9	1	1		PPP1R12C		1	9	1	1	0	3	2	3	2	2	1	0	0	1	0	0	1	3	6	4	4	3	4	2	1	2	0	0	0	1	1	0	0	0	0	0	0	0	0	0	1	0
K7ELH7;K7ENE2;Q8IVV7	K7ELH7;K7ENE2;Q8IVV7	2;2;2	2;2;2	2;2;2	Glucose-induced degradation protein 4 homolog	GID4	;;	3	2	2	2	0	0	1	0	0	0	0	0	0	0	0	0	0	1	1	1	1	1	1	1	0	0	0	0	1	0	0	0	0	0	0	0	0	0	0	1	1	1
K7ELL7;P14314;K7EPW7;A0A0C4DGP4;K7EKX1;K7EJ70	K7ELL7;P14314	28;27;11;9;3;3	28;27;11;9;3;3	28;27;11;9;3;3	Glucosidase 2 subunit beta	PRKCSH	;	6	28	28	28	21	19	22	25	22	23	20	23	23	20	21	13	16	22	20	18	19	20	17	19	19	21	21	19	22	25	22	23	20	23	23	20	21	13	16	22	20	18
K7ELQ4;K7ESA4	K7ELQ4;K7ESA4	5;3	1;0	1;0		ATF7	;	2	5	1	1	1	0	1	1	3	0	0	0	0	0	0	3	0	2	1	1	2	1	1	0	0	0	0	0	0	0	0	0	0	0	0	0	0	1	0	0	0	0
K7ELQ9;Q6UW68;K7EM09;K7EPR0;K7ER05;K7EJQ9;K7EMV9	K7ELQ9;Q6UW68;K7EM09;K7EPR0	5;5;3;3;2;2;1	5;5;3;3;2;2;1	5;5;3;3;2;2;1	Transmembrane protein 205	TMEM205	;;;	7	5	5	5	0	2	4	4	3	2	4	4	4	2	4	0	3	1	2	1	3	1	2	4	1	2	0	2	4	4	3	2	4	4	4	2	4	0	3	1	2	1
K7ELX4;P22830;K7EJX5;K7EPN2;K7EJM8;K7EKP7	K7ELX4;P22830	6;6;2;1;1;1	6;6;2;1;1;1	6;6;2;1;1;1	Ferrochelatase, mitochondrial	FECH	;	6	6	6	6	0	3	3	3	1	2	1	1	2	1	2	0	1	0	1	1	1	0	0	0	0	0	0	3	3	3	1	2	1	1	2	1	2	0	1	0	1	1
K7EM18;P41567;K7EQP2	K7EM18;P41567	5;5;2	5;5;2	1;1;0	Eukaryotic translation initiation factor 1	EIF1	;	3	5	5	1	0	0	0	0	0	0	0	0	0	0	0	0	4	4	4	3	5	2	3	3	3	4	0	0	0	0	0	0	0	0	0	0	0	0	4	4	4	3
K7EM38;F8WCH0	K7EM38	13;2	1;0	1;0		ACTG1		2	13	1	1	8	10	9	10	11	11	9	12	9	9	10	5	9	11	9	11	8	9	11	11	10	10	0	0	0	0	0	1	0	0	0	0	0	0	0	0	0	0
13814;1113815;1113816;1113817;1113818;1113819;1113820;1113821;1113822;1113823;1113824;1113825;1113826;1113827;1113828;1113829;1113830;1113831;1113832;1113833;1113834;1113835;1113836;1113837;1113838;1113839;1113840;1113841;1113842;1113843;1113844;1113845;1113846;1113847;1113848;1113849;1113850;1113851;1113852;1113853;1113854;1113855;1113856;1113857;1113858;1113859;1113860;1113861;1113862;1113863;1…	76177;233292;238447;369548;370039;429754;912914;913169;913184;1113324;1807912;2222122;2500411	2429;2435;2609;2610	16;44;47;82
K7EM56;S4R456	K7EM56;S4R456	10;8	1;1	1;1		RPS15	;	2	10	1	1	0	6	7	6	6	5	5	4	7	7	5	0	5	7	6	6	5	4	8	5	6	6	0	0	1	0	0	0	0	0	0	0	0	0	0	0	0	0
K7EMQ3;H7C5U0	K7EMQ3	22;3	1;0	0;0		DNM2		2	22	1	0	3	15	12	16	16	12	17	13	13	11	14	3	14	14	15	13	18	14	12	12	15	12	0	1	0	0	0	0	0	0	0	0	0	0	0	0	0	0
K7EMR7;O75298;Q7RTN0	K7EMR7;O75298;Q7RTN0	5;5;3	5;5;3	5;5;3	Reticulon;Reticulon-2	RTN2	;;	3	5	5	5	0	1	1	2	4	0	2	2	1	0	0	0	0	0	0	1	0	0	0	1	0	0	0	1	1	2	4	0	2	2	1	0	0	0	0	0	0	1
K7ENL8;K7EQY5;P42679;K7EQV3	K7ENL8;K7EQY5;P42679;K7EQV3	2;2;2;1	1;1;1;1	1;1;1;1	Non-specific protein-tyrosine kinase;Megakaryocyte-associated tyrosine-protein kinase	MATK	;;;	4	2	1	1	0	1	1	1	1	1	1	1	2	1	2	0	1	1	1	1	1	1	2	1	1	1	0	0	0	0	0	0	0	0	1	0	1	0	0	0	0	0
K7ENL9;Q96DM3;A0A087WZD4;K7EIS6;K7EL80;K7EQJ3;K7EQ65	K7ENL9;Q96DM3;A0A087WZD4	18;18;14;5;2;2;2	18;18;14;5;2;2;2	18;18;14;5;2;2;2	Uncharacterized protein C18orf8	C18orf8	;;	7	18	18	18	7	0	5	4	5	4	2	4	4	3	3	9	0	5	7	6	4	6	7	6	4	4	7	0	5	4	5	4	2	4	4	3	3	9	0	5	7	6
K7EP90;Q9BTD8;K7EQ03;K7ER08;K7EML2	K7EP90;Q9BTD8;K7EQ03;K7ER08	10;10;8;6;4	10;10;8;6;4	10;10;8;6;4	RNA-binding protein 42	RBM42	;;;	5	10	10	10	3	2	1	5	4	3	3	4	1	4	5	2	0	2	5	3	2	1	5	3	1	1	3	2	1	5	4	3	3	4	1	4	5	2	0	2	5	3
K7EPA3;Q9NX61	K7EPA3;Q9NX61	1;1	1;1	1;1	Transmembrane protein 161A	TMEM161A	;	2	1	1	1	0	0	1	0	0	1	0	0	1	0	0	0	0	0	0	0	0	0	0	0	0	0	0	0	1	0	0	1	0	0	1	0	0	0	0	0	0	0
K7EPH2	K7EPH2	19	1	1		FARSA		1	19	1	1	8	12	13	13	12	11	12	11	9	12	13	10	6	6	13	13	13	12	13	14	6	10	0	0	0	0	0	0	0	0	0	0	0	0	0	0	0	1
K7EPJ1;K7EM75	K7EPJ1	9;2	1;0	1;0		UBE2S		2	9	1	1	0	4	3	3	3	4	1	1	1	2	0	0	5	4	5	2	1	1	0	1	0	1	0	1	0	0	0	0	0	0	0	0	0	0	0	0	0	0
K7EPJ5;O60291;B4DR12;K7EIM7;K7ERA1;K7EJN3;Q96PX1	K7EPJ5;O60291;B4DR12;K7EIM7;K7ERA1;K7EJN3	4;4;3;3;2;2;1	4;4;3;3;2;2;1	4;4;3;3;2;2;1	E3 ubiquitin-protein ligase MGRN1	MGRN1	;;;;;	7	4	4	4	3	0	1	1	1	0	1	0	0	1	1	2	0	1	1	0	1	0	0	1	1	1	3	0	1	1	1	0	1	0	0	1	1	2	0	1	1	0
K7EPR5	K7EPR5	4	1	1		PRKAR1A		1	4	1	1	0	4	3	2	2	2	2	1	3	2	2	0	2	3	3	3	3	3	2	2	2	1	0	1	0	0	0	0	0	0	0	0	0	0	0	0	0	0
K7EPS3;Q9GZN7;K7EJ96;K7EID1;K7EPN1;K7ERP1;K7ERN3	K7EPS3;Q9GZN7;K7EJ96;K7EID1;K7EPN1;K7ERP1	4;4;3;2;2;2;1	4;4;3;2;2;2;1	4;4;3;2;2;2;1	Protein rogdi homolog	ROGDI	;;;;;	7	4	4	4	0	2	1	0	0	0	1	1	0	0	0	0	2	0	3	1	0	1	0	1	0	1	0	2	1	0	0	0	1	1	0	0	0	0	2	0	3	1
K7EQR9	K7EQR9	14	1	1		ILF3		1	14	1	1	4	9	7	9	7	7	7	9	3	8	7	2	5	7	7	6	6	7	7	8	6	5	0	0	0	0	0	0	0	0	0	0	0	0	0	0	0	0
K7EQW8	K7EQW8	7	1	1		TPM4		1	7	1	1	0	1	1	1	6	0	0	1	1	0	1	0	3	1	2	2	1	1	2	2	3	2	0	0	0	0	1	0	0	0	0	0	0	0	0	0	0	0
K7EQX8;Q6ZR64	K7EQX8;Q6ZR64	1;1	1;1	1;1		MXRA7	;	2	1	1	1	0	1	1	0	0	1	1	0	0	1	1	0	0	0	0	0	0	0	0	0	0	0	0	1	1	0	0	1	1	0	0	1	1	0	0	0	0	0
K7EQZ3	K7EQZ3	4	1	0				1	4	1	0	0	3	1	1	0	0	1	1	1	2	0	0	2	1	1	2	1	2	0	1	0	0	0	1	0	1	0	0	1	1	1	1	0	0	0	0	0	1
K7ER15;Q9H0R4;K7EMY7;K7EQD2;K7EJQ8;A0A1B0GXB1	K7ER15;Q9H0R4	9;9;4;3;2;2	9;9;4;3;2;2	9;9;4;3;2;2	Haloacid dehalogenase-like hydrolase domain-containing protein 2	HDHD2	;	6	9	9	9	0	7	5	4	3	6	5	5	6	6	5	0	6	5	4	6	4	7	6	4	4	4	0	7	5	4	3	6	5	5	6	6	5	0	6	5	4	6
K7ER90	K7ER90	23	1	1		EIF3G		1	23	1	1	2	18	15	18	16	15	12	12	15	15	18	0	12	13	15	16	15	13	15	15	13	15	0	1	0	0	0	0	0	0	0	0	1	0	0	0	0	0
K7ERC8;Q06136;K7EQS7	K7ERC8;Q06136	3;3;1	3;3;1	3;3;1	3-ketodihydrosphingosine reductase	KDSR	;	3	3	3	3	0	0	0	0	0	0	0	0	0	0	0	0	2	0	0	0	0	0	0	0	1	1	0	0	0	0	0	0	0	0	0	0	0	0	2	0	0	0
K7ERI7;P35268;K7EMH1;K7ELC4;K7EP65;K7EKS7;K7EJT5	K7ERI7;P35268;K7EMH1;K7ELC4;K7EP65;K7EKS7	9;9;8;7;5;5;3	9;9;8;7;5;5;3	7;7;6;5;5;5;3	60S ribosomal protein L22	RPL22	;;;;;	7	9	9	7	0	3	2	3	4	3	3	3	3	2	3	0	9	8	8	6	8	6	7	7	7	7	0	3	2	3	4	3	3	3	3	2	3	0	9	8	8	6
K7ERS5;K7ES79;Q9NZ42	K7ERS5;K7ES79;Q9NZ42	1;1;1	1;1;1	1;1;1	Gamma-secretase subunit PEN-2	PSENEN	;;	3	1	1	1	0	0	0	0	0	0	0	0	0	0	0	0	1	0	1	0	1	0	1	0	0	1	0	0	0	0	0	0	0	0	0	0	0	0	1	0	1	0
K7ES61;Q9BYD3;X6RAY8;K7ELQ0;K7EKI4;K7ELF1;K7EJ73	K7ES61;Q9BYD3;X6RAY8;K7ELQ0	11;11;8;7;5;5;2	11;11;8;7;5;5;2	11;11;8;7;5;5;2	39S ribosomal protein L4, mitochondrial	MRPL4	;;;	7	11	11	11	0	8	3	7	6	6	7	7	3	6	7	0	4	6	6	4	5	4	4	3	2	2	0	8	3	7	6	6	7	7	3	6	7	0	4	6	6	4
K7ESE5;A0A0A0MQS3	K7ESE5;A0A0A0MQS3	3;2	1;0	1;0		C19orf53	;	2	3	1	1	0	0	1	0	0	0	0	0	0	0	0	0	0	0	2	0	0	0	0	0	1	2	0	0	1	0	0	0	0	0	0	0	0	0	0	0	0	0
K7ESP4;Q8WVC6	K7ESP4;Q8WVC6	7;7	7;7	7;7	Dephospho-CoA kinase domain-containing protein	DCAKD	;	2	7	7	7	0	1	2	4	3	1	4	5	2	1	2	0	2	0	0	1	0	0	1	1	0	0	0	1	2	4	3	1	4	5	2	1	2	0	2	0	0	1
L0R6Q1	L0R6Q1	6	6	6		SLC35A4		1	6	6	6	0	0	0	0	0	0	0	0	0	0	0	0	4	2	4	0	4	1	2	4	3	2	0	0	0	0	0	0	0	0	0	0	0	0	4	2	4	0
M0QWZ7;Q9NP81;M0R259;B4DJM9;M0QX29;M0R2H5;M0R1C0	M0QWZ7;Q9NP81;M0R259	16;16;8;7;5;4;2	16;16;8;7;5;4;2	2;2;0;2;0;2;2	Serine--tRNA ligase, mitochondrial	SARS2	;;	7	16	16	2	0	5	9	4	7	11	6	4	7	8	8	0	7	6	7	8	10	5	3	10	4	3	0	5	9	4	7	11	6	4	7	8	8	0	7	6	7	8
M0QX46;Q6UUV9;M0QXN6	M0QX46;Q6UUV9;M0QXN6	3;3;2	3;3;2	3;3;2	CREB-regulated transcription coactivator 1	CRTC1	;;	3	3	3	3	2	0	2	0	2	0	0	0	0	0	1	2	0	0	1	0	0	0	1	0	0	0	2	0	2	0	2	0	0	0	0	0	1	2	0	0	1	0
M0QXN9;M0R0B4;M0R2G3;M0R228;M0QX74;M0QXP3;M0QY77;Q9BQD3	M0QXN9;M0R0B4;M0R2G3;M0R228;M0QX74;M0QXP3;M0QY77;Q9BQD3	3;3;3;3;3;3;3;3	3;3;3;3;3;3;3;3	3;3;3;3;3;3;3;3	KxDL motif-containing protein 1	KXD1	;;;;;;;	8	3	3	3	0	1	0	1	1	0	0	1	1	0	1	0	2	0	0	0	0	0	0	0	0	0	0	1	0	1	1	0	0	1	1	0	1	0	2	0	0	0
M0QXA7;B9EGQ5;O95785	M0QXA7;B9EGQ5;O95785	14;12;12	14;12;12	14;12;12	Protein Wiz	WIZ	;;	3	14	14	14	1	7	5	3	5	2	4	8	4	4	4	0	3	5	2	3	3	3	5	3	2	2	1	7	5	3	5	2	4	8	4	4	4	0	3	5	2	3
M0QYU7;M0QXT0;Q15853;M0R1C6;H0YD59;E9PME6;B1AQP1;B4DLJ1;P22415	M0QYU7;M0QXT0;Q15853;M0R1C6;H0YD59;E9PME6;B1AQP1;B4DLJ1;P22415	4;4;4;3;3;3;3;3;3	4;4;4;3;3;3;3;3;3	4;4;4;3;3;3;3;3;3	Upstream stimulatory factor 2;Upstream stimulatory factor 1	USF2;USF1	;;;;;;;;	9	4	4	4	0	2	0	2	2	0	0	0	0	0	0	0	0	0	2	0	2	0	2	0	0	0	0	2	0	2	2	0	0	0	0	0	0	0	0	0	2	0
M0QXZ5;Q96B54	M0QXZ5;Q96B54	3;3	3;3	3;3	Zinc finger protein 428	ZNF428	;	2	3	3	3	0	0	1	0	1	1	2	0	1	0	1	0	0	3	2	1	0	1	1	0	0	0	0	0	1	0	1	1	2	0	1	0	1	0	0	3	2	1
M0QY25;Q86YD1;M0QYH6;A0A0C4DGR2;M0QX53;M0QZB9;M0QYQ4;M0QYH7	M0QY25;Q86YD1;M0QYH6;A0A0C4DGR2	4;4;3;2;1;1;1;1	4;4;3;2;1;1;1;1	4;4;3;2;1;1;1;1	Prostate tumor-overexpressed gene 1 protein	PTOV1	;;;	8	4	4	4	0	1	0	0	0	0	0	0	1	0	0	0	2	1	1	0	2	0	0	0	0	0	0	1	0	0	0	0	0	0	1	0	0	0	2	1	1	0
M0QY43	M0QY43	53	2	2		MYH14		1	53	2	2	3	28	29	29	30	25	35	35	34	34	34	1	27	35	15	20	16	19	26	29	29	30	0	1	1	1	1	1	1	1	1	1	1	0	2	2	1	1
M0QYA2;Q9NWS0;M0R3A4;M0QYF4;M0R2P8;M0QXD5;M0R028;M0QZM3;M0QZ61;M0QZZ1;M0R3A8;M0R0J2;M0R1R3	M0QYA2;Q9NWS0;M0R3A4;M0QYF4;M0R2P8;M0QXD5	9;9;7;6;5;5;4;4;2;2;2;1;1	9;9;7;6;5;5;4;4;2;2;2;1;1	9;9;7;6;5;5;4;4;2;2;2;1;1	PIH1 domain-containing protein 1	PIH1D1	;;;;;	13	9	9	9	0	4	6	6	3	6	4	3	4	5	4	0	3	3	3	4	2	4	1	2	1	2	0	4	6	6	3	6	4	3	4	5	4	0	3	3	3	4
M0QYV5	M0QYV5	5	1	1	ATP-dependent Clp protease proteolytic subunit	CLPP		1	5	1	1	0	3	4	3	4	3	4	4	2	3	2	0	1	2	3	4	1	2	2	1	3	4	0	0	0	0	0	0	1	1	0	1	0	0	0	0	0	0
M0R0N4;M0QYZ2;P53680;M0QZ21;X6R390;M0R1S0	M0R0N4;M0QYZ2;P53680;M0QZ21;X6R390;M0R1S0	4;4;4;3;3;2	4;4;4;3;3;2	4;4;4;3;3;2	AP-2 complex subunit sigma	AP2S1	;;;;;	6	4	4	4	0	3	4	3	3	2	3	2	1	3	2	0	3	3	4	2	4	2	2	3	3	1	0	3	4	3	3	2	3	2	1	3	2	0	3	3	4	2
M0QZ09;Q8N6T7;M0R1N9;M0R1F6;M0QXA0	M0QZ09;Q8N6T7;M0R1N9;M0R1F6;M0QXA0	2;2;1;1;1	2;2;1;1;1	2;2;1;1;1	NAD-dependent protein deacetylase sirtuin-6	SIRT6	;;;;	5	2	2	2	0	2	1	1	1	1	0	1	0	1	1	0	0	0	0	0	0	0	0	0	0	0	0	2	1	1	1	1	0	1	0	1	1	0	0	0	0	0
M0QZ28;M0R021;K7ERH7;M0R0C4	M0QZ28;M0R021	10;5;4;4	1;1;1;0	1;1;1;0		DTNA	;	4	10	1	1	3	2	3	3	2	0	0	2	1	1	3	3	1	3	2	2	3	2	6	0	3	3	0	0	1	0	0	0	0	0	0	0	0	0	0	0	0	0
M0QZL8;Q8TAC2	M0QZL8;Q8TAC2	3;3	3;3	3;3	Josephin-2	JOSD2	;	2	3	3	3	0	1	3	3	2	1	1	1	0	1	1	0	2	2	1	1	2	2	2	1	2	1	0	1	3	3	2	1	1	1	0	1	1	0	2	2	1	1
M0QZM1	M0QZM1	32	1	1		HNRNPM		1	32	1	1	28	19	30	30	28	31	30	29	30	31	28	24	4	30	30	29	29	29	28	29	29	28	0	1	1	1	1	1	0	0	0	1	0	0	0	1	1	1
092;1588093;1588094;1588095;1588096;1588097;1588098;1588099;1588100;1588101;1588102;1588103;1588104;1588105;1588106;1588107;1588108;1588109;1588110;1588111;1588112;1588113;1588114;1588115;1588116;1588117;1588118;1588119;1588120;1588121;1588122;1588123;1588124;1588125;1588126;1588127;1588128;1588129;1588130;1588131;1588132;1588133;1588134;1588135;1588136;1588137;1588138;1588139;1588140;1588141;158…	37369;37421;37536;561017;611749;705935;760293;760545;987209;1049527;1301998;1342756;1506037;1511137;1532287;1532531;1532610;1532721;1535213;1536261;1536556;1536863;1536972;1537574;1537776;1538552;1539811;1539865;1539959;1587995;2275840;2276302	2661;2662;2663;2664;2665;2666;2667;2668;2669;2670;2671;2672;2673;2674;2675;2676;2677;2678;2679;2680;2681;2682;2683;2684;2685;2686;2687;2688;2689;2690;2691;2692;2693;2694;2695;2696;2697	12;49;60;92;112;120;122;132;135;143;146;153;155;172;184;187;195;205;209;218;225;233;240;244;254;258;265;286;300;305;312;316;319;326;339;360;364
M0QZR4;Q92888;M0QYC1;M0R2C7;M0QYS3;M0QZH8;M0QXV6;M0R3H5	M0QZR4;Q92888;M0QYC1	44;44;25;18;8;7;4;2	44;44;25;18;8;7;4;2	44;44;25;18;8;7;4;2	Rho guanine nucleotide exchange factor 1	ARHGEF1	;;	8	44	44	44	3	20	22	19	17	20	16	11	22	22	17	0	18	25	26	21	27	28	18	18	21	20	3	20	22	19	17	20	16	11	22	22	17	0	18	25	26	21
M0R054;M0QYM8;M0R286	M0R054;M0QYM8;M0R286	19;13;10	1;1;1	1;1;1		SAE1	;;	3	19	1	1	0	12	11	12	11	11	7	9	10	9	10	0	6	10	6	11	12	16	7	6	7	9	0	0	0	0	0	0	0	0	0	0	0	0	0	0	0	0
M0R0F0;P46782;M0R0R2;M0QZN2	M0R0F0;P46782;M0R0R2;M0QZN2	18;18;17;13	18;18;17;13	18;18;17;13	40S ribosomal protein S5;40S ribosomal protein S5, N-terminally processed	RPS5	;;;	4	18	18	18	1	14	13	13	15	14	13	14	13	14	14	1	14	14	15	12	13	10	15	14	14	14	1	14	13	13	15	14	13	14	13	14	14	1	14	14	15	12
M0R0I0;Q9NWV8;M0R3F4;M0R2A4;M0R2K3;M0R193;M0R2I2;J3KQS6;M0QXG9;M0R3H9;M0QYV1	M0R0I0;Q9NWV8;M0R3F4;M0R2A4;M0R2K3;M0R193;M0R2I2;J3KQS6;M0QXG9	7;7;6;6;6;6;5;5;4;2;2	7;7;6;6;6;6;5;5;4;2;2	7;7;6;6;6;6;5;5;4;2;2	BRISC and BRCA1-A complex member 1	BABAM1	;;;;;;;;	11	7	7	7	0	3	4	5	4	3	4	4	4	3	3	0	3	4	4	3	2	2	4	1	3	1	0	3	4	5	4	3	4	4	4	3	3	0	3	4	4	3
M0R0K9	M0R0K9	24	1	1		TRIM28		1	24	1	1	13	15	16	16	16	17	17	16	17	17	16	9	15	18	17	18	17	17	18	16	21	16	0	0	0	0	0	0	0	1	0	0	0	0	0	0	0	0
M0R0P8;Q13459;M0R300;M0QZY4;M0R2J3;M0R240;M0QXP0	M0R0P8;Q13459;M0R300	11;11;10;2;1;1;1	11;11;10;2;1;1;1	11;11;10;2;1;1;1	Unconventional myosin-IXb	MYO9B	;;	7	11	11	11	0	3	3	3	3	1	2	1	3	1	1	0	1	3	0	0	0	0	2	0	0	0	0	3	3	3	3	1	2	1	3	1	1	0	1	3	0	0
M0R0S1;M0R2P6;Q8TBC3;M0R204;M0QXA4;H0Y5P8;M0QYB1;M0R0E3;M0R0S2;M0QZF4	M0R0S1;M0R2P6;Q8TBC3;M0R204;M0QXA4;H0Y5P8;M0QYB1;M0R0E3;M0R0S2;M0QZF4	2;2;2;1;1;1;1;1;1;1	1;1;1;0;1;0;0;0;0;0	1;1;1;0;1;0;0;0;0;0	SH3KBP1-binding protein 1	SHKBP1;KCTD3	;;;;;;;;;	10	2	1	1	1	1	0	0	0	0	0	1	0	0	0	1	0	0	0	0	0	0	0	0	0	0	0	0	0	0	0	0	0	0	0	0	0	1	0	0	0	0
M0R0Y3;M0QXI6;REV__H3BUW6;REV__H3BN64;REV__H3BRM1;REV__H3BRF9;REV__Q96K21	M0R0Y3	26;7;1;1;1;1;1	1;1;1;1;1;1;1	0;0;0;0;0;0;0		RUVBL2		7	26	1	0	0	17	17	17	16	17	15	15	16	16	18	0	13	17	16	19	15	16	18	15	13	16	0	0	0	0	0	0	0	0	0	0	1	0	0	0	0	0
M0R1A7;M0R3D6	M0R1A7;M0R3D6	23;22	1;1	1;1	60S ribosomal protein L18a	RPL18A	;	2	23	1	1	3	12	12	14	12	12	14	14	10	11	14	0	19	20	19	14	17	17	20	15	15	17	0	0	0	0	0	0	0	0	0	0	0	0	0	0	1	0
M0R1H1;M0R3B3;Q9BT25	M0R1H1;M0R3B3;Q9BT25	1;1;1	1;1;1	1;1;1	HAUS augmin-like complex subunit 8	HAUS8	;;	3	1	1	1	0	1	0	1	0	0	0	1	1	1	1	0	1	1	1	1	1	1	0	0	0	1	0	1	0	1	0	0	0	1	1	1	1	0	1	1	1	1
M0R226;Q9BQ48	M0R226;Q9BQ48	1;1	1;1	1;1	Ribosomal protein L34;39S ribosomal protein L34, mitochondrial	MRPL34	;	2	1	1	1	0	0	0	0	0	0	0	0	0	0	0	0	1	0	1	0	1	0	0	1	0	0	0	0	0	0	0	0	0	0	0	0	0	0	1	0	1	0
M0R2A0;Q5UCC4	M0R2A0;Q5UCC4	2;2	2;2	2;2	ER membrane protein complex subunit 10	EMC10	;	2	2	2	2	1	0	1	1	0	0	0	1	0	1	0	0	0	0	0	0	0	0	0	0	0	0	1	0	1	1	0	0	0	1	0	1	0	0	0	0	0	0
M0R2A2	M0R2A2	1	1	1		PSG4		1	1	1	1	0	0	0	1	1	0	1	1	1	0	1	0	1	1	0	0	0	0	1	1	0	0	0	0	0	1	1	0	1	1	1	0	1	0	1	1	0	0
M0R2B7;P28340;M0QZR8;M0QXE6;M0QXQ2;M0QZB4;M0R3H8	M0R2B7;P28340;M0QZR8	35;35;28;14;11;7;5	35;35;28;14;11;7;5	35;35;28;14;11;7;5	DNA polymerase;DNA polymerase delta catalytic subunit	POLD1	;;	7	35	35	35	0	13	6	13	9	7	5	9	11	5	13	0	11	15	19	20	13	17	10	14	12	14	0	13	6	13	9	7	5	9	11	5	13	0	11	15	19	20
M0R2C6;M0QZ95;Q96EF6	M0R2C6	15;1;1	1;1;1	1;1;1				3	15	1	1	0	4	7	4	6	9	5	4	5	7	6	0	5	5	7	7	8	4	2	8	3	3	0	0	0	0	0	0	0	0	0	0	0	0	0	0	1	0
M0R2K9;M0R2Q6	M0R2K9;M0R2Q6	7;4	1;1	1;1	Peptidyl-prolyl cis-trans isomerase	FKBP8	;	2	7	1	1	3	1	2	4	2	3	2	2	2	2	2	2	0	1	2	1	1	2	1	4	3	1	0	0	0	0	0	0	0	0	0	0	0	1	0	0	1	0
M0R2Z9;Q8IX01;M0R3F6	M0R2Z9;Q8IX01;M0R3F6	12;12;11	12;12;11	12;12;11	SURP and G-patch domain-containing protein 2	SUGP2	;;	3	12	12	12	3	4	5	3	4	0	4	3	3	4	2	2	4	6	2	4	6	0	3	0	1	1	3	4	5	3	4	0	4	3	3	4	2	2	4	6	2	4
M0R3D4;Q9UI14;M0R1H9;M0QXH1	M0R3D4;Q9UI14;M0R1H9	4;4;2;1	4;4;2;1	4;4;2;1	Prenylated Rab acceptor protein 1	RABAC1	;;	4	4	4	4	0	2	2	3	2	2	3	4	3	1	3	0	2	2	3	1	2	2	4	3	2	3	0	2	2	3	2	2	3	4	3	1	3	0	2	2	3	1
O00115;K7ENE5	O00115	4;1	4;1	4;1	Deoxyribonuclease-2-alpha	DNASE2		2	4	4	4	0	3	1	1	1	0	1	1	1	3	1	0	2	4	4	2	4	3	3	3	3	3	0	3	1	1	1	0	1	1	1	3	1	0	2	4	4	2
O00139;H0Y8H2	O00139	20;3	20;3	16;3	Kinesin-like protein KIF2A	KIF2A		2	20	20	16	1	6	5	7	6	3	5	9	5	6	7	1	7	10	8	6	9	10	9	5	6	5	1	6	5	7	6	3	5	9	5	6	7	1	7	10	8	6
O00148;K7EQN7;K7EPJ3;K7EN69;K7ENP6;K7EL56;K7EIL8;F6SXL5	O00148;K7EQN7	31;20;11;6;5;5;5;3	31;20;11;6;5;5;5;3	9;5;1;2;2;2;2;0	ATP-dependent RNA helicase DDX39A	DDX39A	;	8	31	31	9	7	21	22	21	20	18	17	22	19	22	21	3	17	18	20	23	18	19	19	21	19	20	7	21	22	21	20	18	17	22	19	22	21	3	17	18	20	23
O00151	O00151	19	19	19	PDZ and LIM domain protein 1	PDLIM1		1	19	19	19	0	13	12	12	11	6	13	8	10	12	12	0	6	13	13	13	12	14	15	8	6	7	0	13	12	12	11	6	13	8	10	12	12	0	6	13	13	13
O00154;K7EKP8;Q6ZUV0	O00154;K7EKP8	24;17;2	24;17;2	24;17;2	Cytosolic acyl coenzyme A thioester hydrolase	ACOT7	;	3	24	24	24	0	17	15	14	17	17	10	13	15	14	16	0	10	16	10	18	19	18	11	15	13	11	0	17	15	14	17	17	10	13	15	14	16	0	10	16	10	18
O00161;H3BNE1;H3BR18;H3BM38;H3BPJ0;H3BP15;H3BQY9;H3BV99;H3BR99;H3BNG6;H3BU94	O00161;H3BNE1;H3BR18;H3BM38;H3BPJ0;H3BP15;H3BQY9	13;7;7;7;7;7;7;6;4;2;2	13;7;7;7;7;7;7;6;4;2;2	13;7;7;7;7;7;7;6;4;2;2	Synaptosomal-associated protein 23;Synaptosomal-associated protein	SNAP23	;;;;;;	11	13	13	13	0	8	2	2	2	2	3	5	2	4	1	0	5	2	5	4	3	1	3	3	3	3	0	8	2	2	2	2	3	5	2	4	1	0	5	2	5	4
O00165;E9PIQ7;Q5VYD6	O00165;E9PIQ7;Q5VYD6	14;8;7	14;8;7	14;8;7	HCLS1-associated protein X-1	HAX1	;;	3	14	14	14	0	7	5	5	6	7	8	6	7	6	7	0	5	6	8	5	6	4	8	6	7	7	0	7	5	5	6	7	8	6	7	6	7	0	5	6	8	5
O00170;E9PMH2;V9GYQ3	O00170;E9PMH2	22;16;6	22;16;6	22;16;6	AH receptor-interacting protein	AIP	;	3	22	22	22	0	14	15	13	13	11	16	10	13	11	12	0	13	14	16	13	13	14	14	13	13	14	0	14	15	13	13	11	16	10	13	11	12	0	13	14	16	13
O00178;F5H716;B0QY59;F5H257	O00178	10;3;2;1	10;3;2;1	10;3;2;1	GTP-binding protein 1	GTPBP1		4	10	10	10	4	0	4	5	4	2	3	6	6	4	6	2	0	5	4	4	4	5	2	4	4	3	4	0	4	5	4	2	3	6	6	4	6	2	0	5	4	4
O00182;J3QS92;J3KSY2;Q6DKI2;Q3B8N2	O00182;J3QS92;J3KSY2;Q6DKI2;Q3B8N2	2;1;1;1;1	2;1;1;1;1	2;1;1;1;1	Galectin-9;Galectin;Galectin-9C;Galectin-9B	LGALS9;LGALS9C;LGALS9B	;;;;	5	2	2	2	0	0	0	0	0	0	0	0	0	2	0	0	0	0	0	0	0	0	0	0	1	0	0	0	0	0	0	0	0	0	0	2	0	0	0	0	0	0
O00186	O00186	29	29	29	Syntaxin-binding protein 3	STXBP3		1	29	29	29	12	1	16	14	15	13	14	13	16	13	14	17	1	13	21	16	19	19	15	18	16	15	12	1	16	14	15	13	14	13	16	13	14	17	1	13	21	16
O00194;K7ES41;K7EJ38	O00194	11;5;1	11;5;1	9;4;1	Ras-related protein Rab-27B	RAB27B		3	11	11	9	0	3	0	2	0	3	2	2	2	3	2	0	9	1	3	4	2	3	6	7	5	5	0	3	0	2	0	3	2	2	2	3	2	0	9	1	3	4
O00203;F5GWU4;F5GYB0;H0YBD0	O00203	51;3;2;2	51;3;2;2	39;0;0;2	AP-3 complex subunit beta-1	AP3B1		4	51	51	39	6	30	21	29	26	20	22	25	24	23	24	2	25	26	27	23	27	25	25	21	20	20	6	30	21	29	26	20	22	25	24	23	24	2	25	26	27	23
O00204	O00204	13	13	13	Sulfotransferase family cytosolic 2B member 1	SULT2B1		1	13	13	13	0	5	7	8	8	10	6	8	7	8	8	0	5	4	7	7	8	5	6	5	3	7	0	5	7	8	8	10	6	8	7	8	8	0	5	4	7	7
O00214;E9PN19;F6V2D4;H7BXD8;B1ANM0;Q5T3P9;E9PJ77;E9PRN3	O00214;E9PN19;F6V2D4;H7BXD8;B1ANM0;Q5T3P9	8;7;6;5;4;4;2;2	8;7;6;5;4;4;2;2	8;7;6;5;4;4;2;2	Galectin-8;Galectin	LGALS8	;;;;;	8	8	8	8	0	0	2	2	2	2	2	3	3	2	3	0	2	2	2	1	3	2	3	1	2	2	0	0	2	2	2	2	2	3	3	2	3	0	2	2	2	1
O00231;J3QRY4;J3QS13;J3KSW3	O00231	35;12;6;2	35;12;6;2	35;12;6;2	26S proteasome non-ATPase regulatory subunit 11	PSMD11		4	35	35	35	2	20	23	25	24	26	21	23	24	22	24	0	22	24	23	25	22	22	25	20	20	20	2	20	23	25	24	26	21	23	24	22	24	0	22	24	23	25
O00232;J3KTJ5;J3KSK1	O00232	29;1;1	29;1;1	29;1;1	26S proteasome non-ATPase regulatory subunit 12	PSMD12		3	29	29	29	3	24	24	23	23	24	23	24	23	21	25	1	20	20	19	20	21	19	21	20	18	18	3	24	24	23	23	24	23	24	23	21	25	1	20	20	19	20
O00244;E5RGN3;E5RIM7	O00244;E5RGN3;E5RIM7	6;5;5	6;5;5	6;5;5	Copper transport protein ATOX1	ATOX1	;;	3	6	6	6	0	0	0	0	0	0	0	0	0	0	0	0	1	2	3	0	0	0	1	0	3	0	0	0	0	0	0	0	0	0	0	0	0	0	1	2	3	0
O00255	O00255	10	10	1	Menin	MEN1		1	10	10	1	5	0	5	6	4	2	3	3	5	4	3	6	0	5	4	4	5	4	3	3	4	3	5	0	5	6	4	2	3	3	5	4	3	6	0	5	4	4
O00257	O00257	4	4	4	E3 SUMO-protein ligase CBX4	CBX4		1	4	4	4	2	0	0	2	2	0	1	0	0	0	0	1	0	1	1	0	0	0	0	1	1	0	2	0	0	2	2	0	1	0	0	0	0	1	0	1	1	0
O00264	O00264	12	12	11	Membrane-associated progesterone receptor component 1	PGRMC1		1	12	12	11	0	9	10	10	11	10	10	10	8	11	10	0	10	5	8	8	10	8	9	6	6	10	0	9	10	10	11	10	10	10	8	11	10	0	10	5	8	8
O00267;M0QYL9	O00267	47;7	47;7	47;7	Transcription elongation factor SPT5	SUPT5H		2	47	47	47	6	27	22	23	24	16	21	21	22	26	26	2	16	25	24	20	22	24	24	21	19	22	6	27	22	23	24	16	21	21	22	26	26	2	16	25	24	20
O00268;A0A0G2JRY5;V9GY14	O00268	13;6;2	13;6;2	13;6;2	Transcription initiation factor TFIID subunit 4	TAF4		3	13	13	13	0	5	3	4	4	3	2	1	3	2	1	0	4	4	6	7	3	4	4	2	2	2	0	5	3	4	4	3	2	1	3	2	1	0	4	4	6	7
O00273;K7ERT1	O00273	12;5	12;5	12;5	DNA fragmentation factor subunit alpha	DFFA		2	12	12	12	0	5	6	4	6	4	4	4	3	4	5	0	6	7	7	6	7	5	8	4	2	2	0	5	6	4	6	4	4	4	3	4	5	0	6	7	7	6
O00287	O00287	1	1	1	Regulatory factor X-associated protein	RFXAP		1	1	1	1	0	1	0	0	0	0	0	1	0	0	0	0	0	0	0	0	0	0	0	0	0	0	0	1	0	0	0	0	0	1	0	0	0	0	0	0	0	0
O00291;C9JMG5	O00291	31;3	29;3	29;3	Huntingtin-interacting protein 1	HIP1		2	31	29	29	0	9	10	7	9	10	9	9	9	10	10	0	11	16	11	11	14	14	11	7	9	12	0	9	10	7	8	10	9	9	9	10	10	0	10	16	11	11
O00299	O00299	24	24	24	Chloride intracellular channel protein 1	CLIC1		1	24	24	24	4	15	15	12	11	14	13	11	15	17	13	0	16	18	20	16	16	20	23	18	21	20	4	15	15	12	11	14	13	11	15	17	13	0	16	18	20	16
O00303;H0YDT6;A0A0D9SEZ9;E9PQV8	O00303	17;4;4;2	17;4;4;2	17;4;4;2	Eukaryotic translation initiation factor 3 subunit F	EIF3F		4	17	17	17	0	12	14	16	15	13	10	14	15	15	14	0	9	11	10	11	12	11	12	10	10	10	0	12	14	16	15	13	10	14	15	15	14	0	9	11	10	11
O00308;H3BPJ8;H3BRX8;H3BS79	O00308	17;1;1;1	17;1;1;1	16;1;1;1	NEDD4-like E3 ubiquitin-protein ligase WWP2	WWP2		4	17	17	16	0	7	5	2	3	5	6	5	4	4	5	1	8	6	6	6	9	8	5	6	5	3	0	7	5	2	3	5	6	5	4	4	5	1	8	6	6	6
O00330;H0YD97;E9PLU0;E9PRI6	O00330;H0YD97	8;4;3;3	8;4;3;3	8;4;3;3	Pyruvate dehydrogenase protein X component, mitochondrial	PDHX	;	4	8	8	8	0	3	4	3	6	4	4	1	2	2	1	0	3	0	1	1	1	2	1	0	1	0	0	3	4	3	6	4	4	1	2	2	1	0	3	0	1	1
[truncated: 5,498 more rows]
[truncated: 374 more columns]
