# Supplementary material for: The Effect of Interferons on Presentation of Defective Ribosomal Products as HLA Peptides
Source: Mol Cell Proteomics. 2021 Jun 1;20:100105. doi: 10.1016/j.mcpro.2021.100105 (PMC8724922; doi:10.1016/j.mcpro.2021.100105)
Supplement: Supplemental Table S3 [file mmc4.xlsx]

## Sheet: proteinGroups 48hr IFN
Supplementary table S3: MaxQuant output of the cellular proteome quantified in the label-free experiment after a 48 h exposure to IFNs
Protein IDs	Majority protein IDs	Peptide counts (all)	Peptide counts (razor+unique)	Peptide counts (unique)	Protein names	Gene names	Student's T-test Significant iBAQ Control_iBAQ IFN-Y	Student's T-test Significant iBAQ Control_iBAQ IFN-B	Student's T-test significant	Fasta headers	Number of proteins	Peptides	Razor + unique peptides	Unique peptides	Peptides Control I	Peptides Control II	Peptides Control III	Peptides Control IV	Peptides IFN-B I	Peptides IFN-B II	Peptides IFN-B III	Peptides IFN-Y I	Peptides IFN-Y II	Peptides IFN-Y III	Razor + unique peptides Control I	Razor + unique peptides Control II	Razor + unique peptides Control III	Razor + unique peptides Control IV	Razor + unique peptides IFN-B I	Razor + unique peptides IFN-B II	Razor + unique peptides IFN-B III	Razor + unique peptides IFN-Y I	Razor + unique peptides IFN-Y II	Razor + unique peptides IFN-Y III	Unique peptides Control I	Unique peptides Control II	Unique peptides Control III	Unique peptides Control IV	Unique peptides IFN-B I	Unique peptides IFN-B II	Unique peptides IFN-B III	Unique peptides IFN-Y I	Unique peptides IFN-Y II	Unique peptides IFN-Y III	Sequence coverage [%]	Unique + razor sequence coverage [%]	Unique sequence coverage [%]	Mol. weight [kDa]	Sequence length
A0A024QZ33;Q9H0G5;K7ERM9;K7EK40;K7EMD8	A0A024QZ33;Q9H0G5;K7ERM9	4;4;3;1;1	4;4;3;1;1	4;4;3;1;1	Nuclear speckle splicing regulatory protein 1	CCDC55;NSRP1				;;	5	4	4	4	3	2	3	3	2	3	3	3	3	4	3	2	3	3	2	3	3	3	3	4	3	2	3	3	2	3	3	3	3	4	8.5	8.5	8.5	60.441	504
A0A0D9SFH9;A0A1B0GW34;A0A1B0GV71;A0A0A0MRC7;A0A1B0GWD3;A0A024QZB8;Q13286;H3BR00;O95090;H3BQ48;Q9UBD8;H3BNK7;A0A1B0GV41;O95086;Q2TA70;B4DFF3;A0A1B0GWH8;H3BPL0;A0A0D9SF04;Q9UBH5;Q9UP10;A0A1B0GUX3;H3BR84;A0A1B0GUU4;H3BMN4;F6TI76;B4DMY6	A0A0D9SFH9;A0A1B0GW34;A0A1B0GV71;A0A0A0MRC7;A0A1B0GWD3;A0A024QZB8;Q13286;H3BR00;O95090;H3BQ48;Q9UBD8;H3BNK7;A0A1B0GV41;O95086;Q2TA70;B4DFF3	3;3;3;3;3;3;3;2;2;2;2;2;2;2;2;2;1;1;1;1;1;1;1;1;1;1;1	3;3;3;3;3;3;3;2;2;2;2;2;2;2;2;2;1;1;1;1;1;1;1;1;1;1;1	3;3;3;3;3;3;3;2;2;2;2;2;2;2;2;2;1;1;1;1;1;1;1;1;1;1;1	Battenin	CLN3				;;;;;;;;;;;;;;;	27	3	3	3	3	3	3	3	3	3	3	3	3	3	3	3	3	3	3	3	3	3	3	3	3	3	3	3	3	3	3	3	3	3	12.9	12.9	12.9	36.272	341
A0A024QZX5;A0A087X1N8;P35237;C9JTJ8;C9JVA8	A0A024QZX5;A0A087X1N8;P35237	15;15;15;1;1	15;15;15;1;1	14;14;14;0;0	Serpin B6	SERPINB6				;;	5	15	15	14	15	15	15	14	15	15	15	12	14	15	15	15	15	14	15	15	15	12	14	15	14	14	14	13	14	14	14	11	13	14	48.4	48.4	46.3	43.024	380
A0A024R216;Q9Y3E1;H3BPQ6;H3BPM9	A0A024R216;Q9Y3E1	6;6;2;2	4;4;1;2	4;4;1;2	Hepatoma-derived growth factor-related protein 3	HDGFRP3				;	4	6	4	4	6	6	6	4	6	5	6	6	6	6	4	4	4	2	4	3	4	4	4	4	4	4	4	2	4	3	4	4	4	4	32	19.7	19.7	22.619	203
A0A024R4E5;Q00341;H0Y394;H7C0A4;C9JIZ1;H7C2D1;C9J5E5;H7BZC3;C9JZI8;C9JHZ8;C9JES8;C9JHS7;C9JT62;C9JK79;C9JBS3;C9JEJ8;C9JHN6;C9JQ82;C9JMQ6;H7C3D0;C9JHS9;C9J739	A0A024R4E5;Q00341;H0Y394	72;71;51;22;16;15;14;13;12;11;11;10;6;6;5;5;5;4;3;2;1;1	72;71;51;22;16;15;14;13;12;11;11;10;6;6;5;5;5;4;3;2;1;1	72;71;51;22;16;15;14;13;12;11;11;10;6;6;5;5;5;4;3;2;1;1	Vigilin	HDLBP				;;	22	72	72	72	68	70	68	70	71	69	68	68	69	67	68	70	68	70	71	69	68	68	69	67	68	70	68	70	71	69	68	68	69	67	58.8	58.8	58.8	141.44	1268
A0A024R4M0;P46781;B5MCT8;C9JM19;F2Z3C0;A8MXK4	A0A024R4M0;P46781;B5MCT8;C9JM19	20;20;15;15;5;5	20;20;15;15;5;5	20;20;15;15;5;5	40S ribosomal protein S9	RPS9				;;;	6	20	20	20	20	20	20	16	20	20	20	20	20	20	20	20	20	16	20	20	20	20	20	20	20	20	20	16	20	20	20	20	20	20	59.3	59.3	59.3	22.591	194
K7EN05;K7EPC8;A0A024R7E8;K7EQ44;K7EMV4;P60002	K7EN05;K7EPC8;A0A024R7E8;K7EQ44;K7EMV4;P60002	1;1;1;1;1;1	1;1;1;1;1;1	1;1;1;1;1;1	Transcription elongation factor 1 homolog	ELOF1				;;;;;	6	1	1	1	1	1	1	1	1	1	1	1	0	1	1	1	1	1	1	1	1	1	0	1	1	1	1	1	1	1	1	1	0	1	23.7	23.7	23.7	8.6531	76
A0A024RA52;P25787;C9JCK5;H3BT36;H7C402	A0A024RA52;P25787;C9JCK5	17;17;10;2;1	17;17;10;2;1	17;17;10;2;1	Proteasome subunit alpha type;Proteasome subunit alpha type-2	PSMA2				;;	5	17	17	17	16	15	16	12	15	16	15	15	15	16	16	15	16	12	15	16	15	15	15	16	16	15	16	12	15	16	15	15	15	16	67.5	67.5	67.5	25.898	234
A0A024RAC6;Q14241	A0A024RAC6;Q14241	2;2	2;2	2;2	Transcription elongation factor B polypeptide 3	TCEB3				;	2	2	2	2	2	1	1	1	1	2	1	2	1	2	2	1	1	1	1	2	1	2	1	2	2	1	1	1	1	2	1	2	1	2	4.3	4.3	4.3	87.229	772
E9PRM7;A0A0J9YWM3;A0A024RCG2;Q96BI1	E9PRM7;A0A0J9YWM3;A0A024RCG2;Q96BI1	1;1;1;1	1;1;1;1	1;1;1;1	Solute carrier family 22 member 18	SLC22A18				;;;	4	1	1	1	1	0	1	1	0	1	1	1	1	1	1	0	1	1	0	1	1	1	1	1	1	0	1	1	0	1	1	1	1	1	3.7	3.7	3.7	34.952	326
G8JLL2;A0A0G2JK02;A0A0G2JIU6;A0A0G2JHB6;A0A0G2JKR3;A0A140T9Y1;A0A0G2JLL3;A0A0G2JLA3;A0A0G2JH76;A0A024RCQ8;A0A140T8X7;Q9UMR5;A0A0G2JLK3;A0A0G2JLK6;A2ABN7;A0A0G2JK07;A0A0G2JID8	G8JLL2;A0A0G2JK02;A0A0G2JIU6;A0A0G2JHB6;A0A0G2JKR3;A0A140T9Y1;A0A0G2JLL3;A0A0G2JLA3;A0A0G2JH76;A0A024RCQ8;A0A140T8X7;Q9UMR5	3;3;3;3;3;3;3;3;3;3;3;3;1;1;1;1;1	3;3;3;3;3;3;3;3;3;3;3;3;1;1;1;1;1	3;3;3;3;3;3;3;3;3;3;3;3;1;1;1;1;1	Lysosomal thioesterase PPT2	PPT2;hCG_1999928				;;;;;;;;;;;	17	3	3	3	2	1	3	0	2	2	1	3	0	2	2	1	3	0	2	2	1	3	0	2	2	1	3	0	2	2	1	3	0	2	22.2	22.2	22.2	20.398	180
A0A024RCR6;A0A0G2JK23;P46379;A0A0G2JL47;F6S6P2;X6REW1;A0A0G2JJM1;A0A1B0GX79;F6WML8;F6VEM6;F6X9W3;F6U341;F6UR09;F6U1F2;F6XTU0;A0A0G2JJR8;H0Y710;H0Y4L1;F6TC96	A0A024RCR6;A0A0G2JK23;P46379;A0A0G2JL47;F6S6P2;X6REW1;A0A0G2JJM1	29;29;29;26;15;15;15;8;8;8;8;8;7;7;7;7;6;5;5	29;29;29;26;15;15;15;8;8;8;8;8;7;7;7;7;6;5;5	29;29;29;26;15;15;15;8;8;8;8;8;7;7;7;7;6;5;5	Large proline-rich protein BAG6	BAT3;BAG6				;;;;;;	19	29	29	29	28	27	28	29	28	28	29	27	27	29	28	27	28	29	28	28	29	27	27	29	28	27	28	29	28	28	29	27	27	29	37.4	37.4	37.4	118.7	1126
A0A067XG54;Q8NB49;H7C0E8	A0A067XG54;Q8NB49	4;4;1	4;4;1	4;4;1	Phospholipid-transporting ATPase;Phospholipid-transporting ATPase IG	ATP11C		+	iBAQ Control_iBAQ IFN-B	;	3	4	4	4	2	0	1	2	4	2	2	1	3	1	2	0	1	2	4	2	2	1	3	1	2	0	1	2	4	2	2	1	3	1	5	5	5	127.68	1113
G5E9M9;A0A075B6E4;A0A0A6YYI5;G5E9M7;Q14135;E7EQU6;E7EWF5;E7ERW0;F8W708;C9JBN2;F8WBN7;C9JX59;E7EUJ2	G5E9M9;A0A075B6E4;A0A0A6YYI5;G5E9M7;Q14135;E7EQU6;E7EWF5;E7ERW0;F8W708	6;6;6;6;6;5;5;4;3;2;2;1;1	6;6;6;6;6;5;5;4;3;2;2;1;1	6;6;6;6;6;5;5;4;3;2;2;1;1	Transcription cofactor vestigial-like protein 4	VGLL4				;;;;;;;;	13	6	6	6	4	4	4	2	6	5	5	4	3	6	4	4	4	2	6	5	5	4	3	6	4	4	4	2	6	5	5	4	3	6	46.3	46.3	46.3	24.571	231
A0A075B6F9;M0R1K2;M0QX85;M0R1T7	A0A075B6F9	14;5;3;2	1;0;0;0	1;0;0;0		NOSIP					4	14	1	1	11	9	13	8	10	12	14	12	10	13	1	1	1	0	1	1	1	0	0	1	1	1	1	0	1	1	1	0	0	1	57.9	7.9	7.9	33.431	304
A0A075B6T1;Q9C0C7;H0YE34	A0A075B6T1;Q9C0C7	9;9;3	9;9;3	9;9;3	Activating molecule in BECN1-regulated autophagy protein 1	AMBRA1				;	3	9	9	9	7	6	7	5	7	7	7	7	8	9	7	6	7	5	7	7	7	7	8	9	7	6	7	5	7	7	7	7	8	9	13.4	13.4	13.4	129.6	1179
A0A075B6T4;Q9NVX7;E9PL18;E9PQ38	A0A075B6T4;Q9NVX7	5;5;1;1	5;5;1;1	5;5;1;1	Kelch repeat and BTB domain-containing protein 4	KBTBD4				;	4	5	5	5	4	2	4	0	4	2	2	2	2	4	4	2	4	0	4	2	2	2	2	4	4	2	4	0	4	2	2	2	2	4	12	12	12	61.009	543
A0A075B746;P82921	A0A075B746;P82921	3;3	3;3	3;3	28S ribosomal protein S21, mitochondrial	MRPS21				;	2	3	3	3	3	3	2	2	2	2	2	3	3	2	3	3	2	2	2	2	2	3	3	2	3	3	2	2	2	2	2	3	3	2	32.2	32.2	32.2	10.688	87
A0A087WVF8;A0A0A0MRM0;A0A0A0MRM1;A0A087WX83;A0A075B749;Q5VU43;A0A0A0MRL8;A0A0A0MRL9;H0YCH7;A0A087WYE4;E9PS60	A0A087WVF8;A0A0A0MRM0;A0A0A0MRM1;A0A087WX83;A0A075B749;Q5VU43;A0A0A0MRL8;A0A0A0MRL9	17;17;17;17;17;17;16;16;2;1;1	2;2;2;2;2;2;1;1;0;1;1	2;2;2;2;2;2;1;1;0;1;1	Myomegalin	PDE4DIP				;;;;;;;	11	17	2	2	12	12	14	14	13	10	12	14	11	13	0	0	1	0	1	1	0	0	0	0	0	0	1	0	1	1	0	0	0	0	9.7	0.8	0.8	254.07	2240
A0A087WY75;A0A075B7F8;A8CG34;Q96HA1;C9JER0;C9J370;A0A0J9YWR1;Q6PJE2	A0A087WY75;A0A075B7F8;A8CG34;Q96HA1;C9JER0;C9J370;A0A0J9YWR1;Q6PJE2	2;2;2;2;1;1;1;1	2;2;2;2;1;1;1;1	2;2;2;2;1;1;1;1	Nuclear envelope pore membrane protein POM 121C;Nuclear envelope pore membrane protein POM 121;POM121 and ZP3 fusion protein	POM121C;POM121;POMZP3				;;;;;;;	8	2	2	2	2	1	1	2	2	1	1	1	2	1	2	1	1	2	2	1	1	1	2	1	2	1	1	2	2	1	1	1	2	1	5	5	5	99.135	987
E9PN20;A0A075B7G4;Q7Z3I0;Q8IYB9;K7ERG6;E5RGH0;K7EJG2;B4E159;D6RGC2;A0A087WTY0;Q8TB69;B4DXR9;D6RB60;D6RIY0;A8WFQ3;Q15928;Q3SXZ3	E9PN20;A0A075B7G4;Q7Z3I0;Q8IYB9;K7ERG6;E5RGH0;K7EJG2;B4E159;D6RGC2;A0A087WTY0;Q8TB69;B4DXR9;D6RB60;D6RIY0;A8WFQ3;Q15928;Q3SXZ3	4;4;4;4;3;3;3;3;3;3;3;3;2;2;2;2;2	3;3;3;3;2;2;2;2;2;2;2;2;1;1;1;1;1	3;3;3;3;2;2;2;2;2;2;2;2;1;1;1;1;1	Zinc finger protein 595;Zinc finger protein 519;Zinc finger protein 732;Zinc finger protein 141;Zinc finger protein 718	ZNF595;DKFZp313E1411;ZNF519;ZNF721;ZNF732;ZNF141;ZNF718				;;;;;;;;;;;;;;;;	17	4	3	3	4	4	3	0	1	3	4	4	2	4	3	3	2	0	1	3	3	3	2	3	3	3	2	0	1	3	3	3	2	3	44.7	35.3	35.3	9.9373	85
A0A087WSV0;M0QZM6;M0R1Z8;M0R1K0	A0A087WSV0	11;5;4;2	11;5;4;2	1;1;1;1		BCL2L12					4	11	11	1	7	8	11	8	8	10	10	7	8	10	7	8	11	8	8	10	10	7	8	10	1	1	1	1	1	1	1	1	1	1	45.6	45.6	5.6	26.907	250
V9HW75;A0A087WSV8;P80303;E9PKG6;Q2L696;E9PLR0;E9PLE9;E9PM22;H0YEG8;E9PJP3;H0YD18	V9HW75;A0A087WSV8;P80303;E9PKG6;Q2L696;E9PLR0;E9PLE9	14;14;13;12;12;8;8;4;4;3;2	13;13;12;11;11;7;7;4;4;3;2	13;13;12;11;11;7;7;4;4;3;2	Nucleobindin-2;Nesfatin-1	HEL-S-109;NUCB2;Nucb2	+	+	iBAQ Control_iBAQ IFN-B;iBAQ Control_iBAQ IFN-Y	;;;;;;	11	14	13	13	12	13	13	12	12	12	12	13	14	10	11	12	12	11	11	11	11	12	13	9	11	12	12	11	11	11	11	12	13	9	38.6	36.7	36.7	50.222	420
A0A087WSW7;F6XU50;A0A0B4J1V9;Q9NRZ9;Q9NW36;B1ALG6	A0A087WSW7;F6XU50;A0A0B4J1V9;Q9NRZ9	16;16;16;16;5;2	16;16;16;16;5;2	15;15;15;15;4;2	Lymphoid-specific helicase	HELLS				;;;	6	16	16	15	13	12	13	14	12	12	12	13	13	14	13	12	13	14	12	12	12	13	13	14	12	11	12	13	11	11	11	12	12	13	20	20	20	81.035	700
A0A087WSZ7;A0A1B0GW84;Q08499;D6RHE0	A0A087WSZ7;A0A1B0GW84;Q08499;D6RHE0	2;2;2;1	2;2;2;1	2;2;2;1	cAMP-specific 3,5-cyclic phosphodiesterase 4D	PDE4D				;;;	4	2	2	2	1	1	2	1	1	1	2	0	1	0	1	1	2	1	1	1	2	0	1	0	1	1	2	1	1	1	2	0	1	0	4.9	4.9	4.9	77.022	678
K7ERP4;A0A087X2I2;A0A087WT12;P36969;K7EJ20;A0A0A0MTT1;K7EKX7;K7ENB4;R4GNE4;A0A087X247	K7ERP4;A0A087X2I2;A0A087WT12;P36969;K7EJ20;A0A0A0MTT1;K7EKX7;K7ENB4;R4GNE4	6;6;6;6;5;4;4;4;3;1	6;6;6;6;5;4;4;4;3;1	6;6;6;6;5;4;4;4;3;1	Glutathione peroxidase;Phospholipid hydroperoxide glutathione peroxidase, mitochondrial	GPX4				;;;;;;;;	10	6	6	6	5	5	4	3	6	6	6	6	3	6	5	5	4	3	6	6	6	6	3	6	5	5	4	3	6	6	6	6	3	6	49.7	49.7	49.7	17.629	155
A0A087WT20;Q9NV06;B3KME9;A0A087X1F8;E5RHM4	A0A087WT20;Q9NV06;B3KME9	13;13;7;4;3	13;13;7;4;3	13;13;7;4;3	DDB1- and CUL4-associated factor 13	DCAF13				;;	5	13	13	13	13	13	12	11	12	11	10	10	10	11	13	13	12	11	12	11	10	10	10	11	13	13	12	11	12	11	10	10	10	11	25.6	25.6	25.6	67.55	597
Q5VVW5;A0A087WT42;Q9NY64	Q5VVW5;A0A087WT42;Q9NY64	1;1;1	1;1;1	1;1;1	Solute carrier family 2, facilitated glucose transporter member 8	SLC2A8				;;	3	1	1	1	1	1	1	1	1	1	1	1	1	1	1	1	1	1	1	1	1	1	1	1	1	1	1	1	1	1	1	1	1	1	5.6	5.6	5.6	22.991	214
H0YCJ2;A0A1B0GWB6;A0A087WW73;A0A087WT80;Q9NQ66;A0A0D9SF51;A0A0D9SG17;Q8IV92;A0A1B0GW62;A0A0D9SGI7	H0YCJ2;A0A1B0GWB6;A0A087WW73;A0A087WT80;Q9NQ66;A0A0D9SF51;A0A0D9SG17	5;5;5;5;5;4;4;1;1;1	5;5;5;5;5;4;4;1;1;1	5;5;5;5;5;4;4;1;1;1	Phosphoinositide phospholipase C;1-phosphatidylinositol 4,5-bisphosphate phosphodiesterase beta-1	PLCB1				;;;;;;	10	5	5	5	5	4	3	5	4	5	4	4	4	4	5	4	3	5	4	5	4	4	4	4	5	4	3	5	4	5	4	4	4	4	6.5	6.5	6.5	104.02	914
A0A0G2JNN3;A0A087WTE7;C9JMY0;A0A087WUE4;Q96PV6;E7EWC7	A0A0G2JNN3;A0A087WTE7;C9JMY0;A0A087WUE4;Q96PV6	4;4;4;4;4;1	4;4;4;4;4;1	4;4;4;4;4;1	Leukocyte receptor cluster member 8	LENG8				;;;;	6	4	4	4	3	3	3	0	4	3	3	3	3	4	3	3	3	0	4	3	3	3	3	4	3	3	3	0	4	3	3	3	3	4	8.7	8.7	8.7	79.376	726
A0A087WTH1	A0A087WTH1	1	1	1	Transmembrane protein 265	TMEM265					1	1	1	1	1	1	0	0	1	1	0	0	0	1	1	1	0	0	1	1	0	0	0	1	1	1	0	0	1	1	0	0	0	1	16.7	16.7	16.7	11.832	108
A0A087WTK0;A0A087WVC6;Q12913;E9PPH3;E9PJ83	A0A087WTK0;A0A087WVC6;Q12913	7;7;7;1;1	7;7;7;1;1	7;7;7;1;1	Protein-tyrosine-phosphatase;Receptor-type tyrosine-protein phosphatase eta	PTPRJ				;;	5	7	7	7	6	5	5	7	4	5	7	7	5	5	6	5	5	7	4	5	7	7	5	5	6	5	5	7	4	5	7	7	5	5	8.2	8.2	8.2	146.07	1338
A0A087WTM1;Q9Y6N7;A0A087WZ85;A0A0A0MSX4;H7C4Y7	A0A087WTM1;Q9Y6N7;A0A087WZ85;A0A0A0MSX4	10;10;8;8;2	10;10;8;8;2	9;9;8;8;2	Roundabout homolog 1	ROBO1				;;;	5	10	10	9	10	8	7	10	7	5	8	8	7	5	10	8	7	10	7	5	8	8	7	5	9	7	6	9	7	5	7	7	7	5	9.5	9.5	8.7	175.85	1606
B7ZBT8;A0A087WTR6;A2A3E3;A0A087WX70;A0A087WZN4;C9J4F3;A9Z1W1;A0A087WUA8;A0A087X1T6;A0A087WZW3;A0A087WZN9;E7EM53;A0A087WZ37;E7EMG0;A2A3E8;A2A3E6;A2A3E7;A2A3D8;A0A087X250;Q96QU1	B7ZBT8;A0A087WTR6;A2A3E3;A0A087WX70;A0A087WZN4;C9J4F3;A9Z1W1;A0A087WUA8;A0A087X1T6;A0A087WZW3;A0A087WZN9;E7EM53;A0A087WZ37;E7EMG0;A2A3E8;A2A3E6;A2A3E7;A2A3D8;A0A087X250;Q96QU1	2;2;2;1;1;1;1;1;1;1;1;1;1;1;1;1;1;1;1;1	2;2;2;1;1;1;1;1;1;1;1;1;1;1;1;1;1;1;1;1	2;2;2;1;1;1;1;1;1;1;1;1;1;1;1;1;1;1;1;1	Protocadherin-15	PCDH15				;;;;;;;;;;;;;;;;;;;	20	2	2	2	1	2	2	1	2	2	1	1	2	1	1	2	2	1	2	2	1	1	2	1	1	2	2	1	2	2	1	1	2	1	1.7	1.7	1.7	127.29	1150
Q5JWB9;A0A087WTT2;Q96A57	Q5JWB9;A0A087WTT2;Q96A57	2;2;2	2;2;2	2;2;2	Transmembrane protein 230	TMEM230				;;	3	2	2	2	2	2	2	0	1	1	2	0	1	2	2	2	2	0	1	1	2	0	1	2	2	2	2	0	1	1	2	0	1	2	35.1	35.1	35.1	7.9924	74
A0A096LNJ4;A0A087WX43;D6RE84;A0A087WTT9;A0A1B0GVW6;Q9NP73;A0A096LNL2	A0A096LNJ4;A0A087WX43;D6RE84;A0A087WTT9;A0A1B0GVW6;Q9NP73;A0A096LNL2	4;4;4;4;4;4;2	1;1;1;1;1;1;0	1;1;1;1;1;1;0	Putative bifunctional UDP-N-acetylglucosamine transferase and deubiquitinase ALG13	ALG13				;;;;;;	7	4	1	1	4	4	4	3	3	3	3	3	3	3	1	1	1	1	0	0	0	0	0	0	1	1	1	1	0	0	0	0	0	0	34.1	14.4	14.4	14.767	132
A0A087WTU1;A0A0B4J2G4;Q15345;A0A087X0S7;A0A0C4DH00;A0A087WTI9	A0A087WTU1;A0A0B4J2G4;Q15345;A0A087X0S7;A0A0C4DH00	9;9;9;6;5;2	9;9;9;6;5;2	9;9;9;6;5;2	Leucine-rich repeat-containing protein 41	LRRC41				;;;;	6	9	9	9	9	8	8	8	8	7	8	7	6	9	9	8	8	8	8	7	8	7	6	9	9	8	8	8	8	7	8	7	6	9	19.5	19.5	19.5	67.458	620
A0A087WVR3;A0A087WTW0;Q96T88;A0A087WWG9	A0A087WVR3;A0A087WTW0;Q96T88;A0A087WWG9	25;25;25;13	25;25;25;13	24;24;24;12	E3 ubiquitin-protein ligase UHRF1	UHRF1	+		iBAQ Control_iBAQ IFN-Y	;;;	4	25	25	24	25	24	21	22	21	25	23	25	23	25	25	24	21	22	21	25	23	25	23	25	24	23	21	22	21	24	23	24	23	24	39.1	39.1	37.8	91.099	806
A0A087WU02;Q96RQ1;H0YI50;F8VPA6;H0YI58;F8W0R1;F8VR88;F8VUZ2;H0YHS0;H0YHJ8	A0A087WU02;Q96RQ1;H0YI50;F8VPA6	9;9;6;5;4;4;3;3;1;1	9;9;6;5;4;4;3;3;1;1	9;9;6;5;4;4;3;3;1;1	Endoplasmic reticulum-Golgi intermediate compartment protein 2	ERGIC2		+	iBAQ Control_iBAQ IFN-B	;;;	10	9	9	9	7	7	6	6	5	8	7	7	6	7	7	7	6	6	5	8	7	7	6	7	7	7	6	6	5	8	7	7	6	7	32.1	32.1	32.1	43.432	386
A0A087WU03	A0A087WU03	1	1	1		HNRNPDL					1	1	1	1	1	1	1	1	1	1	1	1	1	1	1	1	1	1	1	1	1	1	1	1	1	1	1	1	1	1	1	1	1	1	31.6	31.6	31.6	6.7215	57
M0R176;A0A087WU28;A0A0B4J2C1;Q4U2R6	M0R176;A0A087WU28;A0A0B4J2C1;Q4U2R6	2;2;2;2	2;2;2;2	2;2;2;2	39S ribosomal protein L51, mitochondrial	MRPL51				;;;	4	2	2	2	2	2	2	2	2	2	2	2	2	2	2	2	2	2	2	2	2	2	2	2	2	2	2	2	2	2	2	2	2	2	37.5	37.5	37.5	4.0216	32
A0A087WU53;Q9H0U3	A0A087WU53;Q9H0U3	8;8	8;8	8;8	Magnesium transporter protein 1	MAGT1				;	2	8	8	8	7	6	8	6	5	8	7	7	5	8	7	6	8	6	5	8	7	7	5	8	7	6	8	6	5	8	7	7	5	8	19.3	19.3	19.3	41.531	367
A0A087WU64;A6NMQ1;P09884	A0A087WU64;A6NMQ1;P09884	24;24;24	24;24;24	24;24;24	DNA polymerase;DNA polymerase alpha catalytic subunit	POLA1				;;	3	24	24	24	21	21	22	22	19	20	20	21	21	21	21	21	22	22	19	20	20	21	21	21	21	21	22	22	19	20	20	21	21	21	22.2	22.2	22.2	165.77	1461
E7ER32;A0A087X287;B0QY83;A0A087WU73;W0Z7M9;Q969V6	E7ER32;A0A087X287;B0QY83;A0A087WU73;W0Z7M9;Q969V6	3;3;3;3;3;3	2;2;2;2;2;2	2;2;2;2;2;2	MKL/myocardin-like protein 1	MKL1;mkl1				;;;;;	6	3	2	2	1	2	2	3	2	3	3	1	2	2	0	1	1	2	1	2	2	0	1	1	0	1	1	2	1	2	2	0	1	1	5.4	3.8	3.8	85.075	798
A0A087WUB9;Q8WYA6;A2A2P1	A0A087WUB9;Q8WYA6	21;21;4	21;21;4	21;21;4	Beta-catenin-like protein 1	CTNNBL1		+	iBAQ Control_iBAQ IFN-B	;	3	21	21	21	17	17	19	19	18	20	20	18	16	20	17	17	19	19	18	20	20	18	16	20	17	17	19	19	18	20	20	18	16	20	31	31	31	65.702	568
A0A087WUC6;Q15005;E9PL01;E9PI68;E9PRB9;H0YE04	A0A087WUC6;Q15005;E9PL01;E9PI68;E9PRB9	8;8;7;7;4;2	8;8;7;7;4;2	8;8;7;7;4;2	Signal peptidase complex subunit 2	SPCS2				;;;;	6	8	8	8	8	8	8	4	8	8	7	8	8	8	8	8	8	4	8	8	7	8	8	8	8	8	8	4	8	8	7	8	8	8	34.8	34.8	34.8	25.09	227
A0A087WUD1;Q6DD87	A0A087WUD1;Q6DD87	5;5	5;5	5;5	Zinc finger protein 787	ZNF787				;	2	5	5	5	5	4	5	3	4	3	2	4	4	3	5	4	5	3	4	3	2	4	4	3	5	4	5	3	4	3	2	4	4	3	21.7	21.7	21.7	40.428	382
A0A087WUD3;Q9NRP0	A0A087WUD3;Q9NRP0	1;1	1;1	1;1	Oligosaccharyltransferase complex subunit OSTC	OSTC				;	2	1	1	1	1	1	1	0	1	1	1	1	1	1	1	1	1	0	1	1	1	1	1	1	1	1	1	0	1	1	1	1	1	1	14.5	14.5	14.5	9.369	83
G3V4U3;Q9H4B1;A0A087WV79;A0A087WUJ8;A0A087WZR1;A8K0H0;P40305;A0A087X174	G3V4U3;Q9H4B1;A0A087WV79;A0A087WUJ8;A0A087WZR1;A8K0H0;P40305;A0A087X174	2;2;2;2;2;2;2;1	2;2;2;2;2;2;2;1	2;2;2;2;2;2;2;1	Interferon alpha-inducible protein 27, mitochondrial	IFI27;P27		+	iBAQ Control_iBAQ IFN-B	;;;;;;;	8	2	2	2	1	1	0	0	2	2	2	0	1	0	1	1	0	0	2	2	2	0	1	0	1	1	0	0	2	2	2	0	1	0	72.5	72.5	72.5	3.8395	40
A0A087WUK2;O14979	A0A087WUK2;O14979	13;13	12;12	12;12	Heterogeneous nuclear ribonucleoprotein D-like	HNRNPDL				;	2	13	12	12	13	12	13	12	13	12	12	11	11	12	12	11	12	11	12	11	11	10	10	11	12	11	12	11	12	11	11	10	10	11	24.5	22.3	22.3	40.04	363
A0A087WXK2;A0A087WUL4;A0A087WX23;Q86TG7;A0A087WZG9;B4DSP0;A0A087WYS2	A0A087WXK2;A0A087WUL4;A0A087WX23;Q86TG7;A0A087WZG9;B4DSP0	7;7;7;7;6;6;1	7;7;7;7;6;6;1	7;7;7;7;6;6;1	Retrotransposon-derived protein PEG10	PEG10	+	+	iBAQ Control_iBAQ IFN-B;iBAQ Control_iBAQ IFN-Y	;;;;;	7	7	7	7	6	5	7	4	3	1	1	3	3	6	6	5	7	4	3	1	1	3	3	6	6	5	7	4	3	1	1	3	3	6	13.4	13.4	13.4	80.101	707
A0A087X1F5;A0A087WYV9;A0A087WUM0;P57105;A0A087WX56;A0A087WTA2	A0A087X1F5;A0A087WYV9;A0A087WUM0;P57105	9;9;9;7;2;1	9;9;9;7;2;1	7;7;7;7;0;1	Synaptojanin-2-binding protein	SYNJ2BP-COX16;SYNJ2BP				;;;	6	9	9	7	7	7	9	7	7	7	7	7	7	7	7	7	9	7	7	7	7	7	7	7	5	5	7	5	5	5	5	5	5	5	75	75	59.9	17.188	152
E7ETK0;A0A087WUS0;P62847	E7ETK0;A0A087WUS0;P62847	6;6;6	6;6;6	6;6;6	40S ribosomal protein S24	RPS24				;;	3	6	6	6	6	6	6	6	6	6	6	6	6	6	6	6	6	6	6	6	6	6	6	6	6	6	6	6	6	6	6	6	6	6	36.6	36.6	36.6	15.197	131
A0A087WUT6;O60841	A0A087WUT6;O60841	52;52	52;52	52;52	Eukaryotic translation initiation factor 5B	EIF5B				;	2	52	52	52	44	40	47	44	45	47	49	44	45	45	44	40	47	44	45	47	49	44	45	45	44	40	47	44	45	47	49	44	45	45	41.4	41.4	41.4	138.68	1220
A0A087WUW9;Q9NXU5;A0A0B4J222;R4GN67	A0A087WUW9;Q9NXU5;A0A0B4J222	4;4;2;1	4;4;2;1	4;4;2;1	ADP-ribosylation factor-like protein 15	ARL15				;;	4	4	4	4	4	4	4	2	2	4	2	3	3	3	4	4	4	2	2	4	2	3	3	3	4	4	4	2	2	4	2	3	3	3	28.4	28.4	28.4	22.876	204
A0A087WUX8;A0A087WYF7;Q6UXV4	A0A087WUX8;A0A087WYF7;Q6UXV4	5;5;5	5;5;5	5;5;5	MICOS complex subunit MIC27	APOOL				;;	3	5	5	5	5	4	4	2	3	5	4	4	2	5	5	4	4	2	3	5	4	4	2	5	5	4	4	2	3	5	4	4	2	5	29.3	29.3	29.3	28.761	263
H7BXY1;A0A087WUY2;P49796;C9J582	H7BXY1;A0A087WUY2;P49796;C9J582	2;2;2;1	2;2;2;1	2;2;2;1	Regulator of G-protein signaling 3	RGS3				;;;	4	2	2	2	1	2	2	1	2	2	1	2	1	2	1	2	2	1	2	2	1	2	1	2	1	2	2	1	2	2	1	2	1	2	13.1	13.1	13.1	19.455	168
A0A087WV05;Q99417;A0A0D9SEI7	A0A087WV05;Q99417	7;7;1	7;7;1	7;7;1	C-Myc-binding protein	MYCBP				;	3	7	7	7	7	6	7	2	2	7	5	7	4	7	7	6	7	2	2	7	5	7	4	7	7	6	7	2	2	7	5	7	4	7	69.1	69.1	69.1	12.755	110
A0A087WV25;O95684	A0A087WV25;O95684	7;7	7;7	7;7	FGFR1 oncogene partner	FGFR1OP				;	2	7	7	7	5	6	5	5	6	4	5	6	6	6	5	6	5	5	6	4	5	6	6	6	5	6	5	5	6	4	5	6	6	6	29.9	29.9	29.9	38.099	351
A0A087WV97;Q8WU79	A0A087WV97;Q8WU79	8;8	8;8	3;3	Stromal membrane-associated protein 2	SMAP2				;	2	8	8	3	7	7	8	8	8	5	8	7	8	7	7	7	8	8	8	5	8	7	8	7	2	2	3	3	3	1	3	2	3	2	27.6	27.6	16	46.382	424
Q6IAK0;A0A087WVA1;P62341	Q6IAK0;A0A087WVA1;P62341	2;2;2	2;2;2	2;2;2	Selenoprotein T	SELT				;;	3	2	2	2	2	1	2	1	2	1	1	1	1	2	2	1	2	1	2	1	1	1	1	2	2	1	2	1	2	1	1	1	1	2	24.8	24.8	24.8	15.844	137
A0A087WVA8;Q8IWB9;J3KRZ8	A0A087WVA8;Q8IWB9;J3KRZ8	5;5;3	5;5;3	5;5;3	Testis-expressed sequence 2 protein	TEX2				;;	3	5	5	5	2	3	4	5	4	3	4	3	4	5	2	3	4	5	4	3	4	3	4	5	2	3	4	5	4	3	4	3	4	5	7.9	7.9	7.9	125.38	1127
A0A087WVC4;A0A0A0MS54;P22694;B1APG2;B1APF8;B1APF9;B1APG3;B1APG1;B1APG0;B1APF7	A0A087WVC4;A0A0A0MS54;P22694	9;9;9;4;4;4;4;3;3;2	2;2;2;2;2;2;2;2;2;1	2;2;2;2;2;2;2;2;2;1	cAMP-dependent protein kinase catalytic subunit beta	PRKACB				;;	10	9	2	2	9	9	9	9	9	9	6	9	8	8	2	2	2	2	2	2	0	2	1	2	2	2	2	2	2	2	0	2	1	2	28.4	10.7	10.7	39.236	338
A0A087WVD1;Q96B70	A0A087WVD1;Q96B70	2;1	2;1	2;1	Leukocyte receptor cluster member 9	LENG9				;	2	2	2	2	1	1	2	1	2	2	1	1	2	2	1	1	2	1	2	2	1	1	2	2	1	1	2	1	2	2	1	1	2	2	6.1	6.1	6.1	50.766	478
A0A0G2JM45;A0A087X198;A0A087WVD2;A3QJZ7;A0A1B0GU46;A0A0G2JP20;A0A096LNW4;A0A087WW85;Q5VXH4;Q5TYX0;Q5VWM5;O60810;A6NGN4;A0A0G2JN56;H0Y7S4;O60813;Q5VT98	A0A0G2JM45;A0A087X198;A0A087WVD2;A3QJZ7;A0A1B0GU46;A0A0G2JP20;A0A096LNW4;A0A087WW85;Q5VXH4;Q5TYX0;Q5VWM5;O60810;A6NGN4;A0A0G2JN56;H0Y7S4;O60813;Q5VT98	2;2;2;2;2;2;2;2;2;2;2;2;2;1;1;1;1	2;2;2;2;2;2;2;2;2;2;2;2;2;1;1;1;1	2;2;2;2;2;2;2;2;2;2;2;2;2;1;1;1;1	PRAME family member 6;PRAME family member 5;PRAME family member 9/15;PRAME family member 4;PRAME family member 25;Putative PRAME family member 26;PRAME family member 11;PRAME family member 20/21	PRAMEF9;PRAMEF6;LOC101929983;PRAMEF25;PRAMEF11;PRAMEF5;PRAMEF4;PRAMEF26;PRAMEF20				;;;;;;;;;;;;;;;;	17	2	2	2	2	1	1	1	1	1	2	1	1	1	2	1	1	1	1	1	2	1	1	1	2	1	1	1	1	1	2	1	1	1	2.9	2.9	2.9	54.885	476
A0A087WVF7;Q9NZM3;E7EPJ2;H7BZD4;F8W719;H0Y3G5	A0A087WVF7;Q9NZM3	19;19;9;2;2;1	19;19;9;2;2;1	18;18;9;2;2;0	Intersectin-2	ITSN2				;	6	19	19	18	17	17	16	16	17	16	15	18	17	13	17	17	16	16	17	16	15	18	17	13	16	16	15	15	16	15	14	17	16	12	15.5	15.5	14.9	191.6	1680
A0A087WVJ0;B1AVQ7;A0A087X0L2;A0A0A0MRB3;A0A0A0MSH4;A0A0C4DGW3;A0A087X2A4;A0A087WWM1;P15941;A6ZIE4;A6ZIE3	A0A087WVJ0;B1AVQ7;A0A087X0L2;A0A0A0MRB3;A0A0A0MSH4;A0A0C4DGW3;A0A087X2A4;A0A087WWM1;P15941;A6ZIE4;A6ZIE3	3;3;3;3;3;3;3;3;3;2;2	3;3;3;3;3;3;3;3;3;2;2	3;3;3;3;3;3;3;3;3;2;2	Mucin-1;Mucin-1 subunit alpha;Mucin-1 subunit beta	MUC1	+		iBAQ Control_iBAQ IFN-Y	;;;;;;;;;;	11	3	3	3	0	1	2	0	1	3	2	3	3	3	0	1	2	0	1	3	2	3	3	3	0	1	2	0	1	3	2	3	3	3	19.7	19.7	19.7	25.565	228
A0A087WVP4;A0A087X1R1;P53814;H7BZZ8;B5MCI0	A0A087WVP4;A0A087X1R1;P53814	5;5;5;1;1	5;5;5;1;1	5;5;5;1;1	Smoothelin	SMTN				;;	5	5	5	5	4	4	3	3	4	3	3	3	2	3	4	4	3	3	4	3	3	3	2	3	4	4	3	3	4	3	3	3	2	3	7.3	7.3	7.3	104.84	971
A0A087WVP7;P0C024;H3BRQ8;H3BMZ7	A0A087WVP7;P0C024;H3BRQ8	5;5;3;1	5;5;3;1	5;5;3;1	Peroxisomal coenzyme A diphosphatase NUDT7	NUDT7				;;	4	5	5	5	4	4	3	0	3	4	4	3	2	4	4	4	3	0	3	4	4	3	2	4	4	4	3	0	3	4	4	3	2	4	31.4	31.4	31.4	25.321	223
A0A087WVQ6;Q00610;J3KS13;K7EJJ5;J3KSQ2;J3KRF5;J3QL20;A0A087WV74;A0A087WXH4;F5H5N6	A0A087WVQ6;Q00610	103;103;35;15;7;7;5;2;2;1	103;103;35;15;7;7;5;2;2;1	80;80;32;15;6;7;5;0;0;0	Clathrin heavy chain;Clathrin heavy chain 1	CLTC				;	10	103	103	80	103	98	101	100	101	100	102	98	101	100	103	98	101	100	101	100	102	98	101	100	80	76	80	78	80	78	80	77	79	78	65.8	65.8	54.3	192.06	1679
A0A087WVS8;Q70IA6	A0A087WVS8;Q70IA6	6;6	6;6	6;6	MOB kinase activator 2	MOB2				;	2	6	6	6	6	5	5	4	5	5	6	6	4	6	6	5	5	4	5	5	6	6	4	6	6	5	5	4	5	5	6	6	4	6	35.6	35.6	35.6	26.879	236
A0A087WVT1;Q96MX3	A0A087WVT1;Q96MX3	2;2	2;2	2;2	Zinc finger protein 48	ZNF48				;	2	2	2	2	1	1	2	2	2	1	1	1	0	2	1	1	2	2	2	1	1	1	0	2	1	1	2	2	2	1	1	1	0	2	4.4	4.4	4.4	53.987	495
A0A087WVZ6;A0A087WV57;Q5TH12	A0A087WVZ6;A0A087WV57	38;28;5	1;0;0	1;0;0		ZMYND8				;	3	38	1	1	33	30	35	34	36	33	33	26	31	29	1	1	0	1	1	0	1	1	0	1	1	1	0	1	1	0	1	1	0	1	45.6	2.3	2.3	125.76	1136
A0A087WW40;Q9Y371	A0A087WW40;Q9Y371	9;9	8;8	8;8	Endophilin-B1	SH3GLB1				;	2	9	8	8	9	9	8	7	9	9	9	9	9	8	8	8	7	6	8	8	8	8	8	7	8	8	7	6	8	8	8	8	8	7	24.1	22.1	22.1	44.26	394
A0A087WW58;Q9C0D9;C9JAG1	A0A087WW58;Q9C0D9;C9JAG1	2;2;1	2;2;1	2;2;1	Ethanolaminephosphotransferase 1	EPT1				;;	3	2	2	2	2	2	2	1	2	2	1	2	2	2	2	2	2	1	2	2	1	2	2	2	2	2	2	1	2	2	1	2	2	2	7.6	7.6	7.6	45.078	396
A0A087WW76;Q5T5U3;Q5JSD8;H0Y468;A0A1B0GTZ9;A0A1B0GV73	A0A087WW76;Q5T5U3	3;3;1;1;1;1	3;3;1;1;1;1	3;3;1;1;1;1	Rho GTPase-activating protein 21	ARHGAP21	+		iBAQ Control_iBAQ IFN-Y	;	6	3	3	3	2	1	2	2	2	2	2	2	2	3	2	1	2	2	2	2	2	2	2	3	2	1	2	2	2	2	2	2	2	3	2.9	2.9	2.9	155.98	1406
A0A087WW77;Q15334	A0A087WW77;Q15334	12;12	12;12	12;12	Lethal(2) giant larvae protein homolog 1	LLGL1				;	2	12	12	12	11	12	9	9	9	11	9	10	10	11	11	12	9	9	9	11	9	10	10	11	11	12	9	9	9	11	9	10	10	11	18	18	18	114.43	1056
A0A087WWA3;Q4R9M9;O60333;A0A0U1RQL3	A0A087WWA3;Q4R9M9;O60333	10;10;10;2	6;6;6;1	6;6;6;1	Kinesin-like protein;Kinesin-like protein KIF1B	KIF1B;KIF1Bbeta				;;	4	10	6	6	9	6	9	9	9	9	9	10	7	8	5	3	6	6	6	6	6	6	5	5	5	3	6	6	6	6	6	6	5	5	7.5	4.2	4.2	202.01	1797
A0A087WWH3;Q9NZM4	A0A087WWH3;Q9NZM4	3;3	3;3	3;3	Glioma tumor suppressor candidate region gene 1 protein	GLTSCR1				;	2	3	3	3	3	2	3	3	2	3	2	3	3	3	3	2	3	3	2	3	2	3	3	3	3	2	3	3	2	3	2	3	3	3	3.2	3.2	3.2	152.82	1508
A0A0C4DGT3;A0A087WWK8;Q6DN90	A0A0C4DGT3;A0A087WWK8;Q6DN90	4;4;4	4;4;4	3;3;3	IQ motif and SEC7 domain-containing protein 1	IQSEC1				;;	3	4	4	3	3	3	3	3	3	4	4	2	3	4	3	3	3	3	3	4	4	2	3	4	3	3	3	2	3	3	3	2	3	3	6.5	6.5	5.5	91.997	814
H0YMB3;H0YLV5;A0A087WWM4;F8WAN9;H0YNJ6;Q9P2T1;H0YK13;H0YLB8;H0YNS9;H0YK71;H0YNH0;H0YN22;H0YMR9;H0YMV5;A0A0B4J281;H0YMG3;H0YKK3;H0YN74;H0YMW6;H0YL68;H0YKE1	H0YMB3;H0YLV5;A0A087WWM4;F8WAN9;H0YNJ6;Q9P2T1	14;14;14;14;14;14;6;6;5;5;5;4;4;4;3;3;3;3;3;1;1	14;14;14;14;14;14;6;6;5;5;5;4;4;4;3;3;3;3;3;1;1	11;11;11;11;11;11;5;6;5;4;3;3;2;2;1;1;1;1;2;1;1	GMP reductase;GMP reductase 2	GMPR2				;;;;;	21	14	14	11	11	12	10	11	13	12	12	14	12	10	11	12	10	11	13	12	12	14	12	10	9	9	8	9	10	10	10	11	10	8	52.4	52.4	45.7	33.921	315
A0A087WWP4;Q96T37	A0A087WWP4;Q96T37	22;22	22;22	21;21	Putative RNA-binding protein 15	RBM15				;	2	22	22	21	18	20	19	19	20	21	20	20	20	21	18	20	19	19	20	21	20	20	20	21	17	19	19	18	19	20	19	19	19	20	29.3	29.3	28.5	102.13	933
A0A087WWP8;Q5VWQ0;A0A0C4DGT8;A0A0C4DH79;H7C2D3;C9JM20	A0A087WWP8;Q5VWQ0;A0A0C4DGT8;A0A0C4DH79	19;19;17;10;1;1	19;19;17;10;1;1	17;17;15;10;0;0	Round spermatid basic protein 1	RSBN1				;;;	6	19	19	17	14	15	14	12	13	16	15	15	12	16	14	15	14	12	13	16	15	15	12	16	12	14	12	11	11	14	13	14	11	14	32.9	32.9	30.2	84.975	754
I3L2Z5;A0A087WWR2;P56270;H3BQI4;I3L411;H3BPU3;H3BQS2	I3L2Z5;A0A087WWR2;P56270;H3BQI4	4;4;4;2;1;1;1	3;3;3;2;1;1;1	2;2;2;1;0;0;0	Myc-associated zinc finger protein	MAZ				;;;	7	4	3	2	3	3	4	3	4	3	4	4	4	3	2	2	3	2	3	2	3	3	3	2	1	1	2	1	2	1	2	2	2	1	24.3	20.8	14.9	22.187	202
A0A087WWS1;Q96FV9;R4GMN4;A0A087WY84;J3KT14;J3KRD7;J3QQZ3;R4GN58	A0A087WWS1;Q96FV9	22;22;9;8;5;4;4;3	22;22;9;8;5;4;4;3	22;22;9;8;5;4;4;3	THO complex subunit 1	THOC1				;	8	22	22	22	18	16	19	18	18	20	20	17	16	20	18	16	19	18	18	20	20	17	16	20	18	16	19	18	18	20	20	17	16	20	39.7	39.7	39.7	75.651	657
A0A087WWU1;Q96Q45;F2Z329	A0A087WWU1;Q96Q45	3;3;1	3;3;1	3;3;1	Transmembrane protein 237	TMEM237				;	3	3	3	3	1	3	2	2	3	2	1	3	2	3	1	3	2	2	3	2	1	3	2	3	1	3	2	2	3	2	1	3	2	3	12	12	12	44.583	400
A0A087WWU8;D6R904;K7EP68;D6RFM2	A0A087WWU8	35;17;10;6	35;17;10;6	0;0;0;0		TPM3					4	35	35	0	30	34	35	31	35	34	33	35	35	35	30	34	35	31	35	34	33	35	35	35	0	0	0	0	0	0	0	0	0	0	81.9	81.9	0	26.42	227
A0A087WWW8;Q9Y6J0;C9JT60;C9J068;B5MEB3	A0A087WWW8;Q9Y6J0	5;5;2;2;2	5;5;2;2;2	5;5;2;2;2	Calcineurin-binding protein cabin-1	CABIN1				;	5	5	5	5	3	3	3	5	3	5	5	5	4	2	3	3	3	5	3	5	5	5	4	2	3	3	3	5	3	5	5	5	4	2	2.7	2.7	2.7	240.76	2170
A0A087WWW9;O95999	A0A087WWW9;O95999	5;5	5;5	5;5	B-cell lymphoma/leukemia 10	BCL10				;	2	5	5	5	4	4	4	1	4	3	5	4	5	3	4	4	4	1	4	3	5	4	5	3	4	4	4	1	4	3	5	4	5	3	28.8	28.8	28.8	18.073	156
A0A087WX11;J3KNG8;Q8TF40	A0A087WX11;J3KNG8;Q8TF40	3;3;3	3;3;3	2;2;2	Folliculin-interacting protein 1	FNIP1				;;	3	3	3	2	2	1	1	1	1	1	2	1	1	1	2	1	1	1	1	1	2	1	1	1	2	1	1	1	1	1	1	1	1	1	3.3	3.3	2.5	103.39	918
A0A087WX95;A0A087WYB2;Q9BVN2;A0A087WVK5;A0A087WW20;Q68CX2;A0A087WYU8;A0A087WZ68	A0A087WX95;A0A087WYB2;Q9BVN2;A0A087WVK5;A0A087WW20	5;4;4;3;3;2;1;1	5;4;4;3;3;2;1;1	5;4;4;3;3;2;1;1	RUN and SH3 domain-containing protein 1	RUSC1				;;;;	8	5	5	5	4	4	4	3	3	4	3	3	5	3	4	4	4	3	3	4	3	3	5	3	4	4	4	3	3	4	3	3	5	3	28.4	28.4	28.4	29.111	271
A0A087WXC5;E7ESZ7;O95299;Q8N1B9;C9J6X0;H7C2W5;H7C2X4	A0A087WXC5;E7ESZ7;O95299	12;12;12;5;5;3;3	12;12;12;5;5;3;3	9;9;9;5;5;0;0	NADH dehydrogenase [ubiquinone] 1 alpha subcomplex subunit 10, mitochondrial	NDUFA10				;;	7	12	12	9	11	10	10	9	10	10	11	11	9	11	11	10	10	9	10	10	11	11	9	11	8	7	8	6	7	7	8	8	6	8	31.8	31.8	26.5	40.836	355
A0A087WXF7;A0A0C4DFW2;Q9UK53	A0A087WXF7;A0A0C4DFW2;Q9UK53	2;2;2	2;2;2	2;2;2	Inhibitor of growth protein;Inhibitor of growth protein 1	ING1				;;	3	2	2	2	2	2	2	0	2	2	2	2	1	2	2	2	2	0	2	2	2	2	1	2	2	2	2	0	2	2	2	2	1	2	34.2	34.2	34.2	12.566	111
A0A087WYV3;A0A0D9SEW3;A0A087WXF8;Q9NP64;A0A087WXU5	A0A087WYV3;A0A0D9SEW3;A0A087WXF8;Q9NP64;A0A087WXU5	3;3;3;3;2	3;3;3;3;2	3;3;3;3;2	Nucleolar protein of 40 kDa	ZCCHC17				;;;;	5	3	3	3	1	1	2	2	3	2	1	2	1	2	1	1	2	2	3	2	1	2	1	2	1	1	2	2	3	2	1	2	1	2	22.9	22.9	22.9	20.451	179
A0A087WXI5;P12830;A0A087WX17;A0A087WU43;H3BNC6;H3BVI7;J3QKP1	A0A087WXI5;P12830;A0A087WX17;A0A087WU43;H3BNC6	9;9;6;6;5;4;1	9;9;6;6;5;4;1	9;9;6;6;5;4;1	Cadherin-1;E-Cad/CTF1;E-Cad/CTF2;E-Cad/CTF3	CDH1				;;;;	7	9	9	9	9	9	9	7	9	8	8	9	6	9	9	9	9	7	9	8	8	9	6	9	9	9	9	7	9	8	8	9	6	9	15.2	15.2	15.2	100.03	903
A0A087WXK8;Q9H4H8	A0A087WXK8;Q9H4H8	5;5	5;5	5;5	Protein FAM83D	FAM83D		+	iBAQ Control_iBAQ IFN-B	;	2	5	5	5	2	2	2	3	2	1	3	4	3	5	2	2	2	3	2	1	3	4	3	5	2	2	2	3	2	1	3	4	3	5	9.8	9.8	9.8	67.664	615
A0A087WXL6;Q9H270;B7Z879;A0A0G2JS92;A0A087X2J4	A0A087WXL6;Q9H270;B7Z879	25;25;22;9;4	25;25;22;9;4	25;25;22;9;4	Vacuolar protein sorting-associated protein 11 homolog	VPS11		+	iBAQ Control_iBAQ IFN-B	;;	5	25	25	25	22	20	22	21	21	21	21	19	18	21	22	20	22	21	21	21	21	19	18	21	22	20	22	21	21	21	21	19	18	21	33.4	33.4	33.4	107.81	941
A0A087WXM6;J3QQT2;J3KRX5;A0A0A6YYL6;P18621;J3QLC8;A0A0A0MRF8;J3KRB3;A0A087WWH0;J3QS96;A0A087WY81;J3KSJ0	A0A087WXM6;J3QQT2;J3KRX5;A0A0A6YYL6;P18621;J3QLC8;A0A0A0MRF8;J3KRB3;A0A087WWH0;J3QS96	15;15;15;15;15;13;13;11;11;11;7;3	15;15;15;15;15;13;13;11;11;11;7;3	15;15;15;15;15;13;13;11;11;11;7;3	60S ribosomal protein L17	RPL17;RPL17-C18orf32				;;;;;;;;;	12	15	15	15	15	15	14	10	15	15	13	14	12	14	15	15	14	10	15	15	13	14	12	14	15	15	14	10	15	15	13	14	12	14	63.9	63.9	63.9	19.586	169
A0A087WXN9;Q765P7;H0YBL3;O43312	A0A087WXN9;Q765P7	6;6;1;1	6;6;1;1	6;6;1;1	MTSS1-like protein	MTSS1L				;	4	6	6	6	5	6	4	4	4	4	5	5	4	4	5	6	4	4	4	4	5	5	4	4	5	6	4	4	4	4	5	5	4	4	13.9	13.9	13.9	79.797	746
A0A087WXP3;E9PEE8;P18564	A0A087WXP3;E9PEE8;P18564	1;1;1	1;1;1	1;1;1	Integrin beta;Integrin beta-6	ITGB6				;;	3	1	1	1	1	1	1	0	1	1	1	1	1	0	1	1	1	0	1	1	1	1	1	0	1	1	1	0	1	1	1	1	1	0	2	2	2	75.849	693
A0A087WXS7;O43681;K7ERW9	A0A087WXS7;O43681	12;12;5	12;12;5	12;12;5	ATPase ASNA1	ASNA1				;	3	12	12	12	12	12	12	12	12	12	11	12	11	12	12	12	12	12	12	12	11	12	11	12	12	12	12	12	12	12	11	12	11	12	46.5	46.5	46.5	37.119	331
H7BZQ3;A0A087WXV6;Q96G74	H7BZQ3;A0A087WXV6;Q96G74	2;2;2	2;2;2	2;2;2	OTU domain-containing protein 5	OTUD5	+		iBAQ Control_iBAQ IFN-Y	;;	3	2	2	2	2	1	1	2	2	1	2	1	2	2	2	1	1	2	2	1	2	1	2	2	2	1	1	2	2	1	2	1	2	2	6.5	6.5	6.5	48.893	444
A0A087WXX8	A0A087WXX8	8	1	1		SDHB					1	8	1	1	8	7	6	5	8	8	8	8	6	7	1	0	0	0	1	1	1	1	1	1	1	0	0	0	1	1	1	1	1	1	61	8.1	8.1	14.143	123
A0A087WY03;E5RFV3	A0A087WY03;E5RFV3	4;4	4;4	4;4		SREK1				;	2	4	4	4	4	3	4	4	4	4	4	4	4	4	4	3	4	4	4	4	4	4	4	4	4	3	4	4	4	4	4	4	4	4	48	48	48	10.713	100
A0A087WY55;Q9NP79;Q5TGM0	A0A087WY55;Q9NP79;Q5TGM0	10;10;5	10;10;5	10;10;5	Vacuolar protein sorting-associated protein VTA1 homolog	VTA1				;;	3	10	10	10	10	9	10	8	9	9	9	10	9	9	10	9	10	8	9	9	9	10	9	9	10	9	10	8	9	9	9	10	9	9	43.2	43.2	43.2	31.102	280
A0A087WY61;F5H4J1;F5H6Y5;K4DIE0;F5H763;F5H0Z7;F5H2F3;F5H3L6;F5GZW1;F5H1L0;F8W6T3;F5GWK2;F5H073;F5H068;F5H7R5;F5H4Y4;F5GWA2	A0A087WY61	118;53;43;17;11;10;9;9;8;5;4;2;2;2;1;1;1	1;0;0;1;0;0;0;0;0;0;0;0;0;0;0;0;0	0;0;0;0;0;0;0;0;0;0;0;0;0;0;0;0;0		NUMA1					17	118	1	0	109	107	115	106	112	107	110	110	114	107	1	1	1	1	1	1	1	1	1	1	0	0	0	0	0	0	0	0	0	0	64.2	0.5	0	236.16	2099
A0A087WY71;E9PFW3;Q96CW1;C9JJ47;C9JTK4;C9JGT8;C9JJD3;C9JPV8;H7C4C3	A0A087WY71;E9PFW3;Q96CW1;C9JJ47	20;20;20;12;9;9;8;8;4	20;20;20;12;9;9;8;8;4	20;20;20;12;9;9;8;8;4	AP-2 complex subunit mu	AP2M1				;;;	9	20	20	20	19	20	20	17	18	18	18	18	20	19	19	20	20	17	18	18	18	18	20	19	19	20	20	17	18	18	18	18	20	19	49.8	49.8	49.8	49.526	434
A0A087WY73;Q16378	A0A087WY73;Q16378	1;1	1;1	1;1	Proline-rich protein 4	PRR4				;	2	1	1	1	0	0	1	0	1	1	0	0	0	1	0	0	1	0	1	1	0	0	0	1	0	0	1	0	1	1	0	0	0	1	10.2	10.2	10.2	16.89	147
A0A087WYN0;A0A087WY96;P31641	A0A087WYN0;A0A087WY96;P31641	1;1;1	1;1;1	1;1;1	Transporter;Sodium- and chloride-dependent taurine transporter	SLC6A6				;;	3	1	1	1	1	1	1	1	1	1	1	0	1	1	1	1	1	1	1	1	1	0	1	1	1	1	1	1	1	1	1	0	1	1	2	2	2	52.025	460
A0A087WYD6;X5CMH5;Q03519;E7ENX8;Q9NRK6	A0A087WYD6;X5CMH5;Q03519;E7ENX8	18;18;18;15;1	18;18;18;15;1	2;2;2;2;0	Antigen peptide transporter 2	TAP2	+	+	iBAQ Control_iBAQ IFN-B;iBAQ Control_iBAQ IFN-Y	;;;	5	18	18	2	9	4	5	10	15	17	13	16	13	18	9	4	5	10	15	17	13	16	13	18	1	0	0	1	1	1	1	1	1	2	35.3	35.3	3	77.596	702
A0A087WYE2;Q5T4B2;X6RL83	A0A087WYE2;Q5T4B2;X6RL83	4;4;2	4;4;2	4;4;2	Probable inactive glycosyltransferase 25 family member 3	CERCAM				;;	3	4	4	4	3	2	2	4	4	4	3	1	1	3	3	2	2	4	4	4	3	1	1	3	3	2	2	4	4	4	3	1	1	3	9.3	9.3	9.3	58.984	517
E9PFH7;A0A087WYG2;Q9UPT6	E9PFH7;A0A087WYG2;Q9UPT6	5;5;5	2;2;2	2;2;2	C-Jun-amino-terminal kinase-interacting protein 3	MAPK8IP3				;;	3	5	2	2	5	3	5	4	5	4	5	4	3	5	2	1	2	1	2	1	2	1	0	2	2	1	2	1	2	1	2	1	0	2	3.8	1.9	1.9	146.68	1330
A0A087WYH0;J3KRC8;Q96N06	A0A087WYH0;J3KRC8;Q96N06	2;2;2	2;2;2	2;2;2	Spermatogenesis-associated protein 33	SPATA33				;;	3	2	2	2	2	2	2	1	2	2	2	2	2	2	2	2	2	1	2	2	2	2	2	2	2	2	2	1	2	2	2	2	2	2	22.9	22.9	22.9	12.166	109
A0A087WYL5;Q6UXD5;H3BN26	A0A087WYL5;Q6UXD5	5;4;1	5;4;1	5;4;1	Seizure 6-like protein 2	SEZ6L2				;	3	5	5	5	4	3	3	3	3	3	2	2	4	1	4	3	3	3	3	3	2	2	4	1	4	3	3	3	3	3	2	2	4	1	5.6	5.6	5.6	99.133	923
G3V4A5;A0A087WYL7;O75586	G3V4A5;A0A087WYL7;O75586	5;5;5	5;5;5	5;5;5	Mediator of RNA polymerase II transcription subunit 6	MED6				;;	3	5	5	5	5	5	5	2	4	4	5	4	4	4	5	5	5	2	4	4	5	4	4	4	5	5	5	2	4	4	5	4	4	4	21.3	21.3	21.3	28.723	249
C9JR33;C9J3U7;F8WCF4;C9JZQ0;B5MCS1;A0A0A0MRF5;E7EWX6;A0A087WYM3;Q8IXJ6	C9JR33;C9J3U7;F8WCF4;C9JZQ0;B5MCS1;A0A0A0MRF5;E7EWX6;A0A087WYM3;Q8IXJ6	1;1;1;1;1;1;1;1;1	1;1;1;1;1;1;1;1;1	1;1;1;1;1;1;1;1;1	NAD-dependent protein deacetylase sirtuin-2	SIRT2				;;;;;;;;	9	1	1	1	1	0	1	0	0	1	0	1	0	1	1	0	1	0	0	1	0	1	0	1	1	0	1	0	0	1	0	1	0	1	16.4	16.4	16.4	8.2183	73
A0A087WYN9;Q7Z478	A0A087WYN9;Q7Z478	33;33	33;33	32;32	ATP-dependent RNA helicase DHX29	DHX29				;	2	33	33	32	32	28	29	28	29	29	28	30	28	31	32	28	29	28	29	29	28	30	28	31	31	27	28	27	28	28	27	29	27	30	28.8	28.8	28	155.29	1370
H0YE28;A0A087WYP2;Q8IZQ5;H3BV83	H0YE28;A0A087WYP2;Q8IZQ5;H3BV83	2;2;2;1	2;2;2;1	2;2;2;1	Selenoprotein H	C11orf31;SELH	+		iBAQ Control_iBAQ IFN-Y	;;;	4	2	2	2	2	2	1	0	2	1	1	2	1	1	2	2	1	0	2	1	1	2	1	1	2	2	1	0	2	1	1	2	1	1	23.4	23.4	23.4	10.331	94
A0A087WYR0;P09132;A0A087WWU9;D6RBG4	A0A087WYR0;P09132;A0A087WWU9	6;6;3;1	6;6;3;1	6;6;3;1	Signal recognition particle 19 kDa protein	SRP19				;;	4	6	6	6	6	5	5	2	5	6	5	6	5	5	6	5	5	2	5	6	5	6	5	5	6	5	5	2	5	6	5	6	5	5	48.3	48.3	48.3	13.654	120
A0A087WYR3	A0A087WYR3	16	1	1		TPD52L2					1	16	1	1	12	15	15	11	15	15	15	15	16	14	0	0	0	0	0	0	0	0	1	0	0	0	0	0	0	0	0	0	1	0	62.6	4.5	4.5	23.764	222
A0A087WYV2;A6NCM1	A0A087WYV2;A6NCM1	1;1	1;1	1;1	IQ and AAA domain-containing protein 1-like	IQCA1L				;	2	1	1	1	0	0	1	1	0	0	0	1	0	0	0	0	1	1	0	0	0	1	0	0	0	0	1	1	0	0	0	1	0	0	1.5	1.5	1.5	95.06	818
A0A087WYV5;X6R3P0;O94813	A0A087WYV5;X6R3P0;O94813	3;3;3	3;3;3	3;3;3	Slit homolog 2 protein;Slit homolog 2 protein N-product;Slit homolog 2 protein C-product	SLIT2				;;	3	3	3	3	2	1	2	1	2	2	2	2	0	1	2	1	2	1	2	2	2	2	0	1	2	1	2	1	2	2	2	2	0	1	3.1	3.1	3.1	159.98	1439
A0A087WYX9;P05997	A0A087WYX9;P05997	2;2	2;2	2;2	Collagen alpha-2(V) chain	COL5A2				;	2	2	2	2	2	0	1	2	2	2	1	2	2	2	2	0	1	2	2	2	1	2	2	2	2	0	1	2	2	2	1	2	2	2	3	3	3	106.98	1112
A0A087WZ13;E9PAU2;Q8IY67;K7EKR9;K7EQG2	A0A087WZ13;E9PAU2;Q8IY67	27;27;19;6;4	27;27;19;6;4	27;27;19;6;4	Ribonucleoprotein PTB-binding 1	RAVER1				;;	5	27	27	27	25	27	27	25	27	26	27	26	26	25	25	27	27	25	27	26	27	26	26	25	25	27	27	25	27	26	27	26	26	25	61.7	61.7	61.7	77.843	739
A0A087X072;A0A087WZ30;O94761;V9GZ64;V9GYA3	A0A087X072;A0A087WZ30;O94761;V9GZ64	4;4;4;2;1	4;4;4;2;1	4;4;4;2;1	ATP-dependent DNA helicase Q4	RECQL4				;;;	5	4	4	4	4	3	4	3	4	4	4	4	4	4	4	3	4	3	4	4	4	4	4	4	4	3	4	3	4	4	4	4	4	4	8	8	8	94.623	851
A0A087WZ65;A0A087WY90;H0Y951;A0A087WVC2;H0YAH5;A0A087WTE8;A0A087WWI5;A0A087WX55;H0Y931	A0A087WZ65	21;6;5;5;4;4;3;2;1	1;0;0;0;1;0;0;0;0	0;0;0;0;0;0;0;0;0		ANK3					9	21	1	0	20	20	21	20	21	19	20	19	19	20	1	1	1	1	1	1	1	1	0	1	0	0	0	0	0	0	0	0	0	0	31	3.4	0	108.6	973
A0A087WZG4;Q6ZSZ5;M0QZS0	A0A087WZG4;Q6ZSZ5;M0QZS0	3;3;2	3;3;2	3;3;2	Rho guanine nucleotide exchange factor 18	ARHGEF18				;;	3	3	3	3	3	3	2	3	2	3	3	2	1	2	3	3	2	3	2	3	3	2	1	2	3	3	2	3	2	3	3	2	1	2	4.5	4.5	4.5	126.1	1122
A0A087WZL0;Q86UU1	A0A087WZL0;Q86UU1	3;3	3;3	3;3	Pleckstrin homology-like domain family B member 1	PHLDB1				;	2	3	3	3	3	2	2	2	3	2	2	2	2	2	3	2	2	2	3	2	2	2	2	2	3	2	2	2	3	2	2	2	2	2	6.1	6.1	6.1	73.104	641
D6RHI9;A0A087WZM2;O00584;D6REQ6;H0YAE9;J3QQ64;A0A087WWI1	D6RHI9;A0A087WZM2;O00584;D6REQ6;H0YAE9	5;5;5;4;3;1;1	5;5;5;4;3;1;1	5;5;5;4;3;1;1	Ribonuclease T2	RNASET2				;;;;	7	5	5	5	3	3	4	3	4	5	4	5	3	4	3	3	4	3	4	5	4	5	3	4	3	3	4	3	4	5	4	5	3	4	24.5	24.5	24.5	29.114	253
A0A087WZN1;O43837;A0A087X2E5;A0A0D9SG66	A0A087WZN1;O43837;A0A087X2E5	14;14;12;4	14;14;12;4	14;14;12;4	Isocitrate dehydrogenase [NAD] subunit, mitochondrial;Isocitrate dehydrogenase [NAD] subunit beta, mitochondrial	IDH3B				;;	4	14	14	14	14	14	13	12	13	12	12	14	12	12	14	14	13	12	13	12	12	14	12	12	14	14	13	12	13	12	12	14	12	12	45.2	45.2	45.2	42.41	387
A0A087WZQ7;Q9H115	A0A087WZQ7;Q9H115	9;9	6;6	6;6	Beta-soluble NSF attachment protein	NAPB				;	2	9	6	6	7	6	8	4	8	7	7	8	8	8	4	3	5	1	5	4	4	5	5	5	4	3	5	1	5	4	4	5	5	5	38.7	27.5	27.5	33.917	302
A0A087WZT0;M0QZ22;Q5PRF9;M0R0X3;M0QY61;M0QXV2	A0A087WZT0;M0QZ22;Q5PRF9;M0R0X3	16;16;16;8;7;1	16;16;16;8;7;1	16;16;16;8;7;1	Protein Smaug homolog 2	SAMD4B				;;;	6	16	16	16	15	16	15	11	15	13	12	15	12	14	15	16	15	11	15	13	12	15	12	14	15	16	15	11	15	13	12	15	12	14	38.3	38.3	38.3	72.413	663
A0A087WZT2;Q6UX53	A0A087WZT2;Q6UX53	3;3	3;3	3;3	Methyltransferase-like protein 7B	METTL7B				;	2	3	3	3	1	0	2	0	0	0	1	0	1	1	1	0	2	0	0	0	1	0	1	1	1	0	2	0	0	0	1	0	1	1	13	13	13	31.288	276
A0A087WZV9;A0A096LPB8;A0A096LPB2;A0A096LP01	A0A087WZV9	6;1;1;1	1;1;1;1	1;1;1;1	D-tyrosyl-tRNA(Tyr) deacylase	DTD1					4	6	1	1	6	5	6	3	4	6	5	4	6	6	1	1	1	1	1	1	1	1	1	1	1	1	1	1	1	1	1	1	1	1	27.8	3.6	3.6	25.353	223
A0A087WZX0;Q86UU0	A0A087WZX0;Q86UU0	18;18	18;18	18;18	B-cell CLL/lymphoma 9-like protein	BCL9L				;	2	18	18	18	12	13	15	15	13	13	12	15	12	13	12	13	15	15	13	13	12	15	12	13	12	13	15	15	13	13	12	15	12	13	18.7	18.7	18.7	153.09	1462
J3KPF9;A0A087X011;E9PES4;Q9Y496;H7C2F6;C9J9X2	J3KPF9;A0A087X011;E9PES4;Q9Y496	13;13;13;13;6;3	12;12;12;12;6;3	12;12;12;12;6;3	Kinesin-like protein;Kinesin-like protein KIF3A	KIF3A				;;;	6	13	12	12	10	11	10	13	11	12	13	10	12	10	9	10	9	12	10	11	12	9	11	9	9	10	9	12	10	11	12	9	11	9	23.2	21.7	21.7	80.354	702
A0A087X020;Q9Y3A5;F8WE72	A0A087X020;Q9Y3A5	21;21;5	21;21;5	21;21;5	Ribosome maturation protein SBDS	SBDS				;	3	21	21	21	16	17	19	17	20	21	20	20	18	19	16	17	19	17	20	21	20	20	18	19	16	17	19	17	20	21	20	20	18	19	60.4	60.4	60.4	28.864	250
A0A087X043;O43424	A0A087X043;O43424	1;1	1;1	1;1	Glutamate receptor ionotropic, delta-2	GRID2				;	2	1	1	1	0	1	1	1	1	0	0	1	1	1	0	1	1	1	1	0	0	1	1	1	0	1	1	1	1	0	0	1	1	1	1.4	1.4	1.4	104.15	926
A0A087X0D5;P09668;E9PKT6	A0A087X0D5;P09668;E9PKT6	3;3;2	3;3;2	3;3;2	Pro-cathepsin H;Cathepsin H mini chain;Cathepsin H;Cathepsin H heavy chain;Cathepsin H light chain	CTSH				;;	3	3	3	3	3	2	2	2	3	2	2	3	3	2	3	2	2	2	3	2	2	3	3	2	3	2	2	2	3	2	2	3	3	2	10.5	10.5	10.5	36.269	323
A0A0B4J1R0;J3QT06;A0A087X0G4;Q14406	A0A0B4J1R0;J3QT06;A0A087X0G4;Q14406	1;1;1;1	1;1;1;1	1;1;1;1	Chorionic somatomammotropin hormone-like 1	CSHL1				;;;	4	1	1	1	0	1	0	0	0	0	0	0	0	0	0	1	0	0	0	0	0	0	0	0	0	1	0	0	0	0	0	0	0	0	7.5	7.5	7.5	18.235	160
A0A087X0M4;Q9BWU0;A0A087WWF4;H7C256	A0A087X0M4;Q9BWU0	25;24;8;3	25;24;8;3	25;24;8;3	Kanadaptin	SLC4A1AP				;	4	25	25	25	23	24	22	21	22	23	20	22	21	24	23	24	22	21	22	23	20	22	21	24	23	24	22	21	22	23	20	22	21	24	44.5	44.5	44.5	82.89	742
H0YKH1;A0A087X0P4;H0YLF5;A0A0A0MTI0;P40424;H0YLD4;H0YLT4;F8WA05;H0YLB0;H0YLM3;P40425	H0YKH1;A0A087X0P4;H0YLF5;A0A0A0MTI0;P40424;H0YLD4;H0YLT4;F8WA05;H0YLB0;H0YLM3	4;4;4;4;4;3;3;3;3;2;1	4;4;4;4;4;3;3;3;3;2;1	3;3;3;3;3;2;2;3;2;2;1	Pre-B-cell leukemia transcription factor 1	PBX1				;;;;;;;;;	11	4	4	3	3	3	4	3	2	3	3	3	3	3	3	3	4	3	2	3	3	3	3	3	2	2	3	2	2	2	2	2	2	2	42.1	42.1	36.5	17.635	159
A0A087X0Q1;Q7Z739;A0A024R7W5;A0A087WY31;A0A087X0C3;S4R373	A0A087X0Q1;Q7Z739;A0A024R7W5;A0A087WY31	18;18;17;17;1;1	11;11;10;10;1;1	10;10;9;9;1;1	YTH domain-containing family protein 3	YTHDF3				;;;	6	18	11	10	15	16	15	16	15	16	16	16	13	15	8	10	9	10	9	10	9	10	8	9	7	9	8	9	8	9	8	9	7	8	36.9	25.6	24.4	63.674	583
A0A087X0Q9;Q9BVL4	A0A087X0Q9;Q9BVL4	6;6	6;6	6;6	Selenoprotein O	SELO				;	2	6	6	6	6	5	5	5	5	5	6	4	4	6	6	5	5	5	5	5	6	4	4	6	6	5	5	5	5	5	6	4	4	6	13.9	13.9	13.9	73.338	668
F5H6S1;F8W8R6;A0A087X0R0;O15550;H0Y6I7;H0Y5J3;F5H5V6;A0A087WUN6;H0Y6V5	F5H6S1;F8W8R6;A0A087X0R0;O15550;H0Y6I7;H0Y5J3;F5H5V6	8;8;8;8;6;6;6;2;1	8;8;8;8;6;6;6;2;1	4;4;4;4;2;2;3;2;1	Lysine-specific demethylase 6A	KDM6A		+	iBAQ Control_iBAQ IFN-B	;;;;;;	9	8	8	4	4	5	5	4	5	6	4	5	4	6	4	5	5	4	5	6	4	5	4	6	2	3	3	1	3	3	1	3	2	3	7.1	7.1	4.4	147.01	1332
A0A087X0R6;Q9UMY4	A0A087X0R6;Q9UMY4	12;12	10;10	10;10	Sorting nexin-12	SNX12				;	2	12	10	10	10	10	11	7	11	10	10	10	10	11	9	9	10	6	9	9	9	9	9	10	9	9	10	6	9	9	9	9	9	10	73.3	69.2	69.2	19.825	172
A0A087X0V5;P29728;F8W1C5;F8VPI5	A0A087X0V5;P29728	27;27;9;1	27;27;9;1	27;27;9;1	2-5-oligoadenylate synthase 2	OAS2	+	+	iBAQ Control_iBAQ IFN-B;iBAQ Control_iBAQ IFN-Y	;	4	27	27	27	5	3	6	3	27	26	26	17	19	22	5	3	6	3	27	26	26	17	19	22	5	3	6	3	27	26	26	17	19	22	40.2	40.2	40.2	83.234	726
A0A087X0W7;Q86TX2;G3V4F2;A0A087WT95;P49753	A0A087X0W7;Q86TX2;G3V4F2;A0A087WT95;P49753	9;9;8;8;8	9;9;8;8;8	9;9;8;8;8	Acyl-coenzyme A thioesterase 1;Acyl-coenzyme A thioesterase 2, mitochondrial	ACOT2;ACOT1				;;;;	5	9	9	9	9	8	6	6	6	6	4	5	4	4	9	8	6	6	6	6	4	5	4	4	9	8	6	6	6	6	4	5	4	4	26.6	26.6	26.6	46.292	421
A0A087X106;CON__Q14533;Q14533;CON__O43790;O43790;CON__Q6NT21;CON__P78385;P78385;A6NCN2;CON__P78386;P78386;F5GYI5;CON__Q9NSB4;Q9NSB4	A0A087X106;CON__Q14533;Q14533;CON__O43790;O43790;CON__Q6NT21;CON__P78385;P78385;A6NCN2;CON__P78386;P78386	17;17;17;16;16;14;14;14;10;9;9;8;2;2	16;16;16;15;15;13;13;13;10;8;8;8;2;2	8;8;8;7;7;5;5;5;5;2;2;2;0;0	Keratin, type II cuticular Hb1;Keratin, type II cuticular Hb6;Keratin, type II cuticular Hb3;Putative keratin-87 protein;Keratin, type II cuticular Hb5	KRT81;KRT86;KRT83;KRT87P;KRT85				;;;;;;;;;;	14	17	16	8	15	16	17	13	16	17	16	17	16	16	14	15	16	12	15	16	15	16	15	15	8	8	8	8	8	8	8	8	8	8	29.3	27.9	17.8	53.116	484
A0A0G2JN29;A0A087X117;Q15155;A0A0G2JP90;A0A087WW46;H3BUC9;I3L0Q6;H3BTW1;H3BPS9	A0A0G2JN29;A0A087X117;Q15155;A0A0G2JP90;A0A087WW46	34;34;34;30;30;5;2;2;2	1;1;1;1;1;1;0;0;0	1;1;1;1;1;1;0;0;0	Nodal modulator 1	NOMO1				;;;;	9	34	1	1	32	31	30	27	32	32	32	28	29	28	1	1	1	1	1	1	1	1	1	1	1	1	1	1	1	1	1	1	1	1	36.5	1.3	1.3	139.54	1267
D3VVH9;A0A087X1A8;G3V3R7;F5H211;P54252;G3V328;C9JQV6;G3V4U9;A0A087WXY4;A0A0A0MS38;G3V2G1;G3V3T6;E9PJN5;G3V2G2;G3V526;G3V4F5;G3V4F4;G3V5H3;S4R399;G3V3T0;G3V3A6;D3VVP3;D6R9I5;G3V4B1;G3V390;G3V3S5	D3VVH9;A0A087X1A8;G3V3R7;F5H211;P54252;G3V328;C9JQV6;G3V4U9;A0A087WXY4;A0A0A0MS38;G3V2G1;G3V3T6;E9PJN5;G3V2G2;G3V526	10;10;10;10;10;9;9;8;8;8;7;7;6;5;5;4;4;4;4;3;2;2;2;2;2;2	10;10;10;10;10;9;9;8;8;8;7;7;6;5;5;4;4;4;4;3;2;2;2;2;2;2	10;10;10;10;10;9;9;8;8;8;7;7;6;5;5;4;4;4;4;3;2;2;2;2;2;2	Ataxin-3	ATXN3	+	+	iBAQ Control_iBAQ IFN-B;iBAQ Control_iBAQ IFN-Y	;;;;;;;;;;;;;;	26	10	10	10	9	9	9	9	9	7	8	7	8	6	9	9	9	9	9	7	8	7	8	6	9	9	9	9	9	7	8	7	8	6	35.9	35.9	35.9	34.793	301
A0A087X1B1;Q9Y6K9;A0A087X0G7;A0A087WUW6;C9JN51;A0A087WV30;C9J2V2;C9JH59;C9JCG6	A0A087X1B1;Q9Y6K9;A0A087X0G7;A0A087WUW6;C9JN51	10;10;9;9;5;4;3;2;1	10;10;9;9;5;4;3;2;1	10;10;9;9;5;4;3;2;1	NF-kappa-B essential modulator	IKBKG		+	iBAQ Control_iBAQ IFN-B	;;;;	9	10	10	10	9	8	9	7	5	7	6	6	8	8	9	8	9	7	5	7	6	6	8	8	9	8	9	7	5	7	6	6	8	8	33.5	33.5	33.5	48.069	418
A0A087X1E4;P53365;E9PRV8;E9PPY7	A0A087X1E4;P53365	16;16;7;4	16;16;7;4	16;16;7;4	Arfaptin-2	ARFIP2				;	4	16	16	16	13	13	14	12	13	14	14	13	14	14	13	13	14	12	13	14	14	13	14	14	13	13	14	12	13	14	14	13	14	14	49.5	49.5	49.5	41.595	374
A0A087X1I8;Q7Z3E5;C9J535;C9JW07;H7BZA2;H7C3U7;H7BZY2	A0A087X1I8;Q7Z3E5	11;11;3;3;3;3;3	11;11;3;3;3;3;3	11;11;3;3;3;3;3	LisH domain-containing protein ARMC9	ARMC9				;	7	11	11	11	8	9	9	10	9	8	10	7	8	10	8	9	9	10	9	8	10	7	8	10	8	9	9	10	9	8	10	7	8	10	18.1	18.1	18.1	91.818	818
A0A087X1K9;O75608;E5RGR0;B4DP64;E5RJ48;E5RI35	A0A087X1K9;O75608;E5RGR0;B4DP64	6;6;5;4;2;1	6;6;5;4;2;1	6;6;5;4;2;1	Acyl-protein thioesterase 1	LYPLA1				;;;	6	6	6	6	6	6	6	4	5	6	5	6	5	5	6	6	6	4	5	6	5	6	5	5	6	6	6	4	5	6	5	6	5	5	54.2	54.2	54.2	17.981	166
A0A087X1U6;A0A075B730	A0A087X1U6;A0A075B730	134;132	126;124	10;10		EPPK1				;	2	134	126	10	126	122	120	125	123	120	122	121	127	123	118	114	112	117	115	112	114	113	120	115	10	10	10	10	10	9	9	7	10	8	66.6	59.3	3.4	555.65	5088
A0A087X1W2;E9PMW9;E9PMZ2	A0A087X1W2	16;6;2	1;0;0	1;0;0		PRMT1					3	16	1	1	15	15	15	15	15	16	15	15	13	15	1	1	0	0	0	1	1	0	0	0	1	1	0	0	0	1	1	0	0	0	67.4	10.9	10.9	32.693	285
A0A0G2JQX1;A0A0G2JPW5;A0A0G2JSA7;A0A087X1Z1;Q96RT8;A0A0G2JQK7;A0A0G2JR45;A0A0G2JRG1;A0A0G2JQI0;A0A0G2JQK2;A0A087WVL9;A0A087X006	A0A0G2JQX1;A0A0G2JPW5;A0A0G2JSA7;A0A087X1Z1;Q96RT8	5;5;5;5;5;1;1;1;1;1;1;1	5;5;5;5;5;1;1;1;1;1;1;1	5;5;5;5;5;1;1;1;1;1;1;1	Gamma-tubulin complex component 5	TUBGCP5				;;;;	12	5	5	5	3	1	5	4	5	4	2	4	4	5	3	1	5	4	5	4	2	4	4	5	3	1	5	4	5	4	2	4	4	5	6.5	6.5	6.5	118.65	1024
A0A087X1Z3;Q9UL46;H0YM70;H0YKU2;H0YLG1;H0YLD2	A0A087X1Z3;Q9UL46;H0YM70	20;20;18;5;2;2	20;20;18;5;2;2	20;20;18;5;2;2	Proteasome activator complex subunit 2	PSME2				;;	6	20	20	20	19	18	19	17	19	20	20	20	19	20	19	18	19	17	19	20	20	20	19	20	19	18	19	17	19	20	20	20	19	20	76.4	76.4	76.4	29.126	254
A0A087X208;O00468	A0A087X208;O00468	5;5	5;5	5;5	Agrin;Agrin N-terminal 110 kDa subunit;Agrin C-terminal 110 kDa subunit;Agrin C-terminal 90 kDa fragment;Agrin C-terminal 22 kDa fragment	AGRN				;	2	5	5	5	4	2	3	2	5	4	4	4	5	2	4	2	3	2	5	4	4	4	5	2	4	2	3	2	5	4	4	4	5	2	2.8	2.8	2.8	202.29	1930
A0A087X211;Q8TCG1;F8WAX6;F8WF26	A0A087X211;Q8TCG1	21;21;3;2	21;21;3;2	21;21;3;2	Protein CIP2A	KIAA1524				;	4	21	21	21	15	18	15	16	17	17	16	18	14	17	15	18	15	16	17	17	16	18	14	17	15	18	15	16	17	17	16	18	14	17	25.9	25.9	25.9	102.28	906
A0A087X256;Q2M389;F8VYH7;F8W1W1;F8VQX3;R4GMM5	A0A087X256;Q2M389	36;36;6;3;1;1	36;36;6;3;1;1	36;36;6;3;1;1	WASH complex subunit 7	KIAA1033				;	6	36	36	36	31	26	31	30	29	30	32	30	28	27	31	26	31	30	29	30	32	30	28	27	31	26	31	30	29	30	32	30	28	27	33.9	33.9	33.9	136.5	1174
A0A087X279;P09913	A0A087X279;P09913	18;18	18;18	18;18	Interferon-induced protein with tetratricopeptide repeats 2	IFIT2	+	+	iBAQ Control_iBAQ IFN-B;iBAQ Control_iBAQ IFN-Y	;	2	18	18	18	3	3	4	2	18	17	17	9	6	7	3	3	4	2	18	17	17	9	6	7	3	3	4	2	18	17	17	9	6	7	40	40	40	55.984	483
E9PDU5;A0A087X295;Q9NNW5;E9PBK6;C9K020;Q6PKC6;C9JFP6;V9GYU1;V9GZ65	E9PDU5;A0A087X295;Q9NNW5	13;13;13;5;3;3;2;2;1	13;13;13;5;3;3;2;2;1	13;13;13;5;3;3;2;2;1	WD repeat-containing protein 6	WDR6				;;	9	13	13	13	12	12	12	11	12	13	12	12	12	12	12	12	12	11	12	13	12	12	12	12	12	12	12	11	12	13	12	12	12	12	18	18	18	116.17	1070
A0A087X2B2;E9PMH5;Q13490;E9PIW1;Q13489;E9PQZ9;E9PI77;H0YDY3	A0A087X2B2;E9PMH5;Q13490;E9PIW1;Q13489	4;4;4;3;2;1;1;1	4;4;4;3;2;1;1;1	4;4;4;3;2;1;1;1	Baculoviral IAP repeat-containing protein 2;Baculoviral IAP repeat-containing protein 3	BIRC2;BIRC3				;;;;	8	4	4	4	4	4	4	4	4	2	3	3	2	4	4	4	4	4	4	2	3	3	2	4	4	4	4	4	4	2	3	3	2	4	7.5	7.5	7.5	60.423	534
A0A087X2D5;Q9BRJ2;A0A0G2JMS5;A0A087WU62	A0A087X2D5;Q9BRJ2;A0A0G2JMS5;A0A087WU62	13;13;10;10	13;13;10;10	13;13;10;10	39S ribosomal protein L45, mitochondrial	MRPL45				;;;	4	13	13	13	10	10	12	4	13	11	12	13	10	11	10	10	12	4	13	11	12	13	10	11	10	10	12	4	13	11	12	13	10	11	50.7	50.7	50.7	35.29	306
A0A087X2D8;H0YBE9;H0YBS5;H0Y981	A0A087X2D8	38;4;3;1	1;0;0;0	1;0;0;0		SPAG9					4	38	1	1	35	31	36	35	31	33	36	33	34	31	1	1	1	1	1	1	1	1	1	1	1	1	1	1	1	1	1	1	1	1	41.5	1.4	1.4	145.17	1312
A0A087X2H1;Q9ULT8;H0YJP0;G3V4V5;H0YJD4;A0A087WVU6;H0YJV8	A0A087X2H1;Q9ULT8;H0YJP0	60;60;38;23;22;4;1	60;60;38;23;22;4;1	60;60;38;23;22;4;1	E3 ubiquitin-protein ligase HECTD1	HECTD1				;;	7	60	60	60	49	41	37	44	40	52	48	41	49	44	49	41	37	44	40	52	48	41	49	44	49	41	37	44	40	52	48	41	49	44	30.9	30.9	30.9	289.63	2614
A0A087X2I1;P62333;H0YJC0;H0YJS8;H0YJX2;H0YJE9;H0YJT1	A0A087X2I1;P62333;H0YJC0	22;22;12;10;4;1;1	22;22;12;10;4;1;1	22;22;12;10;4;1;1	26S protease regulatory subunit 10B	PSMC6				;;	7	22	22	22	21	21	21	22	21	21	21	21	22	22	21	21	21	22	21	21	21	21	22	22	21	21	21	22	21	21	21	21	22	22	63.5	63.5	63.5	45.796	403
A0A088AWN2;Q8TBZ3;H0YKE8;H0YNU0	A0A088AWN2;Q8TBZ3	7;7;3;1	7;7;3;1	7;7;3;1	WD repeat-containing protein 20	WDR20				;	4	7	7	7	4	5	7	7	6	7	7	6	7	7	4	5	7	7	6	7	7	6	7	7	4	5	7	7	6	7	7	6	7	7	14.7	14.7	14.7	67.475	612
A0A088AWN3;A0A0A0MSY4;Q9BZ29;Q6ZSL5;A0A0A0MT38;A0A0D9SFH5;Q5JUD3;H7BZ79;H0Y3S1	A0A088AWN3;A0A0A0MSY4;Q9BZ29;Q6ZSL5;A0A0A0MT38	10;10;10;9;8;3;1;1;1	10;10;10;9;8;3;1;1;1	10;10;10;9;8;3;1;1;1	Dedicator of cytokinesis protein 9	DOCK9				;;;;	9	10	10	10	7	7	6	5	7	4	6	6	8	5	7	7	6	5	7	4	6	6	8	5	7	7	6	5	7	4	6	6	8	5	7.4	7.4	7.4	237.91	2081
A0A096LP10;A0A087WT15	A0A096LP10	4;1	4;1	1;1		ALG13					2	4	4	1	4	4	4	2	4	4	4	4	4	4	4	4	4	2	4	4	4	4	4	4	1	1	1	0	1	1	1	1	1	1	20.4	20.4	4.3	17.801	162
A0A096LP22;Q86Y79;A0A096LP34;C9J7Z1;A0A096LPA3	A0A096LP22;Q86Y79;A0A096LP34;C9J7Z1;A0A096LPA3	6;6;5;5;4	6;6;5;5;4	6;6;5;5;4	Probable peptidyl-tRNA hydrolase	PTRH1				;;;;	5	6	6	6	5	5	3	2	6	5	3	4	2	4	5	5	3	2	6	5	3	4	2	4	5	5	3	2	6	5	3	4	2	4	47.1	47.1	47.1	18.43	172
A0A096LP25;Q6ZSR9;A0A096LNZ0;A0A096LP60	A0A096LP25;Q6ZSR9;A0A096LNZ0	10;8;6;1	9;8;5;0	9;8;5;0	Uncharacterized protein FLJ45252	AAK1				;;	4	10	9	9	9	7	7	9	9	9	10	9	9	7	8	6	6	8	8	8	9	8	8	6	8	6	6	8	8	8	9	8	8	6	33.3	30.7	30.7	54.448	511
A0A096LP75;C4AMC7;Q6VEQ5;A0A096LNU2;A0A096LP26;A8K0Z3;Q9NQA3;A8MWX3	A0A096LP75;C4AMC7;Q6VEQ5;A0A096LNU2;A0A096LP26;A8K0Z3;Q9NQA3	10;10;10;9;9;7;5;3	10;10;10;9;9;7;5;3	10;10;10;9;9;7;5;3	Putative WAS protein family homolog 3;WAS protein family homolog 2;WAS protein family homolog 1;WAS protein family homolog 6	WASH3P;WASH2P;WASH1;WASH6P				;;;;;;	8	10	10	10	8	9	10	10	9	9	9	10	9	9	8	9	10	10	9	9	9	10	9	9	8	9	10	10	9	9	9	10	9	9	25.2	25.2	25.2	50.073	464
A0A0A0MR88;A0A096LPC5;Q9Y4E1;J3KP36;Q5SRD0;B1AP61;A0A0A0MT65;Q5T1D7	A0A0A0MR88;A0A096LPC5;Q9Y4E1;J3KP36	36;36;35;33;9;5;5;2	8;8;8;8;4;0;0;0	8;8;8;8;4;0;0;0	WASH complex subunit FAM21C	FAM21C				;;;	8	36	8	8	32	31	32	29	31	31	31	33	28	32	7	6	7	5	7	6	6	6	7	7	7	6	7	5	7	6	6	6	7	7	44	11.8	11.8	147.05	1341
A0A096LPI6;A0A0B4J2D5;P30042;A0A096LNH5;H7C1F6;H7C2G3;A0A0B4J2H4;A0A096LP73;F2Z2Q0;A0A096LP12;A0A096LNJ1	A0A096LPI6;A0A0B4J2D5;P30042;A0A096LNH5;H7C1F6;H7C2G3;A0A0B4J2H4	16;12;12;11;10;9;9;5;5;5;3	12;12;12;11;10;9;9;5;5;5;3	12;12;12;11;10;9;9;5;5;5;3	ES1 protein homolog, mitochondrial	C21orf33				;;;;;;	11	16	12	12	13	12	13	11	15	15	14	13	10	13	10	9	9	8	11	11	10	9	7	9	10	9	9	8	11	11	10	9	7	9	72.8	56.6	56.6	30.376	279
A0A0A0MQR1;Q9Y4K4	A0A0A0MQR1;Q9Y4K4	3;3	3;3	3;3	Mitogen-activated protein kinase kinase kinase kinase;Mitogen-activated protein kinase kinase kinase kinase 5	MAP4K5				;	2	3	3	3	3	2	3	2	2	2	3	3	2	2	3	2	3	2	2	2	3	3	2	2	3	2	3	2	2	2	3	3	2	2	4.3	4.3	4.3	95.023	846
F5H0Q6;A0A0A0MQS2;Q8N2M8;K7EM61;K7EKC9	F5H0Q6;A0A0A0MQS2;Q8N2M8;K7EM61	4;4;3;2;1	4;4;3;2;1	4;4;3;2;1	CLK4-associating serine/arginine rich protein	CLASRP				;;;	5	4	4	4	4	4	4	4	4	4	3	4	4	4	4	4	4	4	4	4	3	4	4	4	4	4	4	4	4	4	3	4	4	4	8.4	8.4	8.4	74.824	655
U3KQC1;A0A0A0MQU0;Q9BV38;K7EIR0;K7EML4;A0A087X237;K7EKX5;U3KQK3	U3KQC1;A0A0A0MQU0;Q9BV38;K7EIR0	11;11;11;8;3;2;2;1	11;11;11;8;3;2;2;1	11;11;11;8;3;2;2;1	WD repeat-containing protein 18	WDR18				;;;	8	11	11	11	10	10	10	10	10	10	9	11	9	9	10	10	10	10	10	10	9	11	9	9	10	10	10	10	10	10	9	11	9	9	36.5	36.5	36.5	43.237	394
A0A0A0MQU4;Q96I15;H7C3V9;H7C277;H7C1N7;H7C1S7;C9JNL5	A0A0A0MQU4;Q96I15;H7C3V9;H7C277	5;5;4;3;2;2;2	5;5;4;3;2;2;2	5;5;4;3;2;2;2	Selenocysteine lyase	SCLY				;;;	7	5	5	5	5	5	5	2	3	4	3	2	3	3	5	5	5	2	3	4	3	2	3	3	5	5	5	2	3	4	3	2	3	3	18.5	18.5	18.5	48.793	453
C9JP00;A0A0A0MQX8;Q9NR56;Q86VM6;C9J4T8;C9JCX1;H7C4Y1	C9JP00;A0A0A0MQX8;Q9NR56;Q86VM6	10;10;10;7;3;2;2	10;10;10;7;3;2;2	4;4;4;2;0;0;0	Muscleblind-like protein 1	MBNL1				;;;	7	10	10	4	8	9	8	7	8	9	8	10	8	8	8	9	8	7	8	9	8	10	8	8	4	4	4	3	3	3	4	4	4	3	36.8	36.8	17	37.898	348
F2Z357;A0A0A0MQY8;J3KPC5;X6R8W7;P47736;A0A1B0GV05;Q684P5	F2Z357;A0A0A0MQY8;J3KPC5;X6R8W7;P47736	4;4;4;4;4;1;1	4;4;4;4;4;1;1	4;4;4;4;4;1;1	Rap1 GTPase-activating protein 1	RAP1GAP				;;;;	7	4	4	4	2	1	1	4	3	3	4	3	1	2	2	1	1	4	3	3	4	3	1	2	2	1	1	4	3	3	4	3	1	2	8.1	8.1	8.1	66.98	602
A0A0A0MR02;P45880;Q5JSD1;A2A3S1	A0A0A0MR02;P45880;Q5JSD1	13;13;8;4	13;13;8;4	5;5;0;0	Voltage-dependent anion-selective channel protein 2	VDAC2				;;	4	13	13	5	11	10	12	11	12	12	11	13	10	13	11	10	12	11	12	12	11	13	10	13	4	4	4	4	4	4	4	5	3	5	62.4	62.4	30.5	30.348	282
A0A0A0MR09;P43378	A0A0A0MR09;P43378	12;12	12;12	12;12	Protein-tyrosine-phosphatase;Tyrosine-protein phosphatase non-receptor type 9	PTPN9				;	2	12	12	12	9	9	7	7	10	10	9	6	6	10	9	9	7	7	10	10	9	6	6	10	9	9	7	7	10	10	9	6	6	10	25.6	25.6	25.6	66.953	583
A0A0A0MR19;O75486;B4E1H0;A0A1B0GTZ3	A0A0A0MR19;O75486;B4E1H0;A0A1B0GTZ3	2;2;1;1	2;2;1;1	2;2;1;1	Transcription initiation protein SPT3 homolog	SUPT3H				;;;	4	2	2	2	2	2	2	1	2	1	1	1	1	2	2	2	2	1	2	1	1	1	1	2	2	2	2	1	2	1	1	1	1	2	8.5	8.5	8.5	32.496	284
A0A0A0MR39;A0A0A0MQW0;Q9P2K5;A0A087WUT0;H0YN19;A0A0C4DGV1;H0YKS1;A0A087WWC8	A0A0A0MR39;A0A0A0MQW0;Q9P2K5;A0A087WUT0	22;21;21;17;10;9;6;4	22;21;21;17;10;9;6;4	22;21;21;17;10;9;6;4	Myelin expression factor 2	MYEF2				;;;	8	22	22	22	22	21	22	22	21	22	22	18	20	22	22	21	22	22	21	22	22	18	20	22	22	21	22	22	21	22	22	18	20	22	40.7	40.7	40.7	64.149	600
A0A0A0MR59;A0A0C4DG68	A0A0A0MR59;A0A0C4DG68	14;13	1;1	1;1		PUM2				;	2	14	1	1	12	13	11	12	11	14	12	13	11	12	1	1	1	1	1	1	1	1	1	1	1	1	1	1	1	1	1	1	1	1	18.9	1.6	1.6	99.645	929
A0A0A0MR66;P98175	A0A0A0MR66;P98175	30;29	30;29	28;27	RNA-binding protein 10	RBM10				;	2	30	30	28	27	28	24	27	25	24	26	29	27	25	27	28	24	27	25	24	26	29	27	25	25	26	23	26	23	24	25	28	26	24	40.4	40.4	38.5	110.36	995
A0A0A0MRB5;Q8WXG6;C9J6B0;F8W8U2;A0A0U1RR25;C9JM97;C9JLZ9;C9K0L0	A0A0A0MRB5;Q8WXG6	17;15;3;3;2;1;1;1	17;15;3;3;2;1;1;1	17;15;3;3;2;1;1;1	MAP kinase-activating death domain protein	MADD				;	8	17	17	17	16	16	13	15	15	16	14	14	11	13	16	16	13	15	15	16	14	14	11	13	16	16	13	15	15	16	14	14	11	13	15	15	15	176.55	1588
G3V5X4;A0A0A0MRE3;Q8WXH0;A0A0C4DGK3;G3V3D4;G3V4T3	G3V5X4;A0A0A0MRE3;Q8WXH0	11;11;11;3;2;2	11;11;11;3;2;2	11;11;11;3;2;2	Nesprin-2	SYNE2				;;	6	11	11	11	5	6	4	7	6	7	6	8	6	6	5	6	4	7	6	7	6	8	6	6	5	6	4	7	6	7	6	8	6	6	1.9	1.9	1.9	787.71	6818
H0YBF7;A0A0A0MRE5;Q9ULH1;H0YBM4	H0YBF7;A0A0A0MRE5;Q9ULH1	4;4;4;1	3;3;3;1	3;3;3;1	Arf-GAP with SH3 domain, ANK repeat and PH domain-containing protein 1	ASAP1				;;	4	4	3	3	3	4	3	2	4	4	3	2	3	4	2	3	2	1	3	3	2	1	2	3	2	3	2	1	3	3	2	1	2	3	5.7	4.6	4.6	105.13	950
A0A0A0MRE6;O94967;E9PKZ6;E9PR96	A0A0A0MRE6;O94967	5;5;1;1	5;5;1;1	5;5;1;1	WD repeat-containing protein 47	WDR47				;	4	5	5	5	4	4	4	4	4	5	4	5	4	4	4	4	4	4	4	5	4	5	4	4	4	4	4	4	4	5	4	5	4	4	5.3	5.3	5.3	98.701	893
A0A0A0MRF6;Q99996;H7BYL6	A0A0A0MRF6;Q99996;H7BYL6	14;14;7	14;14;7	3;3;3	A-kinase anchor protein 9	AKAP9				;;	3	14	14	3	11	12	7	10	7	8	5	11	9	8	11	12	7	10	7	8	5	11	9	8	0	2	0	2	0	0	0	2	2	1	4.4	4.4	0.9	453.49	3910
A0A0A0MRF9;P16885;H3BQV5	A0A0A0MRF9;P16885	7;7;1	6;6;1	6;6;1	Phosphoinositide phospholipase C;1-phosphatidylinositol 4,5-bisphosphate phosphodiesterase gamma-2	PLCG2				;	3	7	6	6	7	5	5	7	6	6	6	6	4	5	6	4	4	6	5	5	5	5	3	4	6	4	4	6	5	5	5	5	3	4	6.5	5.9	5.9	146.06	1252
A0A0A0MRG2;E9PG40;P05067;H7C2L2	A0A0A0MRG2;E9PG40;P05067	11;11;11;3	11;11;11;3	3;3;3;0	Amyloid beta A4 protein;N-APP;Soluble APP-alpha;Soluble APP-beta;C99;Beta-amyloid protein 42;Beta-amyloid protein 40;C83;P3(42);P3(40);C80;Gamma-secretase C-terminal fragment 59;Gamma-secretase C-terminal fragment 57;Gamma-secretase C-terminal fragment 50;C31	APP				;;	4	11	11	3	9	8	7	7	8	8	7	10	8	9	9	8	7	7	8	8	7	10	8	9	3	1	2	2	2	2	2	3	3	2	23.5	23.5	7.6	75.109	660
A0A0A0MRI1;Q8IXQ4;A0A087WW86	A0A0A0MRI1;Q8IXQ4	5;5;1	5;5;1	5;5;1	GPALPP motifs-containing protein 1	GPALPP1				;	3	5	5	5	3	3	4	2	3	3	2	2	2	3	3	3	4	2	3	3	2	2	2	3	3	3	4	2	3	3	2	2	2	3	12.7	12.7	12.7	37.971	338
A0A0A0MRI2;Q9UNH7;G3V5X9;H0YJF8;G3V4Z5;G3V5U2;G3V2U1;Q86XE0	A0A0A0MRI2;Q9UNH7;G3V5X9	22;22;11;4;4;2;2;2	21;21;10;3;3;2;1;2	21;21;10;3;3;2;1;2	Sorting nexin-6;Sorting nexin-6, N-terminally processed	SNX6				;;	8	22	21	21	20	17	18	17	21	17	16	16	17	17	19	16	17	16	20	16	15	16	16	16	19	16	17	16	20	16	15	16	16	16	46.9	46.9	46.9	47.804	418
A0A0A0MRJ6;H7BY58;P22061;F6S8N6;F8WDT3;F8WAV5;F8WAX2;C9J0F2;H7C4X2	A0A0A0MRJ6;H7BY58;P22061;F6S8N6	15;15;15;14;4;4;4;2;1	15;15;15;14;4;4;4;2;1	15;15;15;14;4;4;4;2;1	Protein-L-isoaspartate O-methyltransferase;Protein-L-isoaspartate(D-aspartate) O-methyltransferase	PCMT1				;;;	9	15	15	15	15	15	15	14	14	15	15	15	15	15	15	15	15	14	14	15	15	15	15	15	15	15	15	14	14	15	15	15	15	15	52.6	52.6	52.6	30.315	285
A0A0A0MRK6;Q13505;A0A0C4DFQ1;H0Y6Y5	A0A0A0MRK6;Q13505;A0A0C4DFQ1	11;11;7;1	11;11;7;1	11;11;7;1	Metaxin-1	MTX1				;;	4	11	11	11	9	9	11	5	9	10	10	10	11	11	9	9	11	5	9	10	10	10	11	11	9	9	11	5	9	10	10	10	11	11	25.3	25.3	25.3	51.462	466
A0A0A0MRM8;E7EW20;Q9UM54;A0A0D9SGC1;Q5JVM0	A0A0A0MRM8;E7EW20;Q9UM54;A0A0D9SGC1	62;60;60;59;6	62;60;60;59;6	62;60;60;59;6	Unconventional myosin-VI	MYO6				;;;	5	62	62	62	56	59	57	55	56	56	57	58	55	55	56	59	57	55	56	56	57	58	55	55	56	59	57	55	56	56	57	58	55	55	53.7	53.7	53.7	145.01	1253
A0A0A0MRM9;Q14978;S4R349;S4R3C2;S4R402;S4R341	A0A0A0MRM9;Q14978	26;24;7;3;2;2	26;24;7;3;2;2	26;24;7;3;2;2	Nucleolar and coiled-body phosphoprotein 1	NOLC1				;	6	26	26	26	24	25	26	23	24	24	25	25	22	24	24	25	26	23	24	24	25	25	22	24	24	25	26	23	24	24	25	25	22	24	32.6	32.6	32.6	74.543	708
A0A0A0MRP6;B7ZLQ5;P28370	A0A0A0MRP6;B7ZLQ5;P28370	17;17;17	2;2;2	2;2;2	Probable global transcription activator SNF2L1	SMARCA1				;;	3	17	2	2	15	14	15	15	15	14	13	14	14	14	0	0	0	2	0	0	0	0	0	1	0	0	0	2	0	0	0	0	0	1	13.2	2.1	2.1	122.86	1058
A0A0A0MRR7;P09234	A0A0A0MRR7;P09234	4;4	4;4	3;3	U1 small nuclear ribonucleoprotein C	SNRPC				;	2	4	4	3	3	3	4	3	3	4	3	3	3	3	3	3	4	3	3	4	3	3	3	3	2	2	3	2	2	3	2	2	2	2	21.7	21.7	21.7	19.687	180
A0A0A0MRS4;Q9NVV0;H7C3B3;H7C4C1	A0A0A0MRS4;Q9NVV0;H7C3B3	3;3;2;1	3;3;2;1	3;3;2;1	Trimeric intracellular cation channel type B	TMEM38B				;;	4	3	3	3	1	1	1	2	2	0	1	1	1	1	1	1	1	2	2	0	1	1	1	1	1	1	1	2	2	0	1	1	1	1	19.8	19.8	19.8	26.45	237
B6VEX4;A0A0A0MRT6;Q8IZP0	B6VEX4;A0A0A0MRT6;Q8IZP0	11;11;11	11;11;11	7;7;7	Abl interactor 1	ABI1				;;	3	11	11	7	11	11	10	11	11	11	11	11	11	11	11	11	10	11	11	11	11	11	11	11	7	7	7	7	7	7	7	7	7	7	36.1	36.1	27.2	43.294	393
A0A0A0MRV0;Q9P2E9;A0A087WVV2;F8W7S5;A0A087WU26;A2A2S5;V9GY78;REV__Q9P2M7	A0A0A0MRV0;Q9P2E9;A0A087WVV2;F8W7S5	48;48;43;38;18;5;2;1	48;48;43;38;18;5;2;1	47;47;42;37;18;5;2;1	Ribosome-binding protein 1	RRBP1				;;;	8	48	48	47	47	42	43	46	43	47	43	44	44	45	47	42	43	46	43	47	43	44	44	45	46	41	42	45	42	46	42	43	43	44	39	39	38.4	152.45	1410
A0A0A0MRX2;Q96HY6	A0A0A0MRX2;Q96HY6	3;3	3;3	3;3	DDRGK domain-containing protein 1	DDRGK1		+	iBAQ Control_iBAQ IFN-B	;	2	3	3	3	3	3	3	3	3	3	2	3	3	2	3	3	3	3	3	3	2	3	3	2	3	3	3	3	3	3	2	3	3	2	15.4	15.4	15.4	33.939	298
A0A1B0GW37;U3KQE8;A0A1B0GWJ4;A0A0A0MRX8;A0A1B0GU97;A0A1B0GWI9;Q5VW27;Q5VW30;Q5VW26;O00712;A0A1B0GTC1;A0A1B0GVN4;A0A1B0GWB8	A0A1B0GW37;U3KQE8;A0A1B0GWJ4;A0A0A0MRX8;A0A1B0GU97;A0A1B0GWI9;Q5VW27;Q5VW30;Q5VW26;O00712;A0A1B0GTC1;A0A1B0GVN4	4;4;4;4;4;4;4;4;4;4;2;2;1	1;1;1;1;1;1;1;1;1;1;1;1;1	1;1;1;1;1;1;1;1;1;1;1;1;1	Nuclear factor 1;Nuclear factor 1 B-type	NFIB				;;;;;;;;;;;	13	4	1	1	4	4	3	2	3	3	3	4	4	4	1	1	1	1	1	1	1	1	1	1	1	1	1	1	1	1	1	1	1	1	10.2	2.7	2.7	46.404	411
A0A0A0MRY0;Q8WUA7;B0QYI1	A0A0A0MRY0;Q8WUA7;B0QYI1	3;3;2	3;3;2	2;2;1	TBC1 domain family member 22A	TBC1D22A				;;	3	3	3	2	3	2	3	3	3	3	2	3	3	3	3	2	3	3	3	3	2	3	3	3	2	1	2	2	2	2	1	2	2	2	6.2	6.2	4.5	55.804	487
A0A0A0MRZ4;Q15025;E7EMV7;E7EW15;H0YC17;E7EWG2;E7EW68	A0A0A0MRZ4;Q15025;E7EMV7;E7EW15	8;8;7;5;2;1;1	8;8;7;5;2;1;1	8;8;7;5;2;1;1	TNFAIP3-interacting protein 1	TNIP1				;;;	7	8	8	8	5	6	7	6	6	6	6	6	5	8	5	6	7	6	6	6	6	6	5	8	5	6	7	6	6	6	6	6	5	8	17.6	17.6	17.6	70.074	619
A0A0A0MS18;C9JYJ0;O15315	A0A0A0MS18;C9JYJ0;O15315	1;1;1	1;1;1	1;1;1	DNA repair protein RAD51 homolog 2	RAD51B				;;	3	1	1	1	1	1	1	1	1	1	1	1	1	1	1	1	1	1	1	1	1	1	1	1	1	1	1	1	1	1	1	1	1	1	4.3	4.3	4.3	31.028	279
A0A0A0MS41;A0A1P0AYU5;Q9BWM7;S4R3N9	A0A0A0MS41;A0A1P0AYU5;Q9BWM7;S4R3N9	2;2;2;1	1;1;1;1	1;1;1;1	Sideroflexin;Sideroflexin-3	SFXN3				;;;	4	2	1	1	2	2	2	2	2	2	2	2	2	2	1	1	1	1	1	1	1	1	1	1	1	1	1	1	1	1	1	1	1	1	8.7	2.8	2.8	35.503	321
A0A0A0MS45;J3KNI1;Q9H9E3;H3BMV9;J3KRB5;H3BSD2;E9PRT5;J3QLW1;H3BQB2	A0A0A0MS45;J3KNI1;Q9H9E3	26;26;26;7;6;4;3;2;2	26;26;26;7;6;4;3;2;2	26;26;26;7;6;4;3;2;2	Conserved oligomeric Golgi complex subunit 4	COG4				;;	9	26	26	26	21	24	26	24	25	23	24	25	23	25	21	24	26	24	25	23	24	25	23	25	21	24	26	24	25	23	24	25	23	25	40.6	40.6	40.6	87.183	768
A0A0A0MS51;A0A0A0MT01;P06396;CON__Q3SX14;Q5T0I1;A0A0U1RQL8;REV__H0YJM7;REV__Q6TDU7;REV__F8W8F9	A0A0A0MS51;A0A0A0MT01;P06396;CON__Q3SX14	30;29;29;17;4;4;1;1;1	30;29;29;17;4;4;1;1;1	25;24;24;13;0;0;1;1;1	Gelsolin	GSN				;;;	9	30	30	25	29	24	28	27	28	28	27	30	26	29	29	24	28	27	28	28	27	30	26	29	24	20	24	22	24	24	23	25	21	24	47.6	47.6	37.7	82.525	748
A0A0A0MS52;A0A0A0MT11;Q13555;Q5SWX3;Q8WU40;H0Y6G2;H7BXS4;E9PBE8;E7EQE4;D6RHX9;D6RFJ0;E7ERS6;E7ETC9;H7C394	A0A0A0MS52;A0A0A0MT11;Q13555;Q5SWX3;Q8WU40;H0Y6G2	13;13;13;12;11;10;5;2;2;1;1;1;1;1	9;9;9;8;8;8;1;0;0;0;0;0;0;1	7;7;7;6;6;6;0;0;0;0;0;0;0;0	Calcium/calmodulin-dependent protein kinase type II subunit gamma	CAMK2G				;;;;;	14	13	9	7	13	13	12	9	12	12	12	12	13	12	9	9	8	5	8	8	8	8	9	8	7	7	6	3	6	6	6	6	7	6	36.7	28	23.4	60.201	539
A0A0A0MS59;A0A0C4DFX4;Q6ZRS2;A0A087X0E3	A0A0A0MS59;A0A0C4DFX4;Q6ZRS2;A0A087X0E3	6;6;6;4	5;5;5;3	5;5;5;3	Helicase SRCAP	SRCAP				;;;	4	6	5	5	6	5	6	6	5	6	6	6	6	6	5	4	5	5	4	5	5	5	5	5	5	4	5	5	4	5	5	5	5	5	2.1	1.8	1.8	315.61	2971
A0A0A0MSB4;Q6ZN50;Q969R2	A0A0A0MSB4;Q6ZN50;Q969R2	4;4;4	2;2;2	2;2;2	Oxysterol-binding protein;Oxysterol-binding protein 2	OSBP2				;;	3	4	2	2	1	3	3	1	3	3	2	2	1	3	0	1	1	0	1	1	1	0	0	1	0	1	1	0	1	1	1	0	0	1	8.2	3.9	3.9	72.218	636
A0A0A0MSB8;Q9UPT5;B4DJ07;A0A0A0MRE1;B5MCY9;K7ERQ5;C9JME6;C9JKC2	A0A0A0MSB8;Q9UPT5;B4DJ07;A0A0A0MRE1	25;25;23;22;6;6;5;3	25;25;23;22;6;6;5;3	25;25;23;22;6;6;5;3	Exocyst complex component 7	EXOC7				;;;	8	25	25	25	24	21	25	23	22	25	22	23	21	24	24	21	25	23	22	25	22	23	21	24	24	21	25	23	22	25	22	23	21	24	44.9	44.9	44.9	78.808	693
A0A0A0MSE2;Q16836;E9PF18	A0A0A0MSE2;Q16836;E9PF18	13;13;12	13;13;12	13;13;12	Hydroxyacyl-coenzyme A dehydrogenase, mitochondrial	HADH				;;	3	13	13	13	10	11	11	10	12	11	9	12	9	13	10	11	11	10	12	11	9	12	9	13	10	11	11	10	12	11	9	12	9	13	54.4	54.4	54.4	42.123	390
H7C5Z6;A0A0A0MSF4;A0A0A0MSF2;Q96Q07	H7C5Z6;A0A0A0MSF4;A0A0A0MSF2;Q96Q07	2;2;2;2	2;2;2;2	2;2;2;2	BTB/POZ domain-containing protein 9	BTBD9				;;;	4	2	2	2	1	1	1	1	1	2	1	2	1	1	1	1	1	1	1	2	1	2	1	1	1	1	1	1	1	2	1	2	1	1	6.3	6.3	6.3	36.36	318
A0A0A0MSF9;Q8N954	A0A0A0MSF9;Q8N954	2;2	2;2	2;2	G patch domain-containing protein 11	GPATCH11				;	2	2	2	2	2	2	2	0	2	2	2	2	2	2	2	2	2	0	2	2	2	2	2	2	2	2	2	0	2	2	2	2	2	2	8.1	8.1	8.1	33.277	285
J3KNW4;A0A0A0MSG2;Q14192	J3KNW4;A0A0A0MSG2;Q14192	10;10;10	10;10;10	10;10;10	Four and a half LIM domains protein 2	FHL2				;;	3	10	10	10	3	3	10	5	8	7	9	9	7	3	3	3	10	5	8	7	9	9	7	3	3	3	10	5	8	7	9	9	7	3	30.6	30.6	30.6	44.205	389
A0A0A0MSI8;O00471;F8W9B8;G3V4Z7	A0A0A0MSI8;O00471;F8W9B8	20;20;17;1	20;20;17;1	20;20;17;1	Exocyst complex component 5	EXOC5				;;	4	20	20	20	18	16	19	18	19	18	18	19	15	20	18	16	19	18	19	18	18	19	15	20	18	16	19	18	19	18	18	19	15	20	37.6	37.6	37.6	82.118	711
A0A0A0MSK2;P0DJ07	A0A0A0MSK2;P0DJ07	1;1	1;1	1;1	Protein PET100 homolog, mitochondrial	PET100				;	2	1	1	1	1	1	1	1	1	1	1	1	1	1	1	1	1	1	1	1	1	1	1	1	1	1	1	1	1	1	1	1	1	1	22.7	22.7	22.7	5.5534	44
A0A0A0MSK5;Q5JTV8;H0YD16;H0YDU3;H0Y4R4	A0A0A0MSK5;Q5JTV8;H0YD16	8;8;4;3;2	8;8;4;3;2	1;1;1;1;0	Torsin-1A-interacting protein 1	TOR1AIP1		+	iBAQ Control_iBAQ IFN-B	;;	5	8	8	1	8	6	6	7	3	5	3	7	6	5	8	6	6	7	3	5	3	7	6	5	1	1	0	1	0	0	0	1	1	1	25.5	25.5	3	52.406	462
A0A0A0MSM0;Q5TBM3	A0A0A0MSM0	48;8	1;0	1;0		HSPH1					2	48	1	1	47	48	46	45	47	46	47	47	47	45	1	1	1	0	1	1	1	1	1	0	1	1	1	0	1	1	1	1	1	0	63	0.9	0.9	88.841	782
E7EUA2;A6NHU9;A0A0A0MSQ6;Q9UPX8;H7C1X5;H7BZV1;E7EX50;H0Y7S5;B7ZKU9	E7EUA2;A6NHU9;A0A0A0MSQ6;Q9UPX8;H7C1X5	7;7;7;7;6;1;1;1;1	7;7;7;7;6;1;1;1;1	7;7;7;7;6;1;1;1;1	SH3 and multiple ankyrin repeat domains protein 2	SHANK2				;;;;	9	7	7	7	7	6	7	7	7	7	7	6	7	6	7	6	7	7	7	7	7	6	7	6	7	6	7	7	7	7	7	6	7	6	9.9	9.9	9.9	134.8	1253
A0A0A0MSS8;P42330;S4R3Z2;S4R3D5;P17516	A0A0A0MSS8;P42330;S4R3Z2	14;14;13;5;5	7;7;6;1;0	7;7;6;1;0	Aldo-keto reductase family 1 member C3	AKR1C3				;;	5	14	7	7	13	12	14	10	12	12	11	13	10	11	7	6	7	3	6	6	4	7	4	5	7	6	7	3	6	6	4	7	4	5	58.8	39.3	39.3	36.867	323
A0A0G2JKZ1;A2AB90;A0A0G2JH37;A0A0A0MSV9;O15533;Q6P1N7;C9JA35;A0A0A0MT98	A0A0G2JKZ1;A2AB90;A0A0G2JH37;A0A0A0MSV9;O15533;Q6P1N7;C9JA35;A0A0A0MT98	6;6;6;6;6;3;3;3	6;6;6;6;6;3;3;3	6;6;6;6;6;3;3;3	Tapasin	TAPBP	+	+	iBAQ Control_iBAQ IFN-B;iBAQ Control_iBAQ IFN-Y	;;;;;;;	8	6	6	6	3	1	3	3	5	5	4	6	3	5	3	1	3	3	5	5	4	6	3	5	3	1	3	3	5	5	4	6	3	5	18.3	18.3	18.3	47.606	448
A0A0G2JNZ7;A0A0A0MSX3;Q08345;A0A0G2JI85;H0Y9F4;H0Y717;A2ABL2;A0A0G2JIZ7;E7EQ30;E7EPH4;A0A0G2JIA2;E7EPN2;E7EUP7;A2ABM8;A0A140T972;E7ERI6;E7ETI3;H0YAH6;D6RGW5;E7EVT1;E7ES06;E7ETX3;E7EUD5;E7EVW6;E7ERN0;A0A0G2JHK4;E7ESR9;A2ABL0;Q16832	A0A0G2JNZ7;A0A0A0MSX3;Q08345;A0A0G2JI85;H0Y9F4	14;14;14;10;7;4;4;4;4;4;3;3;3;3;3;2;2;2;1;1;1;1;1;1;1;1;1;1;1	14;14;14;10;7;4;4;4;4;4;3;3;3;3;3;2;2;2;1;1;1;1;1;1;1;1;1;1;1	14;14;14;10;7;4;4;4;4;4;3;3;3;3;3;2;2;2;1;1;1;1;1;1;1;1;1;1;1	Epithelial discoidin domain-containing receptor 1	DDR1				;;;;	29	14	14	14	12	8	9	10	10	9	9	12	11	9	12	8	9	10	10	9	9	12	11	9	12	8	9	10	10	9	9	12	11	9	20.6	20.6	20.6	85.467	767
A0A0A0MT23;P27448;A0A0A0MQR8;A0A0A0MSZ1;J3KNR0;A0A0A0MST9;H0YIY6;B4DIB3;A0A087X0I6;Q9P0L2;H0YKP9;A2SY06;H0YNV4;H0YKJ3;K7EK17;K7EKG8;Q96L34	A0A0A0MT23;P27448;A0A0A0MQR8;A0A0A0MSZ1;J3KNR0;A0A0A0MST9;H0YIY6	17;17;16;16;16;15;11;6;6;6;5;5;3;2;1;1;1	11;11;10;11;11;10;8;2;2;2;4;4;0;1;0;0;0	11;11;10;11;11;10;8;2;2;2;4;4;0;1;0;0;0	MAP/microtubule affinity-regulating kinase 3	MARK3				;;;;;;	17	17	11	11	16	15	15	14	15	16	14	16	14	16	10	9	9	9	9	10	9	10	10	10	10	9	9	9	9	10	9	10	10	10	30.9	22.6	22.6	84.428	753
A0A0A0MT32;P38571;Q5T073	A0A0A0MT32;P38571;Q5T073	3;3;2	3;3;2	3;3;2	Lysosomal acid lipase/cholesteryl ester hydrolase	LIPA				;;	3	3	3	3	3	3	3	2	3	3	3	3	3	3	3	3	3	2	3	3	3	3	3	3	3	3	3	2	3	3	3	3	3	3	14.5	14.5	14.5	32.57	283
A0A0A0MT33;Q9UPN6	A0A0A0MT33;Q9UPN6	22;22	22;22	19;19	Protein SCAF8	SCAF8				;	2	22	22	19	20	20	21	20	21	21	19	20	20	20	20	20	21	20	21	21	19	20	20	20	17	17	18	17	18	18	16	17	17	17	23.1	23.1	21.2	148.86	1349
A0A0A0MT35;Q8TBF2	A0A0A0MT35;Q8TBF2	1;1	1;1	1;1	Prostamide/prostaglandin F synthase	FAM213B				;	2	1	1	1	1	1	1	1	1	1	1	1	1	1	1	1	1	1	1	1	1	1	1	1	1	1	1	1	1	1	1	1	1	1	3.3	3.3	3.3	26.41	246
A0A0A0MT60;Q5T1M5;X6RKW4	A0A0A0MT60;Q5T1M5	38;38;9	38;38;9	38;38;9	Peptidyl-prolyl cis-trans isomerase;FK506-binding protein 15	FKBP15				;	3	38	38	38	37	36	37	35	37	37	36	34	35	37	37	36	37	35	37	37	36	34	35	37	37	36	37	35	37	37	36	34	35	37	41.6	41.6	41.6	136.27	1244
A0A0A0MT61;G5E979;H7BYM2;Q8WYN0	A0A0A0MT61;G5E979;H7BYM2;Q8WYN0	1;1;1;1	1;1;1;1	1;1;1;1	Cysteine protease ATG4A	ATG4A				;;;	4	1	1	1	0	1	1	1	1	1	0	1	1	0	0	1	1	1	1	1	0	1	1	0	0	1	1	1	1	1	0	1	1	0	11.9	11.9	11.9	22.765	202
C9JUH3;A0A0A0MT72;Q9BSQ5;E9PEC4	C9JUH3;A0A0A0MT72;Q9BSQ5	5;5;4;2	5;5;4;2	5;5;4;2	Cerebral cavernous malformations 2 protein	CCM2				;;	4	5	5	5	5	4	4	4	3	4	4	4	3	3	5	4	4	4	3	4	4	4	3	3	5	4	4	4	3	4	4	4	3	3	18.7	18.7	18.7	38.818	347
E9PRW3;E9PID3;D3DQZ6;A0A0A0MT77;Q6P3W2	E9PRW3;E9PID3;D3DQZ6;A0A0A0MT77;Q6P3W2	1;1;1;1;1	1;1;1;1;1	1;1;1;1;1	DnaJ homolog subfamily C member 24	DNAJC24;ZCSL3				;;;;	5	1	1	1	0	0	0	1	0	0	0	0	0	0	0	0	0	1	0	0	0	0	0	0	0	0	0	1	0	0	0	0	0	0	20.9	20.9	20.9	4.8807	43
A0A0A0MT83;P26440;H0YLC3;H7C4G6;H0YN10;H0YKV0;A0A087WVD3	A0A0A0MT83;P26440;H0YLC3;H7C4G6	10;10;6;6;4;3;2	10;10;6;6;4;3;2	10;10;6;6;4;3;2	Isovaleryl-CoA dehydrogenase, mitochondrial	IVD		+	iBAQ Control_iBAQ IFN-B	;;;	7	10	10	10	8	8	6	9	8	6	6	10	6	7	8	8	6	9	8	6	6	10	6	7	8	8	6	9	8	6	6	10	6	7	27.9	27.9	27.9	46.65	426
A0A0A0MTB8;Q8NI36	A0A0A0MTB8;Q8NI36	27;27	27;27	27;27	WD repeat-containing protein 36	WDR36	+		iBAQ Control_iBAQ IFN-Y	;	2	27	27	27	23	24	24	24	27	25	26	27	25	27	23	24	24	24	27	25	26	27	25	27	23	24	24	24	27	25	26	27	25	27	38.8	38.8	38.8	99.365	895
A0A0A0MTR7;A0A0A0MTC1;Q63HN8	A0A0A0MTR7;A0A0A0MTC1;Q63HN8	34;34;33	33;33;32	33;33;32	E3 ubiquitin-protein ligase RNF213	RNF213				;;	3	34	33	33	7	9	9	11	14	23	22	30	30	25	7	8	8	11	13	22	21	29	29	24	7	8	8	11	13	22	21	29	29	24	7.9	7.8	7.8	591.4	5207
E9PH62;A0A0A0MTC5;Q9NUL3;A0A0A0MTC4;A0A0A0MTD1;F8VPI7;E7EPX0;E7EVJ4;A0A0A0MTC6;G5EA18;E5RJN7;E7EVI1;E5RJ67;H0YBY0;E5RFK1;E5RGQ5;E5RGT3	E9PH62;A0A0A0MTC5;Q9NUL3;A0A0A0MTC4;A0A0A0MTD1;F8VPI7;E7EPX0;E7EVJ4;A0A0A0MTC6;G5EA18;E5RJN7;E7EVI1	15;15;15;14;14;14;14;14;13;12;12;10;4;4;2;1;1	13;13;13;12;12;12;12;12;11;10;10;8;4;4;2;1;1	13;13;13;12;12;12;12;12;11;10;10;8;4;4;2;1;1	Double-stranded RNA-binding protein Staufen homolog 2	STAU2	+	+	iBAQ Control_iBAQ IFN-B;iBAQ Control_iBAQ IFN-Y	;;;;;;;;;;;	17	15	13	13	15	14	14	14	14	13	12	12	14	11	13	12	12	12	12	11	10	10	12	9	13	12	12	12	12	11	10	10	12	9	33.6	30.9	30.9	58.97	538
A0A0A0MTL4;A0A0A0MTE8;Q8IVL1;E9PNV5;H0YI04	A0A0A0MTL4;A0A0A0MTE8;Q8IVL1	11;11;11;4;1	11;11;11;4;1	9;9;9;4;0	Neuron navigator 2	NAV2				;;	5	11	11	9	10	4	8	9	9	7	9	6	5	6	10	4	8	9	9	7	9	6	5	6	9	4	6	7	8	6	8	6	5	5	7	7	6.3	261.86	2433
B7ZL25;A0A140TA45;A0A140TA40;A0A0A0MTG1;B4E0K6;A0A140T8Y0;A0A0G2JIA5;A0A140TA36;A0A140TA35;A0A0G2JL52;Q5ST30;B7ZCJ6;A2ABL6	B7ZL25;A0A140TA45;A0A140TA40;A0A0A0MTG1;B4E0K6;A0A140T8Y0;A0A0G2JIA5;A0A140TA36;A0A140TA35;A0A0G2JL52;Q5ST30;B7ZCJ6	6;6;6;6;6;6;6;6;6;6;6;3;2	6;6;6;6;6;6;6;6;6;6;6;3;2	6;6;6;6;6;6;6;6;6;6;6;3;2	Valine--tRNA ligase, mitochondrial	VARS2				;;;;;;;;;;;	13	6	6	6	4	4	2	2	3	5	2	5	3	2	4	4	2	2	3	5	2	5	3	2	4	4	2	2	3	5	2	5	3	2	7.2	7.2	7.2	118.37	1061
A0A0A0MTG2;O14576	A0A0A0MTG2;O14576	2;2	1;1	1;1	Cytoplasmic dynein 1 intermediate chain 1	DYNC1I1				;	2	2	1	1	2	1	2	2	2	2	2	1	0	2	1	0	1	1	1	1	1	1	0	1	1	0	1	1	1	1	1	1	0	1	10.1	6.2	6.2	60.822	544
A0A0A0MTH3;Q13418;A0A087WWY6;E9PQ52;A0A087WW45	A0A0A0MTH3;Q13418	16;16;2;1;1	16;16;2;1;1	16;16;2;1;1	Integrin-linked protein kinase	ILK				;	5	16	16	16	16	16	16	15	16	14	15	15	13	16	16	16	16	15	16	14	15	15	13	16	16	16	16	15	16	14	15	15	13	16	33.7	33.7	33.7	54.611	483
A0A0A0MTH9;O14981	A0A0A0MTH9;O14981	28;28	28;28	28;28	TATA-binding protein-associated factor 172	BTAF1				;	2	28	28	28	26	22	26	25	26	26	27	22	26	22	26	22	26	25	26	26	27	22	26	22	26	22	26	25	26	26	27	22	26	22	19.7	19.7	19.7	206.93	1849
A0A0A0MTI6;Q9NYP7	A0A0A0MTI6;Q9NYP7	2;2	2;2	2;2	Elongation of very long chain fatty acids protein;Elongation of very long chain fatty acids protein 5	ELOVL5				;	2	2	2	2	2	1	2	1	2	1	1	1	0	2	2	1	2	1	2	1	1	1	0	2	2	1	2	1	2	1	1	1	0	2	8.4	8.4	8.4	30.742	262
A0A0R4J2G3;A0A0A0MTJ9;Q6PIU2;H7C046;F8WE33	A0A0R4J2G3;A0A0A0MTJ9;Q6PIU2;H7C046	6;6;6;4;1	6;6;6;4;1	6;6;6;4;1	Neutral cholesterol ester hydrolase 1	NCEH1				;;;	5	6	6	6	6	5	5	5	5	4	3	4	4	3	6	5	5	5	5	4	3	4	4	3	6	5	5	5	5	4	3	4	4	3	16.4	16.4	16.4	49.062	440
H0YBP2;H0YEE5;A0A1B0GUV5;H0YAR8;Q5JRY3;H0YBC8;Q5JRY5;A0A0A0MTL7;Q5VVR7;C6ZRJ7;B7WNT5;C6ZRJ6;C6ZRK5;A0A0D9SGH8;E2GH26;P36402;Q9UJU2;Q9HCS4;Q9NQB0	H0YBP2;H0YEE5;A0A1B0GUV5;H0YAR8;Q5JRY3;H0YBC8;Q5JRY5;A0A0A0MTL7;Q5VVR7;C6ZRJ7;B7WNT5;C6ZRJ6;C6ZRK5;A0A0D9SGH8;E2GH26;P36402;Q9UJU2;Q9HCS4;Q9NQB0	1;1;1;1;1;1;1;1;1;1;1;1;1;1;1;1;1;1;1	1;1;1;1;1;1;1;1;1;1;1;1;1;1;1;1;1;1;1	1;1;1;1;1;1;1;1;1;1;1;1;1;1;1;1;1;1;1	Transcription factor 7;Lymphoid enhancer-binding factor 1;Transcription factor 7-like 1;Transcription factor 7-like 2	TCF7;TCF7L2;LEF1;TCF7L1				;;;;;;;;;;;;;;;;;;	19	1	1	1	1	1	0	1	1	1	1	1	1	1	1	1	0	1	1	1	1	1	1	1	1	1	0	1	1	1	1	1	1	1	10.5	10.5	10.5	12.639	105
A0A0A0MTN0;Q13617;Q5T2B5;Q5T2B7	A0A0A0MTN0;Q13617;Q5T2B5	36;36;33;4	36;36;33;4	36;36;33;4	Cullin-2	CUL2	+		iBAQ Control_iBAQ IFN-Y	;;	4	36	36	36	35	30	35	35	36	36	35	35	29	35	35	30	35	35	36	36	35	35	29	35	35	30	35	35	36	36	35	35	29	35	55	55	55	88.505	758
H0Y5V0;A0A0A0MTN7;Q99665	H0Y5V0;A0A0A0MTN7;Q99665	1;1;1	1;1;1	1;1;1	Interleukin-12 receptor subunit beta-2	IL12RB2				;;	3	1	1	1	1	1	1	1	1	1	1	1	1	1	1	1	1	1	1	1	1	1	1	1	1	1	1	1	1	1	1	1	1	1	3.9	3.9	3.9	26.734	229
A0A0A0MTQ5;G3V556;P56378	A0A0A0MTQ5;G3V556;P56378	2;2;2	2;2;2	2;2;2	6.8 kDa mitochondrial proteolipid	C14orf2;MP68				;;	3	2	2	2	2	2	2	2	2	2	2	2	2	2	2	2	2	2	2	2	2	2	2	2	2	2	2	2	2	2	2	2	2	2	24.7	24.7	24.7	9.1078	77
A0A0A0MTS2;P06744;K7EQ48;A0A0J9YXP8;A0A0J9YX90;A0A0J9YYH3;K7EPY4;K7EP41;K7ELR7;K7ENA0;K7ERK8;K7ERC6;K7EIL4;Q8N196	A0A0A0MTS2;P06744;K7EQ48;A0A0J9YXP8;A0A0J9YX90;A0A0J9YYH3	28;28;24;17;17;17;11;10;7;6;5;5;4;1	28;28;24;17;17;17;11;10;7;6;5;5;4;1	19;19;16;14;14;14;10;9;6;6;5;5;4;1	Glucose-6-phosphate isomerase	GPI				;;;;;	14	28	28	19	28	28	28	27	27	27	26	28	25	26	28	28	28	27	27	27	26	28	25	26	19	19	19	18	18	19	17	19	17	18	52.4	52.4	33.5	64.824	573
A0A0A0MTS7;Q8WZ42;A0A0A0MRA3;H7C1P9	A0A0A0MTS7;Q8WZ42;A0A0A0MRA3	14;14;10;1	14;14;10;1	14;14;10;1	Titin	TTN				;;	4	14	14	14	3	5	6	7	7	4	7	6	5	5	3	5	6	7	7	4	7	6	5	5	3	5	6	7	7	4	7	6	5	5	0.4	0.4	0.4	3994.6	35991
A0A0A6YY96;P48200;H0YNL8;H0YLE0;H0YMA8;H0YL48;H0YN46	A0A0A6YY96;P48200	20;20;6;2;2;2;1	20;20;6;2;2;2;1	20;20;6;2;2;2;1	Iron-responsive element-binding protein 2	IREB2				;	7	20	20	20	18	15	14	11	16	19	20	18	15	19	18	15	14	11	16	19	20	18	15	19	18	15	14	11	16	19	20	18	15	19	29.6	29.6	29.6	105.06	963
A0A0A6YYA0;Q9Y3B3;G3V2Y2	A0A0A6YYA0;Q9Y3B3	8;8;1	8;8;1	8;8;1	Transmembrane emp24 domain-containing protein 7	TMED7-TICAM2;TMED7				;	3	8	8	8	7	8	8	6	7	7	7	8	8	8	7	8	8	6	7	7	7	8	8	8	7	8	8	6	7	7	7	8	8	8	42.6	42.6	42.6	21.233	188
A0A0A6YYC7;Q96JP5;H3BTR0	A0A0A6YYC7;Q96JP5	4;4;1	4;4;1	4;4;1	E3 ubiquitin-protein ligase ZFP91	ZFP91-CNTF;ZFP91				;	3	4	4	4	4	4	4	1	4	3	4	3	3	4	4	4	4	1	4	3	4	3	3	4	4	4	4	1	4	3	4	3	3	4	12.7	12.7	12.7	59.57	529
H7BYZ6;A0A0A6YYF3;Q9Y575	H7BYZ6;A0A0A6YYF3;Q9Y575	1;1;1	1;1;1	1;1;1	Ankyrin repeat and SOCS box protein 3	GPR75-ASB3;ASB3				;;	3	1	1	1	1	1	1	1	1	1	1	1	1	1	1	1	1	1	1	1	1	1	1	1	1	1	1	1	1	1	1	1	1	1	2.3	2.3	2.3	52.777	477
A0A0A6YYG7;Q6IBW4;E5RJN3;E5RJL4;F8WAR3;H0YC55	A0A0A6YYG7;Q6IBW4	6;6;2;1;1;1	6;6;2;1;1;1	6;6;2;1;1;1	Condensin-2 complex subunit H2	NCAPH2	+	+	iBAQ Control_iBAQ IFN-B;iBAQ Control_iBAQ IFN-Y	;	6	6	6	6	5	5	6	4	6	4	6	4	5	6	5	5	6	4	6	4	6	4	5	6	5	5	6	4	6	4	6	4	5	6	14.3	14.3	14.3	66.257	589
A0A0A6YYI3;A0A0B4J1V8;Q9NQ55;A8MV53;C9J3W3;H7C446;C9JHF7	A0A0A6YYI3;A0A0B4J1V8;Q9NQ55;A8MV53;C9J3W3	14;14;14;12;7;5;4	14;14;14;12;7;5;4	14;14;14;12;7;5;4	Suppressor of SWI4 1 homolog	PPAN-P2RY11;PPAN				;;;;	7	14	14	14	12	12	11	8	12	12	11	13	11	13	12	12	11	8	12	12	11	13	11	13	12	12	11	8	12	12	11	13	11	13	34.4	34.4	34.4	58.199	520
A0A0A6YYJ8;B8ZZ12	A0A0A6YYJ8	16;1	1;0	0;0		LUC7L2					2	16	1	0	15	15	16	15	15	15	14	15	13	15	1	1	1	1	1	1	1	1	1	1	0	0	0	0	0	0	0	0	0	0	35.4	2.4	0	54.223	458
E5RJG9;E5RGR1;A0A0A6YYK5;Q96BK5	E5RJG9;E5RGR1;A0A0A6YYK5;Q96BK5	1;1;1;1	1;1;1;1	1;1;1;1	PIN2/TERF1-interacting telomerase inhibitor 1	PINX1				;;;	4	1	1	1	1	1	1	1	1	1	1	1	1	1	1	1	1	1	1	1	1	1	1	1	1	1	1	1	1	1	1	1	1	1	10.4	10.4	10.4	15.402	134
A0A0A6YYL4;P57737;I3L167;E7EP81;I3L0X9;I3L3T0;Q9Y3D7;I3L359;I3L1U7;I3L2Y6;I3L1M1;I3NI06;I3L426;I3L1G9;I3L0X8;I3L442;I3L212;I3L258;I3L482;I3L0Z7;I3L351	A0A0A6YYL4;P57737	28;23;11;7;5;5;5;4;4;3;3;3;3;3;2;2;2;1;1;1;1	28;23;11;7;5;5;5;4;4;3;3;3;3;3;2;2;2;1;1;1;1	28;23;11;7;5;5;5;4;4;3;3;3;3;3;2;2;2;1;1;1;1	Coronin;Coronin-7	CORO7-PAM16;CORO7				;	21	28	28	28	27	27	27	23	25	27	26	27	26	27	27	27	27	23	25	27	26	27	26	27	27	27	27	23	25	27	26	27	26	27	37.1	37.1	37.1	114.16	1048
A0A0B4J1R2;Q9H6R3;F8VZB4	A0A0B4J1R2;Q9H6R3	10;10;2	10;10;2	9;9;1	Acyl-CoA synthetase short-chain family member 3, mitochondrial	ACSS3				;	3	10	10	9	6	7	9	5	9	8	7	7	7	8	6	7	9	5	9	8	7	7	7	8	6	6	8	4	8	8	6	6	6	7	21.6	21.6	20.6	74.591	685
A0A0B4J1R7;Q96B45	A0A0B4J1R7;Q96B45	5;5	5;5	5;5	UPF0693 protein C10orf32	C10orf32-ASMT;C10orf32				;	2	5	5	5	5	4	3	3	4	4	4	4	2	4	5	4	3	3	4	4	4	4	2	4	5	4	3	3	4	4	4	4	2	4	70.8	70.8	70.8	11.695	106
A0A0B4J1S3;H3BLT4;O15392;K7EMW2	A0A0B4J1S3;H3BLT4;O15392;K7EMW2	3;3;3;2	3;3;3;2	3;3;3;2	Baculoviral IAP repeat-containing protein 5	BIRC5		+	iBAQ Control_iBAQ IFN-B	;;;	4	3	3	3	3	3	3	0	2	3	3	3	3	3	3	3	3	0	2	3	3	3	3	3	3	3	3	0	2	3	3	3	3	3	19	19	19	16.389	142
A0A0B4J1S8;Q9UBF8;A0A0A0MSL0;F8W860;E9PL47;H0YCW3;H0Y4F8;A6PVV8	A0A0B4J1S8;Q9UBF8	15;15;5;4;3;3;2;2	15;15;5;4;3;3;2;2	15;15;5;4;3;3;2;2	Phosphatidylinositol 4-kinase beta	PI4KB				;	8	15	15	15	14	12	12	15	13	14	14	14	13	14	14	12	12	15	13	14	14	14	13	14	14	12	12	15	13	14	14	14	13	14	20.8	20.8	20.8	92.723	828
A0A0B4J1W0;O75448;F5GY88;F5H5K2;B4DDR8;B9TX62;E9PFL1;H0YEG1;J3QRH9;F5H3E6;B9TX75;J3QLF8;J3QLC0;J3KSU0;F5H0M2;J3KSL1;F5H2D6	A0A0B4J1W0;O75448;F5GY88;F5H5K2;B4DDR8	19;19;18;13;12;4;4;3;1;1;1;1;1;1;1;1;1	19;19;18;13;12;4;4;3;1;1;1;1;1;1;1;1;1	19;19;18;13;12;4;4;3;1;1;1;1;1;1;1;1;1	Mediator of RNA polymerase II transcription subunit 24	MED24		+	iBAQ Control_iBAQ IFN-B	;;;;	17	19	19	19	14	17	16	13	16	19	14	17	15	18	14	17	16	13	16	19	14	17	15	18	14	17	16	13	16	19	14	17	15	18	26.3	26.3	26.3	113.01	1014
A0A0B4J1Z1;C9JAB2;Q16629;F8WEA1	A0A0B4J1Z1;C9JAB2;Q16629	11;11;11;3	11;11;11;3	10;10;10;3	Serine/arginine-rich splicing factor 7	SRSF7				;;	4	11	11	10	10	11	11	11	11	11	11	11	11	11	10	11	11	11	11	11	11	11	11	11	9	10	10	10	10	10	10	10	10	10	61.3	61.3	61.3	15.763	137
A0A0B4J203;E7ER61;P36888;P16234	A0A0B4J203	9;1;1;1	1;1;1;1	1;1;1;1		FIP1L1					4	9	1	1	9	8	9	9	9	9	8	9	9	9	1	1	1	1	1	1	1	1	1	1	1	1	1	1	1	1	1	1	1	1	18.1	1.1	1.1	94.702	849
A0A0B4J220;E9PLD3;E9PRG8	A0A0B4J220	5;1;1	5;1;1	5;1;1		C11orf98					3	5	5	5	4	5	5	4	5	4	5	5	5	5	4	5	5	4	5	4	5	5	5	5	4	5	5	4	5	4	5	5	5	5	40.7	40.7	40.7	14.234	123
A0A0B4J291;Q8N8U2	A0A0B4J291;Q8N8U2	2;2	2;2	2;2	Chromodomain Y-like protein 2	CDYL2				;	2	2	2	2	2	1	2	1	1	1	1	1	1	1	2	1	2	1	1	1	1	1	1	1	2	1	2	1	1	1	1	1	1	1	4.3	4.3	4.3	56.557	507
A0A0B4J294;H3BP13;Q9UL33;A0A0B4J286;H3BUK6;H3BPN3;H3BQQ8;H3BPE0	A0A0B4J294;H3BP13;Q9UL33;A0A0B4J286;H3BUK6;H3BPN3	10;10;10;7;6;5;4;1	10;10;10;7;6;5;4;1	8;8;8;5;4;5;2;1	Trafficking protein particle complex subunit 2-like protein	TRAPPC2L				;;;;;	8	10	10	8	5	8	6	3	6	8	5	6	6	7	5	8	6	3	6	8	5	6	6	7	5	7	6	2	4	7	5	5	6	6	69.9	69.9	56.2	16.676	146
A0A0B4J2A0;Q9UHJ6	A0A0B4J2A0;Q9UHJ6	9;9	9;9	9;9	Sedoheptulokinase	TRPV1;SHPK				;	2	9	9	9	9	9	9	9	9	9	9	9	9	9	9	9	9	9	9	9	9	9	9	9	9	9	9	9	9	9	9	9	9	9	23.4	23.4	23.4	51.504	478
A0A0B4J2E5;A0A0J9YX21	A0A0B4J2E5	24;2	24;2	1;0							2	24	24	1	19	20	21	20	19	23	21	19	18	22	19	20	21	20	19	23	21	19	18	22	1	1	1	1	1	1	1	1	1	1	34.2	34.2	2.1	102.45	919
A0A0C4DFL7;Q16850;H7C0D0	A0A0C4DFL7;Q16850	8;8;3	8;8;3	8;8;3	Lanosterol 14-alpha demethylase	CYP51A1				;	3	8	8	8	4	4	6	5	2	6	1	1	6	8	4	4	6	5	2	6	1	1	6	8	4	4	6	5	2	6	1	1	6	8	17.5	17.5	17.5	57.278	509
G3V5T0;A0A0C4DFM0;G3V267;G3V4T6;O43708;A0A0A0MR33;G3V3B9;G3V5U6;H0YJN8	G3V5T0;A0A0C4DFM0;G3V267;G3V4T6;O43708;A0A0A0MR33;G3V3B9	10;10;9;9;9;8;5;1;1	10;10;9;9;9;8;5;1;1	10;10;9;9;9;8;5;1;1	Maleylacetoacetate isomerase	GSTZ1				;;;;;;	9	10	10	10	10	10	10	7	10	10	10	10	10	10	10	10	10	7	10	10	10	10	10	10	10	10	10	7	10	10	10	10	10	10	51	51	51	22.61	202
A0A0C4DFM1;Q92544;F8WCN2;F2Z2L1	A0A0C4DFM1;Q92544	16;16;1;1	16;16;1;1	16;16;1;1	Transmembrane 9 superfamily member 4	TM9SF4				;	4	16	16	16	14	15	14	11	10	13	13	10	14	14	14	15	14	11	10	13	13	10	14	14	14	15	14	11	10	13	13	10	14	14	27.4	27.4	27.4	72.54	625
A0A0C4DFM2;Q6ZN55	A0A0C4DFM2;Q6ZN55	7;7	7;7	7;7	Zinc finger protein 574	ZNF574				;	2	7	7	7	3	6	5	4	6	5	5	7	6	5	3	6	5	4	6	5	5	7	6	5	3	6	5	4	6	5	5	7	6	5	10.8	10.8	10.8	108.7	986
A0A0C4DFN1;Q8IWA4;H7C5H5;C9JXQ1;C9JQT7	A0A0C4DFN1;Q8IWA4;H7C5H5	23;21;14;4;2	23;21;14;4;2	22;20;13;4;2	Mitofusin-1	MFN1		+	iBAQ Control_iBAQ IFN-B	;;	5	23	23	22	19	18	20	20	20	20	21	18	16	21	19	18	20	20	20	20	21	18	16	21	18	17	19	19	19	19	20	17	15	20	33.2	33.2	32.3	84.159	741
H7C599;E7EWX8;A0A0C4DFN3;Q99685;C9J8Q3;H7C5K5;H7C4E0	H7C599;E7EWX8;A0A0C4DFN3;Q99685;C9J8Q3;H7C5K5;H7C4E0	2;2;2;2;1;1;1	2;2;2;2;1;1;1	2;2;2;2;1;1;1	Monoglyceride lipase	MGLL				;;;;;;	7	2	2	2	2	2	2	1	1	2	2	2	1	2	2	2	2	1	1	2	2	2	1	2	2	2	2	1	1	2	2	2	1	2	12.7	12.7	12.7	21.452	197
H0Y2P2;A0A0C4DFP4;Q96IV0;C9JU75	H0Y2P2;A0A0C4DFP4;Q96IV0;C9JU75	3;3;3;2	3;3;3;2	3;3;3;2	Peptide-N(4)-(N-acetyl-beta-glucosaminyl)asparagine amidase	NGLY1				;;;	4	3	3	3	2	3	3	3	3	2	3	2	3	2	2	3	3	3	3	2	3	2	3	2	2	3	3	3	3	2	3	2	3	2	19.6	19.6	19.6	26.225	240
A0A0C4DFR8;Q9UBK9;S4R2Z4	A0A0C4DFR8;Q9UBK9	5;5;1	5;5;1	5;5;1	Protein UXT	UXT				;	3	5	5	5	5	5	5	2	5	4	4	4	4	4	5	5	5	2	5	4	4	4	4	4	5	5	5	2	5	4	4	4	4	4	29.6	29.6	29.6	19.596	169
A0A0C4DFS6;Q9C004;D6RB56	A0A0C4DFS6;Q9C004	3;3;1	3;3;1	3;3;1	Protein sprouty homolog 4	SPRY4				;	3	3	3	3	3	3	1	2	3	2	1	1	3	3	3	3	1	2	3	2	1	1	3	3	3	3	1	2	3	2	1	1	3	3	16.1	16.1	16.1	34.929	322
A0A0C4DFT3;Q12959;E7EQD7;B4E2H8;H7C166;C9IYP1;C9JCP6;C9JN61;A8MUT6;C9JUA9;B7Z264;E9PIW2;B7Z2T4;E9PN83;Q15700;C9J110;F2Z2L0;H7C325;F8W750;A8MUT9;C9JWP9;C9JYG3;O14909;B5MCC5;Q6ZSU2;P78352	A0A0C4DFT3;Q12959;E7EQD7	23;22;16;9;5;4;4;3;3;2;2;2;2;2;2;1;1;1;1;1;1;1;1;1;1;1	23;22;16;9;5;4;4;3;3;2;2;2;2;2;2;1;1;1;1;1;1;1;1;1;1;1	23;22;16;9;5;4;4;3;3;2;2;2;2;2;2;1;1;1;1;1;1;1;1;1;1;1	Disks large homolog 1	DLG1				;;	26	23	23	23	21	19	19	20	20	20	20	22	19	21	21	19	19	20	20	20	20	22	19	21	21	19	19	20	20	20	20	22	19	21	43.8	43.8	43.8	99.813	892
D6R9B8;C9J929;B5MBX1;A0A0C4DFT8;G3XAA4;Q9NQC1	D6R9B8;C9J929;B5MBX1;A0A0C4DFT8;G3XAA4;Q9NQC1	1;1;1;1;1;1	1;1;1;1;1;1	1;1;1;1;1;1	Protein Jade-2	JADE2				;;;;;	6	1	1	1	1	1	1	1	1	1	1	1	1	1	1	1	1	1	1	1	1	1	1	1	1	1	1	1	1	1	1	1	1	1	11.4	11.4	11.4	16.602	149
A0A0C4DFU2;P04179;F5H3C5;F5H4R2;A0A0C4DFU1;F5GYZ5;G8JLJ2;A0A0C4DG56;G5E9P6;F5GXZ9	A0A0C4DFU2;P04179;F5H3C5;F5H4R2;A0A0C4DFU1;F5GYZ5;G8JLJ2;A0A0C4DG56	10;10;8;8;8;8;6;6;2;2	10;10;8;8;8;8;6;6;2;2	10;10;8;8;8;8;6;6;2;2	Superoxide dismutase;Superoxide dismutase [Mn], mitochondrial	SOD2				;;;;;;;	10	10	10	10	9	10	10	5	9	10	9	9	10	9	9	10	10	5	9	10	9	9	10	9	9	10	10	5	9	10	9	9	10	9	45.5	45.5	45.5	24.75	222
X6RJB2;X6RGT4;X6RHD7;A0A0C4DFV0;Q9H469;X6RCZ8	X6RJB2;X6RGT4;X6RHD7;A0A0C4DFV0;Q9H469	4;4;4;4;4;1	4;4;4;4;4;1	4;4;4;4;4;1	F-box/LRR-repeat protein 15	FBXL15				;;;;	6	4	4	4	4	3	4	1	3	4	4	4	1	4	4	3	4	1	3	4	4	4	1	4	4	3	4	1	3	4	4	4	1	4	26.3	26.3	26.3	21.048	190
A0A0C4DFW4;Q5JUR7	A0A0C4DFW4;Q5JUR7	3;3	3;3	3;3	Testis-expressed sequence 30 protein	TEX30				;	2	3	3	3	3	3	1	2	3	3	1	3	1	1	3	3	1	2	3	3	1	3	1	1	3	3	1	2	3	3	1	3	1	1	18.8	18.8	18.8	21.22	186
A0A0C4DFX9;Q9H3P2;H0Y3X6;H7C2C7;C9JHL4;C9JEM7;H7C0W2;H7C3C2;F8W954;F8WF98;H7C2M8	A0A0C4DFX9;Q9H3P2;H0Y3X6	16;16;14;7;7;5;4;2;2;2;2	16;16;14;7;7;5;4;2;2;2;2	16;16;14;7;7;5;4;2;2;2;2	Negative elongation factor A	NELFA				;;	11	16	16	16	13	15	16	13	14	15	15	12	13	16	13	15	16	13	14	15	15	12	13	16	13	15	16	13	14	15	15	12	13	16	43.2	43.2	43.2	58.499	539
A8MXZ4;A0A0C4DFY5;Q9NQ84;J9JIE0	A8MXZ4;A0A0C4DFY5;Q9NQ84;J9JIE0	7;7;7;6	7;7;7;6	7;7;7;6	G-protein coupled receptor family C group 5 member C	GPRC5C	+	+	iBAQ Control_iBAQ IFN-B;iBAQ Control_iBAQ IFN-Y	;;;	4	7	7	7	7	6	7	7	6	5	5	4	5	6	7	6	7	7	6	5	5	4	5	6	7	6	7	7	6	5	5	4	5	6	19.5	19.5	19.5	50.111	462
C9J9K3;A0A0C4DG17;P08865;F8WD59	C9J9K3;A0A0C4DG17;P08865	19;19;19;8	19;19;19;8	19;19;19;8	40S ribosomal protein SA	RPSA				;;	4	19	19	19	18	17	19	17	18	19	17	17	17	18	18	17	19	17	18	19	17	17	17	18	18	17	19	17	18	19	17	17	17	18	71.5	71.5	71.5	29.404	263
E7EW77;E7EP65;A0A0C4DG21;F8WAL6;Q9NYB9;E9PEZ7;B7Z836;F8WBL5;F8WEB9;H7C3Q7;H0Y6B5;E7EUA1;F8WAU3;F8WCD7;F8WAZ8	E7EW77;E7EP65;A0A0C4DG21;F8WAL6;Q9NYB9;E9PEZ7;B7Z836	9;9;9;9;9;8;6;2;2;2;2;1;1;1;1	5;5;5;5;5;4;3;2;2;2;1;1;1;1;1	5;5;5;5;5;4;3;2;2;2;1;1;1;1;1	Abl interactor 2	ABI2				;;;;;;	15	9	5	5	9	9	8	8	9	9	9	9	8	9	5	5	5	4	5	5	5	5	4	5	5	5	5	4	5	5	5	5	4	5	22.7	15.4	15.4	52.789	480
A0A0C4DG49;P15151;A0A0A0MSA9	A0A0C4DG49;P15151;A0A0A0MSA9	4;4;3	4;4;3	4;4;3	Poliovirus receptor	PVR				;;	3	4	4	4	3	2	2	4	3	4	4	2	2	3	3	2	2	4	3	4	4	2	2	3	3	2	2	4	3	4	4	2	2	3	17.7	17.7	17.7	45.32	417
A0A0C4DG51;Q9NP80	A0A0C4DG51;Q9NP80	2;2	2;2	2;2	Calcium-independent phospholipase A2-gamma	PNPLA8				;	2	2	2	2	1	1	1	2	1	1	1	1	1	1	1	1	1	2	1	1	1	1	1	1	1	1	1	2	1	1	1	1	1	1	3.6	3.6	3.6	71.877	639
A0A0C4DG88;P14859;U3KQ96;U3KQN1;H0YNW1;H0YLL6;A0A0A0MT46;H0YKT2;Q9UKI9;P09086;H0YLC5	A0A0C4DG88;P14859;U3KQ96;U3KQN1;H0YNW1;H0YLL6;A0A0A0MT46;H0YKT2;Q9UKI9;P09086	6;6;3;3;3;3;3;3;3;3;2	6;6;3;3;3;3;3;3;3;3;2	3;3;0;0;0;0;1;0;0;0;0	POU domain protein;POU domain, class 2, transcription factor 1;POU domain, class 2, transcription factor 3;POU domain, class 2, transcription factor 2	POU2F1;POU2F2;POU2F3				;;;;;;;;;	11	6	6	3	6	6	6	6	6	6	6	6	6	5	6	6	6	6	6	6	6	6	6	5	3	3	3	3	3	3	3	3	3	3	17.6	17.6	11.2	58.683	561
A0A0C4DG89;D6RJA6;H0Y9U3	A0A0C4DG89	56;23;4	56;23;4	1;0;0		DDX46					3	56	56	1	53	52	54	55	52	55	55	52	53	55	53	52	54	55	52	55	55	52	53	55	1	1	1	1	1	1	1	1	1	1	53.8	53.8	1.9	117.46	1032
A0A0C4DG90;A4D0S4	A0A0C4DG90;A4D0S4	1;1	1;1	1;1	Laminin subunit beta-4	LAMB4				;	2	1	1	1	1	1	1	1	0	0	0	0	1	1	1	1	1	1	0	0	0	0	1	1	1	1	1	1	0	0	0	0	1	1	1.6	1.6	1.6	82.772	749
A0A0C4DGA2;O75521;F1LLU7	A0A0C4DGA2;O75521	3;3;1	3;3;1	3;3;1	Enoyl-CoA delta isomerase 2, mitochondrial	ECI2				;	3	3	3	3	3	1	2	2	2	2	0	3	1	0	3	1	2	2	2	2	0	3	1	0	3	1	2	2	2	2	0	3	1	0	10.2	10.2	10.2	40.183	364
A0A0C4DGA6;Q14527;H7C5K0	A0A0C4DGA6;Q14527	16;16;6	16;16;6	16;16;6	Helicase-like transcription factor	HLTF				;	3	16	16	16	12	14	13	13	10	12	13	12	13	13	12	14	13	13	10	12	13	12	13	13	12	14	13	13	10	12	13	12	13	13	22	22	22	113.86	1008
A0A0C4DGB0;Q9UIL1	A0A0C4DGB0;Q9UIL1	1;1	1;1	1;1	Short coiled-coil protein	SCOC				;	2	1	1	1	1	1	1	0	1	1	0	1	0	1	1	1	1	0	1	1	0	1	0	1	1	1	1	0	1	1	0	1	0	1	22	22	22	9.3544	82
A0A0C4DGB5;B7Z574;P20810;E7ES10;E9PCH5;E9PDE4;H0Y7F0;E7EQ12;E7EQA0;F8W7E0;H0YA91;A0A0C4DGD1;H0Y944;E9PSG1;D6RGF7;D6RC54;E7EN75;E7EQK6;D6RAA8	A0A0C4DGB5;B7Z574;P20810;E7ES10;E9PCH5;E9PDE4;H0Y7F0;E7EQ12;E7EQA0	39;34;34;33;32;31;27;23;22;15;12;8;8;8;6;5;5;3;2	39;34;34;33;32;31;27;23;22;15;12;8;8;8;6;5;5;3;2	2;2;2;2;2;2;2;2;2;0;0;2;0;0;0;0;0;0;0	Calpastatin	CAST	+		iBAQ Control_iBAQ IFN-Y	;;;;;;;;	19	39	39	2	34	37	34	34	32	36	33	36	34	36	34	37	34	34	32	36	33	36	34	36	2	2	2	2	2	2	2	2	2	2	64.9	64.9	3.1	80.998	754
A2RRB2;B3KPE6;A0A0C4DGB8;Q9ULD9	A2RRB2;B3KPE6;A0A0C4DGB8;Q9ULD9	1;1;1;1	1;1;1;1	1;1;1;1	Zinc finger protein 608	ZNF608				;;;	4	1	1	1	1	1	0	1	1	1	0	0	0	0	1	1	0	1	1	1	0	0	0	0	1	1	0	1	1	1	0	0	0	0	3.4	3.4	3.4	46.558	447
A0A0C4DGB9	A0A0C4DGB9	3	2	2		PPA2					1	3	2	2	2	3	3	1	3	3	3	3	3	3	1	2	2	0	2	2	2	2	2	2	1	2	2	0	2	2	2	2	2	2	39.7	14.3	14.3	7.4054	63
A0A0C4DGE4;A0A0J9YW33;Q13277	A0A0C4DGE4;A0A0J9YW33;Q13277	8;8;8	8;8;8	8;8;8	Syntaxin-3	STX3				;;	3	8	8	8	6	5	6	5	5	6	7	6	6	7	6	5	6	5	5	6	7	6	6	7	6	5	6	5	5	6	7	6	6	7	27	27	27	23.243	204
A0A0C4DGG1;Q9UKS6;E9PIY1;E9PJ75;E9PNM9;E9PJ33;H0YDM6	A0A0C4DGG1;Q9UKS6;E9PIY1	9;9;6;3;3;2;1	9;9;6;3;3;2;1	9;9;6;3;3;2;1	Protein kinase C and casein kinase substrate in neurons protein 3	PACSIN3	+	+	iBAQ Control_iBAQ IFN-B;iBAQ Control_iBAQ IFN-Y	;;	7	9	9	9	8	5	6	7	6	5	6	6	5	5	8	5	6	7	6	5	6	6	5	5	8	5	6	7	6	5	6	6	5	5	26.7	26.7	26.7	46.494	405
F5GWX5;A0A0C4DGG9;Q14839;K7EMY3;F5H6N4;I3L229;H7C3H7;H7C0J3;K7EPV1;F6T542;K7ESA5	F5GWX5;A0A0C4DGG9;Q14839	68;68;68;9;5;2;2;2;1;1;1	68;68;68;9;5;2;2;2;1;1;1	53;53;53;0;5;0;0;0;0;0;0	Chromodomain-helicase-DNA-binding protein 4	CHD4				;;	11	68	68	53	62	56	57	61	50	62	59	57	62	57	62	56	57	61	50	62	59	57	62	57	49	44	43	46	38	48	45	45	48	45	41.4	41.4	33.3	217.1	1905
A0A0C4DGH0;Q5ZPR3;H0YL10;H0YK40;H0YK59;H0YN29;H0YLT8;H0YN85	A0A0C4DGH0;Q5ZPR3;H0YL10	7;7;4;2;2;2;1;1	7;7;4;2;2;2;1;1	7;7;4;2;2;2;1;1	CD276 antigen	CD276	+		iBAQ Control_iBAQ IFN-Y	;;	8	7	7	7	7	6	6	7	6	6	6	6	6	7	7	6	6	7	6	6	6	6	6	7	7	6	6	7	6	6	6	6	6	7	30.2	30.2	30.2	41.767	388
A0A0C4DGH3;Q9Y6R0;M0QXQ4;M0QYC2;M0R0Q4;M0QZV7	A0A0C4DGH3;Q9Y6R0	9;9;4;4;3;3	8;8;4;4;3;3	8;8;4;4;3;3	Numb-like protein	NUMBL				;	6	9	8	8	8	8	9	9	9	9	9	7	7	9	7	7	8	8	8	8	8	6	6	8	7	7	8	8	8	8	8	6	6	8	20.6	19.2	19.2	60.812	568
E7EU35;A0A0C4DGP0;Q9UKF7;J3QRS7;J3QS95	E7EU35;A0A0C4DGP0;Q9UKF7	8;8;7;2;1	8;8;7;2;1	8;8;7;2;1	Cytoplasmic phosphatidylinositol transfer protein 1	PITPNC1				;;	5	8	8	8	6	6	6	3	4	6	5	7	4	3	6	6	6	3	4	6	5	7	4	3	6	6	6	3	4	6	5	7	4	3	38.3	38.3	38.3	31.504	266
A0A0C4DGQ5;P04632;K7ELJ7;K7EM73;K7EIV0;A0A075B7C0;K7EKD8;U3KQE2;U3KPR7;K7ES78;K7EMQ1;Q96L46	A0A0C4DGQ5;P04632;K7ELJ7;K7EM73;K7EIV0;A0A075B7C0;K7EKD8;U3KQE2	10;10;9;7;7;7;7;6;4;2;2;2	10;10;9;7;7;7;7;6;4;2;2;2	10;10;9;7;7;7;7;6;4;2;2;2	Calpain small subunit 1	CAPNS1				;;;;;;;	12	10	10	10	9	10	10	10	9	9	10	9	8	9	9	10	10	10	9	9	10	9	8	9	9	10	10	10	9	9	10	9	8	9	55.3	55.3	55.3	33.786	322
A0A0C4DGQ8;Q6IAN0;J3KRS1;J3QLJ8;J3QLK1;J3QKT1	A0A0C4DGQ8;Q6IAN0;J3KRS1	8;8;4;2;1;1	8;8;4;2;1;1	8;8;4;2;1;1	Dehydrogenase/reductase SDR family member 7B	DHRS7B				;;	6	8	8	8	7	6	8	7	7	8	6	8	7	8	7	6	8	7	7	8	6	8	7	8	7	6	8	7	7	8	6	8	7	8	32.3	32.3	32.3	33.524	310
A0A0C4DGS0;P56556;R4GN43	A0A0C4DGS0;P56556;R4GN43	7;7;5	7;7;5	7;7;5	NADH dehydrogenase [ubiquinone] 1 alpha subcomplex subunit 6	NDUFA6				;;	3	7	7	7	7	7	7	7	7	7	6	7	7	7	7	7	7	7	7	7	6	7	7	7	7	7	7	7	7	7	6	7	7	7	53.1	53.1	53.1	15.136	128
A0A0C4DGS1;P39656;U3KQ84	A0A0C4DGS1;P39656;U3KQ84	13;13;8	13;13;8	13;13;8	Dolichyl-diphosphooligosaccharide--protein glycosyltransferase 48 kDa subunit	DDOST				;;	3	13	13	13	12	11	12	13	12	11	11	10	10	11	12	11	12	13	12	11	11	10	10	11	12	11	12	13	12	11	11	10	10	11	41.9	41.9	41.9	48.799	439
A0A0C4DGS5;Q08379;B7ZC06;A0A087WYC0;H0Y7B8	A0A0C4DGS5;Q08379	37;37;14;8;6	37;37;14;8;6	37;37;14;8;6	Golgin subfamily A member 2	GOLGA2				;	5	37	37	37	34	29	33	32	32	33	33	30	27	34	34	29	33	32	32	33	33	30	27	34	34	29	33	32	32	33	33	30	27	34	48.7	48.7	48.7	111.66	990
A0A0C4DGS9;Q9Y6K0	A0A0C4DGS9;Q9Y6K0	3;3	3;3	3;3	Choline/ethanolaminephosphotransferase 1	CEPT1				;	2	3	3	3	3	1	2	2	1	2	2	2	1	2	3	1	2	2	1	2	2	2	1	2	3	1	2	2	1	2	2	2	1	2	20	20	20	31.293	280
A0A0C4DGU2;Q9Y4U1	A0A0C4DGU2;Q9Y4U1	6;6	6;6	6;6	Methylmalonic aciduria and homocystinuria type C protein	MMACHC				;	2	6	6	6	2	3	4	1	4	5	6	3	1	3	2	3	4	1	4	5	6	3	1	3	2	3	4	1	4	5	6	3	1	3	38.2	38.2	38.2	25.331	225
A0A0C4DGV9;P49917	A0A0C4DGV9;P49917	5;5	5;5	5;5	DNA ligase;DNA ligase 4	LIG4				;	2	5	5	5	3	4	4	3	4	2	4	4	4	4	3	4	4	3	4	2	4	4	4	4	3	4	4	3	4	2	4	4	4	4	7	7	7	96.214	844
A0A0C4DGZ1;Q8N5P1	A0A0C4DGZ1;Q8N5P1	4;4	4;4	4;4	Zinc finger CCCH domain-containing protein 8	ZC3H8				;	2	4	4	4	2	1	3	0	1	1	1	1	1	0	2	1	3	0	1	1	1	1	1	0	2	1	3	0	1	1	1	1	1	0	19.5	19.5	19.5	34.315	297
H7BXT7;A0A0C4DH16;B8ZZS0;Q9NYM9;E9PHY4;E9PQJ6	H7BXT7;A0A0C4DH16;B8ZZS0;Q9NYM9;E9PHY4	3;3;3;3;2;1	3;3;3;3;2;1	3;3;3;3;2;1	BET1-like protein	BET1L				;;;;	6	3	3	3	3	2	2	1	1	2	2	3	3	3	3	2	2	1	1	2	2	3	3	3	3	2	2	1	1	2	2	3	3	3	55.2	55.2	55.2	6.4651	58
A0A0C4DH22;Q9H4G0;Q4VXN0;A0A1B0GTW6;Q4VXN6;Q4VXN5;X6RC15;Q4VXN1;Q4VXN7;H0Y482;Q4VXN2;Q4VXN8	A0A0C4DH22;Q9H4G0	15;15;5;5;4;4;4;3;2;2;1;1	14;14;4;5;4;4;4;3;2;2;1;1	10;10;4;1;4;4;0;3;2;1;1;1	Band 4.1-like protein 1	EPB41L1				;	12	15	14	10	13	13	14	10	13	12	11	12	12	13	12	12	13	9	12	11	10	11	11	12	8	8	9	5	8	7	6	7	8	8	24.8	23.4	17.3	98.374	880
A0A0D2X7Z3;Q16526;Q49AN0	A0A0D2X7Z3;Q16526;Q49AN0	1;1;1	1;1;1	1;1;1	Cryptochrome-1;Cryptochrome-2	CRY2;CRY1				;;	3	1	1	1	0	1	1	1	0	1	0	0	1	1	0	1	1	1	0	1	0	0	1	1	0	1	1	1	0	1	0	0	1	1	2	2	2	68.943	614
A0A0D9SEI0;Q9P0P8	A0A0D9SEI0;Q9P0P8	3;3	3;3	3;3	Uncharacterized protein C6orf203	C6orf203				;	2	3	3	3	3	3	3	1	3	3	1	2	3	3	3	3	3	1	3	3	1	2	3	3	3	3	3	1	3	3	1	2	3	3	11.8	11.8	11.8	28.457	245
A0A0D9SEI3;A0A0D9SER5;A0A0D9SEN2;B7ZVY7;J3QR44;P21127;J3QR29;Q5QPR3;Q9UQ88;Q5QPR4;J3KS35;E7ESP2;E9PFJ2;A0A087WYI9;A0A087X1I0;Q5QPQ9	A0A0D9SEI3;A0A0D9SER5;A0A0D9SEN2;B7ZVY7;J3QR44;P21127;J3QR29;Q5QPR3;Q9UQ88;Q5QPR4	28;28;28;27;27;27;25;25;25;23;4;4;3;3;3;2	28;28;28;27;27;27;25;25;25;23;4;4;3;3;3;2	27;27;27;26;26;26;24;24;24;22;4;4;3;3;3;2	Cyclin-dependent kinase 11B;Cyclin-dependent kinase 11A	CDK11B;CDC2L1;CDK11A				;;;;;;;;;	16	28	28	27	25	26	25	26	23	26	26	24	25	25	25	26	25	26	23	26	26	24	25	25	24	25	24	25	22	25	25	23	24	24	41.1	41.1	40	89.437	772
A0A0D9SEJ5;F5GY05;Q96EK7	A0A0D9SEJ5;F5GY05;Q96EK7	17;17;17	17;17;17	17;17;17	Constitutive coactivator of peroxisome proliferator-activated receptor gamma	FAM120B				;;	3	17	17	17	14	12	12	12	11	12	12	12	10	13	14	12	12	12	11	12	12	12	10	13	14	12	12	12	11	12	12	12	10	13	24.2	24.2	24.2	105.19	922
A0A0D9SEM4;Q08170;A0A0D9SGD2	A0A0D9SEM4;Q08170	14;14;1	9;9;0	9;9;0	Serine/arginine-rich splicing factor 4	SRSF4				;	3	14	9	9	12	13	11	12	13	12	13	12	11	13	7	8	6	7	8	7	8	7	7	8	7	8	6	7	8	7	8	7	7	8	28.6	18	18	43.647	378
A0A0D9SEM9	A0A0D9SEM9	6	1	1		DDX39A					1	6	1	1	5	5	6	5	6	6	5	5	6	6	0	0	1	1	1	1	0	1	1	1	0	0	1	1	1	1	0	1	1	1	59.4	10.4	10.4	10.925	96
A0A0D9SEU5;R4GMX8;Q6VN20;R4GN91;R4GNA3;R4GMX7	A0A0D9SEU5;R4GMX8;Q6VN20	13;13;13;4;3;2	11;11;11;2;2;2	11;11;11;2;2;2	Ran-binding protein 10	RANBP10		+	iBAQ Control_iBAQ IFN-B	;;	6	13	11	11	11	10	11	12	11	12	13	9	10	12	9	9	10	10	9	10	11	8	9	11	9	9	10	10	9	10	11	8	9	11	32.1	26.6	26.6	67.255	620
E7ENQ1;G3XAA2;H7C360;G5E948;E7EN19;A0A0D9SEY1;O95819;C9J840;E7EX83;A0A0D9SG62;H7C0P6;H7C3Z6;C9J338;I3L2I2	E7ENQ1;G3XAA2;H7C360;G5E948;E7EN19;A0A0D9SEY1;O95819;C9J840;E7EX83;A0A0D9SG62;H7C0P6	12;12;12;12;12;12;12;11;11;11;11;1;1;1	12;12;12;12;12;12;12;11;11;11;11;1;1;1	7;7;7;7;7;7;7;7;7;7;7;0;0;0	Mitogen-activated protein kinase kinase kinase kinase 4	MAP4K4				;;;;;;;;;;	14	12	12	7	10	10	7	8	9	10	10	9	8	9	10	10	7	8	9	10	10	9	8	9	7	5	3	4	4	5	5	4	4	5	12.5	12.5	8.6	132.16	1154
A0A0D9SFB3;A0A0D9SG12;A0A0D9SF53;O00571;A0A0J9YVQ7;A0A0J9YYH6;B4DLA0;A0A087WX09;A0A087WVZ1;C9J081;C9J8G5;D6RCM4;Q9NQI0;H0Y960	A0A0D9SFB3;A0A0D9SG12;A0A0D9SF53;O00571	42;42;42;42;8;7;6;5;5;5;4;2;2;1	41;41;41;41;8;7;6;5;5;5;4;2;2;1	16;16;16;16;3;5;5;4;2;0;0;0;0;0	ATP-dependent RNA helicase DDX3X	DDX3X				;;;	14	42	41	16	40	41	41	41	40	40	41	40	39	40	39	40	40	40	39	39	40	39	38	39	14	15	15	15	15	14	15	14	13	15	70.9	69.2	27.3	70.839	640
A0A0D9SF54;A0A0D9SFF6;A0A1B0GTB7;A0A0D9SFH4;A0A1B0GV13;A0A1B0GUH3;A0A1B0GW19;A0A1B0GWE2;REV__C9J6B6;REV__C9JF13;REV__E7EX73;REV__E9PGM1;REV__E7EUU4;REV__Q04637	A0A0D9SF54	175;11;3;3;3;2;1;1;1;1;1;1;1;1	1;0;0;0;0;0;0;0;0;0;0;0;0;0	1;0;0;0;0;0;0;0;0;0;0;0;0;0		SPTAN1					14	175	1	1	168	165	168	166	156	168	171	167	168	165	1	1	1	0	1	1	1	1	1	1	1	1	1	0	1	1	1	1	1	1	70.5	0.7	0.7	282.83	2457
A0A0D9SF60;Q99569	A0A0D9SF60;Q99569	2;2	1;1	1;1	Plakophilin-4	PKP4				;	2	2	1	1	2	2	2	2	2	2	2	2	2	2	1	1	1	1	1	1	1	1	1	1	1	1	1	1	1	1	1	1	1	1	1.9	1.1	1.1	133.97	1208
A0A0D9SFG6;Q99418;O43739;M0R2J0;F8W8E2;G5E9B7;Q15438	A0A0D9SFG6;Q99418;O43739;M0R2J0;F8W8E2;G5E9B7;Q15438	2;2;2;1;1;1;1	2;2;2;1;1;1;1	2;2;2;1;1;1;1	Cytohesin-2;Cytohesin-3;Cytohesin-1	CYTH2;CYTH3;CYTH1				;;;;;;	7	2	2	2	1	1	2	1	2	1	1	2	2	1	1	1	2	1	2	1	1	2	2	1	1	1	2	1	2	1	1	2	2	1	6.2	6.2	6.2	46.56	400
A0A0D9SFK2;Q92614;H0YEV9;A0A1B0GWJ6	A0A0D9SFK2;Q92614	59;59;6;2	59;59;6;2	59;59;6;2	Unconventional myosin-XVIIIa	MYO18A				;	4	59	59	59	55	49	55	53	53	50	55	52	53	56	55	49	55	53	53	50	55	52	53	56	55	49	55	53	53	50	55	52	53	56	37.1	37.1	37.1	231.1	2038
A0A0D9SFM4	A0A0D9SFM4	1	1	1		SLC9A6					1	1	1	1	1	1	1	1	1	1	1	0	1	1	1	1	1	1	1	1	1	0	1	1	1	1	1	1	1	1	1	0	1	1	9.8	9.8	9.8	20.955	184
A0A0D9SFR6;Q86XP1;A0A0D9SF65	A0A0D9SFR6;Q86XP1	4;4;1	4;4;1	4;4;1	Diacylglycerol kinase eta	DGKH				;	3	4	4	4	2	2	4	3	3	3	3	2	2	2	2	2	4	3	3	3	3	2	2	2	2	2	4	3	3	3	3	2	2	2	5.5	5.5	5.5	114.09	1028
A0A0D9SFX6;H0Y738;P17213	A0A0D9SFX6;H0Y738;P17213	1;1;1	1;1;1	1;1;1	Bactericidal permeability-increasing protein	BPI				;;	3	1	1	1	1	0	1	1	1	1	1	1	1	1	1	0	1	1	1	1	1	1	1	1	1	0	1	1	1	1	1	1	1	1	38.2	38.2	38.2	5.9608	55
A0A0X1KG75;A0A0D9SG04;Q53SF7;A0A0B4J1Z0;H7C1G2;C9J8C4	A0A0X1KG75;A0A0D9SG04;Q53SF7;A0A0B4J1Z0	9;9;9;5;3;2	9;9;9;5;3;2	9;9;9;5;3;2	Cordon-bleu protein-like 1	COBLL1				;;;	6	9	9	9	8	7	9	8	9	8	6	9	8	6	8	7	9	8	9	8	6	9	8	6	8	7	9	8	9	8	6	9	8	6	11.5	11.5	11.5	127.83	1168
A0A0D9SG71;A0A0R4J2E5;P49459;A0A0D9SEZ6	A0A0D9SG71;A0A0R4J2E5;P49459;A0A0D9SEZ6	2;2;2;1	2;2;2;1	2;2;2;1	Ubiquitin-conjugating enzyme E2 A	UBE2A				;;;	4	2	2	2	2	2	2	2	2	2	2	2	2	2	2	2	2	2	2	2	2	2	2	2	2	2	2	2	2	2	2	2	2	2	22.7	22.7	22.7	13.635	119
A0A0D9SG72;P61764;A0A1B0GWF2;A0A1B0GVQ5;A0A1B0GTP9;A0A1B0GW76;A0A0D9SFQ7;A0A0D9SFW6;A0A0D9SEP9;A0A0D9SEH5;A0A1B0GTD8;A0A1B0GVV9;A0A096LP52	A0A0D9SG72;P61764;A0A1B0GWF2;A0A1B0GVQ5;A0A1B0GTP9;A0A1B0GW76	14;14;13;13;13;8;5;5;4;4;1;1;1	14;14;13;13;13;8;5;5;4;4;1;1;1	14;14;13;13;13;8;5;5;4;4;1;1;1	Syntaxin-binding protein 1	STXBP1				;;;;;	13	14	14	14	13	9	12	13	11	13	12	9	10	12	13	9	12	13	11	13	12	9	10	12	13	9	12	13	11	13	12	9	10	12	34	34	34	66.16	580
A0A0D9SG79;Q9NZ09	A0A0D9SG79;Q9NZ09	4;4	4;4	4;4	Ubiquitin-associated protein 1	UBAP1				;	2	4	4	4	2	3	2	1	0	2	2	3	3	2	2	3	2	1	0	2	2	3	3	2	2	3	2	1	0	2	2	3	3	2	12.7	12.7	12.7	57.854	528
Q5JRC6;A0A0D9SGE8;Q8IWS0	Q5JRC6;A0A0D9SGE8;Q8IWS0	3;3;3	3;3;3	3;3;3	PHD finger protein 6	PHF6				;;	3	3	3	3	3	3	3	2	3	3	3	3	2	3	3	3	3	2	3	3	3	3	2	3	3	3	3	2	3	3	3	3	2	3	10.2	10.2	10.2	36.43	324
A0A0D9SGF6	A0A0D9SGF6	178	1	0		SPTAN1					1	178	1	0	171	168	171	170	159	171	174	170	171	168	1	1	1	1	1	1	1	1	1	1	0	0	0	0	0	0	0	0	0	0	70	0.8	0	287.6	2498
A0A0D9SGJ6;J3KQV8;O43426;J3KPK1;C9JFZ1;C9JW66	A0A0D9SGJ6;J3KQV8;O43426;J3KPK1;C9JFZ1;C9JW66	7;7;7;6;6;4	7;7;7;6;6;4	7;7;7;6;6;4	Synaptojanin-1	SYNJ1				;;;;;	6	7	7	7	3	4	5	6	5	5	5	5	4	6	3	4	5	6	5	5	5	5	4	6	3	4	5	6	5	5	5	5	4	6	5.9	5.9	5.9	168.16	1526
A0A0G2JIF0;A0A0G2JH50;A2BF26;Q9TNN7;P30505;A0A140TA19;A0A140T9S7;A0A140T9Q4;A0A0G2JKJ1;A0A0G2JPT2	A0A0G2JIF0;A0A0G2JH50;A2BF26;Q9TNN7;P30505;A0A140TA19;A0A140T9S7;A0A140T9Q4	11;11;11;11;10;7;7;7;2;1	8;8;8;8;7;6;6;6;2;1	1;1;1;1;0;1;1;1;0;0	HLA class I histocompatibility antigen, Cw-5 alpha chain;HLA class I histocompatibility antigen, Cw-8 alpha chain	HLA-C	+	+	iBAQ Control_iBAQ IFN-B;iBAQ Control_iBAQ IFN-Y	;;;;;;;	10	11	8	1	5	5	4	5	11	11	7	11	10	11	2	2	1	2	8	8	4	8	7	8	0	0	0	0	1	1	0	1	1	1	37.5	24.2	1.9	41.467	368
A0A140T9V0;A0A140T8X0;D0EV57;A0A0G2JPA3;A0A140T9B7;A0A0G2JH66;A0A140T9X6;A0A140T9W7;A0A140T9W3;A0A140T9D9;A0A140T9C2;A0A140T939;P30511;A0A140T9J8;A0A0G2JNV5;A0A140T9P9;A0A140T9M4;A0A140T9K3;A0A140T9A3;A0A140T925;A0A140T908;A0A0D9SFW8	A0A140T9V0;A0A140T8X0;D0EV57;A0A0G2JPA3;A0A140T9B7;A0A0G2JH66;A0A140T9X6;A0A140T9W7;A0A140T9W3;A0A140T9D9;A0A140T9C2;A0A140T939;P30511;A0A140T9J8;A0A0G2JNV5	6;6;6;6;6;6;5;5;5;5;5;5;5;4;4;1;1;1;1;1;1;1	4;4;4;4;4;4;3;3;3;3;3;3;4;3;3;1;1;1;1;1;1;1	4;4;4;4;4;4;3;3;3;3;3;3;4;3;3;1;1;1;1;1;1;1	HLA class I histocompatibility antigen, alpha chain F	HLA-F				;;;;;;;;;;;;;;	22	6	4	4	1	1	1	1	5	4	4	6	6	6	0	0	0	0	3	2	2	4	4	4	0	0	0	0	3	2	2	4	4	4	24.9	17.7	17.7	37.746	334
A0A140T8Z0;A0A0G2JH68;O60610;B4E2I7;E5RJ79	A0A140T8Z0;A0A0G2JH68;O60610	58;58;58;4;2	58;58;58;4;2	2;2;2;2;0	Protein diaphanous homolog 1	DIAPH1				;;	5	58	58	2	55	52	55	54	55	55	55	53	56	54	55	52	55	54	55	55	55	53	56	54	2	2	2	2	2	2	2	2	2	1	45.7	45.7	2.1	140.3	1263
A0A0G2JHC2;Q6NYC8	A0A0G2JHC2;Q6NYC8	5;5	5;5	5;5	Phostensin	PPP1R18				;	2	5	5	5	2	2	3	3	2	4	2	3	2	4	2	2	3	3	2	4	2	3	2	4	2	2	3	3	2	4	2	3	2	4	12.4	12.4	12.4	68.041	613
A0A0G2JIS2;A2ABF8;A0A0G2JIR1;Q96KQ7;A2ABF9;A0A0G2JK64;A0A0G2JRR0;A0A0G2JRN8;H0Y4K5	A0A0G2JIS2;A2ABF8;A0A0G2JIR1;Q96KQ7;A2ABF9;A0A0G2JK64;A0A0G2JRR0;A0A0G2JRN8	30;29;29;29;28;28;22;21;6	30;29;29;29;28;28;22;21;6	30;29;29;29;28;28;22;21;6	Histone-lysine N-methyltransferase EHMT2	EHMT2				;;;;;;;	9	30	30	30	30	27	28	28	29	29	28	24	29	26	30	27	28	28	29	29	28	24	29	26	30	27	28	28	29	29	28	24	29	26	36.6	36.6	36.6	129.03	1176
A0A0G2JJY3;A0A0G2JJ26;A0A140T9R9;A0A0G2JIT5;Q9H633	A0A0G2JJY3;A0A0G2JJ26;A0A140T9R9;A0A0G2JIT5;Q9H633	1;1;1;1;1	1;1;1;1;1	1;1;1;1;1	Ribonuclease P protein subunit p21	RPP21				;;;;	5	1	1	1	0	1	0	0	1	1	1	1	1	1	0	1	0	0	1	1	1	1	1	1	0	1	0	0	1	1	1	1	1	1	16	16	16	16.553	144
A0A0G2JIW1;P0DMV9;P0DMV8;V9GZ37	A0A0G2JIW1;P0DMV9;P0DMV8;V9GZ37	47;47;47;32	41;41;41;28	23;23;23;13	Heat shock 70 kDa protein 1B;Heat shock 70 kDa protein 1A	HSPA1B;HSPA1A		+	iBAQ Control_iBAQ IFN-B	;;;	4	47	41	23	42	44	44	45	44	44	43	42	41	45	37	38	39	39	38	38	38	37	35	39	21	20	22	22	21	22	21	20	19	22	68.2	62.6	34.1	70.108	642
A0A0G2JJD3;O95870;A0A0G2JI89;F2Z3H2	A0A0G2JJD3;O95870;A0A0G2JI89	6;6;3;1	6;6;3;1	6;6;3;1	Abhydrolase domain-containing protein 16A	ABHD16A				;;	4	6	6	6	3	0	3	2	2	2	2	2	2	5	3	0	3	2	2	2	2	2	2	5	3	0	3	2	2	2	2	2	2	5	14	14	14	67.518	601
A0A140T9L0;A0A0G2JJL1	A0A140T9L0;A0A0G2JJL1	5;5	1;1	1;1						;	2	5	1	1	4	4	4	5	4	4	4	4	3	4	1	1	1	1	1	1	1	1	1	1	1	1	1	1	1	1	1	1	1	1	25.2	6.8	6.8	35.759	322
A0A182DWF4;A0A0G2JJV3;Q5EP54;A0A140T8Z3;A0A0G2JII1;P04440	A0A182DWF4;A0A0G2JJV3;Q5EP54;A0A140T8Z3;A0A0G2JII1;P04440	3;3;3;2;2;2	1;1;1;1;1;1	1;1;1;1;1;1	HLA class II histocompatibility antigen, DP beta 1 chain	HLA-DPB1	+		iBAQ Control_iBAQ IFN-Y	;;;;;	6	3	1	1	0	2	1	1	0	2	1	3	2	3	0	1	1	1	0	1	1	1	1	1	0	1	1	1	0	1	1	1	1	1	16.2	4.8	4.8	25.897	228
A0A0G2JK44;P25440;H0Y6K2;A0A140T9E9;A0A140T9V2;U3KQA6;A0A0G2JHL0;A0A140T9F7;A0A0G2JHN8;A0A140T9I1;E9PIQ3;H0Y799;A0A140T9X8;E9PKQ9;H0YDJ7;U3KPW0	A0A0G2JK44;P25440;H0Y6K2;A0A140T9E9;A0A140T9V2;U3KQA6;A0A0G2JHL0;A0A140T9F7	22;22;21;21;16;15;15;14;9;9;9;7;7;5;1;1	20;20;19;19;15;14;14;13;8;8;9;7;7;5;1;1	19;19;18;18;14;13;13;12;8;8;8;7;7;5;0;0	Bromodomain-containing protein 2	BRD2	+	+	iBAQ Control_iBAQ IFN-B;iBAQ Control_iBAQ IFN-Y	;;;;;;;	16	22	20	19	15	17	14	18	17	17	16	18	19	19	13	15	12	16	15	15	14	16	17	17	13	14	12	16	15	15	14	15	17	17	36	33.5	32.4	92.065	836
A0A0G2JKR7;P28702;A0A0G2JHI1;A0A087WZ88;P48443	A0A0G2JKR7;P28702	7;7;3;3;3	4;4;1;0;0	4;4;1;0;0	Retinoic acid receptor RXR-beta	RXRB				;	5	7	4	4	7	7	5	6	6	7	7	6	6	6	4	4	2	3	3	4	4	3	3	3	4	4	2	3	3	4	4	3	3	3	23.6	14.4	14.4	38.516	347
F5GXS0;A0A140TA49;A0A140TA44;A0A140TA32;A0A140TA29;A0A0G2JL54;A0A0G2JPR0;P0C0L5;P0C0L4	F5GXS0;A0A140TA49;A0A140TA44;A0A140TA32;A0A140TA29;A0A0G2JL54;A0A0G2JPR0;P0C0L5;P0C0L4	5;5;5;5;5;5;5;5;5	4;4;4;4;4;4;4;4;4	4;4;4;4;4;4;4;4;4	Complement C4-B;Complement C4 beta chain;Complement C4-B alpha chain;C4a anaphylatoxin;C4b-B;C4d-B;Complement C4 gamma chain;Complement C4-A;Complement C4 beta chain;Complement C4-A alpha chain;C4a anaphylatoxin;C4b-A;C4d-A;Complement C4 gamma chain	C4B;C4A	+		iBAQ Control_iBAQ IFN-Y	;;;;;;;;	9	5	4	4	2	3	2	2	3	2	2	5	5	4	1	2	1	1	2	1	1	4	4	3	1	2	1	1	2	1	1	4	4	3	4.5	4	4	187.67	1698
A0A0G2JNZ5;A0A0G2JLB3;P04062;A0A0G2JNZ0	A0A0G2JNZ5;A0A0G2JLB3;P04062;A0A0G2JNZ0	14;14;14;12	14;14;14;12	14;14;14;12	Glucosylceramidase	GBA				;;;	4	14	14	14	14	14	13	13	14	13	13	13	14	13	14	14	13	13	14	13	13	13	14	13	14	14	13	13	14	13	13	13	14	13	38.8	38.8	38.8	50.263	449
H0YEI0;A0A0G2JLR5;A0A0G2JMW4;Q02833	H0YEI0;A0A0G2JLR5;A0A0G2JMW4;Q02833	2;2;2;2	2;2;2;2	2;2;2;2	Ras association domain-containing protein 7	RASSF7				;;;	4	2	2	2	2	1	1	1	1	1	1	1	1	1	2	1	1	1	1	1	1	1	1	1	2	1	1	1	1	1	1	1	1	1	14.4	14.4	14.4	20.98	194
A0A0G2JLV0;A0A140T9S0	A0A0G2JLV0;A0A140T9S0	18;15	2;2	2;2						;	2	18	2	2	8	4	6	9	15	17	12	16	13	18	0	0	1	0	1	1	0	1	1	2	0	0	1	0	1	1	0	1	1	2	35.3	3	3	77.64	702
A0A0G2JMH6;P01903;Q30118;A0A0G2JH46;Q08AS3;Q5Y7H0;A0A140TA34;P01906	A0A0G2JMH6;P01903;Q30118;A0A0G2JH46	8;8;6;6;1;1;1;1	8;8;6;6;1;1;1;1	8;8;6;6;1;1;1;1	HLA class II histocompatibility antigen, DR alpha chain	HLA-DRA	+		iBAQ Control_iBAQ IFN-Y	;;;	8	8	8	8	2	4	1	2	0	3	0	8	6	8	2	4	1	2	0	3	0	8	6	8	2	4	1	2	0	3	0	8	6	8	42.1	42.1	42.1	28.621	254
A0A0G2JQJ7;A0A0G2JPD5;A0A0G2JS76;A0A0G2JMX7;P10636;I3L2Z2	A0A0G2JQJ7;A0A0G2JPD5;A0A0G2JS76;A0A0G2JMX7;P10636	3;3;3;3;3;1	1;1;1;1;1;1	1;1;1;1;1;1	Microtubule-associated protein tau	MAPT				;;;;	6	3	1	1	2	3	1	3	2	1	2	1	2	2	1	1	1	1	0	0	1	0	0	1	1	1	1	1	0	0	1	0	0	1	6.3	2.6	2.6	78.954	758
A0A0G2JMZ8;Q16625	A0A0G2JMZ8;Q16625	8;8	8;8	8;8	Occludin	OCLN				;	2	8	8	8	8	8	7	7	6	7	6	5	8	8	8	8	7	7	6	7	6	5	8	8	8	8	7	7	6	7	6	5	8	8	23.2	23.2	23.2	59.129	522
A1BQX2;A0A0G2JQ38;D6RA09;A0A0G2JN23;Q8N4S9;D6RAH8;A0A0G2JN00	A1BQX2;A0A0G2JQ38;D6RA09;A0A0G2JN23;Q8N4S9	4;4;4;4;4;1;1	4;4;4;4;4;1;1	4;4;4;4;4;1;1	MARVEL domain-containing protein 2	MARVELD2				;;;;	7	4	4	4	3	2	4	1	2	3	1	0	2	3	3	2	4	1	2	3	1	0	2	3	3	2	4	1	2	3	1	0	2	3	11.8	11.8	11.8	51.12	442
H0Y9J8;A0A0G2JNH5;A0A0G2JP78;A0A0G2JPT5;O75943	H0Y9J8;A0A0G2JNH5;A0A0G2JP78;A0A0G2JPT5;O75943	2;2;2;2;2	2;2;2;2;2	2;2;2;2;2	Cell cycle checkpoint protein RAD17	RAD17				;;;;	5	2	2	2	2	2	2	2	2	2	2	2	2	2	2	2	2	2	2	2	2	2	2	2	2	2	2	2	2	2	2	2	2	2	12.7	12.7	12.7	18.374	165
A0A0G2JNW7;Q9Y666;A0A0U1RR18;A0A0G2JQE3;H0YB78	A0A0G2JNW7;Q9Y666;A0A0U1RR18;A0A0G2JQE3;H0YB78	12;12;9;6;6	12;12;9;6;6	11;11;8;6;6	Solute carrier family 12 member 7	SLC12A7	+		iBAQ Control_iBAQ IFN-Y	;;;;	5	12	12	11	10	10	11	11	10	11	11	11	10	12	10	10	11	11	10	11	11	11	10	12	9	9	10	10	9	10	10	10	9	11	16.3	16.3	15	119.13	1083
A0A0G2JNZ2;A0A0G2JPP5;Q14160;A0A0G2JMS7;H0YCG0	A0A0G2JNZ2;A0A0G2JPP5;Q14160;A0A0G2JMS7	44;44;44;40;13	44;44;44;40;13	37;37;37;35;13	Protein scribble homolog	SCRIB				;;;	5	44	44	37	40	37	42	38	35	39	38	39	38	40	40	37	42	38	35	39	38	39	38	40	34	31	36	33	30	33	32	32	32	33	39.8	39.8	33.7	174.91	1630
Q8MH48;Q5RJ85;A0A0G2JPQ3;P17693	Q8MH48;Q5RJ85;A0A0G2JPQ3;P17693	2;2;2;2	1;1;1;1	1;1;1;1	HLA class I histocompatibility antigen, alpha chain G	HLA-G				;;;	4	2	1	1	1	1	1	1	1	2	2	1	2	1	0	0	0	0	0	1	1	0	1	0	0	0	0	0	0	1	1	0	1	0	6.8	3	3	38.254	338
A0A0G2JQ41;A0A1C7CYZ0;Q12979;B7Z683;I3L2P5;I3NI05;A0A0G2JRJ1;I3L3W0;A0A0G2JSE0;A0A0D9SGD7;A0A0G2JQT5;I3L379;I3L4Y1;I3L0R7	A0A0G2JQ41;A0A1C7CYZ0;Q12979;B7Z683	12;12;12;8;5;4;3;3;1;1;1;1;1;1	11;11;11;7;4;4;3;3;1;1;1;1;1;1	11;11;11;7;4;4;3;3;1;1;1;1;1;1	Active breakpoint cluster region-related protein	ABR				;;;	14	12	11	11	10	10	8	11	11	11	11	10	8	10	9	9	7	10	10	10	10	9	7	9	9	9	7	10	10	10	10	9	7	9	20.2	18.9	18.9	88.857	777
B0QYV1;A0A0G2JRA5;O43251;A0A0G2JSB3;I3L1D4;B0QYY7;S4R469;F8VR27;F8VZY7;B0QYY4;A0A087X2B1;J3KNW3;B7Z1U7;F8VZG9;Q9NWB1;B0QYY6;A0A0G2JRD1;S4R3K7;J3QQZ2;J3QRF4;F8VRS4;A6NFN3	B0QYV1;A0A0G2JRA5;O43251;A0A0G2JSB3;I3L1D4;B0QYY7;S4R469;F8VR27;F8VZY7;B0QYY4;A0A087X2B1;J3KNW3;B7Z1U7;F8VZG9;Q9NWB1;B0QYY6;A0A0G2JRD1;S4R3K7;J3QQZ2;J3QRF4;F8VRS4;A6NFN3	4;4;4;3;3;3;3;3;3;3;3;3;3;3;3;2;2;2;2;2;2;2	4;4;4;3;3;3;3;3;3;3;3;3;3;3;3;2;2;2;2;2;2;2	4;4;4;3;3;3;3;3;3;3;3;3;3;3;3;2;2;2;2;2;2;2	RNA binding protein fox-1 homolog;RNA binding protein fox-1 homolog 2;RNA binding protein fox-1 homolog 1;RNA binding protein fox-1 homolog 3	RBFOX2;RBFOX1;RBFOX3				;;;;;;;;;;;;;;;;;;;;;	22	4	4	4	4	4	4	3	4	4	3	4	4	4	4	4	4	3	4	4	3	4	4	4	4	4	4	3	4	4	3	4	4	4	16	16	16	37.865	357
A0A0J9YVP6;A0A0J9YYL3;A0A0J9YVR6;E9PN18;E9PMU7;H0YCP8	A0A0J9YVP6;A0A0J9YYL3;A0A0J9YVR6	29;28;16;11;10;6	29;28;16;11;10;6	0;0;0;0;0;0						;;	6	29	29	0	27	28	28	28	29	28	28	28	29	28	27	28	28	28	29	28	28	28	29	28	0	0	0	0	0	0	0	0	0	0	60.9	60.9	0	57.398	534
A0A0J9YW64;A6NIW2;Q5JSL3	A0A0J9YW64;A6NIW2;Q5JSL3	5;5;5	5;5;5	5;5;5	Dedicator of cytokinesis protein 11	DOCK11				;;	3	5	5	5	3	1	3	1	4	1	4	2	4	2	3	1	3	1	4	1	4	2	4	2	3	1	3	1	4	1	4	2	4	2	4	4	4	218.19	1902
E9PJ24;B7ZM65;F8WEF5;A0A0J9YYB5;A0A0J9YWD5;Q9P1Y6;A0A0J9YX88	E9PJ24;B7ZM65;F8WEF5;A0A0J9YYB5;A0A0J9YWD5;Q9P1Y6;A0A0J9YX88	4;4;4;4;4;4;3	4;4;4;4;4;4;3	4;4;4;4;4;4;3	PHD and RING finger domain-containing protein 1	PHRF1				;;;;;;	7	4	4	4	4	4	3	3	4	3	4	4	4	3	4	4	3	3	4	3	4	4	4	3	4	4	3	3	4	3	4	4	4	3	3.6	3.6	3.6	178.22	1645
A0A0J9YWL0;Q9Y4K1;Q96QW7	A0A0J9YWL0;Q9Y4K1	43;39;6	43;39;6	43;39;6	Absent in melanoma 1 protein	AIM1	+	+	iBAQ Control_iBAQ IFN-B;iBAQ Control_iBAQ IFN-Y	;	3	43	43	43	40	40	36	37	33	37	33	39	42	41	40	40	36	37	33	37	33	39	42	41	40	40	36	37	33	37	33	39	42	41	28.4	28.4	28.4	231.71	2131
A0A0J9YX34;Q9C040	A0A0J9YX34;Q9C040	2;2	2;2	2;2	Tripartite motif-containing protein 2	TRIM2				;	2	2	2	2	2	1	2	2	1	1	2	2	2	2	2	1	2	2	1	1	2	2	2	2	2	1	2	2	1	1	2	2	2	2	8	8	8	58.454	526
K7EMK9;A0A0J9YXA3;O43688	K7EMK9;A0A0J9YXA3;O43688	1;1;1	1;1;1	1;1;1	Lipid phosphate phosphohydrolase 2	PPAP2C				;;	3	1	1	1	0	0	1	0	1	0	0	0	1	1	0	0	1	0	1	0	0	0	1	1	0	0	1	0	1	0	0	0	1	1	6.7	6.7	6.7	19.766	178
J3QT77;A0A0J9YYG4;A0A0J9YXF2;Q15165;A0A0J9YXU7;G3XAK4	J3QT77;A0A0J9YYG4;A0A0J9YXF2;Q15165;A0A0J9YXU7;G3XAK4	2;2;2;2;1;1	2;2;2;2;1;1	2;2;2;2;1;1	Serum paraoxonase/arylesterase 2	PON2	+		iBAQ Control_iBAQ IFN-Y	;;;;;	6	2	2	2	2	2	2	1	1	2	2	1	2	2	2	2	2	1	1	2	2	1	2	2	2	2	2	1	1	2	2	1	2	2	6.1	6.1	6.1	37.98	342
A0A0J9YXX5;Q9UHX1;A0A0J9YXJ8;A0A0J9YWM1;H0YEM1;E9PL19	A0A0J9YXX5;Q9UHX1;A0A0J9YXJ8;A0A0J9YWM1;H0YEM1	29;29;28;16;16;9	1;1;1;1;1;1	1;1;1;1;1;1	Poly(U)-binding-splicing factor PUF60	PUF60				;;;;	6	29	1	1	27	28	28	28	29	28	28	28	29	28	1	1	1	1	1	1	1	1	1	1	1	1	1	1	1	1	1	1	1	1	62.1	6.5	6.5	59.102	551
A0A0M3HER2	A0A0M3HER2	2	1	1							1	2	1	1	2	2	1	1	2	2	2	1	2	2	1	1	0	1	1	1	1	0	1	1	1	1	0	1	1	1	1	0	1	1	19.4	12	12	18.807	175
A0A0R4J2E8;P43243;A8MXP9;D6REM6;D6R991;H0Y8T4;B3KM87;Q68E03;D6R8Z5;D6RBK5;D6RCM3;D6REK4;D6RBI2;D6RE02;D6RIA2;D6RB45;A0A1B0GX04;D6R9F3;D6RAM9;D6RAY2;D6RBS2	A0A0R4J2E8;P43243;A8MXP9;D6REM6;D6R991	45;45;44;42;30;18;18;7;4;4;3;3;3;3;3;2;2;2;2;2;2	45;45;44;42;30;18;18;7;4;4;3;3;3;3;3;2;2;2;2;2;2	45;45;44;42;30;18;18;7;4;4;3;3;3;3;3;2;2;2;2;2;2	Matrin-3	MATR3				;;;;	21	45	45	45	43	44	43	43	43	43	45	44	44	44	43	44	43	43	43	43	45	44	44	44	43	44	43	43	43	43	45	44	44	44	56.6	56.6	56.6	94.622	847
D6RIU2;D6RDP6;H0Y8T9;D6RHU6;D6RDY1;D6RA76;D6RC11;D6R9S8;D6RCE6;D6RFX6;D6RDI6;D6RCR8;A0A0R4J2F2;Q9NY35;D6R9K1;D6RD48;D6RB31;D6RAZ7;D6RCP3	D6RIU2;D6RDP6;H0Y8T9;D6RHU6;D6RDY1;D6RA76;D6RC11;D6R9S8;D6RCE6;D6RFX6;D6RDI6;D6RCR8;A0A0R4J2F2;Q9NY35;D6R9K1;D6RD48;D6RB31;D6RAZ7;D6RCP3	2;2;2;2;2;2;2;2;2;2;2;2;2;2;1;1;1;1;1	2;2;2;2;2;2;2;2;2;2;2;2;2;2;1;1;1;1;1	2;2;2;2;2;2;2;2;2;2;2;2;2;2;1;1;1;1;1	Claudin domain-containing protein 1	CLDND1				;;;;;;;;;;;;;;;;;;	19	2	2	2	2	2	2	1	2	1	2	1	2	2	2	2	2	1	2	1	2	1	2	2	2	2	2	1	2	1	2	1	2	2	16.7	16.7	16.7	16.049	138
A0A0R4J2F6;Q12894;H7C2Z4;H7C444	A0A0R4J2F6;Q12894	3;3;1;1	3;3;1;1	3;3;1;1	Interferon-related developmental regulator 2	IFRD2				;	4	3	3	3	1	2	3	1	3	1	1	2	2	2	1	2	3	1	3	1	1	2	2	2	1	2	3	1	3	1	1	2	2	2	7.9	7.9	7.9	48.047	442
A0A0S2Z5D0;H3BUV4;A0A1B0GTU6;Q9NWW5;A0A1B0GW73;H3BRN7;H3BNF1;A0A1B0GTV3;H3BTY4;A0A1B0GUD2;H3BUT1	A0A0S2Z5D0;H3BUV4;A0A1B0GTU6;Q9NWW5;A0A1B0GW73;H3BRN7;H3BNF1;A0A1B0GTV3;H3BTY4;A0A1B0GUD2;H3BUT1	2;2;2;2;1;1;1;1;1;1;1	2;2;2;2;1;1;1;1;1;1;1	2;2;2;2;1;1;1;1;1;1;1	Ceroid-lipofuscinosis neuronal protein 6	CLN6				;;;;;;;;;;	11	2	2	2	2	2	2	1	2	2	2	2	2	2	2	2	2	1	2	2	2	2	2	2	2	2	2	1	2	2	2	2	2	2	19.9	19.9	19.9	19.299	171
A0A0U1RQE4;Q5HYK7	A0A0U1RQE4;Q5HYK7	3;3	3;3	3;3	SH3 domain-containing protein 19	SH3D19				;	2	3	3	3	2	2	2	1	2	1	1	2	1	2	2	2	2	1	2	1	1	2	1	2	2	2	2	1	2	1	1	2	1	2	3.3	3.3	3.3	114.8	1047
A0A0U1RQR1;A0A0U1RQG6;A0A0U1RQM7;A0A0U1RR06;Q9Y484;C9J5L0;C9J7Q8;C9JUS5;C9JBX7;C9J471;A0A0U1RR42;C9JE01;A0A0U1RQS7;A0A0U1RRJ9;C9J0A8;H0Y329;G8JLI5;C9JYH8;A0A0U1RRJ2;A0A0U1RQJ7;H7C4N7;C9JVT3	A0A0U1RQR1;A0A0U1RQG6;A0A0U1RQM7;A0A0U1RR06;Q9Y484;C9J5L0;C9J7Q8;C9JUS5;C9JBX7;C9J471;A0A0U1RR42;C9JE01;A0A0U1RQS7;A0A0U1RRJ9;C9J0A8;H0Y329;G8JLI5;C9JYH8	5;5;5;5;5;4;4;4;4;4;3;3;3;3;3;3;3;3;1;1;1;1	5;5;5;5;5;4;4;4;4;4;3;3;3;3;3;3;3;3;1;1;1;1	2;2;2;2;2;2;2;2;2;2;2;2;2;0;0;1;0;0;0;1;0;0	WD repeat domain phosphoinositide-interacting protein 4	WDR45				;;;;;;;;;;;;;;;;;	22	5	5	2	5	5	4	3	4	5	5	5	4	3	5	5	4	3	4	5	5	5	4	3	2	2	2	0	2	2	2	2	2	2	22.1	22.1	12	30.554	276
M0QX96;A0A0U1RQK1;A2RRD8	M0QX96;A0A0U1RQK1;A2RRD8	2;2;2	1;1;1	1;1;1	Zinc finger protein 320	ZNF320				;;	3	2	1	1	2	1	2	0	1	1	1	2	0	1	1	0	1	0	1	1	0	1	0	0	1	0	1	0	1	1	0	1	0	0	9.7	4.5	4.5	18.26	155
A0A0U1RQK7;O43432;A0A0A0MSA7;B1AN91;B1AN92	A0A0U1RQK7;O43432;A0A0A0MSA7	31;28;27;2;2	25;22;21;1;1	24;21;20;1;1	Eukaryotic translation initiation factor 4 gamma 3	EIF4G3	+	+	iBAQ Control_iBAQ IFN-B;iBAQ Control_iBAQ IFN-Y	;;	5	31	25	24	28	28	29	27	24	28	26	26	27	29	22	22	23	22	18	22	21	20	21	23	21	21	22	21	17	21	20	19	20	22	21.5	18.3	17.9	195.27	1774
A0A0U1RQL9;A0A0U1RQS5;B3KNS4;A0A0U1RQV1;Q96A10;A0A0U1RQN3	A0A0U1RQL9;A0A0U1RQS5;B3KNS4;A0A0U1RQV1;Q96A10;A0A0U1RQN3	2;2;2;2;1;1	2;2;2;2;1;1	2;2;2;2;1;1		hCG_2043597				;;;;;	6	2	2	2	2	2	2	1	2	2	2	2	2	2	2	2	2	1	2	2	2	2	2	2	2	2	2	1	2	2	2	2	2	2	44.3	44.3	44.3	8.6748	79
H0YMA4;A0A0U1RQM0;Q15004;H0YKX3;A0A0U1RQC1	H0YMA4;A0A0U1RQM0;Q15004;H0YKX3	7;7;7;5;3	7;7;7;5;3	7;7;7;5;3	PCNA-associated factor	KIAA0101				;;;	5	7	7	7	5	6	5	4	6	6	7	7	6	6	5	6	5	4	6	6	7	7	6	6	5	6	5	4	6	6	7	7	6	6	58.3	58.3	58.3	12.398	115
A0A0U1RQP0;A0A0U1RQH1	A0A0U1RQP0;A0A0U1RQH1	20;13	1;1	1;1						;	2	20	1	1	17	15	14	16	12	17	16	17	17	19	1	1	1	1	1	1	1	1	1	1	1	1	1	1	1	1	1	1	1	1	20.8	1.3	1.3	142.25	1276
A0A0U1RQQ9;Q6P3W7;F8VSC5;H0YIK6;H0YI32;F8VPW3	A0A0U1RQQ9;Q6P3W7;F8VSC5	22;22;20;3;1;1	22;22;20;3;1;1	22;22;20;3;1;1	SCY1-like protein 2	SCYL2				;;	6	22	22	22	21	21	17	19	16	22	20	22	21	19	21	21	17	19	16	22	20	22	21	19	21	21	17	19	16	22	20	22	21	19	29	29	29	104.11	933
U3KQA5;A0A0U1RQT7;Q8IXA3;A0A0U1RQY7;U3KQB3;Q9HCP0;A0A0U1RR14;K7ESB6;A0A0U1RQK2;K7EP38;A0A0U1RQH9;A0A087WXD7;A0A087WWF5;A0A0U1RRH5;K7EJC0;A0A0U1RR31;A0A0U1RQG9;A0A0U1RQK6	U3KQA5;A0A0U1RQT7;Q8IXA3;A0A0U1RQY7;U3KQB3;Q9HCP0;A0A0U1RR14;K7ESB6	7;7;7;7;7;7;4;4;3;2;2;2;2;1;1;1;1;1	7;7;7;7;7;7;4;4;3;2;2;2;2;1;1;1;1;1	3;3;3;3;3;3;1;0;0;0;0;0;0;0;0;1;1;1	Casein kinase I isoform gamma-1	hCG_2004507;CSNK1G1;CSNK1G2		+	iBAQ Control_iBAQ IFN-B	;;;;;;;	18	7	7	3	7	5	6	6	3	5	5	5	5	4	7	5	6	6	3	5	5	5	5	4	3	2	3	3	1	3	3	2	3	3	17.3	17.3	7.8	48.586	422
A0A0U1RR07;Q9HCH5;A0A0U1RRJ3;E9PQL8;E9PS29;E9PPL3;E9PS39;E9PK22;E9PRW5	A0A0U1RR07;Q9HCH5	35;24;10;2;2;2;1;1;1	35;24;10;2;2;2;1;1;1	16;13;0;0;0;0;0;0;0	Synaptotagmin-like protein 2	SYTL2				;	9	35	35	16	32	28	28	30	24	28	31	32	31	34	32	28	28	30	24	28	31	32	31	34	16	14	15	15	13	12	16	16	15	16	21	21	9.8	247.31	2223
A0A0U1RR63;P60484;A0A087WT17	A0A0U1RR63;P60484;A0A087WT17	4;4;2	4;4;2	4;4;2	Phosphatidylinositol 3,4,5-trisphosphate 3-phosphatase and dual-specificity protein phosphatase PTEN	PTEN				;;	3	4	4	4	2	3	4	2	3	1	3	2	1	2	2	3	4	2	3	1	3	2	1	2	2	3	4	2	3	1	3	2	1	2	10.9	10.9	10.9	64.863	576
A0A0U1RRB3;Q8IYT2;H3BTZ7;H3BR19;H3BS00	A0A0U1RRB3;Q8IYT2	12;11;3;2;1	12;11;3;2;1	12;11;3;2;1	Cap-specific mRNA (nucleoside-2-O-)-methyltransferase 2	CMTR2				;	5	12	12	12	7	5	11	11	11	11	10	6	6	10	7	5	11	11	11	11	10	6	6	10	7	5	11	11	11	11	10	6	6	10	20.1	20.1	20.1	88.18	770
A0A0U1RRB6;Q9Y2D4;J3QT38	A0A0U1RRB6;Q9Y2D4;J3QT38	6;6;4	5;5;3	5;5;3	Exocyst complex component 6B	EXOC6B				;;	3	6	5	5	4	4	3	6	3	5	5	5	3	3	4	3	3	5	3	5	5	4	3	3	4	3	3	5	3	5	5	4	3	3	7.7	6.6	6.6	94.685	815
A0A0U1RRH6;O94880	A0A0U1RRH6;O94880	15;14	15;14	15;14	PHD finger protein 14	PHF14				;	2	15	15	15	10	8	13	9	11	10	10	10	8	9	10	8	13	9	11	10	10	10	8	9	10	8	13	9	11	10	10	10	8	9	21.4	21.4	21.4	106.99	948
F6XEV2;A0A0U1RRK1;Q9BPX6;E9PQV6;S4R3W3;S4R3D7;S4R3V1	F6XEV2;A0A0U1RRK1;Q9BPX6;E9PQV6;S4R3W3	4;4;4;3;2;1;1	4;4;4;3;2;1;1	4;4;4;3;2;1;1	Calcium uptake protein 1, mitochondrial	MICU1				;;;;	7	4	4	4	3	3	3	3	4	2	3	3	3	2	3	3	3	3	4	2	3	3	3	2	3	3	3	3	4	2	3	3	3	2	9	9	9	54.578	478
Q6MZZ4;A0A0U1RRL5;P32519	Q6MZZ4;A0A0U1RRL5;P32519	9;9;9	9;9;9	9;9;9	ETS-related transcription factor Elf-1	DKFZp686H0575;ELF1		+	iBAQ Control_iBAQ IFN-B	;;	3	9	9	9	9	8	7	8	9	8	9	9	8	8	9	8	7	8	9	8	9	9	8	8	9	8	7	8	9	8	9	9	8	8	43.2	43.2	43.2	38.995	361
A0A0U1RRL7	A0A0U1RRL7	1	1	1							1	1	1	1	0	0	0	0	0	0	0	1	0	0	0	0	0	0	0	0	0	1	0	0	0	0	0	0	0	0	0	1	0	0	36.6	36.6	36.6	7.6794	71
A0A0U1RRL8;Q8TB22;H0Y9W3	A0A0U1RRL8;Q8TB22	10;10;2	10;10;2	10;10;2	Spermatogenesis-associated protein 20	SPATA20				;	3	10	10	10	9	8	8	10	9	8	9	9	8	10	9	8	8	10	9	8	9	9	8	10	9	8	8	10	9	8	9	9	8	10	16.8	16.8	16.8	88.051	786
A0A0U1RRM1;Q8WXI9;A0A0U1RR30;A0A0U1RRK3;A0A0U1RR34;A0A1B0GW07	A0A0U1RRM1;Q8WXI9;A0A0U1RR30	16;16;8;3;3;1	14;14;7;3;3;1	14;14;7;3;3;1	Transcriptional repressor p66-beta	GATAD2B				;;	6	16	14	14	15	14	15	13	13	15	16	15	14	16	13	12	13	11	11	13	14	13	12	14	13	12	13	11	11	13	14	13	12	14	40.6	36.9	36.9	63.461	577
A0A0X1KG71;Q8WX92	A0A0X1KG71;Q8WX92	26;24	26;24	26;24	Negative elongation factor B	NELFB				;	2	26	26	26	25	21	26	23	23	24	24	20	21	25	25	21	26	23	23	24	24	20	21	25	25	21	26	23	23	24	24	20	21	25	52.9	52.9	52.9	70.038	628
K7ES72;A0A0X1KG78;K7EL21;Q13938	K7ES72;A0A0X1KG78;K7EL21;Q13938	6;6;6;6	6;6;6;6	6;6;6;6	Calcyphosin	CAPS				;;;	4	6	6	6	2	5	3	1	6	3	5	3	4	3	2	5	3	1	6	3	5	3	4	3	2	5	3	1	6	3	5	3	4	3	45.5	45.5	45.5	14.593	134
B7ZLI8;A0A140TA37;A0A140T8X5;P49842	B7ZLI8;A0A140TA37;A0A140T8X5;P49842	3;3;3;3	3;3;3;3	3;3;3;3	Serine/threonine-protein kinase 19	STK19				;;;	4	3	3	3	3	2	3	1	2	3	3	2	3	3	3	2	3	1	2	3	3	2	3	3	3	2	3	1	2	3	3	2	3	3	11.8	11.8	11.8	35.54	321
J3KQ99;A0A140T9Y9;A0A140T9U4;A0A140T9R4;A0A140T9H1;A0A140T9F8;A0A140T9D6;A0A140T914;A0A140T9Y8;A0A140T9U1;A0A140T9J4;A0A140T980;A0A140T909;A0A140T900;A0A140T8Z9;P20036;H0Y6F8;A0A140T9G9;A0A140T9G7;A0A140T9A6;A0A140T992;A0A140T977;A0A140T968;A0A140T961;E9PMV2	J3KQ99;A0A140T9Y9;A0A140T9U4;A0A140T9R4;A0A140T9H1;A0A140T9F8;A0A140T9D6;A0A140T914;A0A140T9Y8;A0A140T9U1;A0A140T9J4;A0A140T980;A0A140T909;A0A140T900;A0A140T8Z9;P20036;H0Y6F8;A0A140T9G9;A0A140T9G7;A0A140T9A6;A0A140T992;A0A140T977;A0A140T968;A0A140T961	3;3;3;3;3;3;3;3;3;3;3;3;3;3;3;3;2;2;2;2;2;2;2;2;1	3;3;3;3;3;3;3;3;3;3;3;3;3;3;3;3;2;2;2;2;2;2;2;2;1	3;3;3;3;3;3;3;3;3;3;3;3;3;3;3;3;2;2;2;2;2;2;2;2;1	HLA class II histocompatibility antigen, DP alpha 1 chain	HLA-DPA1				;;;;;;;;;;;;;;;;;;;;;;;	25	3	3	3	0	0	0	0	0	0	0	3	1	3	0	0	0	0	0	0	0	3	1	3	0	0	0	0	0	0	0	3	1	3	22	22	22	24.059	209
A0A140T9I0;A0A140T9X5;A0A140T913;P01892;A0A140T955;A0A140T933	A0A140T9I0;A0A140T9X5;A0A140T913;P01892;A0A140T955;A0A140T933	20;20;20;20;17;17	20;20;20;20;17;17	1;1;1;1;1;1	HLA class I histocompatibility antigen, A-2 alpha chain	HLA-A	+	+	iBAQ Control_iBAQ IFN-B;iBAQ Control_iBAQ IFN-Y	;;;;;	6	20	20	1	12	14	10	11	20	20	17	20	20	20	12	14	10	11	20	20	17	20	20	20	1	1	0	0	1	1	1	1	1	1	60.3	60.3	4.9	40.79	365
O19617;A0A140T921;A0A140T9H5;A0A140T9U8;A0A140TA05;A0A140T9L3	O19617;A0A140T921;A0A140T9H5;A0A140T9U8;A0A140TA05;A0A140T9L3	8;8;8;8;5;5	1;1;1;1;0;0	0;0;0;0;0;0		HLA-C				;;;;;	6	8	1	0	4	4	3	3	8	8	7	8	8	8	0	0	0	0	1	1	1	1	1	1	0	0	0	0	0	0	0	0	0	0	30.1	4.4	0	40.71	366
A2AAT8;A0A140T9C4;Q5SP00;A0A140T9G2;A0A140T9T2;A0A140T9H8;H0Y732;A0A140T9X4;A0A140T9V7;A0A140T9T3;A0A140T9N9;A0A140T9N7;A0A140T9K8;P28067	A2AAT8;A0A140T9C4;Q5SP00;A0A140T9G2;A0A140T9T2;A0A140T9H8;H0Y732;A0A140T9X4;A0A140T9V7;A0A140T9T3;A0A140T9N9;A0A140T9N7;A0A140T9K8;P28067	1;1;1;1;1;1;1;1;1;1;1;1;1;1	1;1;1;1;1;1;1;1;1;1;1;1;1;1	1;1;1;1;1;1;1;1;1;1;1;1;1;1	Beta-2-microglobulin;HLA class II histocompatibility antigen, DM alpha chain	HLA-DMA				;;;;;;;;;;;;;	14	1	1	1	0	0	0	0	0	1	0	1	0	1	0	0	0	0	0	1	0	1	0	1	0	0	0	0	0	1	0	1	0	1	6	6	6	18.303	166
H7C5B5;H7C5D3;H7C4U4;Q0P5T2;A0A140T9G8;Q5SQH8	H7C5B5;H7C5D3;H7C4U4;Q0P5T2;A0A140T9G8;Q5SQH8	1;1;1;1;1;1	1;1;1;1;1;1	1;1;1;1;1;1	Uncharacterized protein C6orf136	C6orf136				;;;;;	6	1	1	1	1	1	0	0	1	1	1	1	1	1	1	1	0	0	1	1	1	1	1	1	1	1	0	0	1	1	1	1	1	1	42.9	42.9	42.9	3.6132	28
A0A140T9T7;Q03518	A0A140T9T7;Q03518	14;14	14;14	14;14	Antigen peptide transporter 1	TAP1	+	+	iBAQ Control_iBAQ IFN-B;iBAQ Control_iBAQ IFN-Y	;	2	14	14	14	4	5	6	8	13	14	13	12	13	14	4	5	6	8	13	14	13	12	13	14	4	5	6	8	13	14	13	12	13	14	28.7	28.7	28.7	87.175	808
A0A140TA09;Q99942	A0A140TA09;Q99942	2;2	2;2	2;2	E3 ubiquitin-protein ligase RNF5	RNF5				;	2	2	2	2	2	2	2	0	1	2	2	2	2	2	2	2	2	0	1	2	2	2	2	2	2	2	2	0	1	2	2	2	2	2	24.2	24.2	24.2	10.013	91
A0A140TA86;Q5XKP0;K7EIR2;A0A140TA84	A0A140TA86;Q5XKP0	3;3;1;1	3;3;1;1	3;3;1;1	Protein QIL1	QIL1				;	4	3	3	3	3	3	2	0	2	1	2	1	2	3	3	3	2	0	2	1	2	1	2	3	3	3	2	0	2	1	2	1	2	3	35	35	35	15.436	140
A0A182DWF2;D3YTF8;A0A182DWF3;Q9NNW7;A0A096LPD9;E7EWK1;A0A096LPK7;A0A096LPH4;A0A096LPB7;A0A096LP96;A0A0U1RQX0;A0A096LNY7	A0A182DWF2;D3YTF8;A0A182DWF3;Q9NNW7;A0A096LPD9;E7EWK1;A0A096LPK7	9;9;9;9;6;6;6;3;3;3;3;2	8;8;8;8;5;5;5;3;3;3;3;2	8;8;8;8;5;5;5;3;3;3;3;2	Thioredoxin reductase 2, mitochondrial	TXNRD2				;;;;;;	12	9	8	8	9	8	4	4	4	5	4	8	7	4	8	7	3	3	3	4	3	7	6	3	8	7	3	3	3	4	3	7	6	3	28.1	25.1	25.1	53.567	494
A0A182DWH4;P79483	A0A182DWH4;P79483	6;5	2;1	2;1	HLA class II histocompatibility antigen, DR beta 3 chain	HLA-DRB3				;	2	6	2	2	1	1	1	1	2	1	1	6	5	6	0	0	0	0	0	0	0	2	2	2	0	0	0	0	0	0	0	2	2	2	31.6	9.4	9.4	29.941	266
A0A182DWI3;F8W809;A0A087WSW9;A0A087WSY9;Q16881;E9PIR7;E2QRB9;E9PKD3;A0A0B4J225;E9PIZ5;E9PLT3;E9PKI4;E9PQI3;E9PRI8;E9PJU2	A0A182DWI3;F8W809;A0A087WSW9;A0A087WSY9;Q16881;E9PIR7;E2QRB9	27;26;26;26;26;24;23;11;6;6;4;4;3;2;2	27;26;26;26;26;24;23;11;6;6;4;4;3;2;2	26;25;25;25;25;23;22;10;5;5;3;3;3;2;2	Thioredoxin reductase 1, cytoplasmic	TXNRD1				;;;;;;	15	27	27	26	26	26	26	21	25	23	25	22	26	24	26	26	26	21	25	23	25	22	26	24	25	25	25	20	24	22	24	21	25	23	56.3	56.3	53.7	62.035	568
A0A1B0GTF3;O43301;K7ELE6;K7ENF6	A0A1B0GTF3;O43301	6;6;2;1	6;6;2;1	5;5;2;1	Heat shock 70 kDa protein 12A	HSPA12A				;	4	6	6	5	5	6	5	5	5	5	5	5	5	5	5	6	5	5	5	5	5	5	5	5	4	5	4	4	4	4	4	4	4	4	11	11	9.2	77.018	692
A0A1B0GTG2;A0A1B0GW77;P49419;A0A1B0GUA1;A0A1B0GW82;A0A1B0GTY9;A0A1B0GTJ4;A0A1B0GV49;A0A140T9V3;A0A0J9YWF7;A0A1B0GUY0;H0YHM6;F8WDY6;F8VVF2;A0A1B0GVU0;A0A0J9YWM6;A0A1B0GW65;F8WD33;A0A0J9YWK1	A0A1B0GTG2;A0A1B0GW77;P49419;A0A1B0GUA1;A0A1B0GW82;A0A1B0GTY9;A0A1B0GTJ4;A0A1B0GV49;A0A140T9V3	27;27;27;25;25;24;23;22;20;13;12;9;6;5;3;2;2;2;1	27;27;27;25;25;24;23;22;20;13;12;9;6;5;3;2;2;2;1	27;27;27;25;25;24;23;22;20;13;12;9;6;5;3;2;2;2;1	Alpha-aminoadipic semialdehyde dehydrogenase	ALDH7A1		+	iBAQ Control_iBAQ IFN-B	;;;;;;;;	19	27	27	27	27	26	25	24	25	25	25	24	21	25	27	26	25	24	25	25	25	24	21	25	27	26	25	24	25	25	25	24	21	25	59.3	59.3	59.3	58.139	536
A0A1B0GWJ0;A0A1B0GTJ7;P30566;A0A0A6YY92;A0A1B0GTG9;A0A1B0GWF8;A0A096LNY6;A0A096LNY5;A0A096LPA2;A0A096LP92;A0A096LNY4;B4DEP1;A0A096LP72;V9GY96;A0A096LP76	A0A1B0GWJ0;A0A1B0GTJ7;P30566;A0A0A6YY92;A0A1B0GTG9;A0A1B0GWF8;A0A096LNY6;A0A096LNY5	14;14;14;13;11;11;10;8;6;4;4;3;3;1;1	14;14;14;13;11;11;10;8;6;4;4;3;3;1;1	14;14;14;13;11;11;10;8;6;4;4;3;3;1;1	Adenylosuccinate lyase	ADSL				;;;;;;;	15	14	14	14	13	12	13	10	14	10	11	12	10	12	13	12	13	10	14	10	11	12	10	12	13	12	13	10	14	10	11	12	10	12	37.3	37.3	37.3	54.465	480
A0A1B0GTP7;E7EMM4;A0A1B0GW68;A0A1B0GUA4;A0A1B0GTM3;A0A1B0GTZ5;A0A1B0GUH5;Q13510;A0A1B0GUE3;A0A1B0GUW4;A0A1B0GUG1;A0A1B0GV06;A0A1B0GV95;A0A1B0GW48;A0A1B0GVJ1;A0A1B0GVE7;A0A1B0GU62;A0A1B0GU06;A0A1B0GUB3;A0A1B0GVG2;A0A1B0GVA3;A0A1B0GW66;A0A1B0GUJ3;A0A1B0GVC9	A0A1B0GTP7;E7EMM4;A0A1B0GW68;A0A1B0GUA4;A0A1B0GTM3;A0A1B0GTZ5;A0A1B0GUH5;Q13510;A0A1B0GUE3;A0A1B0GUW4;A0A1B0GUG1;A0A1B0GV06	9;9;9;9;9;9;9;9;8;8;7;6;3;3;3;3;3;3;3;3;2;2;2;1	9;9;9;9;9;9;9;9;8;8;7;6;3;3;3;3;3;3;3;3;2;2;2;1	9;9;9;9;9;9;9;9;8;8;7;6;3;3;3;3;3;3;3;3;2;2;2;1	Acid ceramidase;Acid ceramidase subunit alpha;Acid ceramidase subunit beta	ASAH1				;;;;;;;;;;;	24	9	9	9	9	9	9	8	9	9	9	9	9	9	9	9	9	8	9	9	9	9	9	9	9	9	9	8	9	9	9	9	9	9	37.5	37.5	37.5	32.573	288
F5GZ78;A0A1B0GTU4;P49023;A0A1B0GU60;F5H836;A0A1B0GV30;REV__D6RBA6	F5GZ78;A0A1B0GTU4;P49023	17;17;17;6;4;2;1	17;17;17;6;4;2;1	17;17;17;6;4;2;1	Paxillin	PXN				;;	7	17	17	17	16	14	17	12	14	17	17	15	15	17	16	14	17	12	14	17	17	15	15	17	16	14	17	12	14	17	17	15	15	17	38.5	38.5	38.5	64.232	589
A0A1B0GTW1;Q9UDY2;U3KQJ2;B1AN86	A0A1B0GTW1;Q9UDY2	42;42;4;4	42;42;4;4	42;42;4;4	Tight junction protein ZO-2	TJP2				;	4	42	42	42	38	39	40	40	36	38	38	40	39	41	38	39	40	40	36	38	38	40	39	41	38	39	40	40	36	38	38	40	39	41	43.1	43.1	43.1	140.73	1249
A0A1B0GU86;A0A1B0GW23;Q03154;A0A1B0GV31;C9JYZ0;A0A1B0GTG3;F8WC59;A0A1B0GVZ3;A0A1B0GVG0;A0A1B0GU36	A0A1B0GU86;A0A1B0GW23;Q03154;A0A1B0GV31	9;9;9;5;3;2;2;1;1;1	9;9;9;5;3;2;2;1;1;1	0;0;0;0;0;0;0;0;0;0	Aminoacylase-1	ACY1		+	iBAQ Control_iBAQ IFN-B	;;;	10	9	9	0	8	8	8	8	7	8	7	8	9	8	8	8	8	8	7	8	7	8	9	8	0	0	0	0	0	0	0	0	0	0	29.5	29.5	0	42.179	373
A0A1B0GUA3;Q96EK5;A0A0D9SFK7;A0A1B0GUH6;A0A1B0GTE6;A0A1B0GW21;A0A1B0GV79;A0A1B0GVY9;A0A1B0GU96;A0A1B0GTX3	A0A1B0GUA3;Q96EK5	25;25;9;9;8;5;4;4;3;1	25;25;9;9;8;5;4;4;3;1	25;25;9;9;8;5;4;4;3;1	KIF1-binding protein	KIAA1279				;	10	25	25	25	24	20	24	24	25	24	23	24	21	24	24	20	24	24	25	24	23	24	21	24	24	20	24	24	25	24	23	24	21	24	53.3	53.3	53.3	74.783	646
A0A1B0GUG6;Q86WH2	A0A1B0GUG6;Q86WH2	2;2	2;2	2;2	Ras association domain-containing protein 3	RASSF3				;	2	2	2	2	2	0	0	1	0	1	1	0	0	0	2	0	0	1	0	1	1	0	0	0	2	0	0	1	0	1	1	0	0	0	7.7	7.7	7.7	34.578	299
A0A1B0GUI1;Q6GYQ0;H0YJB5	A0A1B0GUI1;Q6GYQ0	6;6;1	6;6;1	6;6;1	Ral GTPase-activating protein subunit alpha-1	RALGAPA1				;	3	6	6	6	4	3	4	3	2	3	4	3	4	2	4	3	4	3	2	3	4	3	4	2	4	3	4	3	2	3	4	3	4	2	3.7	3.7	3.7	280.41	2495
Q5VTI5;A0A1B0GUN5;Q9Y2H5	Q5VTI5;A0A1B0GUN5;Q9Y2H5	3;3;3	3;3;3	3;3;3	Pleckstrin homology domain-containing family A member 6	PLEKHA6				;;	3	3	3	3	0	1	2	1	1	0	1	2	1	2	0	1	2	1	1	0	1	2	1	2	0	1	2	1	1	0	1	2	1	2	3.4	3.4	3.4	119.29	1068
A0A1B0GUN9;B1AK53	A0A1B0GUN9;B1AK53	2;1	2;1	2;1	Espin	ESPN				;	2	2	2	2	1	2	1	1	2	1	1	2	1	1	1	2	1	1	2	1	1	2	1	1	1	2	1	1	2	1	1	2	1	1	1.5	1.5	1.5	147.39	1362
A0A1B0GUS7;B1AM27;O14795;A0A0U1RRL2	A0A1B0GUS7;B1AM27;O14795	5;3;3;2	5;3;3;2	4;2;2;2	Protein unc-13 homolog B	UNC13B				;;	4	5	5	4	4	4	3	4	5	4	5	4	3	4	4	4	3	4	5	4	5	4	3	4	3	3	2	3	4	3	4	3	2	3	1.8	1.8	1.5	484.12	4340
A0A1B0GUZ7;Q14156;E5RJS1;H7BXG9;E7ESK9;Q9Y2G0	A0A1B0GUZ7;Q14156;E5RJS1	3;3;2;1;1;1	3;3;2;1;1;1	3;3;2;1;1;1	Protein EFR3 homolog A	EFR3A				;;	6	3	3	3	1	1	1	3	1	3	1	2	2	1	1	1	1	3	1	3	1	2	2	1	1	1	1	3	1	3	1	2	2	1	3.9	3.9	3.9	96.13	848
A0A1B0GV26;Q8WWZ3;B1AL55	A0A1B0GV26;Q8WWZ3	3;3;1	3;3;1	3;3;1	Ectodysplasin-A receptor-associated adapter protein	EDARADD				;	3	3	3	3	0	0	2	0	1	1	2	1	0	1	0	0	2	0	1	1	2	1	0	1	0	0	2	0	1	1	2	1	0	1	21.2	21.2	21.2	22.383	193
A0A1B0GV47;Q7Z4S6;H0YIM7;H0YHT2;H0YI78;H0YIM6;H0YHG9;Q2M1P5;Q86VH2	A0A1B0GV47;Q7Z4S6	20;20;7;7;4;2;1;1;1	20;20;7;7;4;2;1;1;1	18;18;5;7;4;2;1;0;0	Kinesin-like protein KIF21A	KIF21A				;	9	20	20	18	16	13	17	15	12	16	12	13	15	15	16	13	17	15	12	16	12	13	15	15	15	12	16	14	11	15	11	11	14	14	18.8	18.8	17.5	184.71	1653
A0A1B0GV69;E9PR46;J3QL17;Q9UHL0	A0A1B0GV69;E9PR46;J3QL17;Q9UHL0	2;2;2;2	1;1;1;1	1;1;1;1	ATP-dependent RNA helicase DDX25	DDX25				;;;	4	2	1	1	2	2	2	2	2	2	2	2	2	2	1	1	1	1	1	1	1	1	1	1	1	1	1	1	1	1	1	1	1	1	9.1	3.6	3.6	22.253	197
I3L4S7;A0A1B0GV70;Q96N21	I3L4S7;A0A1B0GV70;Q96N21	1;1;1	1;1;1	1;1;1	AP-4 complex accessory subunit tepsin	ENTHD2				;;	3	1	1	1	0	0	1	1	1	1	1	0	1	1	0	0	1	1	1	1	1	0	1	1	0	0	1	1	1	1	1	0	1	1	16.8	16.8	16.8	12.282	113
A0A1B0GW44;A0A1B0GVD5;A0A1B0GWE8;P07339;A0A1B0GV23;A0A1B0GVP3;A0A1B0GU92;A0A1B0GU03;H7C469;C9JH19;H7C1V0;F8WD96;F8W787;A0A1B0GV01	A0A1B0GW44;A0A1B0GVD5;A0A1B0GWE8;P07339;A0A1B0GV23;A0A1B0GVP3;A0A1B0GU92;A0A1B0GU03;H7C469;C9JH19	20;20;20;20;18;17;16;16;13;12;9;9;6;1	20;20;20;20;18;17;16;16;13;12;9;9;6;1	19;19;19;19;17;16;15;15;12;12;8;9;6;1	Cathepsin D;Cathepsin D light chain;Cathepsin D heavy chain	CTSD				;;;;;;;;;	14	20	20	19	17	18	19	15	20	19	18	20	16	19	17	18	19	15	20	19	18	20	16	19	16	17	18	14	19	18	17	19	15	18	51.1	51.1	48.9	43.688	405
A0A1B0GVP4	A0A1B0GVP4	1	1	1							1	1	1	1	1	1	1	1	1	1	1	1	1	1	1	1	1	1	1	1	1	1	1	1	1	1	1	1	1	1	1	1	1	1	0.6	0.6	0.6	211.48	1871
A0A1B0GVW0;O75787;B7Z1I9;A0A1B0GTB0;A0A1B0GVB9;A0A1C7CYW4;A0A1B0GWJ8;H7C3E1;A0A1B0GTU8;A0A1B0GUT7;A0A1B0GWD6;A0A1B0GVC7;B7Z413;A0A1B0GW13;A0A1B0GVI9;A0A1B0GV60;A0A1B0GU12;A0A1B0GV24;H7C240;A0A1B0GUV3;A0A1B0GVZ1	A0A1B0GVW0;O75787;B7Z1I9;A0A1B0GTB0;A0A1B0GVB9;A0A1C7CYW4;A0A1B0GWJ8;H7C3E1;A0A1B0GTU8;A0A1B0GUT7;A0A1B0GWD6;A0A1B0GVC7;B7Z413;A0A1B0GW13;A0A1B0GVI9;A0A1B0GV60;A0A1B0GU12	10;10;9;9;9;9;8;8;8;8;6;6;6;5;5;5;5;4;3;1;1	10;10;9;9;9;9;8;8;8;8;6;6;6;5;5;5;5;4;3;1;1	10;10;9;9;9;9;8;8;8;8;6;6;6;5;5;5;5;4;3;1;1	Renin receptor	ATP6AP2				;;;;;;;;;;;;;;;;	21	10	10	10	10	8	10	4	8	9	4	8	4	9	10	8	10	4	8	9	4	8	4	9	10	8	10	4	8	9	4	8	4	9	32.8	32.8	32.8	38.386	345
E9PEN0;A0A1B0GW41;Q8WYH8	E9PEN0;A0A1B0GW41;Q8WYH8	3;3;3	3;3;3	2;2;2	Inhibitor of growth protein 5	ING5				;;	3	3	3	2	2	2	2	1	2	3	3	2	1	2	2	2	2	1	2	3	3	2	1	2	2	2	2	1	2	2	2	2	1	2	26.1	26.1	16.9	16.646	142
Q96HN1;A0A1B0GW72;Q96PX9	Q96HN1;A0A1B0GW72;Q96PX9	1;1;1	1;1;1	1;1;1	Pleckstrin homology domain-containing family G member 4B	PLEKHG4B				;;	3	1	1	1	0	0	0	1	0	0	0	0	0	0	0	0	0	1	0	0	0	0	0	0	0	0	0	1	0	0	0	0	0	0	2.1	2.1	2.1	45.91	421
A0A1B0GWA0;Q8IZM8	A0A1B0GWA0	5;2	5;2	5;2			+	+	iBAQ Control_iBAQ IFN-B;iBAQ Control_iBAQ IFN-Y		2	5	5	5	3	3	3	4	4	4	4	3	5	3	3	3	3	4	4	4	4	3	5	3	3	3	3	4	4	4	4	3	5	3	6.2	6.2	6.2	127.87	1128
R4GND1;A0A1B0GX65;Q96LR5;Q969T4;A0A087X283;R4GN77;C9J180	R4GND1;A0A1B0GX65;Q96LR5;Q969T4;A0A087X283;R4GN77	4;4;4;4;3;2;1	1;1;1;1;0;1;0	1;1;1;1;0;1;0	Ubiquitin-conjugating enzyme E2 E2;Ubiquitin-conjugating enzyme E2 E3	UBE2E3;UBE2E2				;;;;;	7	4	1	1	3	4	2	3	4	4	3	3	3	2	1	1	0	1	1	1	1	1	1	0	1	1	0	1	1	1	1	1	1	0	31.6	10.3	10.3	19.13	174
A0A1C7CYX1;A0A0A0MSU2;Q6PJG2;H7C1L3	A0A1C7CYX1;A0A0A0MSU2;Q6PJG2	23;21;21;8	23;21;21;8	23;21;21;8	ELM2 and SANT domain-containing protein 1	ELMSAN1				;;	4	23	23	23	20	19	19	18	20	20	17	20	17	21	20	19	19	18	20	20	17	20	17	21	20	19	19	18	20	20	17	20	17	21	31.8	31.8	31.8	120.73	1099
C9J6N5;C9JQ40;C9JW51;A0A1C7CYX8;Q9H098;C9J3Q3	C9J6N5;C9JQ40;C9JW51;A0A1C7CYX8;Q9H098;C9J3Q3	2;2;2;2;2;1	2;2;2;2;2;1	2;2;2;2;2;1	Protein FAM107B	FAM107B	+		iBAQ Control_iBAQ IFN-Y	;;;;;	6	2	2	2	2	2	2	1	2	2	2	2	2	2	2	2	2	1	2	2	2	2	2	2	2	2	2	1	2	2	2	2	2	2	16.9	16.9	16.9	14.844	124
A0A1C7CYX9;Q16555;E5RFU4;Q14195;H0YBT4;D6RF19	A0A1C7CYX9;Q16555	25;24;4;4;3;1	25;24;4;4;3;1	22;21;3;2;1;1	Dihydropyrimidinase-related protein 2	DPYSL2				;	6	25	25	22	25	23	25	24	25	25	25	24	23	25	25	23	25	24	25	25	25	24	23	25	22	20	22	21	22	22	22	21	20	22	56.1	56.1	50.7	73.502	677
A0A5E8;Q99501	A0A5E8;Q99501	1;1	1;1	1;1	GAS2-like protein 1	GAS2L1				;	2	1	1	1	1	1	1	1	1	0	1	0	0	1	1	1	1	1	1	0	1	0	0	1	1	1	1	1	1	0	1	0	0	1	1.5	1.5	1.5	72.688	681
A0AV96;D6R9D6;B7Z8Z7;D6RBS9;D6REZ6;D6R9M7;D6RA49;D6RFL5;D6RBP6;D6RCT1;Q8TBY0;D6RF41;Q5T0W7;F8W9F8;Q9NQ94	A0AV96;D6R9D6;B7Z8Z7;D6RBS9;D6REZ6	23;21;21;16;15;11;9;9;8;3;2;1;1;1;1	23;21;21;16;15;11;9;9;8;3;2;1;1;1;1	23;21;21;16;15;11;9;9;8;3;2;1;1;1;1	RNA-binding protein 47	RBM47	+		iBAQ Control_iBAQ IFN-Y	;;;;	15	23	23	23	22	20	21	19	21	21	23	20	20	23	22	20	21	19	21	21	23	20	20	23	22	20	21	19	21	21	23	20	20	23	43	43	43	64.098	593
A0AVT1;H0Y8S8;H0Y9U5	A0AVT1	52;16;3	52;16;3	52;16;3	Ubiquitin-like modifier-activating enzyme 6	UBA6					3	52	52	52	46	43	49	46	49	51	47	51	45	48	46	43	49	46	49	51	47	51	45	48	46	43	49	46	49	51	47	51	45	48	61.4	61.4	61.4	117.97	1052
J3KR33;A0JLT2	J3KR33;A0JLT2	5;5	5;5	5;5	Mediator of RNA polymerase II transcription subunit 19	MED19				;	2	5	5	5	4	4	5	3	4	5	4	4	2	4	4	4	5	3	4	5	4	4	2	4	4	4	5	3	4	5	4	4	2	4	38.5	38.5	38.5	26.287	244
A0JNW5;A0A0C4DGH6;F8W1I2;F8VW65;F8W665;H0YHT7	A0JNW5;A0A0C4DGH6	11;8;1;1;1;1	11;8;1;1;1;1	11;8;1;1;1;1	UHRF1-binding protein 1-like	UHRF1BP1L				;	6	11	11	11	10	7	9	8	9	7	8	5	7	5	10	7	9	8	9	7	8	5	7	5	10	7	9	8	9	7	8	5	7	5	9.8	9.8	9.8	164.2	1464
A0JP02;B4DJX4;Q9HAU0;H0YG48;H0YGJ6	A0JP02;B4DJX4;Q9HAU0	4;4;4;1;1	4;4;4;1;1	4;4;4;1;1	Pleckstrin homology domain-containing family A member 5	PLEKHA5				;;	5	4	4	4	1	4	3	1	3	2	2	1	2	2	1	4	3	1	3	2	2	1	2	2	1	4	3	1	3	2	2	1	2	2	5.3	5.3	5.3	99.692	874
A0MZ66	A0MZ66	42	42	42	Shootin-1	KIAA1598					1	42	42	42	33	36	37	40	35	37	38	32	35	37	33	36	37	40	35	37	38	32	35	37	33	36	37	40	35	37	38	32	35	37	61.6	61.6	61.6	71.639	631
A0PJW6;G5EA27;H0YCK4	A0PJW6	4;1;1	4;1;1	4;1;1	Transmembrane protein 223	TMEM223					3	4	4	4	3	2	2	0	3	3	1	1	2	4	3	2	2	0	3	3	1	1	2	4	3	2	2	0	3	3	1	1	2	4	25.2	25.2	25.2	22.049	202
A1A4S6;H0Y8W5	A1A4S6	4;1	4;1	4;1	Rho GTPase-activating protein 10	ARHGAP10					2	4	4	4	4	3	3	3	4	3	4	4	3	4	4	3	3	3	4	3	4	4	3	4	4	3	3	3	4	3	4	4	3	4	5.9	5.9	5.9	89.374	786
A1A5D9	A1A5D9	2	2	2	Bicaudal D-related protein 2	CCDC64B					1	2	2	2	1	2	1	1	0	1	0	1	2	1	1	2	1	1	0	1	0	1	2	1	1	2	1	1	0	1	0	1	2	1	5.7	5.7	5.7	56.833	508
A1KXE4	A1KXE4	1	1	1	Myelin-associated neurite-outgrowth inhibitor	FAM168B					1	1	1	1	1	1	1	1	1	0	0	0	1	1	1	1	1	1	1	0	0	0	1	1	1	1	1	1	1	0	0	0	1	1	9.2	9.2	9.2	20.324	195
A1L0T0;M0R026;E9PJS0;M0R1B5;E9PL44;M0QZX5;E9PNL1	A1L0T0;M0R026;E9PJS0	13;10;7;4;4;4;1	13;10;7;4;4;4;1	13;10;7;4;4;4;1	Acetolactate synthase-like protein	ILVBL				;;	7	13	13	13	12	11	13	13	12	13	13	9	13	12	12	11	13	13	12	13	13	9	13	12	12	11	13	13	12	13	13	9	13	12	31.3	31.3	31.3	67.867	632
A1L390;A0A0U1RR71;G3V311;G3V3I3;G3V278	A1L390;A0A0U1RR71;G3V311	10;5;5;1;1	10;5;5;1;1	10;5;5;1;1	Pleckstrin homology domain-containing family G member 3	PLEKHG3				;;	5	10	10	10	10	8	9	9	9	9	9	6	7	8	10	8	9	9	9	9	9	6	7	8	10	8	9	9	9	9	9	6	7	8	12.6	12.6	12.6	134.41	1219
D6RE10;D6RBR5;D6RBM2;A1L3X0	D6RE10;D6RBR5;D6RBM2;A1L3X0	2;2;2;2	2;2;2;2	2;2;2;2	Elongation of very long chain fatty acids protein;Elongation of very long chain fatty acids protein 7	ELOVL7				;;;	4	2	2	2	2	2	2	1	2	2	2	2	2	2	2	2	2	1	2	2	2	2	2	2	2	2	2	1	2	2	2	2	2	2	25.4	25.4	25.4	8.2937	71
A2A274;Q99798	A2A274;Q99798	36;36	36;36	36;36	Aconitate hydratase, mitochondrial	ACO2				;	2	36	36	36	34	33	31	33	33	34	34	35	32	33	34	33	31	33	33	34	34	35	32	33	34	33	31	33	33	34	34	35	32	33	51.8	51.8	51.8	87.819	805
A2A2Q9;Q9Y312	A2A2Q9;Q9Y312	9;9	9;9	9;9	Protein AAR2 homolog	AAR2				;	2	9	9	9	7	9	8	9	8	7	7	7	8	5	7	9	8	9	8	7	7	7	8	5	7	9	8	9	8	7	7	7	8	5	30.7	30.7	30.7	45.034	398
A2A2V1;P04156	A2A2V1;P04156	1;1	1;1	1;1	Major prion protein	PRNP				;	2	1	1	1	1	1	1	1	1	0	1	1	1	1	1	1	1	1	1	0	1	1	1	1	1	1	1	1	1	0	1	1	1	1	4.8	4.8	4.8	27.278	249
A2AAZ0;Q5Y7D6;Q5SU54;E9PIB1	A2AAZ0;Q5Y7D6;Q5SU54;E9PIB1	4;4;4;2	4;4;4;2	2;2;2;2		HLA-DQB1	+		iBAQ Control_iBAQ IFN-Y	;;;	4	4	4	2	1	2	1	1	0	0	1	4	3	4	1	2	1	1	0	0	1	4	3	4	1	1	1	1	0	0	1	2	1	2	25	25	12.5	25.961	224
A2RRP1;H0Y5G7;H7BZR3;H7C007;H7BZU5;H7C1U4;H7C1Y9;C9JCM7	A2RRP1;H0Y5G7	20;13;3;2;2;1;1;1	20;13;3;2;2;1;1;1	20;13;3;2;2;1;1;1	Neuroblastoma-amplified sequence	NBAS				;	8	20	20	20	18	16	16	18	19	18	18	18	19	17	18	16	16	18	19	18	18	18	19	17	18	16	16	18	19	18	18	18	19	17	10.8	10.8	10.8	268.57	2371
A2RTX5;B7ZLP8;H0YKB9	A2RTX5;B7ZLP8	7;5;1	2;2;1	2;2;1	Probable threonine--tRNA ligase 2, cytoplasmic	TARSL2		+	iBAQ Control_iBAQ IFN-B	;	3	7	2	2	7	6	7	7	7	5	7	7	6	7	2	2	2	2	2	0	2	2	2	2	2	2	2	2	2	0	2	2	2	2	10	3.7	3.7	92.644	802
A2RUC4;A8KAJ9	A2RUC4	9;1	9;1	9;1	tRNA wybutosine-synthesizing protein 5	TYW5					2	9	9	9	8	8	9	4	8	8	3	7	5	4	8	8	9	4	8	8	3	7	5	4	8	8	9	4	8	8	3	7	5	4	31.1	31.1	31.1	36.547	315
B7ZM87;A2RUF3;O75044;A0A075B7B5;Q5VZB4;P0DMP2;E9PDX4;A0A087WW56;A0A075B7E6;A0A087X0L1;A0A075B743;A0A075B7E9;A0A075B7C8	B7ZM87;A2RUF3;O75044;A0A075B7B5;Q5VZB4	14;14;14;12;9;6;4;4;3;3;2;2;1	14;14;14;12;9;6;4;4;3;3;2;2;1	8;8;8;6;7;1;1;1;3;0;0;2;0	SLIT-ROBO Rho GTPase-activating protein 2	SRGAP2				;;;;	13	14	14	8	13	11	9	8	10	12	7	12	12	12	13	11	9	8	10	12	7	12	12	12	7	6	5	4	6	7	4	7	7	6	18.8	18.8	10.9	120.74	1070
A3KMH1	A3KMH1	34	34	34	von Willebrand factor A domain-containing protein 8	VWA8					1	34	34	34	27	23	23	27	23	29	28	29	23	27	27	23	23	27	23	29	28	29	23	27	27	23	23	27	23	29	28	29	23	27	22.6	22.6	22.6	214.82	1905
A3KN83	A3KN83	28	28	19	Protein strawberry notch homolog 1	SBNO1					1	28	28	19	27	23	27	26	21	26	24	26	25	24	27	23	27	26	21	26	24	26	25	24	19	17	19	19	17	19	19	19	18	19	26.1	26.1	19.7	154.31	1393
G5E9U2;A4D0V7;E9PCC8;E7ENG7	G5E9U2;A4D0V7;E9PCC8;E7ENG7	2;2;1;1	2;2;1;1	2;2;1;1	Cadherin-like and PC-esterase domain-containing protein 1	CPED1				;;;	4	2	2	2	2	0	1	1	1	2	1	2	1	1	2	0	1	1	1	2	1	2	1	1	2	0	1	1	1	2	1	2	1	1	3.2	3.2	3.2	64.62	563
A4D104;A0A1B0GUC2;C9J7I0	A4D104;A0A1B0GUC2;C9J7I0	2;1;1	2;1;1	2;1;1	UBAP1-MVB12-associated (UMA)-domain containing protein 1	LOC401307;UMAD1				;;	3	2	2	2	0	0	1	1	1	2	2	2	1	2	0	0	1	1	1	2	2	2	1	2	0	0	1	1	1	2	2	2	1	2	27	27	27	15.2	137
A4D1E9;C9J8R7;C9JNI1;C9JEQ8	A4D1E9;C9J8R7;C9JNI1	5;3;3;1	5;3;3;1	5;3;3;1	GTP-binding protein 10	GTPBP10				;;	4	5	5	5	5	4	3	3	2	3	4	5	4	3	5	4	3	3	2	3	4	5	4	3	5	4	3	3	2	3	4	5	4	3	16.8	16.8	16.8	42.932	387
C9J1X0;A4D1P6	C9J1X0;A4D1P6	5;5	5;5	5;5	WD repeat-containing protein 91	WDR91				;	2	5	5	5	3	1	2	3	3	1	5	2	3	3	3	1	2	3	3	1	5	2	3	3	3	1	2	3	3	1	5	2	3	3	7.4	7.4	7.4	79.239	712
A4D1S5;C9JJQ5	A4D1S5;C9JJQ5	9;6	8;5	8;5	Ras-related protein Rab-19	RAB19	+		iBAQ Control_iBAQ IFN-Y	;	2	9	8	8	5	5	4	1	8	7	6	8	8	9	4	4	3	1	7	6	5	7	7	8	4	4	3	1	7	6	5	7	7	8	49.8	46.1	46.1	24.4	217
A4D2B0;C9JAV3	A4D2B0;C9JAV3	2;1	2;1	2;1	Metallo-beta-lactamase domain-containing protein 1	MBLAC1				;	2	2	2	2	1	2	2	0	1	2	2	2	2	2	1	2	2	0	1	2	2	2	2	2	1	2	2	0	1	2	2	2	2	2	10.2	10.2	10.2	27.202	266
C9J5F6;C9JNS8;A4D2P6	C9J5F6;C9JNS8;A4D2P6	1;1;1	1;1;1	1;1;1	Delphilin	GRID2IP				;;	3	1	1	1	1	1	1	1	1	1	1	0	1	1	1	1	1	1	1	1	1	0	1	1	1	1	1	1	1	1	1	0	1	1	1.2	1.2	1.2	111.93	1020
F5H4Q5;A5D8V6	F5H4Q5;A5D8V6	2;2	2;2	2;2	Vacuolar protein sorting-associated protein 37C	VPS37C				;	2	2	2	2	2	2	2	2	1	2	1	2	2	1	2	2	2	2	1	2	1	2	2	1	2	2	2	2	1	2	1	2	2	1	15.5	15.5	15.5	17.143	148
A5PLN9;D6RB83	A5PLN9	3;1	3;1	3;1	Trafficking protein particle complex subunit 13	TRAPPC13					2	3	3	3	2	2	3	3	3	3	3	1	2	3	2	2	3	3	3	3	3	1	2	3	2	2	3	3	3	3	3	1	2	3	9.4	9.4	9.4	46.523	417
A5YKK6;H3BVC9;H3BNB1;H3BTH2;H3BR89;H3BMH0;H3BT18;H3BU44	A5YKK6	80;8;7;5;3;3;1;1	80;8;7;5;3;3;1;1	62;8;7;5;3;3;1;1	CCR4-NOT transcription complex subunit 1	CNOT1					8	80	80	62	72	65	73	75	68	70	70	62	72	66	72	65	73	75	68	70	70	62	72	66	55	51	56	58	54	53	53	50	55	52	40.8	40.8	31.7	266.94	2376
A5YM69	A5YM69	5	2	2	Rho guanine nucleotide exchange factor 35	ARHGEF35					1	5	2	2	3	4	5	5	5	5	5	4	4	5	1	1	2	2	2	2	2	2	1	2	1	1	2	2	2	2	2	2	1	2	17.8	8.5	8.5	53.286	484
H7BY33;A6NC98	H7BY33;A6NC98	1;1	1;1	1;1	Coiled-coil domain-containing protein 88B	CCDC88B				;	2	1	1	1	1	1	0	1	0	1	0	0	1	0	1	1	0	1	0	1	0	0	1	0	1	1	0	1	0	1	0	0	1	0	1.5	1.5	1.5	80.654	712
H3BTL1;Q9GZQ8;A6NCE7;Q9H492	H3BTL1;Q9GZQ8;A6NCE7;Q9H492	2;2;2;1	2;2;2;1	2;2;2;1	Microtubule-associated proteins 1A/1B light chain 3B;Microtubule-associated proteins 1A/1B light chain 3 beta 2;Microtubule-associated proteins 1A/1B light chain 3A	MAP1LC3B;MAP1LC3B2;MAP1LC3A				;;;	4	2	2	2	2	2	2	2	2	2	2	2	2	2	2	2	2	2	2	2	2	2	2	2	2	2	2	2	2	2	2	2	2	2	28	28	28	9.0115	75
A6ND36;K7EKG0	A6ND36	6;1	6;1	6;1	Protein FAM83G	FAM83G					2	6	6	6	6	4	3	5	4	5	5	6	6	4	6	4	3	5	4	5	5	6	6	4	6	4	3	5	4	5	5	6	6	4	11.4	11.4	11.4	90.834	823
A6NDG6;H3BV17	A6NDG6	14;1	14;1	14;1	Phosphoglycolate phosphatase	PGP					2	14	14	14	14	13	14	12	14	14	14	14	12	14	14	13	14	12	14	14	14	14	12	14	14	13	14	12	14	14	14	14	12	14	49.8	49.8	49.8	34.006	321
A6NDU8;A0A0C4DGW6	A6NDU8;A0A0C4DGW6	11;6	11;6	11;6	UPF0600 protein C5orf51	C5orf51				;	2	11	11	11	9	8	10	5	8	10	3	11	7	6	9	8	10	5	8	10	3	11	7	6	9	8	10	5	8	10	3	11	7	6	45.9	45.9	45.9	33.62	294
A6NEM2	A6NEM2	44	44	2		HCFC1					1	44	44	2	41	43	40	35	42	44	38	36	39	40	41	43	40	35	42	44	38	36	39	40	2	2	2	2	2	2	2	2	2	2	32.6	32.6	1.3	213.47	2080
B1AK81;A6NEM5;Q92643	B1AK81;A6NEM5;Q92643	2;2;2	2;2;2	2;2;2	GPI-anchor transamidase	PIGK				;;	3	2	2	2	2	1	1	2	2	2	1	1	1	1	2	1	1	2	2	2	1	1	1	1	2	1	1	2	2	2	1	1	1	1	7.3	7.3	7.3	34.313	301
A6NMH6;A6NFQ9;F8W8I8;Q92599;A0A087X142;C9JV02;C9J4G8;A0A0A0MRP8	A6NMH6;A6NFQ9;F8W8I8;Q92599;A0A087X142	19;19;19;19;18;4;3;2	19;19;19;19;18;4;3;2	16;16;16;16;15;3;3;2	Septin-8	2020-09-08				;;;;	8	19	19	16	19	17	17	17	17	16	17	17	15	18	19	17	17	17	17	16	17	17	15	18	16	14	14	14	14	13	14	14	13	15	47.9	47.9	40	49.915	430
A6NFX8;Q9UKK9;A6NCQ0;A6NJU6;H0YEY4;C9JYY9	A6NFX8;Q9UKK9;A6NCQ0;A6NJU6	12;12;8;8;5;3	12;12;8;8;5;3	12;12;8;8;5;3	ADP-sugar pyrophosphatase	NUDT5				;;;	6	12	12	12	12	12	11	9	12	11	10	11	9	11	12	12	11	9	12	11	10	11	9	11	12	12	11	9	12	11	10	11	9	11	60.3	60.3	60.3	25.895	232
A6NG10;K7EMC9;Q969T9;B4DFG2;K7EIJ0;K7ENL2;K7EIN1;K7ESN4;K7EIK1	A6NG10;K7EMC9;Q969T9;B4DFG2;K7EIJ0;K7ENL2	9;9;9;8;7;7;4;4;4	9;9;9;8;7;7;4;4;4	9;9;9;8;7;7;4;4;4	WW domain-binding protein 2	WBP2				;;;;;	9	9	9	9	9	7	8	5	6	7	4	8	7	5	9	7	8	5	6	7	4	8	7	5	9	7	8	5	6	7	4	8	7	5	45.6	45.6	45.6	25.807	239
A6NGJ0;P51808;F2Z328	A6NGJ0;P51808;F2Z328	3;3;2	3;3;2	3;3;2	Dynein light chain Tctex-type 3	DYNLT3				;;	3	3	3	3	2	2	0	2	3	3	2	3	1	3	2	2	0	2	3	3	2	3	1	3	2	2	0	2	3	3	2	3	1	3	33.6	33.6	33.6	16.979	152
D6RD90;B1AMF0;A6NGS0;Q8N2K1	D6RD90;B1AMF0;A6NGS0;Q8N2K1	1;1;1;1	1;1;1;1	1;1;1;1	Ubiquitin-conjugating enzyme E2 J2	UBE2J2	+	+	iBAQ Control_iBAQ IFN-B;iBAQ Control_iBAQ IFN-Y	;;;	4	1	1	1	1	1	1	0	1	0	1	1	0	1	1	1	1	0	1	0	1	1	0	1	1	1	1	0	1	0	1	1	0	1	20	20	20	6.8127	60
A6NHB5;Q14202;A6NHN7;A6NL54;A6NC58	A6NHB5;Q14202;A6NHN7	19;19;16;4;1	19;19;16;4;1	18;18;15;4;1	Zinc finger MYM-type protein 3	ZMYM3				;;	5	19	19	18	15	8	15	12	12	10	14	8	14	10	15	8	15	12	12	10	14	8	14	10	14	7	14	11	11	9	13	7	13	9	18	18	18	152.6	1372
A6NHL2	A6NHL2	6	1	1	Tubulin alpha chain-like 3	TUBAL3		+	iBAQ Control_iBAQ IFN-B		1	6	1	1	6	6	6	6	6	6	6	6	6	6	1	1	1	1	1	1	1	1	1	1	1	1	1	1	1	1	1	1	1	1	10.5	3.8	3.8	49.908	446
A6NHQ2	A6NHQ2	3	2	2	rRNA/tRNA 2-O-methyltransferase fibrillarin-like protein 1	FBLL1					1	3	2	2	3	3	3	3	3	3	3	3	3	3	2	2	2	2	2	2	2	2	2	2	2	2	2	2	2	2	2	2	2	2	6.9	3.6	3.6	34.803	334
A6NHR9;J3KTL8;J3KRK8;J3QSH1	A6NHR9;J3KTL8	63;38;2;2	63;38;2;2	63;38;2;2	Structural maintenance of chromosomes flexible hinge domain-containing protein 1	SMCHD1		+	iBAQ Control_iBAQ IFN-B	;	4	63	63	63	50	43	50	47	58	52	54	48	50	51	50	43	50	47	58	52	54	48	50	51	50	43	50	47	58	52	54	48	50	51	39.2	39.2	39.2	226.37	2005
A6NHV6;B4DZM6;Q99640;I3L1H7;I3L4K3;I3L3P0;I3L136	A6NHV6;B4DZM6;Q99640;I3L1H7;I3L4K3;I3L3P0;I3L136	4;4;4;3;3;3;3	4;4;4;3;3;3;3	4;4;4;3;3;3;3	Membrane-associated tyrosine- and threonine-specific cdc2-inhibitory kinase	PKMYT1				;;;;;;	7	4	4	4	4	4	3	2	3	3	1	3	3	3	4	4	3	2	3	3	1	3	3	3	4	4	3	2	3	3	1	3	3	3	13.6	13.6	13.6	48.891	447
A6NHX0;F2Z3I9;F2Z2C1;F8WD52;B7WPJ3;Q8WTX7	A6NHX0	7;1;1;1;1;1	7;1;1;1;1;1	7;1;1;1;1;1	GATS-like protein 2	GATSL2		+	iBAQ Control_iBAQ IFN-B		6	7	7	7	7	5	7	1	4	2	3	6	4	3	7	5	7	1	4	2	3	6	4	3	7	5	7	1	4	2	3	6	4	3	33.7	33.7	33.7	36.056	329
A6NIH7	A6NIH7	9	9	8	Protein unc-119 homolog B	UNC119B					1	9	9	8	8	6	9	3	7	8	8	9	5	8	8	6	9	3	7	8	8	9	5	8	7	5	8	3	6	7	7	8	4	7	55.4	55.4	51.8	28.136	251
A6NJ78;A0A0U1RR76	A6NJ78	6;1	6;1	6;1	Probable methyltransferase-like protein 15	METTL15					2	6	6	6	6	6	4	4	5	6	5	5	5	5	6	6	4	4	5	6	5	5	5	5	6	6	4	4	5	6	5	5	5	5	18.9	18.9	18.9	46.121	407
A6NJW9	A6NJW9	1	1	1	Putative T-cell surface glycoprotein CD8 beta-2 chain	CD8BP					1	1	1	1	0	0	1	0	0	0	1	0	0	1	0	0	1	0	0	0	1	0	0	1	0	0	1	0	0	0	1	0	0	1	5.7	5.7	5.7	23.768	211
A6NKD9	A6NKD9	1	1	1	Coiled-coil domain-containing protein 85C	CCDC85C					1	1	1	1	1	1	1	1	1	1	1	1	1	1	1	1	1	1	1	1	1	1	1	1	1	1	1	1	1	1	1	1	1	1	2.9	2.9	2.9	45.209	419
F8WC89;A6NKF1;H0YEW7	F8WC89;A6NKF1;H0YEW7	4;4;3	4;4;3	4;4;3	SAC3 domain-containing protein 1	SAC3D1				;;	3	4	4	4	4	3	4	3	4	4	2	2	3	2	4	3	4	3	4	4	2	2	3	2	4	3	4	3	4	4	2	2	3	2	16.5	16.5	16.5	38.58	358
J3KNE0;A6NKT7;Q7Z3J3;F8VYC4;P0DJD0;P0DJD1;H0YBN8;C9J1W9;C9JF75;C9J6W1;H7BZ48	J3KNE0;A6NKT7;Q7Z3J3;F8VYC4;P0DJD0;P0DJD1	30;30;28;21;21;21;2;2;2;2;1	3;3;2;1;1;1;0;0;0;0;0	1;1;1;0;0;0;0;0;0;0;0	RanBP2-like and GRIP domain-containing protein 3;RanBP2-like and GRIP domain-containing protein 4;RANBP2-like and GRIP domain-containing protein 1;RANBP2-like and GRIP domain-containing protein 2	RGPD3;RGPD4;RGPD1;RGPD2				;;;;;	11	30	3	1	24	18	24	24	27	23	20	27	25	23	3	0	2	2	2	0	1	1	2	2	1	0	1	1	1	0	0	0	0	0	19.3	2.6	0.7	197.62	1760
A6NL66;E7EP35;Q9Y546	A6NL66;E7EP35;Q9Y546	2;2;2	2;2;2	2;2;2	Leucine-rich repeat-containing protein 42	LRRC42				;;	3	2	2	2	2	2	1	1	1	1	1	1	2	2	2	2	1	1	1	1	1	1	2	2	2	2	1	1	1	1	1	1	2	2	8.9	8.9	8.9	21.955	192
A6NLH6;Q9P003	A6NLH6;Q9P003	1;1	1;1	1;1	Protein cornichon homolog 4	CNIH4				;	2	1	1	1	1	1	1	1	1	1	1	1	1	1	1	1	1	1	1	1	1	1	1	1	1	1	1	1	1	1	1	1	1	1	14.6	14.6	14.6	15.771	137
E9PJK1;E9PRJ8;H0YDL9;H0YDJ9;E9PIF1;A6NMH8;P60033;E9PM31;H0YEE2	E9PJK1;E9PRJ8;H0YDL9;H0YDJ9;E9PIF1;A6NMH8;P60033	5;5;5;5;5;5;5;1;1	5;5;5;5;5;5;5;1;1	5;5;5;5;5;5;5;1;1	Tetraspanin;CD81 antigen	CD81				;;;;;;	9	5	5	5	3	4	3	3	4	3	5	5	3	5	3	4	3	3	4	3	5	5	3	5	3	4	3	3	4	3	5	5	3	5	44.2	44.2	44.2	17.963	165
A6NML8;C9J6U3;K4DI95;O60879	A6NML8;C9J6U3;K4DI95;O60879	7;7;6;6	7;7;6;6	7;7;6;6	Protein diaphanous homolog 2	DIAPH2		+	iBAQ Control_iBAQ IFN-B	;;;	4	7	7	7	4	5	5	5	5	6	6	4	4	5	4	5	5	5	5	6	6	4	4	5	4	5	5	5	5	6	6	4	4	5	7.2	7.2	7.2	124.85	1096
A6NMN0;P46020;A6NIT2	A6NMN0;P46020;A6NIT2	22;22;20	22;22;20	21;21;19	Phosphorylase b kinase regulatory subunit alpha, skeletal muscle isoform	PHKA1				;;	3	22	22	21	17	16	19	18	18	17	17	18	16	19	17	16	19	18	18	17	17	18	16	19	16	15	18	17	17	16	16	17	15	18	21.9	21.9	21	139.05	1240
A6NMQ3;Q5T5H1;O43768	A6NMQ3;Q5T5H1;O43768	9;9;9	9;9;9	8;8;8	Alpha-endosulfine	ENSA				;;	3	9	9	8	8	6	8	6	4	9	8	8	6	7	8	6	8	6	4	9	8	8	6	7	7	5	7	5	3	8	7	7	5	6	61.4	61.4	53.6	15.634	140
A6NNI4;G8JLH6;P21926;F5GXT1;A0A087WU13	A6NNI4;G8JLH6;P21926;F5GXT1;A0A087WU13	4;4;4;2;2	4;4;4;2;2	4;4;4;2;2	Tetraspanin;CD9 antigen	CD9				;;;;	5	4	4	4	4	4	4	4	4	4	4	4	4	4	4	4	4	4	4	4	4	4	4	4	4	4	4	4	4	4	4	4	4	4	13.8	13.8	13.8	17.764	159
A6NNK5;Q12888;C9JXV0;H7C3N7;M0R142;H7BZY0	A6NNK5;Q12888	13;13;6;2;1;1	13;13;6;2;1;1	13;13;6;2;1;1	Tumor suppressor p53-binding protein 1	TP53BP1				;	6	13	13	13	13	8	4	10	4	7	9	10	9	5	13	8	4	10	4	7	9	10	9	5	13	8	4	10	4	7	9	10	9	5	10.8	10.8	10.8	209.02	1927
A6PVM9;Q5JUP1	A6PVM9	5;1	1;1	1;1		AIF1L					2	5	1	1	4	5	4	1	4	4	4	4	4	4	0	1	0	0	0	0	0	0	0	0	0	1	0	0	0	0	0	0	0	0	68.1	17	17	10.501	94
A6PVN5;Q15257;F6WIT2;Q5T949;Q5T948;Q68CR8;A6PVN9;A6PVN6;B7ZBQ0;A6PVN7;A6PVN8;C9IZ76;B7ZBP9;B7ZBP7;B4DDQ6;H0Y6E5	A6PVN5;Q15257;F6WIT2;Q5T949;Q5T948;Q68CR8;A6PVN9	12;12;9;8;8;7;7;5;4;3;3;3;2;2;2;2	12;12;9;8;8;7;7;5;4;3;3;3;2;2;2;2	12;12;9;8;8;7;7;5;4;3;3;3;2;2;2;2	Serine/threonine-protein phosphatase 2A activator	PPP2R4;DKFZp781M17165		+	iBAQ Control_iBAQ IFN-B	;;;;;;	16	12	12	12	12	11	12	11	11	11	10	12	10	12	12	11	12	11	11	11	10	12	10	12	12	11	12	11	11	11	10	12	10	12	43.2	43.2	43.2	37.375	329
A6PVU7;A2A3M4	A6PVU7;A2A3M4	13;8	1;1	1;1		CGN				;	2	13	1	1	12	12	13	11	13	12	13	13	12	12	1	1	1	0	1	1	1	1	0	0	1	1	1	0	1	1	1	1	0	0	61.5	3.8	3.8	31.47	291
A6PW57;Q99755;O60331;A6PW58;A2A5X0;O14986	A6PW57;Q99755	9;9;2;1;1;1	9;9;2;1;1;1	4;4;1;1;1;1	Phosphatidylinositol 4-phosphate 5-kinase type-1 alpha	PIP5K1A				;	6	9	9	4	9	6	7	7	8	8	9	7	7	8	9	6	7	7	8	8	9	7	7	8	4	4	4	4	4	4	4	4	4	4	21.8	21.8	11.6	61.257	550
A6ZKI3;Q17RB0;Q9BWD3	A6ZKI3;Q17RB0;Q9BWD3	5;4;3	5;4;3	5;4;3	Protein FAM127A;Protein FAM127C;Protein FAM127B	FAM127A;FAM127C;FAM127B				;;	3	5	5	5	4	5	3	1	5	4	5	4	4	2	4	5	3	1	5	4	5	4	4	2	4	5	3	1	5	4	5	4	4	2	48.7	48.7	48.7	13.171	113
S4R3H3;S4R393;S4R410;A7E2V4;S4R3B3;H7C453;H7BZ52;H0YCW2;S4R3U7;S4R3S6	S4R3H3;S4R393;S4R410;A7E2V4;S4R3B3;H7C453;H7BZ52;H0YCW2;S4R3U7	8;8;8;8;5;5;5;4;4;1	8;8;8;8;5;5;5;4;4;1	8;8;8;8;5;5;5;4;4;1	Zinc finger SWIM domain-containing protein 8	ZSWIM8				;;;;;;;;	10	8	8	8	7	7	7	7	7	7	7	8	7	8	7	7	7	7	7	7	7	8	7	8	7	7	7	7	7	7	7	8	7	8	6.8	6.8	6.8	178.85	1655
A8K070;A0A096LP07;A0A096LPJ3;J3KSA5;J3QLT0;J3QS88;J3KTB0;J3QLE8;J3QL53;J3KRE8;J3QS84;J3QQX0	A8K070;A0A096LP07;A0A096LPJ3	19;18;18;8;6;5;5;5;5;5;4;2	19;18;18;8;6;5;5;5;5;5;4;2	1;1;1;0;0;0;0;0;0;0;0;0		GPS1				;;	12	19	19	1	17	17	17	16	17	17	16	15	14	18	17	17	17	16	17	17	16	15	14	18	0	0	1	1	0	1	1	1	0	1	45.6	45.6	1.9	58.921	526
A8K878;P55145;H7C2D6	A8K878;P55145	12;12;4	12;12;4	12;12;4	Mesencephalic astrocyte-derived neurotrophic factor	MANF				;	3	12	12	12	10	11	10	9	11	11	11	11	10	11	10	11	10	9	11	11	11	11	10	11	10	11	10	9	11	11	11	11	10	11	49.2	49.2	49.2	21.143	185
E5RJU6;A8K8P3;X6RJF9;F8WBU4;H7BZF3;D3YTJ2	E5RJU6;A8K8P3;X6RJF9;F8WBU4;H7BZF3;D3YTJ2	2;2;1;1;1;1	2;2;1;1;1;1	2;2;1;1;1;1	Protein SFI1 homolog	SFI1				;;;;;	6	2	2	2	1	1	1	1	1	1	1	1	1	2	1	1	1	1	1	1	1	1	1	2	1	1	1	1	1	1	1	1	1	2	4.9	4.9	4.9	46.724	389
A8MQ03;B8A4K4	A8MQ03;B8A4K4	3;2	3;2	3;2	Cysteine-rich tail protein 1	CYSRT1				;	2	3	3	3	2	2	3	2	2	1	2	2	3	3	2	2	3	2	2	1	2	2	3	3	2	2	3	2	2	1	2	2	3	3	31.2	31.2	31.2	15.313	144
A8MST6;Q5JTW2	A8MST6;Q5JTW2	4;4	4;4	4;4	Centrosomal protein of 78 kDa	CEP78				;	2	4	4	4	2	3	4	3	4	4	4	3	2	4	2	3	4	3	4	4	4	3	2	4	2	3	4	3	4	4	4	3	2	4	6.5	6.5	6.5	78.217	705
A8MT65	A8MT65	2	1	1	Zinc finger protein 891	ZNF891					1	2	1	1	1	1	1	0	0	0	1	1	1	1	0	0	0	0	0	0	0	0	1	0	0	0	0	0	0	0	0	0	1	0	3.3	1.8	1.8	63.591	544
A8MTH1;Q00013	A8MTH1;Q00013	1;1	1;1	1;1	55 kDa erythrocyte membrane protein	MPP1				;	2	1	1	1	1	0	0	0	0	0	1	0	0	0	1	0	0	0	0	0	1	0	0	0	1	0	0	0	0	0	1	0	0	0	4.6	4.6	4.6	26.938	241
A8MUA9;A8MU27;P55854;Q6EEV6	A8MUA9;A8MU27;P55854	3;3;3;1	3;3;3;1	2;2;2;0	Small ubiquitin-related modifier 3	SUMO3				;;	4	3	3	2	3	3	3	2	3	3	3	3	3	3	3	3	3	2	3	3	3	3	3	3	2	2	2	1	2	2	2	2	2	2	18.5	18.5	9.6	15.317	135
A8MUM1;Q53HC9;F8WDX0;F8WB12;F8WDS8;C9J0U9;C9JVR6;D3YTH5	A8MUM1;Q53HC9;F8WDX0;F8WB12;F8WDS8;C9J0U9;C9JVR6;D3YTH5	4;4;2;2;2;2;2;2	4;4;2;2;2;2;2;2	4;4;2;2;2;2;2;2	Protein TSSC1	TSSC1				;;;;;;;	8	4	4	4	4	2	4	3	4	4	4	3	3	4	4	2	4	3	4	4	4	3	3	4	4	2	4	3	4	4	4	3	3	4	13.5	13.5	13.5	46.319	414
P62308;A8MWD9;Q49AN9;F5H013;C9JVQ0	P62308;A8MWD9;Q49AN9;F5H013;C9JVQ0	4;4;3;3;2	4;4;3;3;2	4;4;3;3;2	Small nuclear ribonucleoprotein G;Putative small nuclear ribonucleoprotein G-like protein 15	SNRPG;SNRPGP15				;;;;	5	4	4	4	4	4	4	2	4	4	4	4	4	4	4	4	4	2	4	4	4	4	4	4	4	4	4	2	4	4	4	4	4	4	36.8	36.8	36.8	8.496	76
A8MXB7;Q9Y343;H0YA25;Q96L94	A8MXB7;Q9Y343	8;8;2;1	8;8;2;1	8;8;2;1	Sorting nexin-24	SNX24				;	4	8	8	8	8	8	7	0	7	8	5	7	6	8	8	8	7	0	7	8	5	7	6	8	8	8	7	0	7	8	5	7	6	8	40.1	40.1	40.1	23.728	202
A8MXQ1;P53801;A8MZH8	A8MXQ1;P53801;A8MZH8	2;2;1	2;2;1	2;2;1	Pituitary tumor-transforming gene 1 protein-interacting protein	PTTG1IP		+	iBAQ Control_iBAQ IFN-B	;;	3	2	2	2	1	1	2	1	2	2	2	2	2	2	1	1	2	1	2	2	2	2	2	2	1	1	2	1	2	2	2	2	2	2	18.9	18.9	18.9	18.331	159
A8MXV4	A8MXV4	3	3	3	Nucleoside diphosphate-linked moiety X motif 19, mitochondrial	NUDT19					1	3	3	3	3	0	0	0	2	0	1	1	1	1	3	0	0	0	2	0	1	1	1	1	3	0	0	0	2	0	1	1	1	1	10.1	10.1	10.1	42.233	375
A8MYT4;Q8NEB9;M0R386;A0A0B4J2B1;K7ENH3;K7EIV6;M0R308	A8MYT4;Q8NEB9	7;7;1;1;1;1;1	7;7;1;1;1;1;1	6;6;1;1;0;0;1	Phosphatidylinositol 3-kinase;Phosphatidylinositol 3-kinase catalytic subunit type 3	PIK3C3				;	7	7	7	6	5	6	6	4	3	6	4	5	4	6	5	6	6	4	3	6	4	5	4	6	5	5	6	4	3	5	4	4	4	5	10	10	8.5	94.399	824
J3KSB8;J3QRZ6;A9UHW6;J3QLJ5;J3QLD1;J3KSU6;J3QKW3	J3KSB8;J3QRZ6;A9UHW6;J3QLJ5	3;3;3;2;1;1;1	3;3;3;2;1;1;1	3;3;3;2;1;1;1	MIF4G domain-containing protein	MIF4GD				;;;	7	3	3	3	2	1	1	1	0	0	2	1	1	2	2	1	1	1	0	0	2	1	1	2	2	1	1	1	0	0	2	1	1	2	28.2	28.2	28.2	19.23	170
A9Z1X7;Q8IYB3;E9PCT1;M0R088;M0R1E7;M0QXG5	A9Z1X7;Q8IYB3;E9PCT1;M0R088	10;10;8;6;3;2	10;10;8;6;3;2	10;10;8;6;3;2	Serine/arginine repetitive matrix protein 1	SRRM1				;;;	6	10	10	10	10	10	10	10	10	10	10	10	10	10	10	10	10	10	10	10	10	10	10	10	10	10	10	10	10	10	10	10	10	10	13.9	13.9	13.9	103.39	913
B0QXZ8;B0QXZ9;Q9UGU5	B0QXZ8;B0QXZ9;Q9UGU5	1;1;1	1;1;1	1;1;1	HMG domain-containing protein 4	HMGXB4				;;	3	1	1	1	1	1	1	1	1	1	1	1	1	1	1	1	1	1	1	1	1	1	1	1	1	1	1	1	1	1	1	1	1	1	6	6	6	30.39	284
B0QY89;Q9Y262;B0QY90;C9JHP4;C9K0Q7;H7C3A0;H0Y7E6	B0QY89;Q9Y262;B0QY90	31;31;23;9;9;6;3	31;31;23;9;9;6;3	31;31;23;9;9;6;3	Eukaryotic translation initiation factor 3 subunit L	EIF3L				;;	7	31	31	31	30	30	31	31	31	31	30	30	31	31	30	30	31	31	31	31	30	30	31	31	30	30	31	31	31	31	30	30	31	31	54.5	54.5	54.5	70.901	607
B0QYF8;P02144;Q8WVH6;F2Z2F1;B0QYF7;F2Z337	B0QYF8;P02144;Q8WVH6;F2Z2F1	3;3;2;2;1;1	3;3;2;2;1;1	3;3;2;2;1;1	Myoglobin	MB				;;;	6	3	3	3	3	3	3	3	3	3	3	3	3	3	3	3	3	3	3	3	3	3	3	3	3	3	3	3	3	3	3	3	3	3	30.8	30.8	30.8	15.988	143
B0QYH3;Q8IWD4	B0QYH3;Q8IWD4	4;4	4;4	4;4	Coiled-coil domain-containing protein 117	CCDC117				;	2	4	4	4	4	3	4	4	3	4	4	4	4	3	4	3	4	4	3	4	4	4	4	3	4	3	4	4	3	4	4	4	4	3	51.4	51.4	51.4	8.1561	70
B0QYK0;Q01844;A0A0D9SFL3;C9JGE3;H7BY36	B0QYK0;Q01844;A0A0D9SFL3;C9JGE3;H7BY36	9;9;8;8;7	9;9;8;8;7	9;9;8;8;7	RNA-binding protein EWS	EWSR1				;;;;	5	9	9	9	8	7	9	9	9	9	9	9	8	8	8	7	9	9	9	9	9	9	8	8	8	7	9	9	9	9	9	9	8	8	17.2	17.2	17.2	64.929	618
H3BQQ9;B0QYN7;P63279;H3BPC4;H3BRD1	H3BQQ9;B0QYN7;P63279;H3BPC4	10;10;10;8;1	10;10;10;8;1	10;10;10;8;1	SUMO-conjugating enzyme UBC9	UBE2I				;;;	5	10	10	10	9	10	10	10	10	10	10	10	10	10	9	10	10	10	10	10	10	10	10	10	9	10	10	10	10	10	10	10	10	10	51.8	51.8	51.8	15.516	137
B0QYW5;F6RTR7;O43808;F8WE74	B0QYW5;F6RTR7;O43808	5;5;5;2	5;5;5;2	5;5;5;2	Peroxisomal membrane protein PMP34	SLC25A17				;;	4	5	5	5	5	3	5	0	5	4	2	2	2	5	5	3	5	0	5	4	2	2	2	5	5	3	5	0	5	4	2	2	2	5	24	24	24	25.721	225
B0YIW2;P02656	B0YIW2;P02656	1;1	1;1	1;1	Apolipoprotein C-III	APOC3				;	2	1	1	1	1	1	1	0	1	0	1	1	1	1	1	1	1	0	1	0	1	1	1	1	1	1	1	0	1	0	1	1	1	1	13.7	13.7	13.7	12.815	117
B1AHH1;B1AHH2;P17861	B1AHH1;B1AHH2;P17861	2;2;2	2;2;2	2;2;2	X-box-binding protein 1;X-box-binding protein 1, cytoplasmic form;X-box-binding protein 1, luminal form	XBP1				;;	3	2	2	2	2	1	2	1	0	2	1	1	1	2	2	1	2	1	0	2	1	1	1	2	2	1	2	1	0	2	1	1	1	2	13.7	13.7	13.7	24.023	211
B1AK87;B1AK88	B1AK87;B1AK88	25;25	25;25	6;6		CAPZB				;	2	25	25	6	24	22	24	22	25	24	25	25	23	25	24	22	24	22	25	24	25	25	23	25	6	6	6	6	6	6	6	6	6	6	66.2	66.2	9.2	29.295	260
B1AKI6;Q9NUK0;B1AKI2;B1AKI5;B1AKI4	B1AKI6;Q9NUK0	4;4;1;1;1	1;1;1;1;1	1;1;1;1;1	Muscleblind-like protein 3	MBNL3				;	5	4	1	1	3	4	4	4	3	4	3	4	3	4	1	1	1	1	1	1	1	1	1	1	1	1	1	1	1	1	1	1	1	1	10.2	3.2	3.2	37.363	342
B1AKJ5;O43847;G3V1R5;F5H7V1;H0Y5G9	B1AKJ5;O43847;G3V1R5;F5H7V1	34;34;31;22;15	34;34;31;22;15	34;34;31;22;15	Nardilysin	NRD1				;;;	5	34	34	34	33	27	31	33	30	31	31	30	33	30	33	27	31	33	30	31	31	30	33	30	33	27	31	33	30	31	31	30	33	30	33.3	33.3	33.3	139.41	1219
B1AKN3;Q9P2R6;K7EIE3;H7BYW9	B1AKN3;Q9P2R6;K7EIE3;H7BYW9	2;2;1;1	2;2;1;1	2;2;1;1	Arginine-glutamic acid dipeptide repeats protein	RERE				;;;	4	2	2	2	2	2	2	2	2	1	2	2	1	2	2	2	2	2	2	1	2	2	1	2	2	2	2	2	2	1	2	2	1	2	2.5	2.5	2.5	141.54	1298
B1AKN6;B1AKN7;B1AKN5;B1AKN8;Q12857;S4R3K4;S4R308;U3KPY9;A0A087WXP2;Q5W0Y9;S4R3K5	B1AKN6;B1AKN7;B1AKN5;B1AKN8;Q12857;S4R3K4	7;7;7;7;7;5;3;3;3;3;1	4;4;4;4;4;3;1;1;1;1;1	3;3;3;3;3;2;1;0;0;0;1	Nuclear factor 1;Nuclear factor 1 A-type	NFIA				;;;;;	11	7	4	3	7	7	6	4	6	5	6	6	7	7	4	4	3	2	3	2	4	3	4	4	3	3	3	2	3	2	3	2	3	3	22.4	13.7	11.1	42.304	380
B1AL00;P18075;B1AKZ9;P22003;P22004	B1AL00;P18075;B1AKZ9	4;4;2;1;1	4;4;2;1;1	1;1;1;0;0	Bone morphogenetic protein 7	BMP7				;;	5	4	4	1	4	3	2	3	3	3	3	2	3	3	4	3	2	3	3	3	3	2	3	3	1	1	1	1	1	1	1	1	1	1	10.2	10.2	3.2	46.722	412
H0Y6Y8;B1AL05;Q8N983;H0YBU8;M0R051	H0Y6Y8;B1AL05;Q8N983;H0YBU8	8;8;8;5;3	8;8;8;5;3	8;8;8;5;3	39S ribosomal protein L43, mitochondrial	MRPL43				;;;	5	8	8	8	7	6	6	4	7	6	6	7	6	7	7	6	6	4	7	6	6	7	6	7	7	6	6	4	7	6	6	7	6	7	49.1	49.1	49.1	18.657	169
B1AL69;Q7L3B6	B1AL69;Q7L3B6	8;8	8;8	8;8	Hsp90 co-chaperone Cdc37-like 1	CDC37L1				;	2	8	8	8	6	8	7	4	6	8	8	7	3	7	6	8	7	4	6	8	8	7	3	7	6	8	7	4	6	8	8	7	3	7	26.3	26.3	26.3	35.58	308
B1ALK7;E7EUY6;E9PDQ5;E7EU80;C9JDI6;B1ANY6;F6SJA5;Q15052;C9JAD7	B1ALK7;E7EUY6;E9PDQ5	20;15;12;5;4;4;3;3;2	20;15;12;5;4;4;3;3;2	4;1;0;1;1;1;0;0;1		ARHGEF7		+	iBAQ Control_iBAQ IFN-B	;;	9	20	20	4	17	14	16	16	17	16	16	14	13	17	17	14	16	16	17	16	16	14	13	17	3	3	3	3	2	3	3	2	3	3	38.7	38.7	7	79.831	705
B1ALM5;Q9P0T7;B1ALM7;B1ALM8;B1ALM4	B1ALM5;Q9P0T7;B1ALM7;B1ALM8;B1ALM4	2;2;1;1;1	2;2;1;1;1	2;2;1;1;1	Transmembrane protein 9	TMEM9				;;;;	5	2	2	2	2	2	2	2	2	2	2	2	1	2	2	2	2	2	2	2	2	2	1	2	2	2	2	2	2	2	2	2	1	2	17.2	17.2	17.2	20.958	186
H0YDI1;B1AMW1;P19256	H0YDI1;B1AMW1;P19256	1;1;1	1;1;1	1;1;1	Lymphocyte function-associated antigen 3	CD58				;;	3	1	1	1	1	1	1	1	1	1	1	1	1	1	1	1	1	1	1	1	1	1	1	1	1	1	1	1	1	1	1	1	1	1	7.6	7.6	7.6	15.136	131
B1ANH0;B1ANG9;B1ANH2	B1ANH0;B1ANG9;B1ANH2	10;10;7	10;10;7	2;2;0		GUK1				;;	3	10	10	2	9	10	9	4	8	9	10	10	8	9	9	10	9	4	8	9	10	10	8	9	1	2	1	1	1	1	2	2	1	2	71.9	71.9	16.1	23.711	217
B1ANH3	B1ANH3	6	1	1		GUK1					1	6	1	1	5	5	5	1	4	5	5	5	5	4	0	0	0	0	0	0	0	0	1	0	0	0	0	0	0	0	0	0	1	0	34.6	6.2	6.2	30.135	272
H3BLV0;B1AP13;H7BY55;P08174;B1AP15	H3BLV0;B1AP13;H7BY55;P08174;B1AP15	4;4;4;4;2	4;4;4;4;2	4;4;4;4;2	Complement decay-accelerating factor	CD55				;;;;	5	4	4	4	3	2	4	3	4	4	3	2	2	4	3	2	4	3	4	4	3	2	2	4	3	2	4	3	4	4	3	2	2	4	14.7	14.7	14.7	35.695	326
B1APM4;P35610	B1APM4;P35610	1;1	1;1	1;1	Sterol O-acyltransferase 1	SOAT1				;	2	1	1	1	1	1	1	1	1	1	1	1	1	1	1	1	1	1	1	1	1	1	1	1	1	1	1	1	1	1	1	1	1	1	6.2	6.2	6.2	29.892	260
B1APN9;O75335;M0QZB5;F8VWR9;H0YH95	B1APN9;O75335;M0QZB5	6;6;5;1;1	1;1;1;0;0	1;1;1;0;0	Liprin-alpha-4	PPFIA4				;;	5	6	1	1	5	5	5	6	6	5	6	4	5	4	0	1	0	1	1	0	1	0	1	0	0	1	0	1	1	0	1	0	1	0	5.9	0.8	0.8	134.04	1186
B1APQ0	B1APQ0	9	1	1		PITRM1					1	9	1	1	8	8	8	9	8	8	8	9	8	7	0	0	0	1	0	0	0	1	0	0	0	0	0	1	0	0	0	1	0	0	59.8	4.3	4.3	20.206	184
B1AVT0;P49760	B1AVT0;P49760	5;5	5;5	5;5	Dual specificity protein kinase CLK2	CLK2				;	2	5	5	5	4	4	5	4	3	4	3	4	5	4	4	4	5	4	3	4	3	4	5	4	4	4	5	4	3	4	3	4	5	4	13.1	13.1	13.1	59.874	497
B2R5W2;G3V4C1;G3V4W0;B4DY08;G3V2D6;G3V5V7;G3V5X6;G3V3K6;G3V251;A0A0G2JPF8;A0A0G2JNQ3;P0DMR1;O60812;B7ZW38;B2RXH8;B4DSU6;G3V4M8;G3V2H6	B2R5W2;G3V4C1;G3V4W0;B4DY08;G3V2D6;G3V5V7	22;22;19;19;14;12;9;9;9;9;9;9;9;9;9;8;6;5	22;22;19;19;14;12;9;9;9;9;9;9;9;9;9;8;6;5	1;1;1;1;1;0;1;1;1;0;0;0;0;0;0;0;0;0		HNRNPC				;;;;;	18	22	22	1	22	21	21	21	19	20	20	20	21	19	22	21	21	21	19	20	20	20	21	19	1	1	1	1	1	1	1	1	1	1	57.2	57.2	6.2	31.948	290
B2RA97;Q9Y5N5	B2RA97;Q9Y5N5	5;4	5;4	5;4	HemK methyltransferase family member 2	HEMK2;N6AMT1				;	2	5	5	5	4	5	3	3	5	3	3	4	3	3	4	5	3	3	5	3	3	4	3	3	4	5	3	3	5	3	3	4	3	3	27.6	27.6	27.6	22.957	214
H3BRD5;B2RTY4;H3BV44;H3BP49;H3BU05;H3BMM1	H3BRD5;B2RTY4	5;5;2;1;1;1	4;4;2;1;1;1	4;4;2;1;1;1	Unconventional myosin-IXa	MYO9A				;	6	5	4	4	3	5	3	3	3	2	3	3	4	2	2	4	2	2	2	1	2	2	3	1	2	4	2	2	2	1	2	2	3	1	1.8	1.5	1.5	276	2396
H3BS66;B2RUZ4	H3BS66;B2RUZ4	1;1	1;1	1;1	Small integral membrane protein 1	SMIM1				;	2	1	1	1	1	1	0	0	0	0	0	0	0	1	1	1	0	0	0	0	0	0	0	1	1	1	0	0	0	0	0	0	0	1	43.2	43.2	43.2	4.1915	37
B2WTI3;B2WTI4;K7EJU9;Q6NYC1	B2WTI3;B2WTI4;K7EJU9;Q6NYC1	7;7;7;7	7;7;7;7	7;7;7;7	Bifunctional arginine demethylase and lysyl-hydroxylase JMJD6	JMJD6				;;;	4	7	7	7	6	6	7	3	6	5	5	5	5	6	6	6	7	3	6	5	5	5	5	6	6	6	7	3	6	5	5	5	5	6	31.3	31.3	31.3	39.241	335
B3KNS5;Q8WVR3;H7C1F8	B3KNS5;Q8WVR3	4;4;1	4;4;1	4;4;1	Uncharacterized protein C7orf43	C7orf43				;	3	4	4	4	3	4	3	4	4	3	3	4	4	3	3	4	3	4	4	3	3	4	4	3	3	4	3	4	4	3	3	4	4	3	13.8	13.8	13.8	34.435	311
B3KR61;Q5TEU4	B3KR61;Q5TEU4	1;1	1;1	1;1	NADH dehydrogenase [ubiquinone] 1 alpha subcomplex assembly factor 5	NDUFAF5				;	2	1	1	1	1	1	0	1	0	1	1	1	0	1	1	1	0	1	0	1	1	1	0	1	1	1	0	1	0	1	1	1	0	1	4.5	4.5	4.5	30.238	267
B3KS98;O15372;A0A087WZK9;E5RJT0;E5RGU4;E5RFH0;E5RFW7;E5RHC7;E5RH59	B3KS98;O15372;A0A087WZK9;E5RJT0	19;19;18;10;6;5;4;2;2	19;19;18;10;6;5;4;2;2	19;19;18;10;6;5;4;2;2	Eukaryotic translation initiation factor 3 subunit H	EIF3H				;;;	9	19	19	19	19	18	18	17	18	18	17	18	17	17	19	18	18	17	18	18	17	18	17	17	19	18	18	17	18	18	17	18	17	17	57.4	57.4	57.4	41.581	366
B3KTM8;Q9UBU8;H0YLJ3;H0YMJ0;H0YM21;H0YNE0;H0YMT8;H0YLV1;H0YNX3	B3KTM8;Q9UBU8;H0YLJ3;H0YMJ0	14;13;12;11;6;5;4;3;1	12;11;10;10;5;5;4;3;1	12;11;10;10;5;5;4;3;1	Mortality factor 4-like protein 1	MORF4L1				;;;	9	14	12	12	11	13	12	11	10	12	10	11	12	9	9	11	10	9	8	10	8	9	10	7	9	11	10	9	8	10	8	9	10	7	48	44.3	44.3	40.028	348
B3KVL5;Q8TBK6	B3KVL5;Q8TBK6	1;1	1;1	1;1	Zinc finger CCHC domain-containing protein 10	ZCCHC10				;	2	1	1	1	1	1	1	1	1	1	1	1	1	1	1	1	1	1	1	1	1	1	1	1	1	1	1	1	1	1	1	1	1	1	7.5	7.5	7.5	20.308	186
B3KVN2;E9PQP6;P49354;E9PPM9;H0YCW1	B3KVN2;E9PQP6;P49354;E9PPM9;H0YCW1	6;6;6;3;3	6;6;6;3;3	6;6;6;3;3	Protein farnesyltransferase/geranylgeranyltransferase type-1 subunit alpha	FNTA				;;;;	5	6	6	6	5	5	6	4	6	4	4	5	4	4	5	5	6	4	6	4	4	5	4	4	5	5	6	4	6	4	4	5	4	4	30.3	30.3	30.3	27.443	228
B3KXX3;Q9UHW9;H0YKQ8;I3L4N6;Q9UP95;H0YMQ9	B3KXX3;Q9UHW9;H0YKQ8;I3L4N6;Q9UP95	3;3;2;2;2;1	3;3;2;2;2;1	2;2;2;1;1;1	Solute carrier family 12 member 6;Solute carrier family 12 member 4	SLC12A6;SLC12A4				;;;;	6	3	3	2	2	2	2	2	3	1	2	2	3	2	2	2	2	2	3	1	2	2	3	2	1	1	1	1	2	1	2	1	2	1	3	3	1.9	106.94	962
B3KY94;O14735;H3BUR9	B3KY94;O14735	5;5;2	5;5;2	5;5;2	CDP-diacylglycerol--inositol 3-phosphatidyltransferase	CDIPT				;	3	5	5	5	5	5	4	2	5	5	2	5	5	5	5	5	4	2	5	5	2	5	5	5	5	5	4	2	5	5	2	5	5	5	24.5	24.5	24.5	25.946	237
B4DDF4;B4DUT8;Q99439;A0A087X271;A0A087X1X5;H3BVI6;K7ES69;H3BQH0;A0A087WV51;U3KPS3;Q15417	B4DDF4;B4DUT8;Q99439;A0A087X271;A0A087X1X5;H3BVI6;K7ES69	13;13;13;11;8;8;7;4;2;2;1	13;13;13;11;8;8;7;4;2;2;1	13;13;13;11;8;8;7;4;2;2;1	Calponin;Calponin-2	CNN2				;;;;;;	11	13	13	13	10	12	13	7	13	13	13	12	12	13	10	12	13	7	13	13	13	12	12	13	10	12	13	7	13	13	13	12	12	13	53.4	53.4	53.4	32.616	298
K7EMV3;B4DEB1;K7EK07;K7ES00;Q71DI3;Q16695;P84243;P68431;K7EP01;Q6NXT2	K7EMV3;B4DEB1;K7EK07;K7ES00;Q71DI3;Q16695;P84243;P68431;K7EP01;Q6NXT2	4;4;4;4;4;4;4;4;2;2	4;4;4;4;4;4;4;4;2;2	2;2;2;2;2;2;2;2;0;0	Histone H3;Histone H3.2;Histone H3.1t;Histone H3.3;Histone H3.1;Histone H3.3C	H3F3B;H3F3A;HIST2H3A;HIST3H3;HIST1H3A;H3F3C				;;;;;;;;;	10	4	4	2	4	4	4	4	4	4	4	4	4	4	4	4	4	4	4	4	4	4	4	4	2	2	2	2	2	2	2	2	2	2	29.3	29.3	12	10.334	92
B4DED4;H3BT20;Q6PII5;I3L3H5;H3BQ57;H3BN70;H3BR74	B4DED4;H3BT20;Q6PII5;I3L3H5;H3BQ57	6;4;4;3;3;1;1	6;4;4;3;3;1;1	6;4;4;3;3;1;1	Hydroxyacylglutathione hydrolase-like protein	HAGHL				;;;;	7	6	6	6	3	3	6	5	5	6	6	4	5	3	3	3	6	5	5	6	6	4	5	3	3	3	6	5	5	6	6	4	5	3	32.2	32.2	32.2	25.184	227
B4DEH8;G3V4T2	B4DEH8;G3V4T2	8;8	1;1	1;1		PABPN1				;	2	8	1	1	8	8	8	6	8	8	8	8	6	8	1	1	1	1	1	1	1	1	1	1	1	1	1	1	1	1	1	1	1	1	45.8	5.4	5.4	18.99	168
H0YD20;H0YE53;E9PR50;B4DFC0;E9PMV6;H0YEL8;G3V1B4;Q9UGK8	H0YD20;H0YE53;E9PR50;B4DFC0;E9PMV6;H0YEL8;G3V1B4;Q9UGK8	2;2;2;2;2;2;2;2	2;2;2;2;2;2;2;2	2;2;2;2;2;2;2;2	Secretion-regulating guanine nucleotide exchange factor	SERGEF		+	iBAQ Control_iBAQ IFN-B	;;;;;;;	8	2	2	2	2	2	2	2	2	2	2	2	2	2	2	2	2	2	2	2	2	2	2	2	2	2	2	2	2	2	2	2	2	2	20.6	20.6	20.6	13.77	126
B4DGI9;H0YNP8;F5GY10;Q99081;B4DZP2	B4DGI9;H0YNP8;F5GY10;Q99081;B4DZP2	4;3;3;3;2	4;3;3;3;2	4;3;3;3;2	Transcription factor 12	TCF12				;;;;	5	4	4	4	4	4	4	4	4	4	4	4	4	4	4	4	4	4	4	4	4	4	4	4	4	4	4	4	4	4	4	4	4	4	10.1	10.1	10.1	71.855	666
B4DGL8;O75027;E9PJR8;A0A087WW65	B4DGL8;O75027;E9PJR8;A0A087WW65	2;2;1;1	2;2;1;1	2;2;1;1	ATP-binding cassette sub-family B member 7, mitochondrial	ABCB7				;;;	4	2	2	2	0	1	1	2	2	2	2	1	2	2	0	1	1	2	2	2	2	1	2	2	0	1	1	2	2	2	2	1	2	2	3	3	3	77.12	702
B4DGM3;Q969G3;J3QKS7;K7EMQ8;H7C048;J3QR61;J3KT85;J3QKX6;J3KS99;J3QL66	B4DGM3;Q969G3;J3QKS7;K7EMQ8;H7C048	16;16;13;9;8;6;5;4;1;1	15;15;12;8;7;6;5;4;1;1	15;15;12;8;7;6;5;4;1;1	SWI/SNF-related matrix-associated actin-dependent regulator of chromatin subfamily E member 1	SMARCE1				;;;;	10	16	15	15	15	15	14	15	13	15	14	15	15	14	14	14	13	14	12	14	13	14	14	13	14	14	13	14	12	14	13	14	14	13	43.8	42	42	44.77	393
B4DHE8;Q96DH6;B4DM51;J3QKT5	B4DHE8;Q96DH6;B4DM51	10;10;7;3	10;10;7;3	3;3;3;0	RNA-binding protein Musashi homolog 2	MSI2				;;	4	10	10	3	10	10	10	8	10	10	10	10	10	10	10	10	10	8	10	10	10	10	10	10	3	3	3	2	3	3	3	3	3	3	35.2	35.2	10.5	34.812	324
B4DVT3;B4DJL6;Q96SY0;H3BRY6	B4DVT3;B4DJL6;Q96SY0;H3BRY6	12;12;12;11	12;12;12;11	12;12;12;11	von Willebrand factor A domain-containing protein 9	VWA9				;;;	4	12	12	12	10	10	10	5	9	8	6	9	12	11	10	10	10	5	9	8	6	9	12	11	10	10	10	5	9	8	6	9	12	11	38.2	38.2	38.2	53.587	482
B4DJV2;O75390;A0A0C4DGI3;H0YH82;F8VPF9;F8VPA1;F8VTT8;F8W1S4;F8W4S1;F8VRP1;F8VX68;F8VRI6;F8VR34;F8W642;F8VZK9;F8VX07;F8VWQ5;F8VU34;F8W0J2	B4DJV2;O75390;A0A0C4DGI3	18;18;16;5;4;4;4;4;4;3;3;3;3;2;2;2;2;2;1	18;18;16;5;4;4;4;4;4;3;3;3;3;2;2;2;2;2;1	10;10;9;5;4;4;3;4;3;3;3;3;2;2;2;2;1;1;0	Citrate synthase;Citrate synthase, mitochondrial	CS				;;	19	18	18	10	17	18	18	16	18	18	18	18	15	17	17	18	18	16	18	18	18	18	15	17	9	10	10	8	10	10	10	10	8	10	41.7	41.7	28.7	50.431	453
B4DKB2;P42892;E9PJG1	B4DKB2;P42892	13;13;1	13;13;1	13;13;1	Endothelin-converting enzyme 1	ECE1				;	3	13	13	13	12	12	13	12	13	13	13	13	13	13	12	12	13	12	13	13	13	13	13	13	12	12	13	12	13	13	13	13	13	13	24.5	24.5	24.5	83.573	738
B4DKV7;Q8TE68;K7EN83;K7EKX9;K7ELW3	B4DKV7;Q8TE68;K7EN83;K7EKX9;K7ELW3	20;20;14;12;10	20;20;14;12;10	20;20;14;12;10	Epidermal growth factor receptor kinase substrate 8-like protein 1	EPS8L1				;;;;	5	20	20	20	14	16	15	18	15	15	17	19	14	19	14	16	15	18	15	15	17	19	14	19	14	16	15	18	15	15	17	19	14	19	36.4	36.4	36.4	73.314	659
B4DKY1;E9PRS8;C9JLN0	B4DKY1	33;4;2	1;0;0	1;0;0		CARS					3	33	1	1	32	30	30	32	32	31	33	30	24	32	1	0	0	0	1	1	1	0	0	1	1	0	0	0	1	1	1	0	0	1	55.5	2	2	84.277	739
B4DL54;H0YID9;H0YJ25;H0YHB4;H0YIM3	B4DL54;H0YID9	4;2;1;1;1	4;2;1;1;1	0;0;0;0;0		CHURC1-FNTB;CHURC1				;	5	4	4	0	3	4	2	2	3	3	2	4	3	4	3	4	2	2	3	3	2	4	3	4	0	0	0	0	0	0	0	0	0	0	9.6	9.6	0	52.785	471
B4DLN1	B4DLN1	15	15	0							1	15	15	0	15	12	15	13	14	15	15	15	14	14	15	12	15	13	14	15	15	15	14	14	0	0	0	0	0	0	0	0	0	0	42.3	42.3	0	48.099	442
B4DML5;G3XAG9;Q9BYM8;H0Y4S7	B4DML5;G3XAG9;Q9BYM8;H0Y4S7	2;2;2;1	2;2;2;1	2;2;2;1	RanBP-type and C3HC4-type zinc finger-containing protein 1	RBCK1	+	+	iBAQ Control_iBAQ IFN-B;iBAQ Control_iBAQ IFN-Y	;;;	4	2	2	2	2	2	2	1	2	2	2	2	2	2	2	2	2	1	2	2	2	2	2	2	2	2	2	1	2	2	2	2	2	2	13.6	13.6	13.6	30.289	272
B4DR61;P61619;F8W776;Q8TC24;Q9H9S3;H7C1Q9;C9JXC6;H7C069;A6NK38;F2Z2C7;A6NIF9;C9JJV4	B4DR61;P61619;F8W776;Q8TC24;Q9H9S3	8;8;4;4;4;3;3;3;3;3;3;3	8;8;4;4;4;3;3;3;3;3;3;3	8;8;4;4;4;3;3;3;3;3;3;3	Protein transport protein Sec61 subunit alpha isoform 1;Protein transport protein Sec61 subunit alpha isoform 2	SEC61A1;SEC61A2				;;;;	12	8	8	8	8	6	8	7	7	8	5	7	6	7	8	6	8	7	7	8	5	7	6	7	8	6	8	7	7	8	5	7	6	7	17.6	17.6	17.6	52.949	482
B4DR80;Q9Y6E0;H0Y630;Q5JV98;Q5JV99	B4DR80;Q9Y6E0;H0Y630	19;18;15;9;6	11;10;8;6;4	9;8;6;5;4	Serine/threonine-protein kinase 24;Serine/threonine-protein kinase 24 36 kDa subunit;Serine/threonine-protein kinase 24 12 kDa subunit	STK24				;;	5	19	11	9	15	15	18	15	15	15	18	17	13	15	7	7	10	7	7	7	10	9	5	7	6	6	8	6	7	6	8	7	5	6	53.4	39.1	33	45.835	412
B4DRN8;Q5W0Z9	B4DRN8;Q5W0Z9	6;6	6;6	6;6	Palmitoyltransferase;Probable palmitoyltransferase ZDHHC20	ZDHHC20				;	2	6	6	6	6	3	6	4	6	5	6	5	4	6	6	3	6	4	6	5	6	5	4	6	6	3	6	4	6	5	6	5	4	6	32.2	32.2	32.2	33.743	292
B4DTS2;Q9BZL6;M0R2Z8;F8WBA3;O94806;Q15139;M0QZ82;M0QZC2;M0QXC6;H0Y5M6;J3KMW1;C9JDA4;A0A1B0GTX4;E7ET86;A0A096LNR9;A0A1B0GUM4;Q00532;Q8IVW4;O76039	B4DTS2;Q9BZL6	25;24;4;4;4;4;2;2;1;1;1;1;1;1;1;1;1;1;1	25;24;4;4;4;4;2;2;1;1;1;1;1;1;1;1;1;1;1	24;23;4;3;3;3;2;2;1;0;0;0;0;0;0;0;0;0;0	Serine/threonine-protein kinase;Serine/threonine-protein kinase D2	PRKD2	+	+	iBAQ Control_iBAQ IFN-B;iBAQ Control_iBAQ IFN-Y	;	19	25	25	24	19	21	19	16	23	25	21	25	18	24	19	21	19	16	23	25	21	25	18	24	19	20	18	16	22	24	20	24	18	23	44.7	44.7	43.8	97.742	888
B4DTY2;G3V439;G3V3U1;O15304;H0YJN1	B4DTY2;G3V439;G3V3U1;O15304;H0YJN1	2;2;2;2;1	2;2;2;2;1	2;2;2;2;1	Apoptosis regulatory protein Siva	SIVA1				;;;;	5	2	2	2	1	1	0	0	2	1	1	1	1	1	1	1	0	0	2	1	1	1	1	1	1	1	0	0	2	1	1	1	1	1	22.9	22.9	22.9	16.665	157
B4DUA7;Q9NX70;M0R3F3;M0R0U2;M0R0A0	B4DUA7;Q9NX70;M0R3F3	5;5;3;2;1	5;5;3;2;1	5;5;3;2;1	Mediator of RNA polymerase II transcription subunit 29	IXL;MED29				;;	5	5	5	5	4	3	4	3	3	4	4	4	4	5	4	3	4	3	3	4	4	4	4	5	4	3	4	3	3	4	4	4	4	5	33.5	33.5	33.5	23.472	221
H7C0B6;B4DV78;P09327	H7C0B6;B4DV78;P09327	1;1;1	1;1;1	1;1;1	Villin-1	VIL1				;;	3	1	1	1	1	1	1	1	1	0	1	1	1	1	1	1	1	1	1	0	1	1	1	1	1	1	1	1	1	0	1	1	1	1	6.1	6.1	6.1	23.358	213
E9PNU1;B4DXC8;Q9Y5B8	E9PNU1;B4DXC8;Q9Y5B8	4;4;4	4;4;4	4;4;4	Nucleoside diphosphate kinase 7	NME7				;;	3	4	4	4	4	4	4	3	4	3	4	4	4	4	4	4	4	3	4	3	4	4	4	4	4	4	4	3	4	3	4	4	4	4	14.5	14.5	14.5	28.888	256
F8WF77;B4DXK0;Q9UBU7	F8WF77;B4DXK0;Q9UBU7	1;1;1	1;1;1	1;1;1	Protein DBF4 homolog A	DBF4				;;	3	1	1	1	0	1	0	1	1	0	0	1	1	0	0	1	0	1	1	0	0	1	1	0	0	1	0	1	1	0	0	1	1	0	22.7	22.7	22.7	4.9095	44
B4DY09;Q12905;X6R6Z1;A0A0A0MRL0	B4DY09;Q12905	22;22;8;7	22;22;8;7	22;22;8;7	Interleukin enhancer-binding factor 2	ILF2				;	4	22	22	22	19	19	19	21	21	20	19	20	19	19	19	19	19	21	21	20	19	20	19	19	19	19	19	21	21	20	19	20	19	19	75.6	75.6	75.6	38.91	352
B4E0T2;P50542	B4E0T2;P50542	1;1	1;1	1;1	Peroxisomal targeting signal 1 receptor	PEX5				;	2	1	1	1	0	1	0	1	1	1	1	0	1	1	0	1	0	1	1	1	1	0	1	1	0	1	0	1	1	1	1	0	1	1	1.5	1.5	1.5	73.182	660
Q8NBY1;B4E0Y9;Q9P289	Q8NBY1;B4E0Y9;Q9P289	19;19;19	19;19;19	9;9;9	Serine/threonine-protein kinase 26	STK26				;;	3	19	19	9	19	19	19	17	19	17	19	19	16	18	19	19	19	17	19	17	19	19	16	18	9	9	9	7	9	7	9	9	6	8	55.1	55.1	32.9	43.867	392
B4E107;F5GXE4;B4DK25;H0Y5C2;O95260;Q5SQQ1	B4E107;F5GXE4;B4DK25;H0Y5C2;O95260	5;5;4;4;4;1	5;5;4;4;4;1	5;5;4;4;4;1	Arginyl-tRNA--protein transferase 1	ATE1		+	iBAQ Control_iBAQ IFN-B	;;;;	6	5	5	5	4	5	5	4	5	4	4	4	4	5	4	5	5	4	5	4	4	4	4	5	4	5	5	4	5	4	4	4	4	5	18	18	18	47.834	422
B4E1G1;Q9BUN8;E5RGY0	B4E1G1;Q9BUN8;E5RGY0	6;6;4	6;6;4	6;6;4	Derlin-1	DERL1				;;	3	6	6	6	6	5	6	3	6	5	5	3	5	5	6	5	6	3	6	5	5	3	5	5	6	5	6	3	6	5	5	3	5	5	41.7	41.7	41.7	17.033	151
B4E1Q4;O14730;J3QQL5	B4E1Q4;O14730	4;4;1	4;4;1	4;4;1	Serine/threonine-protein kinase RIO3	RIOK3				;	3	4	4	4	4	3	3	3	4	2	3	4	3	2	4	3	3	3	4	2	3	4	3	2	4	3	3	3	4	2	3	4	3	2	9.3	9.3	9.3	57.474	503
B4E2Q0;P98194;H0Y9V7;H0Y9S7;H0Y8X9;H0YAH2	B4E2Q0;P98194;H0Y9V7	13;13;12;6;3;1	13;13;12;6;3;1	13;13;12;6;3;1	Calcium-transporting ATPase;Calcium-transporting ATPase type 2C member 1	ATP2C1				;;	6	13	13	13	8	12	11	10	9	12	8	11	11	12	8	12	11	10	9	12	8	11	11	12	8	12	11	10	9	12	8	11	11	12	20.5	20.5	20.5	104.71	953
B4E3T4;Q93062;H0YBU9;H0YC46;E5RJD7;E5RJ31	B4E3T4;Q93062;H0YBU9	8;8;5;3;1;1	8;8;5;3;1;1	5;5;2;1;0;0	RNA-binding protein with multiple splicing	RBPMS				;;	6	8	8	5	7	7	8	5	7	8	7	6	8	8	7	7	8	5	7	8	7	6	8	8	5	5	5	5	5	5	5	5	5	5	40.6	40.6	23.7	24.997	224
B5MBX0;Q96FF9;H0YCL8	B5MBX0;Q96FF9	7;7;1	7;7;1	7;7;1	Sororin	CDCA5				;	3	7	7	7	4	6	7	3	5	5	5	6	6	7	4	6	7	3	5	5	5	6	6	7	4	6	7	3	5	5	5	6	6	7	29.3	29.3	29.3	33.734	307
B5MBZ0	B5MBZ0	32	1	1		EML4					1	32	1	1	30	27	28	27	28	30	29	27	27	28	0	0	0	1	0	0	0	0	0	0	0	0	0	1	0	0	0	0	0	0	41.7	0.8	0.8	110.18	992
B5MC22;Q9UDX5;F8WEN7	B5MC22;Q9UDX5	3;3;1	1;1;1	1;1;1	Mitochondrial fission process protein 1	MTFP1				;	3	3	1	1	2	2	2	1	3	3	0	2	1	3	1	1	1	1	1	1	0	1	1	1	1	1	1	1	1	1	0	1	1	1	26.6	9.1	9.1	15.556	143
H7C040;B5MC62;Q8TD06	H7C040;B5MC62;Q8TD06	4;4;4	3;3;3	3;3;3	Anterior gradient protein 3 homolog	AGR3				;;	3	4	3	3	2	4	3	1	3	4	3	2	2	3	1	3	2	0	2	3	2	1	1	2	1	3	2	0	2	3	2	1	1	2	38.8	30.2	30.2	14.917	129
B5MCA1;Q96G28;B5MC35;B5MD16	B5MCA1;Q96G28;B5MC35;B5MD16	3;3;2;2	3;3;2;2	3;3;2;2	Cilia- and flagella-associated protein 36	CFAP36		+	iBAQ Control_iBAQ IFN-B	;;;	4	3	3	3	1	2	1	1	2	1	2	2	2	1	1	2	1	1	2	1	2	2	2	1	1	2	1	1	2	1	2	2	2	1	16.9	16.9	16.9	36.138	313
B5MCA4;P16422;C9JKY3	B5MCA4;P16422	9;9;3	9;9;3	9;9;3	Epithelial cell adhesion molecule	EPCAM				;	3	9	9	9	7	8	7	6	9	9	9	9	6	9	7	8	7	6	9	9	9	9	6	9	7	8	7	6	9	9	9	9	6	9	36.5	36.5	36.5	37.893	342
B5MCD7;O43759;A2A283;F8WCE4	B5MCD7;O43759;A2A283;F8WCE4	2;2;1;1	2;2;1;1	2;2;1;1	Synaptogyrin-1	SYNGR1				;;;	4	2	2	2	1	1	1	0	1	2	1	2	1	1	1	1	1	0	1	2	1	2	1	1	1	1	1	0	1	2	1	2	1	1	14.2	14.2	14.2	18.465	169
B5MCF9;O00541;B3KXD6;H7C267;H7BYY8	B5MCF9;O00541;B3KXD6	25;25;17;5;4	25;25;17;5;4	25;25;17;5;4	Pescadillo homolog	PES1				;;	5	25	25	25	24	21	24	22	24	23	25	22	22	24	24	21	24	22	24	23	25	22	22	24	24	21	24	22	24	23	25	22	22	24	46.2	46.2	46.2	66.077	571
B5MCR8;Q6NXT4;C9JZR9	B5MCR8;Q6NXT4;C9JZR9	2;2;1	2;2;1	2;2;1	Zinc transporter 6	SLC30A6				;;	3	2	2	2	2	1	1	1	1	1	1	1	1	1	2	1	1	1	1	1	1	1	1	1	2	1	1	1	1	1	1	1	1	1	7.2	7.2	7.2	42.509	387
B5MCV2;Q8N465;H7BZ32;H7C021;H7C0N1;G5E9E8	B5MCV2;Q8N465;H7BZ32	5;5;3;2;2;2	5;5;3;2;2;2	5;5;3;2;2;2	D-2-hydroxyglutarate dehydrogenase, mitochondrial	D2HGDH				;;	6	5	5	5	4	5	3	3	3	3	4	5	3	2	4	5	3	3	3	3	4	5	3	2	4	5	3	3	3	3	4	5	3	2	16.8	16.8	16.8	41.777	387
B5MCW3;Q9H0E9;H7C128;H7C179;H7C127;H0YAH7;H0YA84;F8WBH2;H7C2P4;C9JV05	B5MCW3;Q9H0E9;H7C128;H7C179;H7C127	20;20;19;19;19;9;4;3;3;1	20;20;19;19;19;9;4;3;3;1	20;20;19;19;19;9;4;3;3;1	Bromodomain-containing protein 8	BRD8				;;;;	10	20	20	20	19	17	19	17	18	19	17	16	18	18	19	17	19	17	18	19	17	16	18	18	19	17	19	17	18	19	17	16	18	18	31.7	31.7	31.7	95.361	878
B5MCX7;H7C3L3;D3YTC9;Q6NXT1;F8WB76;C9JU48	B5MCX7;H7C3L3;D3YTC9;Q6NXT1;F8WB76;C9JU48	2;2;2;2;1;1	2;2;2;2;1;1	2;2;2;2;1;1	Ankyrin repeat domain-containing protein 54	ANKRD54				;;;;;	6	2	2	2	0	1	2	1	1	1	1	2	0	1	0	1	2	1	1	1	1	2	0	1	0	1	2	1	1	1	1	2	0	1	24.4	24.4	24.4	20.156	180
B5MDF5;P62826;J3KQE5;F5H018;H0YFC6;B4DV51	B5MDF5;P62826;J3KQE5;F5H018;H0YFC6	16;16;15;13;9;6	16;16;15;13;9;6	16;16;15;13;9;6	GTP-binding nuclear protein Ran	RAN				;;;;	6	16	16	16	15	16	15	15	16	16	16	16	15	16	15	16	15	15	16	16	16	16	15	16	15	16	15	15	16	16	16	16	15	16	51.1	51.1	51.1	26.224	233
B5MDU6;Q9H6V9;A0A0A0MSH6;B5MCU4;C9JUM0;C9JHU6;B5MCE2;B4DRG3;D3YTH1	B5MDU6;Q9H6V9;A0A0A0MSH6;B5MCU4;C9JUM0	10;10;7;6;5;4;4;4;2	10;10;7;6;5;4;4;4;2	10;10;7;6;5;4;4;4;2	UPF0554 protein C2orf43	LDAH;C2orf43				;;;;	9	10	10	10	10	9	9	6	9	10	3	10	8	10	10	9	9	6	9	10	3	10	8	10	10	9	9	6	9	10	3	10	8	10	27.3	27.3	27.3	42.668	370
E7EW69;E7EX04;B5ME97;Q9P0V9;F5GYV2;C9JEW2;C9JNR7;F5H1F2	E7EW69;E7EX04;B5ME97;Q9P0V9	9;9;9;9;1;1;1;1	8;8;8;8;1;1;1;1	8;8;8;8;1;1;1;1	Septin-10	2020-09-10	+		iBAQ Control_iBAQ IFN-Y	;;;	8	9	8	8	7	8	8	7	7	8	6	6	5	6	6	7	7	6	6	7	5	5	5	5	6	7	7	6	6	7	5	5	5	5	33.6	29.3	29.3	52.145	450
M0R0R3;M0R2G5;B7WNH4;Q9BQ49;E9PP42;E9PNA8;E9PLH2;M0QYU9	M0R0R3;M0R2G5;B7WNH4;Q9BQ49	3;3;3;3;1;1;1;1	3;3;3;3;1;1;1;1	3;3;3;3;1;1;1;1	Small integral membrane protein 7	SMIM7				;;;	8	3	3	3	2	3	3	0	3	3	3	3	3	3	2	3	3	0	3	3	3	3	3	3	2	3	3	0	3	3	3	3	3	3	41.3	41.3	41.3	7.3436	63
B7WPE2;Q32P44;G3V1D0;H0Y3M3;G3V195;H7C355;C9J6V3;E9PJV5;E9PSB4	B7WPE2;Q32P44;G3V1D0;H0Y3M3;G3V195	9;9;7;7;6;2;1;1;1	9;9;7;7;6;2;1;1;1	9;9;7;7;6;2;1;1;1	Echinoderm microtubule-associated protein-like 3	EML3				;;;;	9	9	9	9	7	5	7	7	5	8	9	8	8	7	7	5	7	7	5	8	9	8	8	7	7	5	7	7	5	8	9	8	8	7	12.6	12.6	12.6	95.283	897
B7Z2B6;E9PFT7;P25054	B7Z2B6;E9PFT7;P25054	2;2;2	2;2;2	2;2;2	Adenomatous polyposis coli protein	APC				;;	3	2	2	2	2	1	1	1	1	1	1	1	1	1	2	1	1	1	1	1	1	1	1	1	2	1	1	1	1	1	1	1	1	1	4.6	4.6	4.6	126.17	1135
B7Z2C8;Q969H0	B7Z2C8;Q969H0	1;1	1;1	1;1	F-box/WD repeat-containing protein 7	FBXW7				;	2	1	1	1	0	0	0	0	1	0	0	1	0	0	0	0	0	0	1	0	0	1	0	0	0	0	0	0	1	0	0	1	0	0	2.1	2.1	2.1	59.723	531
B7Z2R7;Q5T8D3;X6RDD7;Q5T8E0	B7Z2R7;Q5T8D3;X6RDD7;Q5T8E0	8;7;4;4	8;7;4;4	8;7;4;4	Acyl-CoA-binding domain-containing protein 5	ACBD5				;;;	4	8	8	8	8	5	6	8	7	7	5	6	5	8	8	5	6	8	7	7	5	6	5	8	8	5	6	8	7	7	5	6	5	8	19.9	19.9	19.9	58.792	523
B7Z3B9;Q13480	B7Z3B9;Q13480	3;3	3;3	3;3	GRB2-associated-binding protein 1	GAB1				;	2	3	3	3	2	2	3	2	3	3	2	2	2	3	2	2	3	2	3	3	2	2	2	3	2	2	3	2	3	3	2	2	2	3	6.9	6.9	6.9	64.473	591
B7Z3H4;Q9Y297;Q9UKB1	B7Z3H4;Q9Y297;Q9UKB1	4;4;3	4;4;3	4;4;3	F-box/WD repeat-containing protein 1A;F-box/WD repeat-containing protein 11	BTRC;FBXW11				;;	3	4	4	4	4	4	2	3	3	3	4	3	3	3	4	4	2	3	3	3	4	3	3	3	4	4	2	3	3	3	4	3	3	3	9.5	9.5	9.5	65.873	579
B7Z493;E9PJX4;F8VWL3;Q96M96;F8W1R0;E9PNX0;E9PQT1;H0YDQ0	B7Z493;E9PJX4;F8VWL3;Q96M96;F8W1R0	9;9;9;9;7;4;3;1	9;9;9;9;7;4;3;1	9;9;9;9;7;4;3;1	FYVE, RhoGEF and PH domain-containing protein 4	FGD4				;;;;	8	9	9	9	8	9	7	8	7	7	8	7	8	9	8	9	7	8	7	7	8	7	8	9	8	9	7	8	7	7	8	7	8	9	15	15	15	95.45	851
B7Z4M1	B7Z4M1	1	1	1	Reticulon	RTN3					1	1	1	1	1	1	1	0	1	1	1	1	0	1	1	1	1	0	1	1	1	1	0	1	1	1	1	0	1	1	1	1	0	1	12.2	12.2	12.2	12.747	123
B7Z4W5;Q16773	B7Z4W5;Q16773	1;1	1;1	1;1	Kynurenine--oxoglutarate transaminase 1	CCBL1	+	+	iBAQ Control_iBAQ IFN-B;iBAQ Control_iBAQ IFN-Y	;	2	1	1	1	1	1	0	0	1	0	1	1	1	0	1	1	0	0	1	0	1	1	1	0	1	1	0	0	1	0	1	1	1	0	3.3	3.3	3.3	57.668	516
B7Z589;P48067	B7Z589;P48067	2;2	2;2	2;2	Transporter;Sodium- and chloride-dependent glycine transporter 1	SLC6A9				;	2	2	2	2	1	1	1	2	0	2	1	1	1	1	1	1	1	2	0	2	1	1	1	1	1	1	1	2	0	2	1	1	1	1	5.9	5.9	5.9	58.36	522
B7Z645;H0YAA0	B7Z645	27;1	1;1	1;1		SYNCRIP					2	27	1	1	25	26	27	25	26	26	26	27	26	25	1	1	1	1	1	1	1	1	1	1	1	1	1	1	1	1	1	1	1	1	52.2	2.2	2.2	52.046	464
B7Z6D5;Q96GQ7;A0A087X059;A0A087WYH5	B7Z6D5;Q96GQ7	31;31;10;4	31;31;10;4	31;31;10;4	Probable ATP-dependent RNA helicase DDX27	DDX27				;	4	31	31	31	27	29	27	28	26	30	28	30	28	30	27	29	27	28	26	30	28	30	28	30	27	29	27	28	26	30	28	30	28	30	44.7	44.7	44.7	86.604	765
B7Z7F3;Q9H6Z4;K7EIJ4;K7ESQ0;K7EN31;K7EMH9;K7ENJ2;K7EID7;K7ENB9;K7EPW1	B7Z7F3;Q9H6Z4	13;13;5;4;3;1;1;1;1;1	13;13;5;4;3;1;1;1;1;1	13;13;5;4;3;1;1;1;1;1	Ran-binding protein 3	RANBP3		+	iBAQ Control_iBAQ IFN-B	;	10	13	13	13	12	12	13	13	13	13	13	12	12	13	12	12	13	13	13	13	13	12	12	13	12	12	13	13	13	13	13	12	12	13	36.6	36.6	36.6	52.894	494
B7Z9I1;Q5T4U5;P11310;E9PJM9;H0YDT5;E9PRX4	B7Z9I1;Q5T4U5;P11310	7;7;7;2;1;1	7;7;7;2;1;1	7;7;7;2;1;1	Medium-chain specific acyl-CoA dehydrogenase, mitochondrial	ACADM				;;	6	7	7	7	7	7	7	6	7	6	5	7	7	6	7	7	7	6	7	6	5	7	7	6	7	7	7	6	7	6	5	7	7	6	19.7	19.7	19.7	42.426	385
F5H8L0;B7ZAP0;A0A0U1RQV7;E9PS63	F5H8L0;B7ZAP0;A0A0U1RQV7;E9PS63	3;3;2;2	1;1;1;1	1;1;1;1	Rab GTPase-activating protein 1-like, isoform 10	RABGAP1L				;;;	4	3	1	1	3	3	3	3	3	3	3	3	3	3	1	1	1	1	1	1	1	1	1	1	1	1	1	1	1	1	1	1	1	1	13.3	4.9	4.9	35.591	308
P0CG08;B7ZAQ6;U3KPV2;E9PKY3;A0A087WW82;A0A087WW78	P0CG08;B7ZAQ6;U3KPV2;E9PKY3;A0A087WW82;A0A087WW78	6;6;5;5;4;3	6;6;5;5;4;3	6;6;5;5;4;3	Golgi pH regulator B;Golgi pH regulator A	GPR89B;GPR89A				;;;;;	6	6	6	6	6	4	5	3	5	5	5	5	4	5	6	4	5	3	5	5	5	5	4	5	6	4	5	3	5	5	5	5	4	5	16.3	16.3	16.3	52.916	455
B7ZAX5;Q01415;H0YLL8;H0YK30;H0YLL3;H0YK10	B7ZAX5;Q01415;H0YLL8	7;7;4;2;2;2	7;7;4;2;2;2	7;7;4;2;2;2	N-acetylgalactosamine kinase	GALK2				;;	6	7	7	7	6	6	7	7	7	7	7	6	5	7	6	6	7	7	7	7	7	6	5	7	6	6	7	7	7	7	7	6	5	7	19.4	19.4	19.4	47.635	434
B7ZBM3;Q8IVH2;A2A312	B7ZBM3;Q8IVH2	8;8;1	8;8;1	8;8;1	Forkhead box protein P4	FOXP4				;	3	8	8	8	6	7	7	6	7	7	7	7	7	8	6	7	7	6	7	7	7	7	7	8	6	7	7	6	7	7	7	7	7	8	24.3	24.3	24.3	72.286	668
B7ZC38;Q9NR46;B7ZC39;F8WFB9;G5E9J1;H7C1Z6	B7ZC38;Q9NR46;B7ZC39	15;15;14;5;1;1	15;15;14;5;1;1	14;14;13;4;1;1	Endophilin-B2	SH3GLB2				;;	6	15	15	14	15	14	15	14	15	15	14	15	13	15	15	14	15	14	15	15	14	15	13	15	14	13	14	13	14	14	13	14	12	14	43.2	43.2	41.2	44.361	400
B7ZKQ9;Q8WTV0;F5H4X0;F5H5E8	B7ZKQ9;Q8WTV0;F5H4X0	13;11;10;3	13;11;10;3	13;11;10;3	Scavenger receptor class B member 1	SCARB1				;;	4	13	13	13	13	11	12	13	10	12	10	11	12	13	13	11	12	13	10	12	10	11	12	13	13	11	12	13	10	12	10	11	12	13	28.7	28.7	28.7	53.847	481
B7ZL14;Q96RU3;H0Y7W6	B7ZL14;Q96RU3;H0Y7W6	7;7;5	7;7;5	7;7;5	Formin-binding protein 1	FNBP1				;;	3	7	7	7	5	5	7	7	7	7	7	6	7	7	5	5	7	7	7	7	7	6	7	7	5	5	7	7	7	7	7	6	7	7	12.3	12.3	12.3	64.071	551
B7ZM99;Q6UB35;A0A087WVM4;H0Y327;Q5JYA8;Q5JYA3;Q4VXM0;Q4VXV2;Q4VXM1	B7ZM99;Q6UB35;A0A087WVM4	36;36;35;10;5;5;4;3;2	35;35;34;10;5;5;4;3;2	35;35;34;10;5;5;4;3;2	Monofunctional C1-tetrahydrofolate synthase, mitochondrial	MTHFD1L				;;	9	36	35	35	33	30	33	32	31	32	30	31	30	30	32	29	32	31	30	31	29	30	29	29	32	29	32	31	30	31	29	30	29	29	46.3	45.6	45.6	105.89	979
Q4KMX1;B8ZZ84;Q86VH4	Q4KMX1;B8ZZ84;Q86VH4	1;1;1	1;1;1	1;1;1	Leucine-rich repeat transmembrane neuronal protein 4	LRRTM4				;;	3	1	1	1	1	1	1	1	1	1	1	1	1	0	1	1	1	1	1	1	1	1	1	0	1	1	1	1	1	1	1	1	1	0	2.9	2.9	2.9	59.223	519
B8ZZ87;Q6NZ67;H7C173;Q6P582;H7BZ50;H7C202	B8ZZ87;Q6NZ67;H7C173;Q6P582;H7BZ50;H7C202	5;5;4;4;3;3	5;5;4;4;3;3	5;5;4;4;3;3	Mitotic-spindle organizing protein 2B;Mitotic-spindle organizing protein 2A	MZT2B;MZT2A				;;;;;	6	5	5	5	5	5	5	2	5	3	4	5	4	4	5	5	5	2	5	3	4	5	4	4	5	5	5	2	5	3	4	5	4	4	35.3	35.3	35.3	22.281	218
B8ZZ96;P15882;C9J3G1;C9J3V9;F8W6K2;C9JR98	B8ZZ96;P15882;C9J3G1;C9J3V9;F8W6K2	3;3;2;2;2;1	3;3;2;2;2;1	3;3;2;2;2;1	N-chimaerin	CHN1				;;;;	6	3	3	3	2	2	3	2	3	2	3	2	2	2	2	2	3	2	3	2	3	2	2	2	2	2	3	2	3	2	3	2	2	2	16.4	16.4	16.4	31.342	275
B8ZZA8;B8ZZC5	B8ZZA8;B8ZZC5	3;2	2;2	2;2		GLS				;	2	3	2	2	3	3	3	3	3	3	3	3	3	3	2	2	2	2	2	2	2	2	2	2	2	2	2	2	2	2	2	2	2	2	24.9	20.1	20.1	18.634	169
B8ZZE3;B8ZZC8;Q9NRN9;B8ZZY8;H7C0M7;E7EMN2;F5H4E8	B8ZZE3;B8ZZC8;Q9NRN9;B8ZZY8;H7C0M7	5;5;5;3;3;2;1	5;5;5;3;3;2;1	5;5;5;3;3;2;1	Methyltransferase-like protein 5	METTL5				;;;;	7	5	5	5	3	4	4	2	3	5	5	5	4	5	3	4	4	2	3	5	5	5	4	5	3	4	4	2	3	5	5	5	4	5	24.7	24.7	24.7	22.384	198
B8ZZD4;Q86VP1;H7C3L5	B8ZZD4;Q86VP1	6;6;2	6;6;2	6;6;2	Tax1-binding protein 1	TAX1BP1				;	3	6	6	6	6	4	5	5	4	3	5	4	4	5	6	4	5	5	4	3	5	4	4	5	6	4	5	5	4	3	5	4	4	5	7.5	7.5	7.5	93.609	813
B8ZZF8;Q9Y4Y9	B8ZZF8;Q9Y4Y9	1;1	1;1	1;1	U6 snRNA-associated Sm-like protein LSm5	LSM5				;	2	1	1	1	1	1	1	1	1	1	1	1	1	1	1	1	1	1	1	1	1	1	1	1	1	1	1	1	1	1	1	1	1	1	29.7	29.7	29.7	7.0202	64
B8ZZN6;P63165;B8ZZJ0;B8ZZ67;B9A032	B8ZZN6;P63165;B8ZZJ0;B8ZZ67;B9A032	4;4;2;2;2	4;4;2;2;2	4;4;2;2;2	Small ubiquitin-related modifier 1	SUMO1				;;;;	5	4	4	4	4	4	4	4	4	4	4	4	4	4	4	4	4	4	4	4	4	4	4	4	4	4	4	4	4	4	4	4	4	4	30.1	30.1	30.1	16.645	146
B8ZZQ6;P06454;B8ZZA1;B8ZZW7;H7C2N1	B8ZZQ6;P06454;B8ZZA1;B8ZZW7;H7C2N1	6;6;4;4;4	6;6;4;4;4	6;6;4;4;4	Prothymosin alpha;Prothymosin alpha, N-terminally processed;Thymosin alpha-1	PTMA				;;;;	5	6	6	6	4	4	5	3	4	4	4	6	4	4	4	4	5	3	4	4	4	6	4	4	4	4	5	3	4	4	4	6	4	4	39.3	39.3	39.3	11.758	107
B8ZZW5;Q8NBF6;H7C0I1	B8ZZW5;Q8NBF6;H7C0I1	14;14;11	14;14;11	14;14;11	Late secretory pathway protein AVL9 homolog	AVL9				;;	3	14	14	14	12	10	13	13	11	11	13	12	13	13	12	10	13	13	11	11	13	12	13	13	12	10	13	13	11	11	13	12	13	13	31.6	31.6	31.6	69.8	630
B9A035	B9A035	8	2	2		NT5C3A					1	8	2	2	6	6	6	5	8	8	8	8	5	7	0	0	0	0	2	2	2	2	1	1	0	0	0	0	2	2	2	2	1	1	34.6	8.3	8.3	23.528	205
J3KMX2;B9EGA3;Q92925;J3QWB6;J3QQL7;C9JYI7	J3KMX2;B9EGA3;Q92925;J3QWB6	20;20;20;12;1;1	20;20;20;12;1;1	18;18;18;12;1;0	SWI/SNF-related matrix-associated actin-dependent regulator of chromatin subfamily D member 2	SMARCD2				;;;	6	20	20	18	16	16	18	16	17	18	15	18	17	18	16	16	18	16	17	18	15	18	17	18	14	14	16	14	15	16	13	16	15	16	55.5	55.5	49.1	52.238	456
B9ZVU2;E7EPX3;E3W974	B9ZVU2;E7EPX3	10;8;1	1;1;1	1;1;1		DNPEP				;	3	10	1	1	8	8	8	9	9	8	8	8	8	9	1	1	1	1	1	1	1	1	1	1	1	1	1	1	1	1	1	1	1	1	39.6	3.7	3.7	29.865	270
C4AM86;Q92764;CON__Q92764	C4AM86;Q92764;CON__Q92764	4;4;3	1;1;1	1;1;1	Keratin, type I cuticular Ha5	KRT35				;;	3	4	1	1	4	3	3	3	4	4	3	3	3	3	1	0	0	0	1	1	0	0	0	0	1	0	0	0	1	1	0	0	0	0	8.2	1.6	1.6	47.591	425
C9IYA4;Q86SX3;C9K0G6;C9J317;C9J6B2;C9J1F2	C9IYA4;Q86SX3;C9K0G6	3;3;2;1;1;1	3;3;2;1;1;1	3;3;2;1;1;1	Uncharacterized protein C14orf80	C14orf80				;;	6	3	3	3	3	2	1	1	1	1	1	2	2	1	3	2	1	1	1	1	1	2	2	1	3	2	1	1	1	1	1	2	2	1	13.2	13.2	13.2	33.505	302
C9IYE1;Q86UW7;A0A087X1P3;F8W8P5;H7BYR4;H0Y8B5;H0YFP0	C9IYE1;Q86UW7;A0A087X1P3;F8W8P5;H7BYR4	23;23;22;21;17;6;2	23;23;22;21;17;6;2	18;18;17;16;12;5;0	Calcium-dependent secretion activator 2	CADPS2				;;;;	7	23	23	18	20	20	14	21	17	21	20	21	19	22	20	20	14	21	17	21	20	21	19	22	16	16	12	16	14	16	15	17	15	17	22	22	17	147.58	1294
C9JGJ9;F8WB99;C9IYK6;C9JTE9;Q9UHQ4;C9JP06;F8WDG1;B7Z2L0;H0Y7N8;H7C5E2	C9JGJ9;F8WB99;C9IYK6;C9JTE9;Q9UHQ4;C9JP06;F8WDG1;B7Z2L0;H0Y7N8;H7C5E2	2;2;2;2;2;1;1;1;1;1	2;2;2;2;2;1;1;1;1;1	2;2;2;2;2;1;1;1;1;1	B-cell receptor-associated protein 29	BCAP29		+	iBAQ Control_iBAQ IFN-B	;;;;;;;;;	10	2	2	2	2	2	2	0	2	2	1	2	2	2	2	2	2	0	2	2	1	2	2	2	2	2	2	0	2	2	1	2	2	2	14.3	14.3	14.3	15.649	133
C9IYN3;D6W592;Q8WVV9;B7WPG3;H7BXH8;H7C464;C9JJZ7	C9IYN3;D6W592;Q8WVV9;B7WPG3	24;24;24;22;8;6;5	23;23;23;21;8;5;5	23;23;23;21;8;5;5	Heterogeneous nuclear ribonucleoprotein L-like	HNRNPLL;HNRPLL				;;;	7	24	23	23	20	18	23	17	23	22	22	19	18	23	19	17	22	16	22	21	21	18	17	22	19	17	22	16	22	21	21	18	17	22	57	55.7	55.7	59.663	537
C9IZG4	C9IZG4	4	1	1		CUTA					1	4	1	1	3	3	3	2	4	4	2	3	3	4	0	0	0	0	1	1	0	0	0	1	0	0	0	0	1	1	0	0	0	1	27.4	6.7	6.7	14.401	135
C9JWL4;C9IZL5;C9JC87;O00189;H7C0A0;H7BZV3;C9JMG3	C9JWL4;C9IZL5;C9JC87;O00189;H7C0A0;H7BZV3;C9JMG3	4;4;4;4;2;2;2	4;4;4;4;2;2;2	4;4;4;4;2;2;2	AP-4 complex subunit mu-1	AP4M1				;;;;;;	7	4	4	4	3	3	4	2	2	3	2	3	2	3	3	3	4	2	2	3	2	3	2	3	3	3	4	2	2	3	2	3	2	3	13.5	13.5	13.5	34.476	311
C9J3R1;C9IZP0;J3KR59;J3KR68;Q9UID6	C9J3R1;C9IZP0;J3KR59;J3KR68;Q9UID6	1;1;1;1;1	1;1;1;1;1	1;1;1;1;1	Zinc finger protein 639	ZNF639				;;;;	5	1	1	1	0	1	1	1	1	1	1	1	1	1	0	1	1	1	1	1	1	1	1	1	0	1	1	1	1	1	1	1	1	1	9.2	9.2	9.2	14.812	130
C9J3L8;C9J5W0;E9PAL7;C9IZQ1;P43307	C9J3L8;C9J5W0;E9PAL7;C9IZQ1;P43307	3;3;3;3;3	3;3;3;3;3	3;3;3;3;3	Translocon-associated protein subunit alpha	SSR1				;;;;	5	3	3	3	2	2	2	3	2	2	3	2	3	2	2	2	2	3	2	2	3	2	3	2	2	2	2	3	2	2	3	2	3	2	12.8	12.8	12.8	29.573	265
C9JA90;C9IZY1	C9JA90;C9IZY1	5;5	1;1	1;1		OARD1				;	2	5	1	1	3	5	3	2	5	5	5	5	4	5	0	1	1	0	1	1	1	1	1	1	0	1	1	0	1	1	1	1	1	1	70.1	14.3	14.3	8.4658	77
C9J0E4;P01040	C9J0E4;P01040	2;2	2;2	2;2	Cystatin-A;Cystatin-A, N-terminally processed	CSTA				;	2	2	2	2	1	1	1	0	2	1	2	2	1	2	1	1	1	0	2	1	2	2	1	2	1	1	1	0	2	1	2	2	1	2	52.4	52.4	52.4	7.0861	63
C9J0I9;Q86WB0;F8WAU5;F8WBD7;F8WDK5;F8WF13	C9J0I9;Q86WB0	11;11;3;2;2;2	11;11;3;2;2;2	11;11;3;2;2;2	Nuclear-interacting partner of ALK	ZC3HC1				;	6	11	11	11	9	8	9	7	7	10	8	6	8	11	9	8	9	7	7	10	8	6	8	11	9	8	9	7	7	10	8	6	8	11	30.3	30.3	30.3	50.562	459
C9J0J7;G5E9Q6;C9JQ45;C9J2N0	C9J0J7;G5E9Q6	9;9;4;3	9;9;4;3	5;5;0;0	Profilin	PFN2				;	4	9	9	5	8	9	9	5	9	9	9	9	8	9	8	9	9	5	9	9	9	9	8	9	4	5	5	2	5	5	5	5	4	5	78	78	30.8	9.8402	91
C9J0K6;P30626;B4DHQ6	C9J0K6;P30626;B4DHQ6	10;10;5	10;10;5	10;10;5	Sorcin	SRI				;;	3	10	10	10	8	10	8	7	10	10	9	10	8	10	8	10	8	7	10	10	9	10	8	10	8	10	8	7	10	10	9	10	8	10	70.3	70.3	70.3	17.605	155
C9JE98;C9J0Q5;Q9Y618;C9J7T7;C9JQE8;H7C1J7;H7BZU2;H7C2R5;H7C184;H7C0P3;C9JNV9;H7C1Y3;H0YGK8;C9J330	C9JE98;C9J0Q5;Q9Y618;C9J7T7	55;55;55;54;26;6;2;2;2;2;2;1;1;1	55;55;55;54;26;6;2;2;2;2;2;1;1;1	1;1;1;1;1;0;0;0;0;0;0;0;0;0	Nuclear receptor corepressor 2	NCOR2	+		iBAQ Control_iBAQ IFN-Y	;;;	14	55	55	1	48	46	46	45	41	46	42	45	52	48	48	46	46	45	41	46	42	45	52	48	1	1	1	1	1	1	1	1	1	1	34.9	34.9	1	268.04	2458
C9J2C0;Q9NY65	C9J2C0;Q9NY65	16;16	1;1	1;1	Tubulin alpha-8 chain	TUBA8				;	2	16	1	1	16	16	16	16	16	16	16	16	15	16	1	1	1	1	1	1	1	1	1	1	1	1	1	1	1	1	1	1	1	1	34	1.5	1.5	51.984	467
C9J2P0;P51965;H7C061;B7Z306	C9J2P0;P51965;H7C061;B7Z306	5;5;4;4	5;5;4;4	2;2;1;1	Ubiquitin-conjugating enzyme E2 E1	UBE2E1				;;;	4	5	5	2	3	5	2	3	5	4	3	3	3	3	3	5	2	3	5	4	3	3	3	3	1	2	0	1	2	1	1	1	1	1	49	49	23.8	16.21	147
C9J2R5;C9JE51	C9J2R5;C9JE51	6;4	2;0	2;0		LPP				;	2	6	2	2	6	6	6	6	6	4	6	6	5	6	2	2	2	2	2	1	2	2	1	2	2	2	2	2	2	1	2	2	1	2	98.1	17.3	17.3	5.5753	52
C9J2Y9;P30876;C9J4M6	C9J2Y9;P30876;C9J4M6	38;38;37	38;38;37	38;38;37	DNA-directed RNA polymerase;DNA-directed RNA polymerase II subunit RPB2	POLR2B				;;	3	38	38	38	38	37	37	36	36	37	36	34	36	35	38	37	37	36	36	37	36	34	36	35	38	37	37	36	36	37	36	34	36	35	40.4	40.4	40.4	133.06	1167
C9J384;Q9BQ75;H7C515	C9J384;Q9BQ75	7;7;1	7;7;1	7;7;1	Protein CMSS1	CMSS1				;	3	7	7	7	7	6	7	5	6	6	7	6	7	7	7	6	7	5	6	6	7	6	7	7	7	6	7	5	6	6	7	6	7	7	31.1	31.1	31.1	26.228	225
C9J3D7;Q9UKG9	C9J3D7;Q9UKG9	12;12	12;12	12;12	Peroxisomal carnitine O-octanoyltransferase	CROT				;	2	12	12	12	9	8	9	9	9	9	11	8	8	10	9	8	9	9	9	9	11	8	8	10	9	8	9	9	9	9	11	8	8	10	30	30	30	65.883	574
C9J3R8;O60513;C9J4S5;E7ETS9	C9J3R8;O60513	3;3;1;1	3;3;1;1	3;3;1;1	Beta-1,4-galactosyltransferase 4;N-acetyllactosamine synthase;Lactotriaosylceramide beta-1,4-galactosyltransferase	B4GALT4				;	4	3	3	3	2	1	2	1	1	1	1	1	1	1	2	1	2	1	1	1	1	1	1	1	2	1	2	1	1	1	1	1	1	1	8.6	8.6	8.6	35.047	301
C9J406;H7C463	C9J406;H7C463	38;35	2;1	0;0		IMMT				;	2	38	2	0	38	34	33	38	36	38	35	36	34	36	2	1	2	2	2	2	2	2	2	2	0	0	0	0	0	0	0	0	0	0	64.2	8	0	73.253	659
C9J494;Q9H000	C9J494;Q9H000	6;6	6;6	6;6	Probable E3 ubiquitin-protein ligase makorin-2	MKRN2				;	2	6	6	6	5	4	2	4	3	4	5	5	4	4	5	4	2	4	3	4	5	5	4	4	5	4	2	4	3	4	5	5	4	4	15.7	15.7	15.7	46.68	414
C9J4X5;Q9H160	C9J4X5;Q9H160	2;2	1;1	1;1	Inhibitor of growth protein 2	ING2				;	2	2	1	1	2	2	2	2	2	2	2	2	2	2	1	1	1	1	1	1	1	1	1	1	1	1	1	1	1	1	1	1	1	1	13.8	8.7	8.7	16.069	138
C9J4Z3;P61513;M0R0A1;Q6P4E4;E9PEL3;M0R2L6;G5E9R3;A6NKH3	C9J4Z3;P61513;M0R0A1;Q6P4E4;E9PEL3;M0R2L6;G5E9R3	5;5;4;4;4;4;3;1	5;5;4;4;4;4;3;1	5;5;4;4;4;4;3;1	60S ribosomal protein L37a	RPL37A				;;;;;;	8	5	5	5	5	5	4	5	5	5	5	5	5	5	5	5	4	5	5	5	5	5	5	5	5	5	4	5	5	5	5	5	5	5	69.1	69.1	69.1	7.624	68
C9J5A4;Q9P2N6	C9J5A4;Q9P2N6	1;1	1;1	1;1	KAT8 regulatory NSL complex subunit 3	KANSL3				;	2	1	1	1	1	1	1	1	1	1	1	1	1	1	1	1	1	1	1	1	1	1	1	1	1	1	1	1	1	1	1	1	1	1	8.1	8.1	8.1	18.583	172
C9J5N1;Q9BTE6;K7EQ85;L7N2F4	C9J5N1;Q9BTE6	11;11;5;3	11;11;5;3	11;11;5;3	Alanyl-tRNA editing protein Aarsd1	PTGES3L-AARSD1;AARSD1		+	iBAQ Control_iBAQ IFN-B	;	4	11	11	11	10	10	9	9	8	7	8	11	9	7	10	10	9	9	8	7	8	11	9	7	10	10	9	9	8	7	8	11	9	7	25.1	25.1	25.1	55.065	495
C9J5X1;P08069;H0YNR0;H3BSZ8;H0YMJ5	C9J5X1;P08069	21;21;5;2;2	21;21;5;2;2	18;18;5;2;2	Tyrosine-protein kinase receptor;Insulin-like growth factor 1 receptor;Insulin-like growth factor 1 receptor alpha chain;Insulin-like growth factor 1 receptor beta chain	IGF1R				;	5	21	21	18	20	19	20	18	16	18	16	18	17	16	20	19	20	18	16	18	16	18	17	16	18	17	18	16	15	17	14	17	15	14	18.4	18.4	16.3	154.79	1366
C9JDT9;C9J695;Q6ICL3;A0A0A0MSI5	C9JDT9;C9J695;Q6ICL3;A0A0A0MSI5	2;2;2;1	2;2;2;1	2;2;2;1	Transport and Golgi organization protein 2 homolog	TANGO2				;;;	4	2	2	2	1	1	2	1	0	1	2	2	1	1	1	1	2	1	0	1	2	2	1	1	1	1	2	1	0	1	2	2	1	1	17.6	17.6	17.6	18.472	165
C9J6P4;H7C5K1	C9J6P4	40;13	40;13	2;0		ZC3HAV1					2	40	40	2	34	36	36	36	39	39	38	38	34	38	34	36	36	36	39	39	38	38	34	38	0	1	1	2	2	2	2	2	2	1	52.3	52.3	3.3	114.08	1024
C9JA15;C9JAW0;C9J6Q2;H7C550;Q9Y2L6	C9JA15;C9JAW0;C9J6Q2;H7C550;Q9Y2L6	1;1;1;1;1	1;1;1;1;1	1;1;1;1;1	FERM domain-containing protein 4B	FRMD4B				;;;;	5	1	1	1	0	1	1	0	1	1	0	1	1	1	0	1	1	0	1	1	0	1	1	1	0	1	1	0	1	1	0	1	1	1	8.8	8.8	8.8	13.268	113
C9J712;P35080	C9J712;P35080	5;5	1;1	1;1	Profilin-2	PFN2				;	2	5	1	1	5	5	5	4	5	5	5	5	5	5	1	1	1	1	1	1	1	1	1	1	1	1	1	1	1	1	1	1	1	1	56	8.8	8.8	9.7982	91
C9J7K9;O15162;C9J9P4;H7C5I5;C9J0H3;C9JE06	C9J7K9;O15162;C9J9P4;H7C5I5;C9J0H3;C9JE06	8;8;6;5;5;5	8;8;6;5;5;5	8;8;6;5;5;5	Phospholipid scramblase 1	PLSCR1		+	iBAQ Control_iBAQ IFN-B	;;;;;	6	8	8	8	4	5	4	1	8	7	7	5	4	5	4	5	4	1	8	7	7	5	4	5	4	5	4	1	8	7	7	5	4	5	28	28	28	34.217	311
C9J7Z4;Q8NCE0	C9J7Z4;Q8NCE0	6;6	6;6	6;6	tRNA-splicing endonuclease subunit Sen2	TSEN2		+	iBAQ Control_iBAQ IFN-B	;	2	6	6	6	5	5	5	4	3	2	4	4	5	2	5	5	5	4	3	2	4	4	5	2	5	5	5	4	3	2	4	4	5	2	20.4	20.4	20.4	43.174	378
C9J8K7;E9PHG5;Q6UW02;F8WBE2;Q8WZ13	C9J8K7;E9PHG5;Q6UW02;F8WBE2	4;4;4;3;1	4;4;4;3;1	4;4;4;3;1	Cytochrome P450 20A1	CYP20A1				;;;	5	4	4	4	3	1	3	1	1	1	0	1	2	1	3	1	3	1	1	1	0	1	2	1	3	1	3	1	1	1	0	1	2	1	22.9	22.9	22.9	28.908	258
C9J974;Q96N46	C9J974;Q96N46	1;1	1;1	1;1	Tetratricopeptide repeat protein 14	TTC14				;	2	1	1	1	0	0	0	0	0	0	0	1	0	0	0	0	0	0	0	0	0	1	0	0	0	0	0	0	0	0	0	1	0	0	7.6	7.6	7.6	20.86	185
C9JSK8;C9J9P8;Q969M7;F8WDQ9;F8WD80;H3BSR4;C9JF62;C9IZ93	C9JSK8;C9J9P8;Q969M7;F8WDQ9;F8WD80;H3BSR4;C9JF62;C9IZ93	2;2;2;1;1;1;1;1	2;2;2;1;1;1;1;1	2;2;2;1;1;1;1;1	NEDD8-conjugating enzyme UBE2F	UBE2F;UBE2F-SCLY				;;;;;;;	8	2	2	2	0	0	0	1	2	1	0	2	1	1	0	0	0	1	2	1	0	2	1	1	0	0	0	1	2	1	0	2	1	1	20.9	20.9	20.9	17.107	153
C9JA08;Q96D46;C9J0B9;C9IZW9;C9K0C2;C9IY70	C9JA08;Q96D46	29;29;13;8;8;7	29;29;13;8;8;7	29;29;13;8;8;7	60S ribosomal export protein NMD3	NMD3				;	6	29	29	29	28	27	26	24	27	25	24	23	28	27	28	27	26	24	27	25	24	23	28	27	28	27	26	24	27	25	24	23	28	27	63.7	63.7	63.7	60.125	529
C9JA28;Q9UNL2	C9JA28;Q9UNL2	1;1	1;1	1;1	Translocon-associated protein subunit gamma	SSR3				;	2	1	1	1	1	1	1	1	1	1	1	1	1	1	1	1	1	1	1	1	1	1	1	1	1	1	1	1	1	1	1	1	1	1	8	8	8	20.161	174
C9JA93	C9JA93	13	1	1		TBC1D15		+	iBAQ Control_iBAQ IFN-B		1	13	1	1	12	12	13	13	12	11	12	12	11	13	1	1	1	1	1	1	1	1	1	1	1	1	1	1	1	1	1	1	1	1	55.8	7.2	7.2	32.136	278
C9JAX1;Q16595;H7C585	C9JAX1;Q16595;H7C585	3;3;2	3;3;2	3;3;2	Frataxin, mitochondrial;Frataxin intermediate form;Frataxin(56-210);Frataxin(78-210);Frataxin mature form	FXN				;;	3	3	3	3	3	3	2	0	3	3	2	3	2	3	3	3	2	0	3	3	2	3	2	3	3	3	2	0	3	3	2	3	2	3	29.6	29.6	29.6	14.91	135
C9JBI3;P78330;C9JEJ7;F8WD74;A0A1D5RMN5	C9JBI3;P78330	11;11;3;3;2	11;11;3;3;2	11;11;3;3;2	Phosphoserine phosphatase	PSPH				;	5	11	11	11	11	9	11	8	8	11	10	11	10	11	11	9	11	8	8	11	10	11	10	11	11	9	11	8	8	11	10	11	10	11	62.6	62.6	62.6	20.745	187
C9JCC6;Q14919;E9PQX9;E9PNC7;E9PMW2	C9JCC6;Q14919;E9PQX9;E9PNC7	7;7;6;4;3	7;7;6;4;3	7;7;6;4;3	Dr1-associated corepressor	DRAP1				;;;	5	7	7	7	6	5	7	4	5	7	4	6	4	6	6	5	7	4	5	7	4	6	4	6	6	5	7	4	5	7	4	6	4	6	35.8	35.8	35.8	23.205	212
C9JCN8;P15408	C9JCN8;P15408	3;3	3;3	3;3	Fos-related antigen 2	FOSL2	+		iBAQ Control_iBAQ IFN-Y	;	2	3	3	3	3	2	2	2	2	3	3	3	3	3	3	2	2	2	2	3	3	3	3	3	3	2	2	2	2	3	3	3	3	3	20.8	20.8	20.8	22.254	202
C9JE12;C9JCW7;Q9BVT8	C9JE12;C9JCW7;Q9BVT8	3;3;3	3;3;3	3;3;3	Transmembrane and ubiquitin-like domain-containing protein 1	TMUB1				;;	3	3	3	3	3	1	3	1	1	2	2	2	2	3	3	1	3	1	1	2	2	2	2	3	3	1	3	1	1	2	2	2	2	3	33.6	33.6	33.6	16.12	152
C9JG97;C9JEH3;Q13685;C9JTS3;H7C0R2	C9JG97;C9JEH3;Q13685;C9JTS3	12;12;12;7;4	12;12;12;7;4	12;12;12;7;4	Angio-associated migratory cell protein	AAMP				;;;	5	12	12	12	10	10	11	10	10	10	11	10	9	11	10	10	11	10	10	10	11	10	9	11	10	10	11	10	10	10	11	10	9	11	31.8	31.8	31.8	44.693	415
C9JF46	C9JF46	5	1	1		LIMS1					1	5	1	1	2	2	5	2	4	3	4	5	2	4	0	0	1	0	1	0	0	1	0	1	0	0	1	0	1	0	0	1	0	1	40.9	13.6	13.6	19.949	176
F8WEJ3;H7C0F2;C9JF71;C9JFU3;C9JLT7;H0Y2P9;Q8TBF5	F8WEJ3;H7C0F2;C9JF71;C9JFU3;C9JLT7;H0Y2P9;Q8TBF5	1;1;1;1;1;1;1	1;1;1;1;1;1;1	1;1;1;1;1;1;1	Phosphatidylinositol-glycan biosynthesis class X protein	PIGX				;;;;;;	7	1	1	1	0	0	1	0	0	0	0	1	0	1	0	0	1	0	0	0	0	1	0	1	0	0	1	0	0	0	0	1	0	1	15.2	15.2	15.2	9.3557	79
C9JFD3	C9JFD3	55	1	1		NCOR2					1	55	1	1	48	46	46	45	41	45	42	45	52	47	1	1	1	1	1	0	1	1	1	0	1	1	1	1	1	0	1	1	1	0	33.9	0.7	0.7	273.65	2514
C9JFE4;Q13098	C9JFE4;Q13098	18;18	1;1	1;1	COP9 signalosome complex subunit 1	GPS1				;	2	18	1	1	18	18	16	15	16	16	16	15	15	17	1	1	1	0	0	1	1	1	1	1	1	1	1	0	0	1	1	1	1	1	46.3	2.3	2.3	53.371	471
C9JFR7;P99999;CON__P62894	C9JFR7;P99999	8;8;1	8;8;1	8;8;1	Cytochrome c	CYCS				;	3	8	8	8	8	8	8	6	8	8	8	8	8	8	8	8	8	6	8	8	8	8	8	8	8	8	8	6	8	8	8	8	8	8	59.4	59.4	59.4	11.333	101
C9JI87	C9JI87	13	1	1		VDAC1					1	13	1	1	13	12	12	10	12	13	10	13	10	13	1	0	1	0	0	1	0	1	0	1	1	0	1	0	0	1	0	1	0	1	83.6	4.9	4.9	20.274	183
C9JIF9;P13798;H7C393;H7C1U0;C9JLK2;F8WEH5;H0YFE5	C9JIF9;P13798;H7C393	21;21;11;10;8;2;1	21;21;11;10;8;2;1	21;21;11;10;8;2;1	Acylamino-acid-releasing enzyme	APEH				;;	7	21	21	21	20	19	20	20	20	21	21	21	18	20	20	19	20	20	20	21	21	21	18	20	20	19	20	20	20	21	21	21	18	20	38.9	38.9	38.9	81.673	737
C9JIZ6;P07602;Q5BJH1;A0A0J9YXB8	C9JIZ6;P07602;Q5BJH1	17;17;9;6	17;17;9;6	17;17;9;6	Prosaposin;Saposin-A;Saposin-B-Val;Saposin-B;Saposin-C;Saposin-D	PSAP				;;	4	17	17	17	15	14	14	12	14	13	14	16	12	15	15	14	14	12	14	13	14	16	12	15	15	14	14	12	14	13	14	16	12	15	36.1	36.1	36.1	58.44	527
C9JJ08;F8WCG5;Q3SYG4	C9JJ08;F8WCG5;Q3SYG4	1;1;1	1;1;1	1;1;1	Protein PTHB1	BBS9				;;	3	1	1	1	0	1	0	0	1	1	0	1	0	0	0	1	0	0	1	1	0	1	0	0	0	1	0	0	1	1	0	1	0	0	11.3	11.3	11.3	10.656	97
C9JJ19;P82930	C9JJ19;P82930	10;10	10;10	10;10	28S ribosomal protein S34, mitochondrial	MRPS34				;	2	10	10	10	10	10	9	6	10	10	10	10	9	10	10	10	9	6	10	10	10	10	9	10	10	10	9	6	10	10	10	10	9	10	55.1	55.1	55.1	26.332	225
C9JJN9;Q8N3P4;C9JP71;C9JG07;H7C058;F8WB24;C9JKL0;C9JIA0;C9JPI1	C9JJN9;Q8N3P4	18;18;2;2;1;1;1;1;1	18;18;2;2;1;1;1;1;1	18;18;2;2;1;1;1;1;1	Vacuolar protein sorting-associated protein 8 homolog	VPS8				;	9	18	18	18	14	15	17	16	15	14	17	15	14	14	14	15	17	16	15	14	17	15	14	14	14	15	17	16	15	14	17	15	14	14	13.9	13.9	13.9	161.8	1428
C9JJV1;Q9Y5U2;A6NCC9;E9PME3;C9JHT9	C9JJV1;Q9Y5U2;A6NCC9;E9PME3;C9JHT9	3;3;2;2;2	3;3;2;2;2	3;3;2;2;2	Protein TSSC4	TSSC4				;;;;	5	3	3	3	3	3	3	3	3	3	3	3	3	3	3	3	3	3	3	3	3	3	3	3	3	3	3	3	3	3	3	3	3	3	18.4	18.4	18.4	21.908	207
C9JJV6	C9JJV6	3	1	1		MYADM					1	3	1	1	3	3	3	2	3	3	3	3	3	3	1	1	1	0	1	1	1	1	1	1	1	1	1	0	1	1	1	1	1	1	30.8	8.2	8.2	15.864	146
C9JJX6;E9PDC3;O00192	C9JJX6;E9PDC3;O00192	1;1;1	1;1;1	1;1;1	Armadillo repeat protein deleted in velo-cardio-facial syndrome	ARVCF				;;	3	1	1	1	1	1	1	1	1	1	1	1	1	1	1	1	1	1	1	1	1	1	1	1	1	1	1	1	1	1	1	1	1	1	1.3	1.3	1.3	96.827	893
C9JPX5;C9JKL2;O95772;C9JJ39;C9J3F5	C9JPX5;C9JKL2;O95772;C9JJ39;C9J3F5	2;2;2;1;1	2;2;2;1;1	2;2;2;1;1	MLN64 N-terminal domain homolog	STARD3NL				;;;;	5	2	2	2	1	2	2	1	2	2	1	2	1	2	1	2	2	1	2	2	1	2	1	2	1	2	2	1	2	2	1	2	1	2	11.2	11.2	11.2	23.505	206
C9JL26;Q9NRZ7;C9J184;C9JK35;C9JQX8	C9JL26;Q9NRZ7;C9J184	3;3;2;1;1	3;3;2;1;1	3;3;2;1;1	1-acyl-sn-glycerol-3-phosphate acyltransferase gamma	AGPAT3				;;	5	3	3	3	2	1	3	1	2	1	1	2	1	3	2	1	3	1	2	1	1	2	1	3	2	1	3	1	2	1	1	2	1	3	10.2	10.2	10.2	29.589	255
C9JLB7;Q96HP4;U3KQU8	C9JLB7;Q96HP4;U3KQU8	7;7;6	7;7;6	7;7;6	Oxidoreductase NAD-binding domain-containing protein 1	OXNAD1				;;	3	7	7	7	6	6	6	2	6	6	6	6	7	5	6	6	6	2	6	6	6	6	7	5	6	6	6	2	6	6	6	6	7	5	24.2	24.2	24.2	36.835	330
C9JLU1;P52434	C9JLU1;P52434	9;9	9;9	9;9	DNA-directed RNA polymerases I, II, and III subunit RPABC3	POLR2H				;	2	9	9	9	9	8	8	3	7	9	9	9	8	7	9	8	8	3	7	9	9	9	8	7	9	8	8	3	7	9	9	9	8	7	75	75	75	16.925	148
I3L2L5;I3L4Q0;C9JLW8;I3L317;I3L3A7	I3L2L5;I3L4Q0;C9JLW8;I3L317	5;5;5;3;1	5;5;5;3;1	5;5;5;3;1	Protein FAM195B	FAM195B				;;;	5	5	5	5	4	4	5	2	4	3	5	4	4	4	4	4	5	2	4	3	5	4	4	4	4	4	5	2	4	3	5	4	4	4	54.3	54.3	54.3	10.463	92
C9JMC5;E9PNN6;P30838;A8MYB8;I3L3I9;C9JKT2;I3L4E5;I3L1H6;I3L3W9	C9JMC5;E9PNN6;P30838;A8MYB8;I3L3I9;C9JKT2	10;10;10;8;7;5;4;4;3	9;9;9;7;6;4;4;4;3	9;9;9;7;6;4;4;4;3	Aldehyde dehydrogenase, dimeric NADP-preferring	ALDH3A1				;;;;;	9	10	9	9	10	9	9	9	10	8	10	9	9	10	9	8	8	8	9	7	9	8	8	9	9	8	8	8	9	7	9	8	8	9	32.3	29	29	41.647	372
C9JNE2;Q9Y530;C9J5P1;C9JXC3;H7C5Q1	C9JNE2;Q9Y530;C9J5P1;C9JXC3	9;9;6;6;3	9;9;6;6;3	5;5;2;5;2	O-acetyl-ADP-ribose deacetylase 1	OARD1				;;;	5	9	9	5	8	9	7	5	9	9	9	9	8	9	8	9	7	5	9	9	9	9	8	9	5	5	5	3	5	5	5	5	5	5	65.6	65.6	32.8	14.67	131
F8WCQ4;C9JNP8;Q9H300;H7C0U0	F8WCQ4;C9JNP8;Q9H300;H7C0U0	4;4;4;2	4;4;4;2	4;4;4;2	Presenilins-associated rhomboid-like protein, mitochondrial;P-beta	PARL				;;;	4	4	4	4	4	3	3	1	2	3	4	3	2	3	4	3	3	1	2	3	4	3	2	3	4	3	3	1	2	3	4	3	2	3	28.9	28.9	28.9	19.605	173
C9JXB8;C9JNW5;P83731	C9JXB8;C9JNW5;P83731	10;10;10	10;10;10	10;10;10	60S ribosomal protein L24	RPL24				;;	3	10	10	10	10	10	10	6	10	9	9	10	10	9	10	10	10	6	10	9	9	10	10	9	10	10	10	6	10	9	9	10	10	9	58.7	58.7	58.7	14.369	121
C9JRY4;C9JNZ0;Q96IW7;C9JZ27;C9JDJ8;F8WAU7;C9JR77;C9J463	C9JRY4;C9JNZ0;Q96IW7;C9JZ27;C9JDJ8	3;3;3;2;2;1;1;1	3;3;3;2;2;1;1;1	3;3;3;2;2;1;1;1	Vesicle-trafficking protein SEC22a	SEC22A				;;;;	8	3	3	3	3	3	3	1	3	3	3	3	3	3	3	3	3	1	3	3	3	3	3	3	3	3	3	1	3	3	3	3	3	3	14.2	14.2	14.2	24.506	218
C9JNZ1;C9JVG3;C9JQU9;C9JWG0;C9JUW1;C9JTZ5;F2Z3H1;C9J3M0;F2Z3P4;F8WC70	C9JNZ1;C9JVG3;C9JQU9;C9JWG0;C9JUW1;C9JTZ5	13;11;10;9;8;7;5;2;2;2	1;1;0;1;1;1;1;1;1;1	1;1;0;1;1;1;1;1;1;1		UGP2				;;;;;	10	13	1	1	13	13	13	13	12	12	13	13	10	13	1	1	1	1	1	1	1	1	1	1	1	1	1	1	1	1	1	1	1	1	65.1	6.1	6.1	24.235	212
C9JP16;O75718	C9JP16;O75718	6;6	6;6	6;6	Cartilage-associated protein	CRTAP				;	2	6	6	6	6	6	6	6	5	6	6	6	4	5	6	6	6	6	5	6	6	6	4	5	6	6	6	6	5	6	6	6	4	5	15.4	15.4	15.4	41.432	358
C9JPC9;Q9H9J4;E7EWZ4	C9JPC9;Q9H9J4;E7EWZ4	6;6;4	6;6;4	6;6;4	Ubiquitin carboxyl-terminal hydrolase 42	USP42				;;	3	6	6	6	4	3	4	0	5	3	4	5	5	5	4	3	4	0	5	3	4	5	5	5	4	3	4	0	5	3	4	5	5	5	8.3	8.3	8.3	114.44	1043
C9JPE1;O43772	C9JPE1;O43772	4;4	4;4	4;4	Mitochondrial carnitine/acylcarnitine carrier protein	SLC25A20				;	2	4	4	4	1	0	3	1	0	3	2	2	1	1	1	0	3	1	0	3	2	2	1	1	1	0	3	1	0	3	2	2	1	1	16.7	16.7	16.7	25.139	228
C9JPQ5	C9JPQ5	6	1	1		NDUFS1					1	6	1	1	5	3	5	5	5	5	5	4	4	6	0	0	0	0	0	0	0	0	1	1	0	0	0	0	0	0	0	0	1	1	46.9	13.1	13.1	14.159	130
E9PEC3;E7ETT4;E7EUY3;E7ETT1;E9PDR0;C9JQS9;E7EX59;P05166;F8WBI9;E7ENC1;C9JVY9	E9PEC3;E7ETT4;E7EUY3;E7ETT1;E9PDR0;C9JQS9;E7EX59;P05166;F8WBI9	12;12;12;12;12;12;12;12;7;3;1	12;12;12;12;12;12;12;12;7;3;1	12;12;12;12;12;12;12;12;7;3;1	Propionyl-CoA carboxylase beta chain, mitochondrial	PCCB				;;;;;;;;	11	12	12	12	9	7	8	10	5	7	7	6	9	9	9	7	8	10	5	7	7	6	9	9	9	7	8	10	5	7	7	6	9	9	34.8	34.8	34.8	45.421	423
C9JQV3;Q8N1F8;H7C2J7;H7C236;M0QYE5	C9JQV3;Q8N1F8	15;15;3;3;1	15;15;3;3;1	15;15;3;3;1	Serine/threonine-protein kinase 11-interacting protein	STK11IP				;	5	15	15	15	14	10	15	10	13	12	13	12	13	12	14	10	15	10	13	12	13	12	13	12	14	10	15	10	13	12	13	12	13	12	17.8	17.8	17.8	120.26	1088
C9JRD2;C9JXB9;P25686	C9JRD2;C9JXB9;P25686	2;2;2	1;1;1	1;1;1	DnaJ homolog subfamily B member 2	DNAJB2				;;	3	2	1	1	1	1	2	1	1	2	2	1	1	2	0	0	1	0	0	1	1	0	0	1	0	0	1	0	0	1	1	0	0	1	9.6	5.3	5.3	25.411	228
C9JRJ5;Q9UGP4	C9JRJ5;Q9UGP4	9;9	9;9	9;9	LIM domain-containing protein 1	LIMD1				;	2	9	9	9	6	5	6	6	6	8	7	6	5	6	6	5	6	6	6	8	7	6	5	6	6	5	6	6	6	8	7	6	5	6	19.2	19.2	19.2	65.534	620
C9JRZ6;Q9NX63;F8WAR4;F8WD73	C9JRZ6;Q9NX63;F8WAR4	15;15;12;3	15;15;12;3	15;15;12;3	MICOS complex subunit MIC19	CHCHD3				;;	4	15	15	15	13	13	13	13	12	14	12	14	12	12	13	13	13	13	12	14	12	14	12	12	13	13	13	13	12	14	12	14	12	12	48.3	48.3	48.3	26.694	232
C9JS27;Q7L592;C9J236;C9JEL7;C9JP36;B4E0W7	C9JS27;Q7L592;C9J236;C9JEL7;C9JP36	4;4;3;2;2;1	4;4;3;2;2;1	4;4;3;2;2;1	NADH dehydrogenase [ubiquinone] complex I, assembly factor 7	NDUFAF7				;;;;	6	4	4	4	3	3	2	1	3	2	2	1	2	2	3	3	2	1	3	2	2	1	2	2	3	3	2	1	3	2	2	1	2	2	24	24	24	29.777	267
C9JWU9;C9JSW2;C9JW74;Q5EB52;C9JRA9;C9JCM6	C9JWU9;C9JSW2;C9JW74;Q5EB52;C9JRA9;C9JCM6	2;2;2;2;1;1	2;2;2;2;1;1	2;2;2;2;1;1	Mesoderm-specific transcript homolog protein	MEST				;;;;;	6	2	2	2	2	1	2	0	2	1	1	1	1	0	2	1	2	0	2	1	1	1	1	0	2	1	2	0	2	1	1	1	1	0	13.1	13.1	13.1	24.362	213
C9JSZ1	C9JSZ1	14	2	2		FUBP1		+	iBAQ Control_iBAQ IFN-B		1	14	2	2	12	13	13	11	12	13	12	11	12	13	1	1	1	1	1	1	1	1	1	2	1	1	1	1	1	1	1	1	1	2	72.8	9.1	9.1	24.043	232
C9JT21	C9JT21	9	1	1	Elongation factor Ts	TSFM					1	9	1	1	5	6	8	6	7	9	8	7	9	7	0	0	1	0	0	1	1	0	1	0	0	0	1	0	0	1	1	0	1	0	53	7.1	7.1	18.53	168
E5RIL0;H0YBC1;C9JVM4;E5RJS9;E5RHU8;O95214	E5RIL0;H0YBC1;C9JVM4;E5RJS9;E5RHU8;O95214	1;1;1;1;1;1	1;1;1;1;1;1	1;1;1;1;1;1	Leptin receptor overlapping transcript-like 1	LEPROTL1				;;;;;	6	1	1	1	1	1	0	0	1	0	0	1	0	1	1	1	0	0	1	0	0	1	0	1	1	1	0	0	1	0	0	1	0	1	12.3	12.3	12.3	11.698	106
C9JVN9;Q9H9P8;G3V272;G3V5S1	C9JVN9;Q9H9P8	8;8;3;2	8;8;3;2	8;8;3;2	L-2-hydroxyglutarate dehydrogenase, mitochondrial	L2HGDH				;	4	8	8	8	8	8	8	8	7	8	7	7	7	7	8	8	8	8	7	8	7	7	7	7	8	8	8	8	7	8	7	7	7	7	22.9	22.9	22.9	48.475	441
C9JVP0;Q9UPW0;C9JXI1;H7C1Y6	C9JVP0;Q9UPW0;C9JXI1;H7C1Y6	2;2;1;1	2;2;1;1	2;2;1;1	Forkhead box protein J3	FOXJ3				;;;	4	2	2	2	2	2	2	2	2	2	2	2	2	2	2	2	2	2	2	2	2	2	2	2	2	2	2	2	2	2	2	2	2	2	8.9	8.9	8.9	42.372	382
C9JW01	C9JW01	4	1	1		PUM2					1	4	1	1	3	3	4	4	4	4	4	4	3	4	1	1	1	1	1	1	1	1	1	1	1	1	1	1	1	1	1	1	1	1	27.3	8.9	8.9	32.03	293
H7C376;H7C262;H7C2K0;C9JWC5;Q8IYM9	H7C376;H7C262;H7C2K0;C9JWC5;Q8IYM9	1;1;1;1;1	1;1;1;1;1	1;1;1;1;1	E3 ubiquitin-protein ligase TRIM22	TRIM22				;;;;	5	1	1	1	0	0	0	0	1	1	1	1	1	1	0	0	0	0	1	1	1	1	1	1	0	0	0	0	1	1	1	1	1	1	32.4	32.4	32.4	4.2739	37
E5RFD1;C9JY63	E5RFD1;C9JY63	2;2	2;2	2;2		OXR1				;	2	2	2	2	2	2	2	2	2	2	2	2	2	2	2	2	2	2	2	2	2	2	2	2	2	2	2	2	2	2	2	2	2	2	52.5	52.5	52.5	4.397	40
M0QZQ3;C9JY79;Q9H254;M0R1V6	M0QZQ3;C9JY79;Q9H254	8;8;8;3	4;4;4;3	4;4;4;3	Spectrin beta chain, non-erythrocytic 4	SPTBN4				;;	4	8	4	4	6	7	5	4	6	6	5	7	6	6	2	3	1	0	2	2	1	3	2	2	2	3	1	0	2	2	1	3	2	2	5	3.2	3.2	225.49	2002
C9JYM0;O75817	C9JYM0;O75817	2;2	2;2	2;2	Ribonuclease P protein subunit p20	POP7				;	2	2	2	2	2	2	2	2	2	2	2	2	2	2	2	2	2	2	2	2	2	2	2	2	2	2	2	2	2	2	2	2	2	2	18.2	18.2	18.2	15.324	137
C9JYN0;A0A0U1RQT9;H7C4J8	C9JYN0	5;1;1	5;1;1	2;0;0		SYPL1					3	5	5	2	5	5	5	5	5	5	5	5	5	5	5	5	5	5	5	5	5	5	5	5	2	2	2	2	2	2	2	2	2	2	19.6	19.6	8	24.784	224
C9JYQ9;H0Y8C2;Q6P5R6	C9JYQ9;H0Y8C2;Q6P5R6	4;4;4	3;3;3	3;3;3	60S ribosomal protein L22-like 1	RPL22L1				;;	3	4	3	3	4	4	4	4	4	4	4	4	4	4	3	3	3	3	3	3	3	3	3	3	3	3	3	3	3	3	3	3	3	3	32.2	25.6	25.6	14.478	121
K7ENL4;J3QL63;J3QL47;J3KS67;C9JYS5;Q9NYZ1;C9JPH1;A0A0A6YYB9;Q96ET8	K7ENL4;J3QL63;J3QL47;J3KS67;C9JYS5;Q9NYZ1;C9JPH1;A0A0A6YYB9;Q96ET8	2;2;2;2;2;2;1;1;1	2;2;2;2;2;2;1;1;1	2;2;2;2;2;2;1;1;1	Golgi apparatus membrane protein TVP23 homolog;Golgi apparatus membrane protein TVP23 homolog B;Golgi apparatus membrane protein TVP23 homolog C	TVP23B;TVP23C;TVP23C-CDRT4				;;;;;;;;	9	2	2	2	2	2	2	2	2	2	2	2	2	2	2	2	2	2	2	2	2	2	2	2	2	2	2	2	2	2	2	2	2	2	15.2	15.2	15.2	15.323	132
C9JYY6;F8W775;Q92823;A0A087X2B3;C9JH43	C9JYY6;F8W775;Q92823;A0A087X2B3;C9JH43	4;4;4;3;2	4;4;4;3;2	4;4;4;3;2	Neuronal cell adhesion molecule	NRCAM				;;;;	5	4	4	4	4	4	3	4	4	3	4	3	4	1	4	4	3	4	4	3	4	3	4	1	4	4	3	4	4	3	4	3	4	1	4.7	4.7	4.7	133.81	1211
C9JZ53	C9JZ53	6	1	1		IPO5					1	6	1	1	6	6	6	6	6	6	6	6	6	6	1	1	1	1	1	1	1	1	1	1	1	1	1	1	1	1	1	1	1	1	93.5	9.1	9.1	8.685	77
C9JZ81	C9JZ81	9	1	1		XRCC5					1	9	1	1	8	9	9	7	8	8	8	9	7	8	0	1	1	0	0	0	0	1	0	0	0	1	1	0	0	0	0	1	0	0	94.7	16	16	14.819	131
C9JZB0;Q9BT40;K7EPG6;I3L0Y0;I3L2L1	C9JZB0;Q9BT40	3;3;1;1;1	3;3;1;1;1	3;3;1;1;1	Inositol polyphosphate 5-phosphatase K	INPP5K				;	5	3	3	3	3	3	3	3	3	3	2	2	2	3	3	3	3	3	3	3	2	2	2	3	3	3	3	3	3	3	2	2	2	3	14.4	14.4	14.4	26.723	229
H7C4M9;C9JZG9;C9JZY6;P62256;C9J8Q9	H7C4M9;C9JZG9;C9JZY6;P62256	3;3;3;3;1	3;3;3;3;1	3;3;3;3;1	Ubiquitin-conjugating enzyme E2 H	UBE2H				;;;	5	3	3	3	2	3	2	1	3	3	3	3	2	2	2	3	2	1	3	3	3	3	2	2	2	3	2	1	3	3	3	3	2	2	64.5	64.5	64.5	7.0801	62
C9JZR2;O60716;E9PKY0;E9PRE2;H0YC95;E9PKL1	C9JZR2;O60716	38;38;8;7;5;1	38;38;8;7;5;1	38;38;8;7;5;1	Catenin delta-1	CTNND1				;	6	38	38	38	38	36	36	37	37	36	37	37	35	37	38	36	36	37	37	36	37	37	35	37	38	36	36	37	37	36	37	37	35	37	49.6	49.6	49.6	104.85	938
C9JZW7;P54922	C9JZW7;P54922	1;1	1;1	1;1	[Protein ADP-ribosylarginine] hydrolase	ADPRH				;	2	1	1	1	1	1	1	0	1	0	0	1	1	0	1	1	1	0	1	0	0	1	1	0	1	1	1	0	1	0	0	1	1	0	8	8	8	13.789	125
F8WBF4;C9K0I4;F8WDH1;P56557	F8WBF4;C9K0I4;F8WDH1;P56557	1;1;1;1	1;1;1;1	1;1;1;1	Transmembrane protein 50B	TMEM50B				;;;	4	1	1	1	1	1	1	1	1	1	1	1	1	1	1	1	1	1	1	1	1	1	1	1	1	1	1	1	1	1	1	1	1	1	18.2	18.2	18.2	4.9386	44
CON__A2I7N3;CON__REFSEQ:XP_001252647	CON__A2I7N3;CON__REFSEQ:XP_001252647	4;3	3;2	3;2						;	2	4	3	3	2	1	2	1	2	3	2	2	2	4	1	0	1	0	1	2	1	1	1	3	1	0	1	0	1	2	1	1	1	3	8.2	6.2	6.2	46.941	417
CON__ENSEMBL:ENSBTAP00000007350	CON__ENSEMBL:ENSBTAP00000007350	10	9	2							1	10	9	2	4	5	7	5	5	6	6	9	8	7	4	4	6	4	4	5	5	8	7	6	1	1	1	0	0	1	0	2	1	1	7.3	6.9	1.8	192.99	1742
CON__Q3MHN5;CON__ENSEMBL:ENSBTAP00000018229	CON__Q3MHN5;CON__ENSEMBL:ENSBTAP00000018229	2;2	2;2	2;2						;	2	2	2	2	2	2	2	1	2	2	2	1	2	1	2	2	2	1	2	2	2	1	2	1	2	2	2	1	2	2	2	1	2	1	3.8	3.8	3.8	53.341	474
CON__ENSEMBL:ENSBTAP00000023055;D6RAR4;Q04756	CON__ENSEMBL:ENSBTAP00000023055;D6RAR4;Q04756	3;2;2	3;2;2	3;2;2	Hepatocyte growth factor activator;Hepatocyte growth factor activator short chain;Hepatocyte growth factor activator long chain	HGFAC				;;	3	3	3	3	3	2	3	0	3	3	3	3	2	3	3	2	3	0	3	3	3	3	2	3	3	2	3	0	3	3	3	3	2	3	5.7	5.7	5.7	67.703	634
CON__ENSEMBL:ENSBTAP00000024146;P01023;P20742;F5GXY0	CON__ENSEMBL:ENSBTAP00000024146	24;2;2;1	24;2;2;1	24;2;2;1							4	24	24	24	19	20	21	19	16	20	19	19	20	22	19	20	21	19	16	20	19	19	20	22	19	20	21	19	16	20	19	19	20	22	25.5	25.5	25.5	164.34	1477
CON__ENSEMBL:ENSBTAP00000034412	CON__ENSEMBL:ENSBTAP00000034412	5	5	5							1	5	5	5	2	3	1	1	5	2	4	2	2	1	2	3	1	1	5	2	4	2	2	1	2	3	1	1	5	2	4	2	2	1	26.6	26.6	26.6	22.336	199
CON__ENSEMBL:ENSBTAP00000037665	CON__ENSEMBL:ENSBTAP00000037665	1	1	1							1	1	1	1	0	0	0	0	0	1	0	1	1	0	0	0	0	0	0	1	0	1	1	0	0	0	0	0	0	1	0	1	1	0	3.8	3.8	3.8	65.19	578
CON__ENSEMBL:ENSBTAP00000038253;CON__REFSEQ:XP_932229	CON__ENSEMBL:ENSBTAP00000038253	13;1	1;0	1;0							2	13	1	1	11	10	11	11	13	11	11	11	11	11	0	0	0	0	1	0	0	0	0	0	0	0	0	0	1	0	0	0	0	0	15	1.8	1.8	63.165	606
CON__H-INV:HIT000292931	CON__H-INV:HIT000292931	33	3	3							1	33	3	3	32	30	31	31	30	31	31	32	31	31	3	2	3	2	2	2	2	3	2	2	3	2	3	2	2	2	2	3	2	2	48.5	5.4	5.4	49.448	443
8839;908840;908841;908842;908843;908844;908845;908846;908847;908848;908849;908850;908851;908852;908853;908854;908855;908856;908857;908858;908859;908860;908861;908862;908863;908864;908865;908866;908867;908868;908869;908870;908871;908872;908873;908874;908875;908876;908877;908878;908879;908880;908881;908882;908883;908884;908885;908886;908887;908888;908889;908890;908891;908892;908893;908894;908895;90…	19042;19205;88149;88306;88325;120975;174065;174346;231628;265723;290691;290722;332367;516866;516901;554706;573992;615055;667432;692179;722937;763007;817353;821298;853446;879300;893703;908445;908941;1035058;1128520;1134597;1135220	924;925;926;927;928;929;930;931;932	78;96;99;165;208;216;241;338;366
CON__P00711	CON__P00711	1	1	1							1	1	1	1	0	0	0	0	0	0	1	0	1	0	0	0	0	0	0	0	1	0	1	0	0	0	0	0	0	0	1	0	1	0	8.1	8.1	8.1	14.186	123
E9PIT3;CON__P00735;P00734	E9PIT3;CON__P00735;P00734	2;2;2	2;2;2	2;2;2	Prothrombin;Activation peptide fragment 1;Activation peptide fragment 2;Thrombin light chain;Thrombin heavy chain	F2				;;	3	2	2	2	0	1	0	0	0	0	1	2	1	0	0	1	0	0	0	0	1	2	1	0	0	1	0	0	0	0	1	2	1	0	4.1	4.1	4.1	65.408	583
CON__P00761	CON__P00761	7	7	7							1	7	7	7	6	5	7	6	7	7	6	6	5	7	6	5	7	6	7	7	6	6	5	7	6	5	7	6	7	7	6	6	5	7	42	42	42	24.409	231
CON__P01966;P02008	CON__P01966	10;1	10;1	6;0							2	10	10	6	8	10	8	5	9	10	7	10	9	7	8	10	8	5	9	10	7	10	9	7	5	6	5	2	5	6	4	6	5	4	88.7	88.7	64.8	15.184	142
CON__P02533;P02533;CON__Q61782;K7ENV3	CON__P02533;P02533	40;40;7;1	14;14;2;1	7;7;2;0	Keratin, type I cytoskeletal 14	KRT14				;	4	40	14	7	32	31	37	34	38	31	34	29	27	32	9	8	11	11	12	6	9	7	6	9	3	2	4	5	5	2	3	2	2	3	60.4	33.9	18.6	51.621	472
CON__P02538;P02538	CON__P02538;P02538	40;40	1;1	0;0	Keratin, type II cytoskeletal 6A	KRT6A				;	2	40	1	0	24	26	33	35	34	26	31	26	22	28	0	0	1	0	1	0	0	0	0	0	0	0	0	0	0	0	0	0	0	0	53	2.1	0	60.044	564
CON__P02584	CON__P02584	7	1	1							1	7	1	1	6	7	7	5	6	7	6	6	5	6	1	1	1	1	1	1	1	1	1	1	1	1	1	1	1	1	1	1	1	1	51.4	11.4	11.4	15.057	140
CON__P02662	CON__P02662	5	5	5							1	5	5	5	5	3	4	2	5	3	5	5	5	3	5	3	4	2	5	3	5	5	5	3	5	3	4	2	5	3	5	5	5	3	21.6	21.6	21.6	22.975	199
CON__P02663	CON__P02663	5	5	5							1	5	5	5	4	3	3	3	3	2	4	4	4	1	4	3	3	3	3	2	4	4	4	1	4	3	3	3	3	2	4	4	4	1	22.2	22.2	22.2	24.348	207
CON__P02666	CON__P02666	4	4	4							1	4	4	4	4	3	4	4	4	4	4	4	3	4	4	3	4	4	4	4	4	4	3	4	4	3	4	4	4	4	4	4	3	4	19.6	19.6	19.6	23.583	209
CON__P02668	CON__P02668	2	2	2							1	2	2	2	2	2	1	1	2	1	2	2	2	1	2	2	1	1	2	1	2	2	2	1	2	2	1	1	2	1	2	2	2	1	16.6	16.6	16.6	18.974	169
CON__P02672	CON__P02672	1	1	1							1	1	1	1	1	1	0	1	1	1	0	1	0	0	1	1	0	1	1	1	0	1	0	0	1	1	0	1	1	1	0	1	0	0	3.6	3.6	3.6	67.011	615
CON__P02754	CON__P02754	6	6	6							1	6	6	6	3	1	2	1	3	1	6	3	4	2	3	1	2	1	3	1	6	3	4	2	3	1	2	1	3	1	6	3	4	2	37	37	37	18.281	162
CON__P02768-1;P02768;A0A0C4DGB6;H0YA55;B7WNR0;C9JKR2;D6RHD5;A0A087WWT3;H7C013	CON__P02768-1;P02768;A0A0C4DGB6;H0YA55;B7WNR0;C9JKR2;D6RHD5;A0A087WWT3	17;17;16;14;14;13;13;11;5	12;12;11;9;10;9;9;8;4	12;12;11;9;10;9;9;8;4	Serum albumin	ALB				;;;;;;;	9	17	12	12	16	15	8	13	11	12	10	7	7	8	11	10	3	9	6	7	5	3	3	3	11	10	3	9	6	7	5	3	3	3	27.3	21	21	69.366	609
CON__P02769	CON__P02769	47	47	42							1	47	47	42	46	38	45	35	46	45	46	36	33	45	46	38	45	35	46	45	46	36	33	45	41	33	40	31	41	40	41	32	29	40	74.6	74.6	68.4	69.293	607
CON__P02777	CON__P02777	2	2	2							1	2	2	2	1	2	0	1	2	0	2	2	1	0	1	2	0	1	2	0	2	2	1	0	1	2	0	1	2	0	2	2	1	0	5.2	5.2	5.2	24.241	230
CON__P04259	CON__P04259	41	1	0							1	41	1	0	23	26	34	35	36	25	31	25	21	28	0	0	1	0	1	0	0	0	0	0	0	0	0	0	0	0	0	0	0	0	51.4	3	0	59.998	564
CON__P05784	CON__P05784	20	3	3							1	20	3	3	19	20	19	19	20	19	19	19	20	19	2	3	2	2	3	2	2	2	3	2	2	3	2	2	3	2	2	2	3	2	33.8	12.3	12.3	47.538	423
CON__P05787;P05787;F8VUG2;F8W1U3;F8VP67;CON__Q9DCV7;CON__H-INV:HIT000016045;F8VQY3;Q8IWY7;H0YIB2;B0YJC4;P08670;H7C5W5;B0YJC5;P41219;U3KPR1;A0A1B0GTT5;A0A1B0GUA0;F8VS61	CON__P05787;P05787;F8VUG2;F8W1U3	72;72;44;40;26;9;8;7;5;4;3;3;2;2;2;1;1;1;1	72;72;44;40;26;9;8;7;5;4;3;3;2;2;2;1;1;1;1	29;29;18;17;10;0;4;7;0;4;0;0;0;0;0;0;0;0;0	Keratin, type II cytoskeletal 8	KRT8				;;;	19	72	72	29	71	69	70	68	69	70	68	71	70	67	71	69	70	68	69	70	68	71	70	67	29	28	29	26	28	28	26	29	28	25	91.9	91.9	57.6	53.704	483
0750;840751;840752;840753;840754;840755;840756;840757;840758;840759;840760;840761;840762;840763;840764;840765;840766;840767;840768;840769;840770;840771;840772;840773;840774;840775;840776;840777;840778;840779;840780;840781;840782;840783;840784;840785;840786;840787;840788;840789;840790;840791;840792;840793;840794;840795;840796;840797;840798;840799;840800;840801;840802;840803;840804;840805;840806;84…	18769;18770;18771;18772;18773;18774;18775;18776;18777;18778;18779;18780;18781;18782;18783;18784;18785;18786;18787;18788;18789;18790;18791;18792;18793;18794;18795;18796;18797;18798;18799;18800;18801;18802;18803;18804;18805;18806;18807;18808;18809;18810;18811;18812;18813;18814;18815;18816;18817;18818;18819;18820;18821;18822;18823;18824;18825;18826;18827;18828;18829;18830;18831;18832;18833;18834;188…
8832;578833;578834;578835;578836;578837;578838;578839;578840;578841;578842;578843;578844;578845;578846;578847;578848;578849;578850;578851;578852;578853;578854;578855;578856;578857;578858;578859;578860;578861;578862;578863;578864;578865;578866;578867;578868;578869;578870;578871;578872;578873;578874;578875;578876;578877;578878;578879;578880;578881;578882;578883;578884;578885;578886;578887;578888;57…
979;1047980;1047981;1047982;1047983;1047984;1047985;1047986;1047987;1047988;1047989;1047990;1047991;1047992;1047993;1047994;1047995;1047996;1047997;1047998;1047999;1048000;1048001;1048002;1048003;1048004;1048005;1048006;1048007;1048008;1048009;1048010;1048011;1048012;1048013;1048014;1048015;1048016;1048017;1048018;1048019;1100386;1100387;1100388;1100389;1100390;1100391;1100392;1100393;1100394;110…	19042;19205;83257;88149;88306;88325;120975;132677;174065;174346;231628;265723;269586;269672;290691;290722;332367;343100;403294;497507;516866;516901;531941;531983;554706;570803;571062;571107;573992;578135;613632;613715;620317;620345;654935;655111;667432;692392;722937;763007;763085;817353;821298;822663;822773;853446;854373;854410;893703;908445;908941;919922;920084;940054;941196;953161;954371;954670…	925;927;928;930;931;932;957;958;959;960;961;962;963;964	60;118;136;139;168;189;205;248;256;281;310;378;406;409
CON__P08727;P08727;C9JM50	CON__P08727;P08727	46;45;22	35;34;12	12;11;4	Keratin, type I cytoskeletal 19	KRT19				;	3	46	35	12	46	45	46	45	45	46	46	46	45	45	35	34	35	34	34	35	35	35	34	34	12	12	12	12	12	12	12	12	12	12	93.8	82.8	33.2	44.091	400
CON__Q3KNV1;CON__P08729;P08729	CON__Q3KNV1;CON__P08729;P08729	10;10;10	2;2;2	1;1;1	Keratin, type II cytoskeletal 7	KRT7				;;	3	10	2	1	8	7	8	9	8	8	9	8	8	8	0	0	0	1	0	0	1	0	0	0	0	0	0	0	0	0	1	0	0	0	13.6	4.9	2.6	51.385	469
CON__P08730-1	CON__P08730-1	11	1	1							1	11	1	1	10	10	10	9	9	11	10	10	9	9	1	1	1	1	0	1	1	1	1	1	1	1	1	1	0	1	1	1	1	1	17.6	2.7	2.7	47.754	437
CON__P08779;P08779;K7ENW6	CON__P08779;P08779	39;39;12	21;21;10	16;16;5	Keratin, type I cytoskeletal 16	KRT16				;	3	39	21	16	33	31	37	33	38	32	35	34	30	33	16	14	19	16	20	16	18	19	16	16	12	13	15	14	16	14	14	15	13	13	62.4	43.6	33.8	51.267	473
CON__P12763;P02765;C9JV77	CON__P12763	11;3;1	11;3;1	11;3;1							3	11	11	11	10	10	10	8	10	10	11	9	9	10	10	10	10	8	10	10	11	9	9	10	10	10	10	8	10	10	11	9	9	10	36.5	36.5	36.5	38.418	359
CON__P13645;P13645;CON__Q7Z3Y7;Q7Z3Y7;A0A1B0GVI3;CON__Q7Z3Y8;Q7Z3Y8	CON__P13645;P13645	46;46;5;5;2;2;2	43;43;4;4;2;2;2	27;27;1;1;2;0;0	Keratin, type I cytoskeletal 10	KRT10				;	7	46	43	27	38	38	43	44	44	38	40	39	35	36	35	35	40	41	41	35	37	36	32	33	21	21	25	26	25	20	22	22	19	20	59.5	59.5	48.1	59.51	593
CON__P13646-1;K7EQH6;K7EMJ2;G3V1C2;CON__Q6IFU5;Q6A162	CON__P13646-1	21;2;1;1;1;1	2;0;0;0;0;0	2;0;0;0;0;0							6	21	2	2	20	18	19	18	16	17	14	17	14	13	2	2	2	2	2	2	1	1	2	2	2	2	2	2	2	2	1	1	2	2	44.5	3.5	3.5	49.586	458
CON__P13647;P13647;F8W0C6;H0YI76;H0YIN9;F8VV57;F8VU69	CON__P13647;P13647	41;41;20;13;11;7;3	21;21;4;9;8;7;3	5;5;0;2;1;2;0	Keratin, type II cytoskeletal 5	KRT5				;	7	41	21	5	28	27	36	35	38	27	33	29	25	32	11	11	16	17	18	10	16	12	9	14	3	3	4	5	4	3	5	4	3	3	50.5	33.1	10.5	62.378	590
CON__P15497;F8W696;P02647	CON__P15497	14;1;1	14;1;1	14;1;1							3	14	14	14	14	12	11	6	13	12	13	14	12	11	14	12	11	6	13	12	13	14	12	11	14	12	11	6	13	12	13	14	12	11	51.7	51.7	51.7	30.276	265
CON__P19001	CON__P19001	17	1	1							1	17	1	1	17	17	17	17	17	16	17	17	17	16	1	1	1	1	1	1	1	1	1	1	1	1	1	1	1	1	1	1	1	1	28	1.7	1.7	44.541	403
CON__P19012;P19012	CON__P19012;P19012	19;19	8;8	4;4	Keratin, type I cytoskeletal 15	KRT15				;	2	19	8	4	17	14	14	15	16	16	16	17	13	13	7	5	4	5	5	5	5	7	3	4	4	3	2	3	2	3	4	4	2	2	37.9	23.2	14.5	49.167	456
CON__P19013;P19013;F8VX05;F8VZR6	CON__P19013;P19013	19;19;2;2	16;16;2;2	11;11;2;2	Keratin, type II cytoskeletal 4	KRT4				;	4	19	16	11	15	13	18	15	15	13	16	16	16	15	12	11	15	12	12	10	13	13	13	12	8	8	10	8	8	8	9	9	9	8	33.5	30	23.4	63.91	594
CON__P20930;P20930	CON__P20930;P20930	16;16	16;16	16;16	Filaggrin	FLG				;	2	16	16	16	1	1	1	16	1	0	1	0	0	1	1	1	1	16	1	0	1	0	0	1	1	1	1	16	1	0	1	0	0	1	12.6	12.6	12.6	435.16	4061
CON__P34955	CON__P34955	16	16	16							1	16	16	16	16	13	16	11	14	15	16	16	15	16	16	13	16	11	14	15	16	16	15	16	16	13	16	11	14	15	16	16	15	16	35.8	35.8	35.8	46.103	416
CON__P35908;H0YID6;P12036	CON__P35908	58;4;1	1;0;0	1;0;0							3	58	1	1	52	47	53	56	55	49	53	52	46	47	1	1	1	1	1	1	0	1	1	1	1	1	1	1	1	1	0	1	1	1	89.8	5.6	5.6	65.865	645
CON__P48668;P48668	CON__P48668;P48668	42;42	27;27	0;0	Keratin, type II cytoskeletal 6C	KRT6C				;	2	42	27	0	24	27	35	36	36	26	32	26	22	29	9	14	20	21	21	11	18	11	8	14	0	0	0	0	0	0	0	0	0	0	53	41.5	0	60.024	564
CON__P81644	CON__P81644	4	4	4							1	4	4	4	4	3	3	1	2	3	2	3	1	3	4	3	3	1	2	3	2	3	1	3	4	3	3	1	2	3	2	3	1	3	36	36	36	11.202	100
CON__Q03247;P02649	CON__Q03247	3;1	3;1	3;1							2	3	3	3	0	1	1	0	1	0	2	1	1	0	0	1	1	0	1	0	2	1	1	0	0	1	1	0	1	0	2	1	1	0	11.7	11.7	11.7	35.979	316
CON__Q04695;Q04695;F5GWP8;K7EPJ9;K7ESE1;K7ELP7;CON__Q99PS0	CON__Q04695;Q04695;F5GWP8	50;50;41;21;11;3;1	49;49;40;20;11;3;1	7;7;6;3;0;0;0	Keratin, type I cytoskeletal 17	KRT17				;;	7	50	49	7	39	39	48	43	43	42	42	41	35	42	38	38	47	42	42	41	41	40	34	41	6	6	7	7	7	6	6	7	5	7	73.8	72.2	15	48.105	432
CON__Q05B55	CON__Q05B55	2	2	2							1	2	2	2	1	2	1	0	2	1	2	2	2	0	1	2	1	0	2	1	2	2	2	0	1	2	1	0	2	1	2	2	2	0	16.7	16.7	16.7	26.59	240
CON__Q29443;CON__Q0IIK2;E7EQB2;E7ER44;P02788	CON__Q29443;CON__Q0IIK2	31;31;1;1;1	31;31;1;1;1	31;31;1;1;1						;	5	31	31	31	27	17	26	26	31	27	26	25	16	29	27	17	26	26	31	27	26	25	16	29	27	17	26	26	31	27	26	25	16	29	57.4	57.4	57.4	75.829	685
CON__Q0VCM5	CON__Q0VCM5	2	2	2							1	2	2	2	1	1	1	1	1	1	1	2	1	1	1	1	1	1	1	1	1	2	1	1	1	1	1	1	1	1	1	2	1	1	1.8	1.8	1.8	101.24	906
CON__Q28107;A0A0A0MRJ7;P12259	CON__Q28107	15;3;3	15;3;3	15;3;3							3	15	15	15	13	14	13	5	14	11	14	13	9	6	13	14	13	5	14	11	14	13	9	6	13	14	13	5	14	11	14	13	9	6	8.9	8.9	8.9	248.98	2211
CON__Q32MB2;Q86Y46;CON__Q3SY84;Q3SY84;CON__Q7RTS7;F8W1S1;Q7RTS7	CON__Q32MB2;Q86Y46;CON__Q3SY84;Q3SY84;CON__Q7RTS7;F8W1S1;Q7RTS7	7;7;5;5;4;4;4	1;1;1;1;1;1;1	0;0;0;0;0;0;0	Keratin, type II cytoskeletal 73;Keratin, type II cytoskeletal 71;Keratin, type II cytoskeletal 74	KRT73;KRT71;KRT74				;;;;;;	7	7	1	0	6	6	7	6	6	5	6	7	6	6	1	1	1	1	1	1	1	1	1	1	0	0	0	0	0	0	0	0	0	0	9.1	2.2	0	58.923	540
CON__Q3SX09;E9PFT6;CON__P02070;P02042;A8MUF7;E9PEW8;E9PBW4;P69892;P69891;P02100	CON__Q3SX09	12;2;2;2;1;1;1;1;1;1	12;2;2;2;1;1;1;1;1;1	10;0;1;0;0;0;0;0;0;0							10	12	12	10	8	9	7	4	10	7	9	10	9	8	8	9	7	4	10	7	9	10	9	8	6	7	5	3	8	5	7	8	7	6	55.7	55.7	50.7	22.06	201
CON__Q3SX28	CON__Q3SX28	20	6	2							1	20	6	2	18	18	19	17	16	17	17	20	17	19	5	5	5	5	4	5	5	6	5	5	2	2	2	2	2	2	2	2	2	2	38	17.6	6.7	33.012	284
CON__Q9Z2K1;CON__Q3ZAW8	CON__Q9Z2K1;CON__Q3ZAW8	15;15	1;1	1;1						;	2	15	1	1	12	9	13	10	13	10	12	10	9	11	0	0	0	0	0	1	0	0	0	0	0	0	0	0	0	1	0	0	0	0	21.7	3.4	3.4	51.606	469
CON__Q3ZBD7	CON__Q3ZBD7	8	2	2							1	8	2	2	8	8	8	8	8	7	8	8	7	7	2	2	2	2	2	2	2	2	1	2	2	2	2	2	2	2	2	2	1	2	18.3	4.8	4.8	62.87	557
CON__Q3ZBS7	CON__Q3ZBS7	5	5	5							1	5	5	5	3	4	4	2	5	3	5	5	3	4	3	4	4	2	5	3	5	5	3	4	3	4	4	2	5	3	5	5	3	4	10.1	10.1	10.1	54.099	484
CON__Q497I4	CON__Q497I4	4	1	0							1	4	1	0	4	3	4	4	3	4	3	4	3	4	1	1	1	1	1	1	1	1	1	1	0	0	0	0	0	0	0	0	0	0	7.7	2.6	0	50.529	455
CON__Q58D62	CON__Q58D62	2	2	2							1	2	2	2	2	2	2	1	2	2	2	2	2	2	2	2	2	1	2	2	2	2	2	2	2	2	2	1	2	2	2	2	2	2	5.2	5.2	5.2	42.663	387
CON__Q5D862;Q5D862	CON__Q5D862;Q5D862	1;1	1;1	1;1	Filaggrin-2	FLG2				;	2	1	1	1	1	0	1	1	1	1	1	1	0	1	1	0	1	1	1	1	1	1	0	1	1	0	1	1	1	1	1	1	0	1	0.5	0.5	0.5	248.07	2391
CON__Q5XKE5;Q5XKE5	CON__Q5XKE5;Q5XKE5	14;14	1;1	0;0	Keratin, type II cytoskeletal 79	KRT79				;	2	14	1	0	13	11	13	13	14	13	12	13	12	13	1	1	0	1	1	1	1	1	1	1	0	0	0	0	0	0	0	0	0	0	15.1	1.9	0	57.809	535
CON__Q61726	CON__Q61726	9	1	1							1	9	1	1	7	8	8	5	8	8	9	8	8	8	0	0	0	0	0	0	1	0	0	0	0	0	0	0	0	0	1	0	0	0	13.6	2.5	2.5	52.809	479
CON__Q6KB66-1;Q6KB66;CON__Q0VBK2	CON__Q6KB66-1;Q6KB66	36;36;10	35;35;10	35;35;10	Keratin, type II cytoskeletal 80	KRT80				;	3	36	35	35	33	32	34	31	34	32	33	33	31	30	32	32	33	30	33	31	32	32	30	29	32	32	33	30	33	31	32	32	30	29	67.3	64.6	64.6	50.525	452
CON__Q8N1N4-2;CON__Q7RTT2;Q8N1N4	CON__Q8N1N4-2;CON__Q7RTT2;Q8N1N4	8;8;8	5;5;5	5;5;5	Keratin, type II cytoskeletal 78	KRT78				;;	3	8	5	5	5	2	5	6	8	5	6	5	3	4	3	0	2	4	5	3	4	3	1	2	3	0	2	4	5	3	4	3	1	2	13.6	9.8	9.8	56.964	521
CON__Q7Z3Z0;Q7Z3Z0	CON__Q7Z3Z0;Q7Z3Z0	3;3	1;1	1;1	Keratin, type I cytoskeletal 25	KRT25				;	2	3	1	1	2	3	3	3	3	3	3	3	2	3	0	1	1	1	1	1	1	1	0	1	0	1	1	1	1	1	1	1	0	1	8.2	4.2	4.2	49.317	450
CON__Q7Z794;Q7Z794	CON__Q7Z794;Q7Z794	8;8	3;3	2;2	Keratin, type II cytoskeletal 1b	KRT77				;	2	8	3	2	6	6	7	7	7	6	7	8	7	7	1	1	2	2	2	1	2	3	2	2	1	1	2	2	2	1	2	2	2	2	11.2	6.2	4.7	61.802	578
CON__Q8BGZ7	CON__Q8BGZ7	18	1	1							1	18	1	1	15	13	18	15	17	14	16	14	12	16	1	1	1	0	1	1	1	1	0	1	1	1	1	0	1	1	1	1	0	1	21.1	1.8	1.8	59.74	551
CON__Q9H552	CON__Q9H552	20	3	3							1	20	3	3	19	18	19	19	19	18	19	19	20	19	2	1	2	2	2	1	2	2	3	2	2	1	2	2	2	1	2	2	3	2	29.7	9.4	9.4	55.151	499
CON__Q9TTE1;CON__A2I7N1;CON__A2I7N0	CON__Q9TTE1;CON__A2I7N1;CON__A2I7N0	4;3;2	4;3;2	3;2;2						;;	3	4	4	3	4	4	4	2	4	4	3	4	4	4	4	4	4	2	4	4	3	4	4	4	3	3	3	1	3	3	2	3	3	3	9.2	9.2	7.3	46.203	411
CON__REFSEQ:XP_092267	CON__REFSEQ:XP_092267	5	1	1							1	5	1	1	4	4	4	4	4	4	4	5	4	4	0	0	0	0	0	0	0	1	0	0	0	0	0	0	0	0	0	1	0	0	22.1	6.1	6.1	23.122	213
M0R1J0;D1MQ08;O15554	M0R1J0;D1MQ08;O15554	1;1;1	1;1;1	1;1;1	Intermediate conductance calcium-activated potassium channel protein 4	KCNN4				;;	3	1	1	1	0	0	0	0	0	0	0	0	0	1	0	0	0	0	0	0	0	0	0	1	0	0	0	0	0	0	0	0	0	1	6.7	6.7	6.7	18.367	165
D3DQ30;Q5SRH9;A0A0A0MRQ0;E9PAZ4;A0A0A0MSW9;A0A0A0MSH8;E9PHX9;U5GXS1	D3DQ30;Q5SRH9;A0A0A0MRQ0;E9PAZ4	14;14;10;7;6;4;3;1	14;14;10;7;6;4;3;1	14;14;10;7;6;4;3;1	Tetratricopeptide repeat protein 39A	TTC39A				;;;	8	14	14	14	12	13	13	13	14	14	14	13	13	13	12	13	13	13	14	14	14	13	13	13	12	13	13	13	14	14	14	13	13	13	29.5	29.5	29.5	63.18	550
D3DTX6;Q96SB3	D3DTX6;Q96SB3	16;16	16;16	15;15	Neurabin-2	PPP1R9B				;	2	16	16	15	14	12	15	13	10	13	13	13	9	11	14	12	15	13	10	13	13	13	9	11	13	11	14	12	10	12	12	12	8	10	26.7	26.7	25.5	89.333	817
D3DVS1	D3DVS1	1	1	1		TMEM128					1	1	1	1	1	1	1	1	1	1	1	1	1	1	1	1	1	1	1	1	1	1	1	1	1	1	1	1	1	1	1	1	1	1	7.9	7.9	7.9	18.822	165
D3DWC4;Q86VZ5;E6ZCI6;C0MHM2;R4GNI5	D3DWC4;Q86VZ5;E6ZCI6;C0MHM2	3;3;2;2;1	3;3;2;2;1	3;3;2;2;1	Phosphatidylcholine:ceramide cholinephosphotransferase 1	TMEM23;SGMS1		+	iBAQ Control_iBAQ IFN-B	;;;	5	3	3	3	2	2	3	0	2	2	2	2	3	2	2	2	3	0	2	2	2	2	3	2	2	2	3	0	2	2	2	2	3	2	8.5	8.5	8.5	48.616	413
Q5HY75;D3DWX8;P98173;A6QRH7	Q5HY75;D3DWX8;P98173;A6QRH7	2;2;2;1	2;2;2;1	2;2;2;1	Protein FAM3A	FAM3A				;;;	4	2	2	2	2	1	2	2	1	2	2	2	1	2	2	1	2	2	1	2	2	2	1	2	2	1	2	2	1	2	2	2	1	2	8.9	8.9	8.9	25.83	237
D3YTB1;F8W727;P62910;D3YTI8	D3YTB1;F8W727;P62910	13;13;13;1	13;13;13;1	13;13;13;1	60S ribosomal protein L32	RPL32				;;	4	13	13	13	12	12	12	9	11	12	10	11	12	12	12	12	12	9	11	12	10	11	12	12	12	12	12	9	11	12	10	11	12	12	60.2	60.2	60.2	15.616	133
D4Q8H0;C9J3F7	D4Q8H0;C9J3F7	4;2	2;0	2;0		pk;ZAK		+	iBAQ Control_iBAQ IFN-B	;	2	4	2	2	4	4	3	4	3	3	4	4	3	3	2	2	2	2	2	1	2	2	2	2	2	2	2	2	2	1	2	2	2	2	10.5	5.7	5.7	51.582	455
D6RBE4;D6R8Y5	D6RBE4;D6R8Y5	1;1	1;1	1;1		TCP11				;	2	1	1	1	1	1	0	1	1	1	1	1	1	1	1	1	0	1	1	1	1	1	1	1	1	1	0	1	1	1	1	1	1	1	25.6	25.6	25.6	4.7425	43
D6R938;E9PBG7;E9PF82;Q13557;H0Y9C2;H0Y9J2;Q9UQM7	D6R938;E9PBG7;E9PF82;Q13557;H0Y9C2	14;14;14;14;7;6;4	14;14;14;14;7;6;4	9;9;9;9;4;5;0	Calcium/calmodulin-dependent protein kinase type II subunit delta	CAMK2D				;;;;	7	14	14	9	14	14	14	14	14	14	13	14	13	14	14	14	14	14	14	14	13	14	13	14	9	9	9	9	9	9	8	9	8	9	35.7	35.7	24.1	56.298	498
D6RGV8;D6RHG2;D6RJH7;D6R983;D6RDN9;Q15119	D6RGV8;D6RHG2;D6RJH7;D6R983;D6RDN9;Q15119	2;2;2;2;2;2	2;2;2;2;2;2	2;2;2;2;2;2	[Pyruvate dehydrogenase (acetyl-transferring)] kinase isozyme 2, mitochondrial	PDK2				;;;;;	6	2	2	2	1	1	1	1	1	0	1	1	1	2	1	1	1	1	1	0	1	1	1	2	1	1	1	1	1	0	1	1	1	2	29.6	29.6	29.6	11.509	98
D6R9L0	D6R9L0	13	1	1		GNB2L1					1	13	1	1	13	13	13	13	13	13	13	13	13	13	1	1	1	1	1	1	1	1	1	1	1	1	1	1	1	1	1	1	1	1	54	3	3	32.573	300
D6R9P3;D6RD18;D6RBZ0;Q99729	D6R9P3;D6RD18;D6RBZ0;Q99729	19;19;19;16	19;19;19;16	19;19;19;16	Heterogeneous nuclear ribonucleoprotein A/B	HNRNPAB				;;;	4	19	19	19	17	18	18	18	18	18	17	18	18	17	17	18	18	18	18	18	17	18	18	17	17	18	18	18	18	18	17	18	18	17	42.9	42.9	42.9	30.302	280
D6R9U7;O15318;D6RIT0;D6RJH6;D6R921;D6REQ0	D6R9U7;O15318;D6RIT0;D6RJH6;D6R921	5;5;4;4;4;1	5;5;4;4;4;1	5;5;4;4;4;1	DNA-directed RNA polymerase III subunit RPC7	POLR3G				;;;;	6	5	5	5	3	4	2	1	4	3	4	2	3	5	3	4	2	1	4	3	4	2	3	5	3	4	2	1	4	3	4	2	3	5	32.7	32.7	32.7	25.579	220
D6R9Z7;P15954	D6R9Z7;P15954	1;1	1;1	1;1	Cytochrome c oxidase subunit 7C, mitochondrial	COX7C				;	2	1	1	1	1	1	1	1	1	1	1	1	1	1	1	1	1	1	1	1	1	1	1	1	1	1	1	1	1	1	1	1	1	1	16.1	16.1	16.1	6.3824	56
H0YAI5;D6RA71;P78317	H0YAI5;D6RA71;P78317	1;1;1	1;1;1	1;1;1	E3 ubiquitin-protein ligase RNF4	RNF4				;;	3	1	1	1	0	0	1	0	0	0	1	1	1	0	0	0	1	0	0	0	1	1	1	0	0	0	1	0	0	0	1	1	1	0	16	16	16	11.552	106
Q4VXL4;D6RAA5;Q4VXL8;E7EMZ9;E9PBC6;O95359;H0Y9C3;A0A0U1RRM9;H0Y911	Q4VXL4;D6RAA5;Q4VXL8;E7EMZ9;E9PBC6;O95359;H0Y9C3;A0A0U1RRM9	6;6;6;6;6;6;3;3;1	4;4;4;4;4;4;2;2;1	4;4;4;4;4;4;2;2;1	Transforming acidic coiled-coil-containing protein 2	TACC2				;;;;;;;	9	6	4	4	4	3	5	5	4	5	5	3	4	5	3	3	3	4	3	3	3	3	3	3	3	3	3	4	3	3	3	3	3	3	13.9	10.6	10.6	64.675	575
D6RAJ6;Q9UKT5;D6RAU6;D6REP2	D6RAJ6;Q9UKT5;D6RAU6;D6REP2	3;3;2;2	3;3;2;2	3;3;2;2	F-box only protein 4	FBXO4				;;;	4	3	3	3	2	2	2	2	2	1	2	2	2	2	2	2	2	2	2	1	2	2	2	2	2	2	2	2	2	1	2	2	2	2	10.2	10.2	10.2	34.608	305
D6RAX0;D6RC76;D6RJF0;D6RHD3;Q9BS16	D6RAX0;D6RC76;D6RJF0;D6RHD3;Q9BS16	1;1;1;1;1	1;1;1;1;1	1;1;1;1;1	Centromere protein K	CENPK				;;;;	5	1	1	1	1	1	1	0	1	1	0	0	1	1	1	1	1	0	1	1	0	0	1	1	1	1	1	0	1	1	0	0	1	1	9.1	9.1	9.1	15.422	132
D6RB01;Q9Y6X4	D6RB01;Q9Y6X4	2;2	2;2	2;2	Soluble lamin-associated protein of 75 kDa	FAM169A				;	2	2	2	2	2	1	2	2	2	2	2	2	2	2	2	1	2	2	2	2	2	2	2	2	2	1	2	2	2	2	2	2	2	2	4.4	4.4	4.4	68.054	610
D6RB85	D6RB85	8	1	1		CANX					1	8	1	1	7	8	8	8	6	7	7	8	8	8	1	1	1	1	1	1	1	1	1	1	1	1	1	1	1	1	1	1	1	1	46.5	6.9	6.9	16.008	144
D6RBC6	D6RBC6	3	1	1		RAP1GDS1					1	3	1	1	3	3	3	2	3	3	3	2	2	3	1	1	1	0	1	1	1	1	0	1	1	1	1	0	1	1	1	1	0	1	22.9	14.4	14.4	12.668	118
D6RBM0;D6RIU0;D6RAM1;E5RGV0;D6R9T0;D6RFM3;E7EN40;D6RDU3;D6RJ04;D6RIH9;E7EQJ0;D6RDL0;D6RF17;E5RGH4;H0YAQ2;D6R9D3;E5RJ94	D6RBM0;D6RIU0;D6RAM1;E5RGV0;D6R9T0;D6RFM3;E7EN40;D6RDU3;D6RJ04;D6RIH9;E7EQJ0	13;10;9;9;9;9;9;9;9;9;8;6;4;4;4;3;2	1;0;0;0;0;0;0;0;0;0;0;0;0;0;0;0;0	1;0;0;0;0;0;0;0;0;0;0;0;0;0;0;0;0		HNRNPH1				;;;;;;;;;;	17	13	1	1	13	13	13	13	13	13	13	12	12	11	1	1	1	1	1	1	1	1	1	1	1	1	1	1	1	1	1	1	1	1	63.7	5.7	5.7	24.078	212
D6RBM9	D6RBM9	6	1	1		G3BP2					1	6	1	1	5	6	5	6	5	6	5	5	6	5	0	1	0	1	0	1	1	0	1	0	0	1	0	1	0	1	1	0	1	0	80.5	16.9	16.9	8.853	77
D6RBN9;Q8IUW5	D6RBN9;Q8IUW5	1;1	1;1	1;1	RELT-like protein 1	RELL1				;	2	1	1	1	0	0	1	0	0	1	1	1	0	1	0	0	1	0	0	1	1	1	0	1	0	0	1	0	0	1	1	1	0	1	6.5	6.5	6.5	27.245	247
D6RBR1	D6RBR1	7	1	1		CAST	+		iBAQ Control_iBAQ IFN-Y		1	7	1	1	6	6	6	6	6	5	5	6	6	6	1	0	1	1	1	1	0	1	1	1	1	0	1	1	1	1	0	1	1	1	55.3	15.3	15.3	15.542	150
D6RHX2;D6RBS5;Q8IZ81	D6RHX2;D6RBS5;Q8IZ81	2;2;2	2;2;2	2;2;2	ELMO domain-containing protein 2	ELMOD2				;;	3	2	2	2	1	1	1	0	1	0	1	1	1	0	1	1	1	0	1	0	1	1	1	0	1	1	1	0	1	0	1	1	1	0	19.8	19.8	19.8	11.237	96
D6RBY6;D6RE66;Q9HAD4;H0YAI6;D6RA22;D6RH33;D6R9E7;D6RB94;B4DK73;B4DHS8;H0YAA3	D6RBY6;D6RE66;Q9HAD4;H0YAI6;D6RA22;D6RH33;D6R9E7;D6RB94;B4DK73;B4DHS8;H0YAA3	2;2;2;1;1;1;1;1;1;1;1	2;2;2;1;1;1;1;1;1;1;1	2;2;2;1;1;1;1;1;1;1;1	WD repeat-containing protein 41	WDR41				;;;;;;;;;;	11	2	2	2	2	2	1	2	2	2	2	2	2	1	2	2	1	2	2	2	2	2	2	1	2	2	1	2	2	2	2	2	2	1	14.5	14.5	14.5	20.005	179
D6RCD0;Q8NBQ5	D6RCD0;Q8NBQ5	3;3	3;3	3;3	Estradiol 17-beta-dehydrogenase 11	HSD17B11				;	2	3	3	3	3	2	3	0	2	2	3	2	1	3	3	2	3	0	2	2	3	2	1	3	3	2	3	0	2	2	3	2	1	3	16	16	16	28.102	256
D6RCM8;O95379	D6RCM8;O95379	2;2	2;2	2;2	Tumor necrosis factor alpha-induced protein 8	TNFAIP8				;	2	2	2	2	2	2	2	1	2	2	2	2	2	2	2	2	2	1	2	2	2	2	2	2	2	2	2	1	2	2	2	2	2	2	11.5	11.5	11.5	23.257	200
E7EPK0;E9PDJ9;H0Y8P3;D6RD46;G5EA03;Q9UPQ0;D6R8Y0;D6RJ93;Q6NVB9	E7EPK0;E9PDJ9;H0Y8P3;D6RD46;G5EA03;Q9UPQ0	9;9;9;9;9;9;1;1;1	9;9;9;9;9;9;1;1;1	9;9;9;9;9;9;1;1;1	LIM and calponin homology domains-containing protein 1	LIMCH1				;;;;;	9	9	9	9	6	5	5	7	8	7	7	8	7	6	6	5	5	7	8	7	7	8	7	6	6	5	5	7	8	7	7	8	7	6	13.7	13.7	13.7	101.8	897
D6RDG3;H0Y9Y1	D6RDG3;H0Y9Y1	6;4	1;0	1;0	Transcription factor BTF3	BTF3				;	2	6	1	1	5	5	6	5	6	6	6	5	5	6	1	1	1	1	1	1	1	1	1	1	1	1	1	1	1	1	1	1	1	1	54.1	9.2	9.2	11.802	109
D6RIZ4;D6RE79;Q14728;D6RA47;D6R9N3	D6RIZ4;D6RE79;Q14728;D6RA47;D6R9N3	4;4;4;3;2	4;4;4;3;2	4;4;4;3;2	Major facilitator superfamily domain-containing protein 10	MFSD10				;;;;	5	4	4	4	4	2	4	2	2	3	3	3	2	4	4	2	4	2	2	3	3	3	2	4	4	2	4	2	2	3	3	3	2	4	11	11	11	38.247	356
D6REM4;E7ETM0	D6REM4;E7ETM0	11;10	1;1	1;1		CSNK1A1				;	2	11	1	1	11	11	11	8	11	11	11	11	9	11	1	1	1	0	1	1	1	1	1	1	1	1	1	0	1	1	1	1	1	1	56.4	8.9	8.9	27.741	236
D6RGI3;D6RER5;Q9NVA2;D6RDU5;H0Y961;B1AMS2;Q14141;D6RDP1;D6R9Y6;H0Y9G8	D6RGI3;D6RER5;Q9NVA2;D6RDU5	17;17;17;13;7;6;6;5;5;3	14;14;14;10;6;4;4;5;5;3	14;14;14;10;6;4;4;5;5;3	Septin-11	2020-09-11				;;;	10	17	14	14	16	16	14	14	17	15	15	14	13	15	13	13	11	11	14	12	12	11	11	12	13	13	11	11	14	12	12	11	11	12	47.3	39.3	39.3	49.005	425
D6REX3;O94979;D6RHZ5;H7BXG7;H0Y8V7;H0Y9T9;H0Y9K1;D6RE64;D6RCQ9;H0Y8W8;H0YAF5;D6RBT0;D6RHE8;H0Y9V3	D6REX3;O94979;D6RHZ5;H7BXG7	43;43;35;27;13;12;10;7;7;7;4;2;2;1	43;43;35;27;13;12;10;7;7;7;4;2;2;1	25;25;17;9;1;12;0;7;7;7;4;2;2;1	Protein transport protein Sec31A	SEC31A				;;;	14	43	43	25	40	42	42	40	42	41	42	42	41	39	40	42	42	40	42	41	42	42	41	39	23	24	25	23	24	24	24	25	23	23	37.9	37.9	22.1	136.22	1251
D6RFG8;P27707;D6RCP9;D6RG38	D6RFG8;P27707;D6RCP9	11;11;8;1	11;11;8;1	11;11;8;1	Deoxycytidine kinase	DCK				;;	4	11	11	11	8	9	10	6	10	9	11	10	9	9	8	9	10	6	10	9	11	10	9	9	8	9	10	6	10	9	11	10	9	9	33.8	33.8	33.8	36.764	317
D6RFX5;P15514	D6RFX5;P15514	1;1	1;1	1;1	Amphiregulin	AREG				;	2	1	1	1	1	1	1	1	1	1	1	1	1	1	1	1	1	1	1	1	1	1	1	1	1	1	1	1	1	1	1	1	1	1	4	4	4	30.26	274
D6RIE3;D6RGV5;H0UI06;P14406;D6R9C3	D6RIE3;D6RGV5;H0UI06;P14406;D6R9C3	2;2;2;2;1	2;2;2;2;1	2;2;2;2;1	Cytochrome c oxidase subunit 7A2, mitochondrial	COX7A2				;;;;	5	2	2	2	2	2	2	2	2	2	2	2	2	2	2	2	2	2	2	2	2	2	2	2	2	2	2	2	2	2	2	2	2	2	25.3	25.3	25.3	10.264	91
D6RHG0;D6R9G9;D6RE58;D6RB73;P78383;D6RDY9;D6R981;D6RG34	D6RHG0;D6R9G9;D6RE58;D6RB73;P78383	5;4;3;3;3;2;2;1	5;4;3;3;3;2;2;1	5;4;3;3;3;2;2;1	Solute carrier family 35 member B1	SLC35B1		+	iBAQ Control_iBAQ IFN-B	;;;;	8	5	5	5	4	5	4	0	4	2	4	4	4	4	4	5	4	0	4	2	4	4	4	4	4	5	4	0	4	2	4	4	4	4	28.8	28.8	28.8	31.397	285
D6RID8;Q6P1K8;Q13888;R4GMS9;D6RJD3;D6RIT7;D6RGC9;D6RAW1	D6RID8;Q6P1K8;Q13888;R4GMS9;D6RJD3;D6RIT7;D6RGC9	5;5;5;4;4;3;3;1	5;5;5;4;4;3;3;1	5;5;5;4;4;3;3;1	General transcription factor IIH subunit 2-like protein;General transcription factor IIH subunit 2	GTF2H2C;GTF2H2				;;;;;;	8	5	5	5	4	5	5	3	4	5	3	4	4	4	4	5	5	3	4	5	3	4	4	4	4	5	5	3	4	5	3	4	4	4	21.7	21.7	21.7	28.483	253
D6RIS5;Q495G5;Q8IVH4	D6RIS5;Q495G5;Q8IVH4	2;2;2	2;2;2	2;2;2	Methylmalonic aciduria type A protein, mitochondrial	MMAA				;;	3	2	2	2	0	0	0	0	0	0	1	2	0	0	0	0	0	0	0	0	1	2	0	0	0	0	0	0	0	0	1	2	0	0	9.6	9.6	9.6	28.746	260
D6RIY6;Q06265;D6R905;D6RA17;H0Y9L5;D6RAP4	D6RIY6;Q06265;D6R905;D6RA17	9;9;6;5;3;2	9;9;6;5;3;2	9;9;6;5;3;2	Exosome complex component RRP45	EXOSC9				;;;	6	9	9	9	9	7	8	8	9	9	9	7	6	9	9	7	8	8	9	9	9	7	6	9	9	7	8	8	9	9	9	7	6	9	28.6	28.6	28.6	46.977	423
D6RJ07;Q9UL40;B7Z6B6;B7Z6Q2;B7Z4J8;B7Z4N4	D6RJ07;Q9UL40;B7Z6B6;B7Z6Q2;B7Z4J8	8;8;5;5;4;3	8;8;5;5;4;3	8;8;5;5;4;3	Zinc finger protein 346	ZNF346				;;;;	6	8	8	8	6	4	6	4	6	5	5	7	7	7	6	4	6	4	6	5	5	7	7	7	6	4	6	4	6	5	5	7	7	7	31.9	31.9	31.9	34.645	310
D6RJF2;D6RJ02;D6RD97	D6RJF2;D6RJ02	3;2;1	1;1;1	1;1;1		PAIP1				;	3	3	1	1	3	3	3	3	3	3	3	3	3	3	1	1	1	1	1	1	1	1	1	1	1	1	1	1	1	1	1	1	1	1	21	7	7	22.612	200
D6W601;Q96EY9	D6W601;Q96EY9	2;2	2;2	2;2	Probable inactive tRNA-specific adenosine deaminase-like protein 3	ADAT3				;	2	2	2	2	2	2	0	0	2	2	1	2	1	1	2	2	0	0	2	2	1	2	1	1	2	2	0	0	2	2	1	2	1	1	7.6	7.6	7.6	39.844	367
E2QRD4;Q6ZRQ5;H9KVD7;H9KVD8;H0YAJ2	E2QRD4;Q6ZRQ5	11;11;1;1;1	11;11;1;1;1	11;11;1;1;1	Protein MMS22-like	MMS22L				;	5	11	11	11	7	7	10	10	10	11	9	9	9	10	7	7	10	10	10	11	9	9	9	10	7	7	10	10	10	11	9	9	9	10	10.4	10.4	10.4	137.5	1203
E2QRF5;Q9H8U3	E2QRF5;Q9H8U3	2;2	2;2	2;2	AN1-type zinc finger protein 3	ZFAND3				;	2	2	2	2	1	1	1	0	0	1	0	2	1	1	1	1	1	0	0	1	0	2	1	1	1	1	1	0	0	1	0	2	1	1	11.7	11.7	11.7	23.001	205
E2QRF9;O75496;H7C608;C9K0U5	E2QRF9;O75496;H7C608	6;6;5;2	6;6;5;2	6;6;5;2	Geminin	GMNN				;;	4	6	6	6	6	5	5	2	5	6	5	5	5	6	6	5	5	2	5	6	5	5	5	6	6	5	5	2	5	6	5	5	5	6	44.7	44.7	44.7	20.539	179
E5RI39;G5E954;J3KP90;E5RFK5;P24863;H0YBQ5;E5RIH8;Q5JV82;E5RFX8;E5RHL8	E5RI39;G5E954;J3KP90;E5RFK5;P24863;H0YBQ5;E5RIH8;Q5JV82;E5RFX8	4;4;4;4;4;3;2;2;2;1	4;4;4;4;4;3;2;2;2;1	4;4;4;4;4;3;2;2;2;1	Cyclin-C	CCNC				;;;;;;;;	10	4	4	4	4	4	4	2	3	4	3	4	4	4	4	4	4	2	3	4	3	4	4	4	4	4	4	2	3	4	3	4	4	4	22.4	22.4	22.4	22.494	192
E5RIY0;E5RFT4;Q8N4L2;E5RJC2;E5RIP9	E5RIY0;E5RFT4;Q8N4L2;E5RJC2;E5RIP9	2;2;2;1;1	1;1;1;1;1	1;1;1;1;1	Type 2 phosphatidylinositol 4,5-bisphosphate 4-phosphatase	TMEM55A				;;;;	5	2	1	1	1	1	1	1	2	2	1	1	2	1	1	1	1	1	1	1	1	0	1	1	1	1	1	1	1	1	1	0	1	1	21.7	15.7	15.7	17.745	166
E5RFZ8;E5RGA7;E5RJ40;E5RJG5;E5RIP4;Q15043	E5RFZ8;E5RGA7;E5RJ40;E5RJG5;E5RIP4;Q15043	2;2;2;2;2;2	2;2;2;2;2;2	2;2;2;2;2;2	Zinc transporter ZIP14	SLC39A14				;;;;;	6	2	2	2	1	1	1	2	1	2	2	1	1	2	1	1	1	2	1	2	2	1	1	2	1	1	1	2	1	2	2	1	1	2	28.1	28.1	28.1	9.632	89
E5RGB1;E5RGT6;Q86WN1	E5RGB1;E5RGT6;Q86WN1	1;1;1	1;1;1	1;1;1	F-BAR and double SH3 domains protein 1	FCHSD1				;;	3	1	1	1	1	0	0	1	0	1	1	0	0	0	1	0	0	1	0	1	1	0	0	0	1	0	0	1	0	1	1	0	0	0	6.3	6.3	6.3	28.714	255
E5RGQ3;Q9H446;E5RGS5;E5RJE3	E5RGQ3;Q9H446	6;6;2;1	6;6;2;1	6;6;2;1	RWD domain-containing protein 1	RWDD1				;	4	6	6	6	6	6	6	2	5	6	5	6	5	6	6	6	6	2	5	6	5	6	5	6	6	6	6	2	5	6	5	6	5	6	52.8	52.8	52.8	8.5618	72
E5RGS2;Q9H6H4	E5RGS2;Q9H6H4	5;5	5;5	5;5	Receptor expression-enhancing protein;Receptor expression-enhancing protein 4	REEP4		+	iBAQ Control_iBAQ IFN-B	;	2	5	5	5	4	4	5	3	3	3	4	2	3	4	4	4	5	3	3	3	4	2	3	4	4	4	5	3	3	3	4	2	3	4	21.1	21.1	21.1	28.214	251
E5RGS4;O60925;D6RGG5	E5RGS4;O60925	6;6;1	6;6;1	6;6;1	Prefoldin subunit 1	PFDN1				;	3	6	6	6	6	5	5	4	6	5	6	5	6	5	6	5	5	4	6	5	6	5	6	5	6	5	5	4	6	5	6	5	6	5	59.8	59.8	59.8	13.466	117
E5RGX5;Q93045	E5RGX5;Q93045	3;3	1;1	1;1	Stathmin;Stathmin-2	STMN2				;	2	3	1	1	3	3	3	1	2	3	3	3	3	3	1	1	1	1	1	1	1	1	1	1	1	1	1	1	1	1	1	1	1	1	11.9	6	6	19.574	168
E5RHG8;Q15369;R4GMY8	E5RHG8;Q15369;R4GMY8	8;8;5	8;8;5	8;8;5	Transcription elongation factor B polypeptide 1	TCEB1				;;	3	8	8	8	8	8	7	7	8	8	8	8	8	8	8	8	7	7	8	8	8	8	8	8	8	8	7	7	8	8	8	8	8	8	83.1	83.1	83.1	9.9601	89
E5RHW4;O94905;E5RJ09	E5RHW4;O94905	16;16;7	16;16;7	13;13;6	Erlin-2	ERLIN2				;	3	16	16	13	14	15	16	16	16	15	15	14	15	15	14	15	16	16	16	15	15	14	15	15	11	12	13	13	13	12	12	11	12	12	59.2	59.2	50	37.725	338
E5RJV7;E5RK28;E5RHX2;E5RHY6;Q96BR1	E5RJV7;E5RK28;E5RHX2;E5RHY6;Q96BR1	2;2;2;2;2	2;2;2;2;2	2;2;2;2;2	Serine/threonine-protein kinase Sgk3	SGK3				;;;;	5	2	2	2	1	1	2	1	1	1	0	1	1	1	1	1	2	1	1	1	0	1	1	1	1	1	2	1	1	1	0	1	1	1	22.2	22.2	22.2	12.284	108
E5RI98	E5RI98	5	1	1		NPM1					1	5	1	1	5	5	5	4	5	5	5	5	4	5	1	1	1	1	1	1	1	1	1	1	1	1	1	1	1	1	1	1	1	1	66.7	7.2	7.2	11.865	111
E5RIH5;Q6NXR4;E5RHM7	E5RIH5;Q6NXR4;E5RHM7	6;6;3	6;6;3	6;6;3	TELO2-interacting protein 2	TTI2				;;	3	6	6	6	4	5	6	5	5	5	6	5	4	6	4	5	6	5	5	5	6	5	4	6	4	5	6	5	5	5	6	5	4	6	13.2	13.2	13.2	53.305	477
E5RIW3;E5RJD8;O75347;E5RHG6;E5RIX8	E5RIW3;E5RJD8;O75347;E5RHG6	13;13;13;11;6	13;13;13;11;6	13;13;13;11;6	Tubulin-specific chaperone A	TBCA				;;;	5	13	13	13	13	13	13	12	13	13	13	13	13	12	13	13	13	12	13	13	13	13	13	12	13	13	13	12	13	13	13	13	13	12	79.8	79.8	79.8	10.08	84
E5RIW9;P28328	E5RIW9;P28328	1;1	1;1	1;1	Peroxisome biogenesis factor 2	PEX2				;	2	1	1	1	0	0	1	1	0	1	0	0	1	1	0	0	1	1	0	1	0	0	1	1	0	0	1	1	0	1	0	0	1	1	6.7	6.7	6.7	20.748	179
E5RJR5;P63208;E7ERH2;F8W8N3;E5RGM3	E5RJR5;P63208;E7ERH2;F8W8N3;E5RGM3	10;10;7;7;5	10;10;7;7;5	9;9;6;6;4	S-phase kinase-associated protein 1	SKP1				;;;;	5	10	10	9	8	8	7	4	6	9	9	9	7	8	8	8	7	4	6	9	9	9	7	8	7	7	6	4	6	8	8	9	6	7	60.1	60.1	42.9	18.72	163
E5RK69	E5RK69	27	3	3	Annexin	ANXA6					1	27	3	3	25	25	27	25	23	25	25	24	21	25	2	2	3	2	2	2	1	2	2	2	2	2	3	2	2	2	1	2	2	2	55.2	6.7	6.7	51.776	460
E7EM64;Q7L5N1;H7C3T0	E7EM64;Q7L5N1	13;13;2	13;13;2	13;13;2	COP9 signalosome complex subunit 6	COPS6				;	3	13	13	13	12	12	12	10	12	11	12	13	12	12	12	12	12	10	12	11	12	13	12	12	12	12	12	10	12	11	12	13	12	12	51.5	51.5	51.5	36.064	326
E7EMP6;Q96FZ2;D6R9T3;D6RGK7;D6RAZ3;D6RAI0	E7EMP6;Q96FZ2;D6R9T3;D6RGK7	11;11;9;6;5;4	11;11;9;6;5;4	11;11;9;6;5;4	Embryonic stem cell-specific 5-hydroxymethylcytosine-binding protein	HMCES				;;;	6	11	11	11	11	11	11	9	11	11	11	11	11	11	11	11	11	9	11	11	11	11	11	11	11	11	11	9	11	11	11	11	11	11	46.5	46.5	46.5	35.571	312
J3KMY5;H0YIZ1;G3V3E8;E7EMS2;G3V3D1;P61916;G3V2V8	J3KMY5;H0YIZ1;G3V3E8;E7EMS2;G3V3D1;P61916;G3V2V8	3;3;3;3;3;3;2	3;3;3;3;3;3;2	3;3;3;3;3;3;2	Epididymal secretory protein E1	NPC2				;;;;;;	7	3	3	3	1	2	1	1	3	3	3	3	1	3	1	2	1	1	3	3	3	3	1	3	1	2	1	1	3	3	3	3	1	3	31.1	31.1	31.1	16.23	148
E7EN32;O00255;E7ET29;E7ENS2;E7EPR4;Q9GZQ5	E7EN32;O00255;E7ET29	9;8;5;4;4;2	9;8;5;4;4;2	9;8;5;4;4;2	Menin	MEN1				;;	6	9	9	9	7	6	8	7	7	7	9	7	8	7	7	6	8	7	7	7	9	7	8	7	7	6	8	7	7	7	9	7	8	7	24.5	24.5	24.5	61.418	555
E7EN44;Q86WA8;H3BUW8;H3BQ67	E7EN44;Q86WA8;H3BUW8	3;3;2;1	3;3;2;1	3;3;2;1	Lon protease homolog 2, peroxisomal	LONP2				;;	4	3	3	3	1	0	3	2	2	1	1	3	3	3	1	0	3	2	2	1	1	3	3	3	1	0	3	2	2	1	1	3	3	3	7.4	7.4	7.4	68.054	605
E9PGW7;Q5T8T7;E7EN96;Q5T8T8;Q15528	E9PGW7;Q5T8T7;E7EN96;Q5T8T8;Q15528	3;3;3;3;3	3;3;3;3;3	3;3;3;3;3	Mediator of RNA polymerase II transcription subunit 22	MED22				;;;;	5	3	3	3	2	2	3	1	1	1	2	2	3	2	2	2	3	1	1	1	2	2	3	2	2	2	3	1	1	1	2	2	3	2	30.6	30.6	30.6	12.853	111
E7ENN3;A0A0C4DG40;Q8NF91;A0A087WYJ5;F5GYQ7;F5H4Q0;H0Y325	E7ENN3;A0A0C4DG40;Q8NF91	7;6;6;1;1;1;1	7;6;6;1;1;1;1	5;4;4;0;0;0;1	Nesprin-1	SYNE1				;;	7	7	7	5	5	7	6	5	6	6	5	5	7	6	5	7	6	5	6	6	5	5	7	6	4	5	4	4	4	4	4	4	5	4	1	1	0.8	964.83	8392
E7ENT5;E7EV45;Q9ULF5	E7ENT5;E7EV45;Q9ULF5	2;2;2	2;2;2	2;2;2	Zinc transporter ZIP10	SLC39A10				;;	3	2	2	2	1	2	2	0	1	0	2	2	1	1	1	2	2	0	1	0	2	2	1	1	1	2	2	0	1	0	2	2	1	1	14.3	14.3	14.3	14.828	126
E7EV99;E7ENY0;P35611;A0A0A0MSR2;H0Y9H2;D6RF25;D6RJE2;D6RAH3;H0YFD8;P35612	E7EV99;E7ENY0;P35611;A0A0A0MSR2;H0Y9H2	13;13;13;9;8;5;4;4;2;1	13;13;13;9;8;5;4;4;2;1	13;13;13;9;8;5;4;4;2;1	Alpha-adducin	ADD1				;;;;	10	13	13	13	12	12	9	11	8	11	9	9	9	13	12	12	9	11	8	11	9	9	9	13	12	12	9	11	8	11	9	9	9	13	23.7	23.7	23.7	70.055	632
E7EP17;Q9NYC9;J3QLM9	E7EP17;Q9NYC9	6;6;2	6;6;2	6;6;2	Dynein heavy chain 9, axonemal	DNAH9				;	3	6	6	6	2	3	2	0	3	4	2	3	2	4	2	3	2	0	3	4	2	3	2	4	2	3	2	0	3	4	2	3	2	4	2.4	2.4	2.4	503.34	4410
E7EPB3;P50914	E7EPB3;P50914	6;6	6;6	6;6	60S ribosomal protein L14	RPL14				;	2	6	6	6	6	6	6	5	6	6	6	6	6	6	6	6	6	5	6	6	6	6	6	6	6	6	6	5	6	6	6	6	6	6	49.2	49.2	49.2	14.558	124
E7EPC8;Q9UQB3;B4DRK2;E9PHB5;D6RF55	E7EPC8;Q9UQB3;B4DRK2;E9PHB5	6;6;5;5;1	6;6;5;5;1	5;5;4;4;1	Catenin delta-2	CTNND2				;;;	5	6	6	5	4	5	5	5	5	5	4	4	5	4	4	5	5	5	5	5	4	4	5	4	3	4	4	4	4	4	3	3	4	3	7.1	7.1	6.3	123.08	1134
E7EPI0;Q9P2D0;E9PDR5;D6R9F4;H0Y9N7	E7EPI0;Q9P2D0;E9PDR5	24;24;19;6;5	24;24;19;6;5	24;24;19;6;5	Inhibitor of Bruton tyrosine kinase	IBTK				;;	5	24	24	24	22	21	22	20	22	21	22	20	23	21	22	21	22	20	22	21	22	20	23	21	22	21	22	20	22	21	22	20	23	21	23.2	23.2	23.2	149.01	1338
E7ES33;E7EPK1;Q16181;G3V1Q4;A0A0U1RRM2;A0A0U1RRE1;Q5JXL7;A0A0U1RRH9;A0A0U1RQK0;A0A0U1RRD1;Q6ZU15	E7ES33;E7EPK1;Q16181;G3V1Q4	25;25;25;24;7;7;6;5;1;1;1	25;25;25;24;7;7;6;5;1;1;1	25;25;25;24;7;7;6;5;1;1;1	Septin-7	2020-09-07				;;;	11	25	25	25	24	25	25	24	25	25	23	24	22	24	24	25	25	24	25	25	23	24	22	24	24	25	25	24	25	25	23	24	22	24	59	59	59	48.715	417
E7EPN9;Q9Y520;H7C5N8;A0A0A0MS30	E7EPN9;Q9Y520	44;44;13;8	44;44;13;8	41;41;13;8	Protein PRRC2C	PRRC2C				;	4	44	44	41	35	36	36	41	25	37	33	40	37	36	35	36	36	41	25	37	33	40	37	36	34	34	35	39	23	36	32	38	35	33	20.5	20.5	19.8	308.77	2819
J3KN87;E7EPP6;O14757;A0A087WY91;E9PJI4;E9PPA5;E9PKQ3	J3KN87;E7EPP6;O14757	3;3;3;1;1;1;1	3;3;3;1;1;1;1	3;3;3;1;1;1;1	Serine/threonine-protein kinase Chk1	CHEK1				;;	7	3	3	3	3	3	2	2	2	2	2	3	2	2	3	3	2	2	2	2	2	3	2	2	3	3	2	2	2	2	2	3	2	2	9.5	9.5	9.5	49.019	432
E7EPT4;P19404	E7EPT4;P19404	11;11	11;11	11;11	NADH dehydrogenase [ubiquinone] flavoprotein 2, mitochondrial	NDUFV2				;	2	11	11	11	11	10	10	7	11	10	10	10	9	10	11	10	10	7	11	10	10	10	9	10	11	10	10	7	11	10	10	10	9	10	52	52	52	27.907	252
E7EQ34;O14653;I3L4Z6;I3L0K1;I3L1K7;I3L3V4;I3NI02	E7EQ34;O14653;I3L4Z6;I3L0K1;I3L1K7;I3L3V4	6;6;4;4;3;3;1	6;6;4;4;3;3;1	6;6;4;4;3;3;1	Golgi SNAP receptor complex member 2	GOSR2				;;;;;	7	6	6	6	6	5	6	4	5	5	5	4	5	6	6	5	6	4	5	5	5	4	5	6	6	5	6	4	5	5	5	4	5	6	44	44	44	26.864	232
E7EQ69;Q9GZZ1;C9J5D1;A0A087WWJ2;B0AZT5;C9JZU6;C9J5J3;A0A0D9SF32;F8WCK0	E7EQ69;Q9GZZ1;C9J5D1;A0A087WWJ2	17;17;15;11;8;7;5;5;4	17;17;15;11;8;7;5;5;4	17;17;15;11;8;7;5;5;4	N-alpha-acetyltransferase 50	NAA50				;;;	9	17	17	17	17	17	17	12	16	16	16	16	17	16	17	17	17	12	16	16	16	16	17	16	17	17	17	12	16	16	16	16	17	16	66.7	66.7	66.7	19.311	168
E7EQA9;Q92844;H7C3L4;E7EV32;E7EMT6;E7ENY2;E7EVA2;E7EW82;E7EWR8;E7EM55;E7ERM9	E7EQA9;Q92844;H7C3L4;E7EV32;E7EMT6;E7ENY2;E7EVA2;E7EW82	4;4;3;2;2;2;2;2;1;1;1	4;4;3;2;2;2;2;2;1;1;1	4;4;3;2;2;2;2;2;1;1;1	TRAF family member-associated NF-kappa-B activator	TANK		+	iBAQ Control_iBAQ IFN-B	;;;;;;;	11	4	4	4	3	2	3	3	2	3	2	3	2	2	3	2	3	3	2	3	2	3	2	2	3	2	3	3	2	3	2	3	2	2	12.3	12.3	12.3	46.152	408
E7EQL1;Q6P4F2	E7EQL1;Q6P4F2	1;1	1;1	1;1	Adrenodoxin-like protein, mitochondrial	FDX1L				;	2	1	1	1	1	0	1	0	0	0	1	1	0	0	1	0	1	0	0	0	1	1	0	0	1	0	1	0	0	0	1	1	0	0	7.6	7.6	7.6	15.298	145
E7EQL5;E7EV09;E7EQU2;E7ETL8;E9PGG1	E7EQL5;E7EV09;E7EQU2;E7ETL8	15;14;10;9;6	1;1;1;1;1	1;1;1;1;1		DYNC1I2				;;;	5	15	1	1	12	12	14	14	13	14	14	11	12	14	1	1	1	1	1	1	1	1	1	1	1	1	1	1	1	1	1	1	1	1	60	8.9	8.9	34.913	305
E7EQL8;Q96RT7	E7EQL8;Q96RT7	1;1	1;1	1;1	Gamma-tubulin complex component 6	TUBGCP6				;	2	1	1	1	1	1	1	1	1	1	1	1	1	1	1	1	1	1	1	1	1	1	1	1	1	1	1	1	1	1	1	1	1	1	1.9	1.9	1.9	163.91	1493
E7EQR4;P15311;V9GZ54;E9PNP4	E7EQR4;P15311	45;45;2;1	45;45;2;1	30;30;0;0	Ezrin	EZR				;	4	45	45	30	41	41	43	43	45	44	42	44	40	44	41	41	43	43	45	44	42	44	40	44	27	27	29	29	30	30	27	30	26	30	66.4	66.4	51	69.371	586
E7EQR8;Q9GZM5;D6RFI3;D6RGY8;H0Y9A1;D6RBQ1;D6RA04;D6RAY4	E7EQR8;Q9GZM5;D6RFI3	8;8;6;3;3;1;1;1	8;8;6;3;3;1;1;1	8;8;6;3;3;1;1;1	Protein YIPF3;Protein YIPF3, 36 kDa form III	YIPF3				;;	8	8	8	8	8	8	7	6	7	7	8	8	5	8	8	8	7	6	7	7	8	8	5	8	8	8	7	6	7	7	8	8	5	8	27.8	27.8	27.8	38.889	356
E7EQT4;Q9UKV3;G3V3B0;G3V3T3;A0A087WYN3	E7EQT4;Q9UKV3	43;42;19;5;1	1;0;0;0;0	1;0;0;0;0	Apoptotic chromatin condensation inducer in the nucleus	ACIN1				;	5	43	1	1	39	40	41	41	41	38	40	39	41	38	0	1	0	0	0	0	0	0	0	0	0	1	0	0	0	0	0	0	0	0	41.5	0.6	0.6	147.36	1301
E7ES08;E7EQU1;O15347;E9PES6	E7ES08;E7EQU1;O15347;E9PES6	15;15;15;14	15;15;15;14	15;15;15;14	High mobility group protein B3	HMGB3				;;;	4	15	15	15	11	12	15	8	14	15	15	13	13	13	11	12	15	8	14	15	15	13	13	13	11	12	15	8	14	15	15	13	13	13	50	50	50	21.444	188
E7EQY4;E7EV10;Q9BTC8;D6W5A2;E9PCS8;E9PF88;H0YIT0	E7EQY4;E7EV10;Q9BTC8;D6W5A2;E9PCS8	17;17;17;15;13;2;1	9;9;9;8;5;1;0	9;9;9;8;5;1;0	Metastasis-associated protein MTA3	MTA3				;;;;	7	17	9	9	16	17	16	14	16	16	14	17	16	16	9	9	8	7	8	8	6	9	8	8	9	9	8	7	8	8	6	9	8	8	39.5	23.5	23.5	58.726	514
E7EQZ4;Q16637;B4DP61;A0A0G2JRX5;A0A0G2JRY6;A0A0G2JQN8;H0YBZ9	E7EQZ4;Q16637;B4DP61	9;9;5;3;3;2;1	9;9;5;3;3;2;1	9;9;5;3;3;2;1	Survival motor neuron protein	SMN1;SMN2				;;	7	9	9	9	9	9	8	3	9	8	7	9	6	8	9	9	8	3	9	8	7	9	6	8	9	9	8	3	9	8	7	9	6	8	38.8	38.8	38.8	31.689	294
E7ERD7;Q9UKU0;C9J8C7	E7ERD7;Q9UKU0;C9J8C7	2;2;1	1;1;1	1;1;1	Long-chain-fatty-acid--CoA ligase 6	ACSL6				;;	3	2	1	1	1	2	1	1	2	1	0	0	2	1	0	1	0	0	1	0	0	0	1	0	0	1	0	0	1	0	0	0	1	0	3.4	2.2	2.2	75.246	677
E7ERI8;E7EW49;E3W994;A0A0U1RQI6;J3KR49;O75122;B3KR06;E7ENG2;D6RBU8;C9J668;H7C4X8;H7C4I5;H7C5M8	E7ERI8;E7EW49;E3W994;A0A0U1RQI6;J3KR49;O75122	20;20;18;18;17;17;7;7;5;4;2;2;2	15;15;13;13;12;12;7;7;5;4;2;1;1	15;15;13;13;12;12;7;7;5;4;2;1;1	CLIP-associating protein 2	CLASP2				;;;;;	13	20	15	15	18	16	14	18	16	17	17	18	16	17	13	12	10	14	11	13	13	14	11	13	13	12	10	14	11	13	13	14	11	13	17.1	13.8	13.8	165.63	1513
E7ERK9;Q9UI10;A0A087WTA5;A0A087WW69;F8W8L6;H7C2L8	E7ERK9;Q9UI10;A0A087WTA5	18;18;17;8;6;5	18;18;17;8;6;5	18;18;17;8;6;5	Translation initiation factor eIF-2B subunit delta	EIF2B4				;;	6	18	18	18	17	17	18	15	18	15	18	18	16	18	17	17	18	15	18	15	18	18	16	18	17	17	18	15	18	15	18	18	16	18	45.6	45.6	45.6	59.714	544
E7ERS3;Q86VM9;H3BRH3;H3BP01;H3BPD0;H3BRN6	E7ERS3;Q86VM9	22;21;4;4;3;2	22;21;4;4;3;2	22;21;4;4;3;2	Zinc finger CCCH domain-containing protein 18	ZC3H18				;	6	22	22	22	22	20	19	18	18	18	20	20	20	20	22	20	19	18	18	18	20	20	20	20	22	20	19	18	18	18	20	20	20	20	29.1	29.1	29.1	108.94	977
E7ESD2;Q641Q2;F8W7U3;A0A087WYF6	E7ESD2;Q641Q2;F8W7U3;A0A087WYF6	36;36;34;33	36;36;34;33	8;8;8;8	WASH complex subunit FAM21A	FAM21A				;;;	4	36	36	8	33	32	33	30	32	33	33	34	28	33	33	32	33	30	32	33	33	34	28	33	8	7	8	6	8	8	8	7	7	8	43.9	43.9	10.2	140.17	1279
E7ESG2;Q9HAW4	E7ESG2;Q9HAW4	2;2	2;2	2;2	Claspin	CLSPN				;	2	2	2	2	0	1	1	2	1	1	0	1	1	1	0	1	1	2	1	1	0	1	1	1	0	1	1	2	1	1	0	1	1	1	1.9	1.9	1.9	145.31	1286
E7ESL0;J3KQY1;Q9NWU5	E7ESL0;J3KQY1;Q9NWU5	7;7;7	7;7;7	7;7;7	39S ribosomal protein L22, mitochondrial	MRPL22				;;	3	7	7	7	7	7	6	6	7	7	7	7	6	7	7	7	6	6	7	7	7	7	6	7	7	7	6	6	7	7	7	7	6	7	34.9	34.9	34.9	24.325	212
E7ESP4;E7EMF1;E9PB77;D6RG08	E7ESP4;E7EMF1;E9PB77	20;17;14;3	1;1;1;0	1;1;1;0		ITGA2				;;	4	20	1	1	19	13	16	17	17	17	15	15	16	16	1	1	1	0	1	1	1	1	1	1	1	1	1	0	1	1	1	1	1	1	29.7	2.1	2.1	102.83	942
E7ESZ3;H7BXC7;Q9H7P9;M0QZT7	E7ESZ3;H7BXC7;Q9H7P9	3;3;3;1	3;3;3;1	3;3;3;1	Pleckstrin homology domain-containing family G member 2	PLEKHG2				;;	4	3	3	3	2	2	2	3	2	1	2	2	2	3	2	2	2	3	2	1	2	2	2	3	2	2	2	3	2	1	2	2	2	3	3.1	3.1	3.1	133.43	1237
E7ETA6;Q15154;H0YBA1	E7ETA6;Q15154	26;25;10	26;25;10	2;1;1	Pericentriolar material 1 protein	PCM1				;	3	26	26	2	21	20	12	20	12	20	14	20	24	18	21	20	12	20	12	20	14	20	24	18	2	2	1	2	1	2	1	2	2	2	18.1	18.1	1.8	227.73	2016
E7ETB3;Q9ULA0;E7EMB6;C9JBE1;F8WAN0;E5RJ35;C9J1E2;C9JRG3	E7ETB3;Q9ULA0;E7EMB6;C9JBE1	22;22;18;11;10;4;4;3	22;22;18;11;10;4;4;3	13;13;13;4;1;0;1;0	Aspartyl aminopeptidase	DNPEP				;;;	8	22	22	13	18	18	19	18	20	19	18	18	16	19	18	18	19	18	20	19	18	18	16	19	11	11	12	10	12	12	11	11	9	11	58.8	58.8	39.1	54.502	493
E7ETD6;Q12830;F5GXF5;A0A0A0MR81;J3QQK4;J3QQQ8;E9PE19;J3KSY0;J3KSK9	E7ETD6;Q12830;F5GXF5	17;17;15;7;2;2;2;1;1	17;17;15;7;2;2;2;1;1	17;17;15;7;2;2;2;1;1	Nucleosome-remodeling factor subunit BPTF	BPTF				;;	9	17	17	17	15	15	15	15	15	17	14	16	15	15	15	15	15	15	15	17	14	16	15	15	15	15	15	15	15	17	14	16	15	15	8.5	8.5	8.5	308.07	2764
E7ETM6;Q8N2H4;F2Z2A3;H3BUS1;Q5QPU8	E7ETM6;Q8N2H4;F2Z2A3;H3BUS1;Q5QPU8	2;2;1;1;1	2;2;1;1;1	2;2;1;1;1	Protein SYS1 homolog	SYS1;SYS1-DBNDD2				;;;;	5	2	2	2	1	1	2	0	0	1	1	0	0	1	1	1	2	0	0	1	1	0	0	1	1	1	2	0	0	1	1	0	0	1	25.9	25.9	25.9	15.183	135
E7ETU5;F6Y5H0;P29558;E7EPF2;C9J9B2;F8W1T6;C9JIJ9;A0A1B0GUW5;Q15434;Q6XE24	E7ETU5;F6Y5H0;P29558;E7EPF2	3;3;3;2;1;1;1;1;1;1	3;3;3;2;1;1;1;1;1;1	3;3;3;2;1;1;1;1;1;1	RNA-binding motif, single-stranded-interacting protein 1	RBMS1				;;;	10	3	3	3	3	3	3	3	3	3	3	3	2	3	3	3	3	3	3	3	3	3	2	3	3	3	3	3	3	3	3	3	2	3	10.8	10.8	10.8	40.147	370
H0Y9G6;E7ETU7;P09001;D6RC14;E9PF06;D6RBQ5	H0Y9G6;E7ETU7;P09001;D6RC14;E9PF06	11;11;11;6;6;1	11;11;11;6;6;1	11;11;11;6;6;1	39S ribosomal protein L3, mitochondrial	MRPL3				;;;;	6	11	11	11	9	9	10	6	10	11	11	10	9	10	9	9	10	6	10	11	11	10	9	10	9	9	10	6	10	11	11	10	9	10	40.2	40.2	40.2	40.47	363
J3KQ96;E7ETY2;H0YA99	J3KQ96;E7ETY2	32;32;2	2;2;0	2;2;0		TCOF1				;	3	32	2	2	31	31	32	31	29	31	31	30	31	30	1	1	2	2	1	2	2	1	1	1	1	1	2	2	1	2	2	1	1	1	26.7	2.1	2.1	144.12	1414
E7ETY4;E9PC69;Q7KZI7;F5H4F6;F5H6N2;F5H4J8	E7ETY4;E9PC69;Q7KZI7	24;24;22;6;4;1	24;24;22;6;4;1	18;18;16;3;3;1	Serine/threonine-protein kinase MARK2	MARK2				;;	6	24	24	18	23	22	23	21	23	22	22	23	18	24	23	22	23	21	23	22	22	23	18	24	17	16	17	16	17	16	17	17	14	18	43.3	43.3	34.3	78.452	699
E7ETZ4;Q9Y6E2;B5MCH7;Q75MG1;B5MCE7;E9PFD4;E7EMS9;C9JF98;E9PFE3;F8WDX8	E7ETZ4;Q9Y6E2;B5MCH7;Q75MG1;B5MCE7	25;25;19;18;14;12;12;10;9;8	25;25;19;18;14;12;12;10;9;8	24;24;18;18;13;11;12;10;9;8	Basic leucine zipper and W2 domain-containing protein 2	BZW2		+	iBAQ Control_iBAQ IFN-B	;;;;	10	25	25	24	23	23	25	25	22	25	23	22	20	24	23	23	25	25	22	25	23	22	20	24	22	22	24	24	21	24	22	21	19	23	55.4	55.4	53.7	46.913	408
E7EU96;P68400;Q8NEV1;A0A087WY74;V9GYA2;V9GY80	E7EU96;P68400;Q8NEV1	18;18;14;4;3;3	18;18;14;4;3;3	18;18;14;4;3;3	Casein kinase II subunit alpha;Casein kinase II subunit alpha 3	CSNK2A1;CSNK2A3				;;	6	18	18	18	17	17	18	17	18	17	17	18	16	18	17	17	18	17	18	17	17	18	16	18	17	17	18	17	18	17	17	18	16	18	53	53	53	45.31	385
E7EUI8;E7EM57	E7EUI8;E7EM57	31;29	1;1	1;1	Glucose-6-phosphate 1-dehydrogenase	G6PD				;	2	31	1	1	30	29	30	30	29	30	29	29	26	29	1	1	1	1	1	1	1	1	1	1	1	1	1	1	1	1	1	1	1	1	91.1	3.3	3.3	38.45	338
E7EUU4;E7EX73;C9K073;C9J2Z7;H7C044;H7C0V6;C9JHW9;F8WCF2;C9JIH5;C9JWH7;C9J556;C9JWH9;REV__F5H7J8;C9JSU8;C9JWW9;REV__Q8NEG2;REV__C9JQZ6;REV__J3KQX6	E7EUU4;E7EX73	72;71;28;27;13;5;4;3;1;1;1;1;1;1;1;1;1;1	1;0;1;1;0;0;1;0;1;0;0;1;0;0;0;0;0;0	0;0;0;0;0;0;0;0;0;0;0;0;0;0;0;0;0;0		EIF4G1				;	18	72	1	0	72	68	72	69	69	71	70	71	70	68	1	1	1	1	1	1	1	1	1	1	0	0	0	0	0	0	0	0	0	0	48.8	0.6	0	171.64	1560
E9PEY4;E7EVB6;O60941;E7ES64;F8W9U0	E9PEY4;E7EVB6;O60941	6;6;6;1;1	3;3;3;1;1	3;3;3;1;1	Dystrobrevin;Dystrobrevin beta	DTNB				;;	5	6	3	3	3	3	5	4	3	4	5	4	3	4	0	1	2	1	1	1	2	1	1	3	0	1	2	1	1	1	2	1	1	3	16.3	8.5	8.5	67.054	590
E7EVC7;Q676U5;C9J1B2;C9JAY7;C9JK97;C9J8C6	E7EVC7;Q676U5	15;15;4;3;2;1	15;15;4;3;2;1	15;15;4;3;2;1	Autophagy-related protein 16-1	ATG16L1				;	6	15	15	15	13	12	13	10	11	12	14	11	9	11	13	12	13	10	11	12	14	11	9	11	13	12	13	10	11	12	14	11	9	11	35.1	35.1	35.1	70.01	624
E7EVH9;Q08623	E7EVH9;Q08623	7;7	7;7	7;7	Pseudouridine-5-phosphatase	HDHD1				;	2	7	7	7	6	6	7	3	5	7	6	6	5	6	6	6	7	3	5	7	6	6	5	6	6	6	7	3	5	7	6	6	5	6	40.8	40.8	40.8	21.466	191
E7EVJ5;Q96F07;H7C229;E7EW33;A0A087WWZ1;A0A087WVE1;A0A087WTQ3;A0A087WZL7	E7EVJ5;Q96F07;H7C229;E7EW33	32;31;28;26;7;6;6;2	10;10;8;8;2;2;2;1	10;10;8;8;2;2;2;1	Cytoplasmic FMR1-interacting protein 2	CYFIP2				;;;	8	32	10	10	32	29	31	28	29	29	28	32	31	29	10	9	9	8	9	8	8	10	10	9	10	9	9	8	9	8	8	10	10	9	29.4	9.2	9.2	142.58	1227
E7EVK2;U3KQ69;E9PI62;Q9BT17	E7EVK2;U3KQ69;E9PI62;Q9BT17	6;6;6;6	6;6;6;6	6;6;6;6	Mitochondrial GTPase 1;Mitochondrial ribosome-associated GTPase 1	MTG1				;;;	4	6	6	6	6	4	6	1	6	6	6	6	4	5	6	4	6	1	6	6	6	6	4	5	6	4	6	1	6	6	6	6	4	5	28.6	28.6	28.6	31.677	283
E7EVY0;S4R3Q9;J3KNA0;Q15070;C9JC63	E7EVY0;S4R3Q9;J3KNA0;Q15070	5;5;5;5;2	5;5;5;5;2	5;5;5;5;2	Mitochondrial inner membrane protein OXA1L	OXA1L				;;;	5	5	5	5	4	5	5	3	4	4	1	4	4	3	4	5	5	3	4	4	1	4	4	3	4	5	5	3	4	4	1	4	4	3	10.3	10.3	10.3	45.165	408
E7EVY3;H0Y9H6;A0A0A0MR45;H0YD33	E7EVY3;H0Y9H6;A0A0A0MR45;H0YD33	33;27;21;21	1;1;1;1	1;1;1;1		CAST				;;;	4	33	1	1	27	30	28	27	25	30	27	30	28	30	0	0	1	0	0	0	1	1	1	1	0	0	1	0	0	0	1	1	1	1	63.1	3.2	3.2	74.918	693
E7EWC2;F5H7S7;Q13576	E7EWC2;F5H7S7;Q13576	4;4;4	1;1;1	1;1;1	Ras GTPase-activating-like protein IQGAP2	IQGAP2				;;	3	4	1	1	4	4	4	4	4	4	4	4	4	4	1	1	1	1	1	1	1	1	1	1	1	1	1	1	1	1	1	1	1	1	2.2	0.6	0.6	160.33	1402
E7EWM1;Q15596	E7EWM1;Q15596	3;3	3;3	3;3	Nuclear receptor coactivator 2	NCOA2				;	2	3	3	3	3	3	3	3	3	3	3	3	3	3	3	3	3	3	3	3	3	3	3	3	3	3	3	3	3	3	3	3	3	3	4.1	4.1	4.1	102.73	946
E7EWQ5;J3QT34;O15021;H7C1I9	E7EWQ5;J3QT34;O15021;H7C1I9	4;4;4;3	3;3;3;3	3;3;3;3	Microtubule-associated serine/threonine-protein kinase 4	MAST4				;;;	4	4	3	3	4	2	4	3	2	3	3	4	3	4	3	1	3	2	1	2	2	3	2	3	3	1	3	2	1	2	2	3	2	3	2	1.7	1.7	266.19	2444
E7EWR4;P33240;E9PID8;A0A0A0MT56	E7EWR4;P33240;E9PID8	16;16;13;6	16;16;13;6	9;9;8;4	Cleavage stimulation factor subunit 2	CSTF2				;;	4	16	16	9	15	15	16	15	16	16	15	14	15	16	15	15	16	15	16	16	15	14	15	16	8	9	9	9	9	9	9	8	9	9	42.7	42.7	25.1	62.942	597
E7EX17;P23588;F8VP89;F8VX11;F8W0K0;F8VSC7;F8VYE9;F8VRU1	E7EX17;P23588	33;33;12;12;9;9;5;3	33;33;12;12;9;9;5;3	33;33;12;12;9;9;5;3	Eukaryotic translation initiation factor 4B	EIF4B				;	8	33	33	33	31	31	31	30	30	31	30	29	30	31	31	31	31	30	30	31	30	29	30	31	31	31	31	30	30	31	30	29	30	31	45.9	45.9	45.9	69.697	616
E9PGZ1;E7EX44;Q05682;C9J813;C9JEK3;REV__H0YH95;REV__H0YEF9;REV__E9PJZ7;REV__H0YHK3;REV__Q13136;REV__G3V200;REV__O75334	E9PGZ1;E7EX44;Q05682;C9J813	13;13;12;9;2;1;1;1;1;1;1;1	13;13;12;9;2;1;1;1;1;1;1;1	13;13;12;9;2;1;1;1;1;1;1;1	Caldesmon	CALD1	+	+	iBAQ Control_iBAQ IFN-B;iBAQ Control_iBAQ IFN-Y	;;;	12	13	13	13	10	12	9	8	10	11	12	11	12	11	10	12	9	8	10	11	12	11	12	11	10	12	9	8	10	11	12	11	12	11	30.6	30.6	30.6	61.705	536
E7EX70	E7EX70	4	1	1		POLR1E					1	4	1	1	4	4	4	4	4	4	4	3	4	4	1	1	1	1	1	1	1	1	1	1	1	1	1	1	1	1	1	1	1	1	28.4	7.1	7.1	15.862	141
E7EX90;Q14203;Q6AWB1;E7EWF7;C9JJD0;C9JKG6;E9PCY0;C9J1B7;C9JZA4;C9JTE5;C9JJN7	E7EX90;Q14203;Q6AWB1	60;59;40;12;3;3;3;2;2;2;2	60;59;40;12;3;3;3;2;2;2;2	60;59;40;12;3;3;3;2;2;2;2	Dynactin subunit 1	DCTN1;DKFZp686E0752				;;	11	60	60	60	57	54	56	50	55	54	54	51	55	54	57	54	56	50	55	54	54	51	55	54	57	54	56	50	55	54	54	51	55	54	58.3	58.3	58.3	139.09	1256
E7EXA6;Q8WVB6;A0A0D9SF58;F8WCC1;H0Y7D3	E7EXA6;Q8WVB6;A0A0D9SF58	21;21;20;7;4	21;21;20;7;4	20;20;20;7;4	Chromosome transmission fidelity protein 18 homolog	CHTF18				;;	5	21	21	20	18	17	18	16	17	17	16	17	17	16	18	17	18	16	17	17	16	17	17	16	17	17	18	15	17	17	15	17	17	16	25.6	25.6	24.9	107.43	975
E9PAV3;F8VZJ2;H0YHX9;Q13765;F8W0W4;F8W1N5;F8VNW4;F8VZ58	E9PAV3;F8VZJ2;H0YHX9;Q13765;F8W0W4;F8W1N5;F8VNW4	10;8;8;8;7;5;5;3	10;8;8;8;7;5;5;3	8;6;6;6;5;3;3;1	Nascent polypeptide-associated complex subunit alpha, muscle-specific form;Nascent polypeptide-associated complex subunit alpha	NACA				;;;;;;	8	10	10	8	8	9	9	6	9	9	9	9	7	8	8	9	9	6	9	9	9	9	7	8	7	7	7	5	7	7	8	7	6	7	9.1	9.1	8.4	205.42	2078
E9PB18;Q6UXG2;E9PS21;E9PLY8;E9PLQ2;E9PMS2	E9PB18;Q6UXG2	11;11;2;2;2;1	11;11;2;2;2;1	11;11;2;2;2;1	UPF0577 protein KIAA1324	KIAA1324				;	6	11	11	11	9	9	10	8	7	10	8	6	7	9	9	9	10	8	7	10	8	6	7	9	9	9	10	8	7	10	8	6	7	9	13.2	13.2	13.2	99.365	901
E9PB90	E9PB90	40	1	1	Hexokinase	HK2					1	40	1	1	35	37	34	33	37	39	35	40	38	40	1	1	1	1	1	1	1	1	1	1	1	1	1	1	1	1	1	1	1	1	49.8	1.3	1.3	98.972	889
F6PQP6;E9PBC1;O95208;I3L2B2;J3KSF8;J3KTF6;J3KSA6;J3KSC7;J3QLN2;I3L356;I3L2H1	F6PQP6;E9PBC1;O95208;I3L2B2	7;7;7;6;1;1;1;1;1;1;1	6;6;6;5;1;1;1;1;1;1;1	6;6;6;5;1;1;1;1;1;1;1	Epsin-2	EPN2				;;;	11	7	6	6	6	6	5	6	6	7	7	6	6	6	5	5	5	5	5	6	6	5	5	5	5	5	5	5	5	6	6	5	5	5	24.7	23	23	44.888	409
E9PBG3;Q9NQ86	E9PBG3;Q9NQ86	6;6	6;6	6;6	E3 ubiquitin-protein ligase TRIM36	TRIM36				;	2	6	6	6	5	6	6	5	4	5	5	5	5	6	5	6	6	5	4	5	5	5	5	6	5	6	6	5	4	5	5	5	5	6	12.4	12.4	12.4	65.568	573
E9PC15;Q53H12;E9PG39;A0A0G2JLG5;A0A0G2JLD0	E9PC15;Q53H12;E9PG39	7;7;5;3;1	7;7;5;3;1	7;7;5;3;1	Acylglycerol kinase, mitochondrial	AGK				;;	5	7	7	7	7	7	7	7	7	7	7	7	7	7	7	7	7	7	7	7	7	7	7	7	7	7	7	7	7	7	7	7	7	7	24.4	24.4	24.4	43.796	394
E9PCH4;Q8TEU7;D6RE77;B7Z7Y1;Q9Y4G8	E9PCH4;Q8TEU7;D6RE77;B7Z7Y1	10;10;8;8;2	10;10;8;8;2	10;10;8;8;2	Rap guanine nucleotide exchange factor 6	RAPGEF6				;;;	5	10	10	10	9	7	10	8	6	8	8	8	7	10	9	7	10	8	6	8	8	8	7	10	9	7	10	8	6	8	8	8	7	10	8.5	8.5	8.5	185.19	1651
E9PD50;Q92540;B1ALB4;E9PEK3;D6RAD0	E9PD50;Q92540;B1ALB4	8;8;7;2;1	8;8;7;2;1	8;8;7;2;1	Protein SMG7	SMG7				;;	5	8	8	8	6	6	6	6	6	6	4	7	6	8	6	6	6	6	6	6	4	7	6	8	6	6	6	6	6	6	4	7	6	8	7.7	7.7	7.7	130.86	1170
E9PD68;Q14194	E9PD68;Q14194	4;4	1;1	1;1	Dihydropyrimidinase-related protein 1	CRMP1				;	2	4	1	1	3	4	4	3	4	3	4	4	3	4	0	1	1	0	1	0	1	1	0	1	0	1	1	0	1	0	1	1	0	1	7.7	1.2	1.2	62.029	570
E9PDF6;O43795;E7EQD9;H7C2Y7;C9JYW1;C9JUP5;A0A0U1RRI3;C9K0I9	E9PDF6;O43795	43;43;12;8;7;6;5;2	43;43;12;8;7;6;5;2	40;40;10;8;5;5;5;2	Unconventional myosin-Ib	MYO1B				;	8	43	43	40	42	40	43	41	42	42	41	41	36	42	42	40	43	41	42	42	41	41	36	42	39	37	40	39	39	39	38	38	34	39	43.1	43.1	39.7	128.48	1107
E9PDL4;Q05084;B9ZVM7;E7ENI6;Q6LCR0;C9J3Y4;C9J8Y3	E9PDL4;Q05084;B9ZVM7;E7ENI6	10;10;6;6;4;2;1	10;10;6;6;4;2;1	9;9;5;5;3;2;1	Islet cell autoantigen 1	ICA1				;;;	7	10	10	9	8	8	7	7	8	9	8	8	8	9	8	8	7	7	8	9	8	8	8	9	7	7	7	6	7	9	7	7	8	8	25.9	25.9	24.4	53.242	471
E9PDP5;H7C2F5;H3BLS9;D6RHC4	E9PDP5;H7C2F5	35;18;17;10	1;0;1;0	1;0;1;0		ANKHD1				;	4	35	1	1	33	31	27	31	29	29	33	26	32	29	1	1	1	1	1	1	1	1	1	1	1	1	1	1	1	1	1	1	1	1	34.2	0.6	0.6	166.74	1565
E9PE46;M0R0N2;Q8NE65;M0R024	E9PE46;M0R0N2;Q8NE65;M0R024	2;2;2;1	2;2;2;1	2;2;2;1	Protein ZNF738	ZNF738				;;;	4	2	2	2	1	2	2	0	2	2	2	1	2	2	1	2	2	0	2	2	2	1	2	2	1	2	2	0	2	2	2	1	2	2	14.5	14.5	14.5	13.522	117
E9PEM5;H0Y9N9	E9PEM5	35;2	1;0	0;0		LRBA					2	35	1	0	32	31	24	28	23	28	22	32	25	20	1	1	1	1	1	1	1	1	1	1	0	0	0	0	0	0	0	0	0	0	17	0.5	0	286.97	2575
E9PER6;O15530;Q6A1A2;H3BQ10;H3BPW1	E9PER6;O15530;Q6A1A2	17;17;11;5;1	17;17;11;5;1	17;17;11;5;1	3-phosphoinositide-dependent protein kinase 1;Putative 3-phosphoinositide-dependent protein kinase 2	PDPK1;PDPK2P				;;	5	17	17	17	15	15	16	17	14	16	17	14	16	17	15	15	16	17	14	16	17	14	16	17	15	15	16	17	14	16	17	14	16	17	44.2	44.2	44.2	60.328	529
E9PEZ1;Q8IWT3;H0Y8H9;H0YA00	E9PEZ1;Q8IWT3	7;7;1;1	5;5;1;1	5;5;1;1	Cullin-9	CUL9				;	4	7	5	5	6	5	5	3	5	6	7	5	6	5	4	3	3	1	3	4	5	3	4	3	4	3	3	1	3	4	5	3	4	3	3	2.1	2.1	278.13	2489
E9PF19;Q9Y4P3;Q96E41;A0A087WXC6;F8WCR3;F8WDI9	E9PF19;Q9Y4P3;Q96E41	7;7;6;1;1;1	7;7;6;1;1;1	7;7;6;1;1;1	Transducin beta-like protein 2	TBL2				;;	6	7	7	7	5	3	5	5	5	4	3	5	3	5	5	3	5	5	5	4	3	5	3	5	5	3	5	5	5	4	3	5	3	5	23.8	23.8	23.8	45.935	411
E9PFE2;Q9UHL9	E9PFE2;Q9UHL9	2;2	2;2	2;2	General transcription factor II-I repeat domain-containing protein 1	GTF2IRD1				;	2	2	2	2	1	1	1	1	1	2	1	2	2	2	1	1	1	1	1	2	1	2	2	2	1	1	1	1	1	2	1	2	2	2	1.8	1.8	1.8	106.05	960
E9PFK9;Q9UJ41;Q3HKR1;A0A0A0MSJ3;V9GYI8;E9PHB8;C9JDA2	E9PFK9;Q9UJ41;Q3HKR1;A0A0A0MSJ3	13;13;10;7;3;2;1	13;13;10;7;3;2;1	13;13;10;7;3;2;1	Rab5 GDP/GTP exchange factor	RABGEF1				;;;	7	13	13	13	11	11	10	11	12	11	11	10	12	12	11	11	10	11	12	11	11	10	12	12	11	11	10	11	12	11	11	10	12	12	31.5	31.5	31.5	58.394	504
E9PFN4;A0A0A0MST8;Q9Y6M7;C9JRP1;Q2Y0W8	E9PFN4;A0A0A0MST8;Q9Y6M7;C9JRP1	12;11;11;10;1	12;11;11;10;1	2;2;1;1;0	Anion exchange protein;Sodium bicarbonate cotransporter 3	SLC4A7				;;;	5	12	12	2	11	9	10	10	9	9	10	8	10	9	11	9	10	10	9	9	10	8	10	9	2	2	1	2	1	1	2	2	2	1	12.4	12.4	2.5	135.3	1210
E9PFP8;P57721;J3QT27;F8VTZ0;H3BSP4;C9K0A2;F8WC71;C9IZV9;C9J7A9;C9JSA6;C9J5V4;C9JTY5;C9JZY3;C9J0A4;F6TJN8;P57723	E9PFP8;P57721;J3QT27	7;7;6;3;1;1;1;1;1;1;1;1;1;1;1;1	1;1;0;0;0;0;0;0;0;0;0;0;0;0;0;0	0;0;0;0;0;0;0;0;0;0;0;0;0;0;0;0	Poly(rC)-binding protein 3	PCBP3				;;	16	7	1	0	6	6	7	6	7	7	7	6	7	6	1	1	1	1	1	1	1	1	1	1	0	0	0	0	0	0	0	0	0	0	22.4	3.3	0	38.187	361
E9PFR3;Q14738;H0Y8C4;H7C5Q9;H0YJ35	E9PFR3;Q14738;H0Y8C4	19;19;16;5;1	18;18;15;4;1	13;13;11;2;0	Serine/threonine-protein phosphatase 2A 56 kDa regulatory subunit delta isoform	PPP2R5D				;;	5	19	18	13	18	17	17	18	17	16	19	18	16	18	17	16	16	17	16	15	18	17	16	17	12	11	11	12	11	10	13	12	11	12	37.4	35.4	25.6	69.116	594
E9PFZ2;P00450;H7C5R1;D6RE86	E9PFZ2;P00450;H7C5R1	5;5;3;1	5;5;3;1	5;5;3;1	Ceruloplasmin	CP				;;	4	5	5	5	0	0	0	0	4	1	2	5	5	4	0	0	0	0	4	1	2	5	5	4	0	0	0	0	4	1	2	5	5	4	9.3	9.3	9.3	108.82	946
E9PG22;Q8IW35;H7C4Y5;F8WF91	E9PG22;Q8IW35;H7C4Y5	4;4;2;1	4;4;2;1	4;4;2;1	Centrosomal protein of 97 kDa	CEP97				;;	4	4	4	4	1	3	3	3	4	3	4	3	4	2	1	3	3	3	4	3	4	3	4	2	1	3	3	3	4	3	4	3	4	2	6.8	6.8	6.8	90.309	806
E9PGC0;P20936	E9PGC0;P20936	20;20	20;20	20;20	Ras GTPase-activating protein 1	RASA1				;	2	20	20	20	20	19	19	19	17	19	20	18	17	18	20	19	19	19	17	19	20	18	17	18	20	19	19	19	17	19	20	18	17	18	26.6	26.6	26.6	101.79	881
Q5TG12;E9PGC5;Q15262;H0YDP9;H0Y6P5;H0Y6V4;A0A0G2JQF6;E9PRW2	Q5TG12;E9PGC5;Q15262	19;19;18;4;4;2;2;1	19;19;18;4;4;2;2;1	19;19;18;4;4;2;2;1	Protein-tyrosine-phosphatase;Receptor-type tyrosine-protein phosphatase kappa	PTPRK				;;	8	19	19	19	15	14	15	15	13	18	16	15	12	17	15	14	15	15	13	18	16	15	12	17	15	14	15	15	13	18	16	15	12	17	20.2	20.2	20.2	164.2	1458
E9PGK7;O94759	E9PGK7;O94759	1;1	1;1	1;1	Transient receptor potential cation channel subfamily M member 2	TRPM2				;	2	1	1	1	0	0	0	1	0	0	0	0	0	0	0	0	0	1	0	0	0	0	0	0	0	0	0	1	0	0	0	0	0	0	1.7	1.7	1.7	176.53	1553
E9PGM1;C9J987	E9PGM1	72;1	72;1	1;1		EIF4G1					2	72	72	1	72	68	72	69	69	71	70	71	70	68	72	68	72	69	69	71	70	71	70	68	1	1	1	1	1	1	1	1	1	1	51.1	51.1	1.5	166.75	1513
E9PGM9;P78332;F8WCA5	E9PGM9;P78332;F8WCA5	5;5;3	4;4;3	4;4;3	RNA-binding protein 6	RBM6	+	+	iBAQ Control_iBAQ IFN-B;iBAQ Control_iBAQ IFN-Y	;;	3	5	4	4	4	5	5	5	4	2	3	3	3	4	3	4	4	4	3	2	2	2	3	3	3	4	4	4	3	2	2	2	3	3	7.2	6.5	6.5	113.93	991
E9PGP6;Q9UGJ0;F8WDB5;C9JUG1	E9PGP6;Q9UGJ0	4;4;1;1	2;2;1;1	2;2;1;1	5-AMP-activated protein kinase subunit gamma-2	PRKAG2				;	4	4	2	2	4	4	3	3	4	3	3	4	4	2	2	2	1	1	2	1	1	2	2	0	2	2	1	1	2	1	1	2	2	0	11.5	7.6	7.6	50.25	445
E9PGT1;Q15631;H7C1D4;A0A0J9YVW2	E9PGT1;Q15631;H7C1D4	13;13;9;2	13;13;9;2	13;13;9;2	Translin	TSN				;;	4	13	13	13	12	13	12	12	12	13	11	12	11	11	12	13	12	12	12	13	11	12	11	11	12	13	12	12	12	13	11	12	11	11	42.2	42.2	42.2	25.572	223
E9PGT3;Q15418;B7Z3B5;E9PMM7;Q5SVM6;E9PAN7;D6R910;D6RHW7;Q5SVM7	E9PGT3;Q15418	26;26;7;5;5;5;4;3;2	26;26;7;5;5;5;4;3;2	17;17;0;1;3;2;0;0;1	Ribosomal protein S6 kinase;Ribosomal protein S6 kinase alpha-1	RPS6KA1				;	9	26	26	17	24	21	25	24	24	23	25	24	19	26	24	21	25	24	24	23	25	24	19	26	16	13	16	15	15	14	16	15	12	17	42.3	42.3	29.7	81.471	724
E9PGT6;Q99627;H7C3S9;F8WEF2	E9PGT6;Q99627;H7C3S9	6;6;4;1	6;6;4;1	6;6;4;1	COP9 signalosome complex subunit 8	COPS8				;;	4	6	6	6	6	6	6	5	6	6	6	6	6	6	6	6	6	5	6	6	6	6	6	6	6	6	6	5	6	6	6	6	6	6	49.7	49.7	49.7	19.344	173
H0Y8E4;E9PH70;Q9ULH0	H0Y8E4;E9PH70;Q9ULH0	3;3;3	3;3;3	3;3;3	Kinase D-interacting substrate of 220 kDa	KIDINS220				;;	3	3	3	3	2	2	3	3	2	2	2	2	3	3	2	2	3	3	2	2	2	2	3	3	2	2	3	3	2	2	2	2	3	3	2.9	2.9	2.9	118.38	1057
E9PH99;Q9Y4E5	E9PH99;Q9Y4E5	5;5	5;5	5;5	Zinc finger protein 451	ZNF451				;	2	5	5	5	4	5	5	4	2	4	3	3	3	3	4	5	5	4	2	4	3	3	3	3	4	5	5	4	2	4	3	3	3	3	5.2	5.2	5.2	119.33	1041
E9PHC0	E9PHC0	31	1	1		INPP4B					1	31	1	1	29	26	29	27	27	28	27	27	27	30	0	0	0	1	0	0	0	0	0	0	0	0	0	1	0	0	0	0	0	0	58.5	1.7	1.7	77.516	686
E9PHH8;Q9Y6X2	E9PHH8;Q9Y6X2	3;3	3;3	3;3	E3 SUMO-protein ligase PIAS3	PIAS3				;	2	3	3	3	2	1	0	3	2	1	2	2	0	2	2	1	0	3	2	1	2	2	0	2	2	1	0	3	2	1	2	2	0	2	6.6	6.6	6.6	64.47	593
E9PHV5;P28290;E7EUL7;H7BZ26	E9PHV5;P28290;E7EUL7	10;10;7;2	10;10;7;2	10;10;7;2	Sperm-specific antigen 2	SSFA2				;;	4	10	10	10	9	9	10	9	7	8	8	9	7	9	9	9	10	9	7	8	8	9	7	9	9	9	10	9	7	8	8	9	7	9	11.2	11.2	11.2	136.14	1237
E9PHY0;P11117;E9PP23;B7Z7D2;E9PQY3;E9PKW9;E9PQW9;B7Z6U3	E9PHY0;P11117;E9PP23;B7Z7D2;E9PQY3	5;5;4;4;4;1;1;1	5;5;4;4;4;1;1;1	5;5;4;4;4;1;1;1	Lysosomal acid phosphatase	ACP2	+		iBAQ Control_iBAQ IFN-Y	;;;;	8	5	5	5	4	5	5	5	5	5	5	5	5	5	4	5	5	5	5	5	5	5	5	5	4	5	5	5	5	5	5	5	5	5	12.2	12.2	12.2	40.99	360
E9PHY5;O43491;E9PK52;E9PII3;H0Y5B0;Q6R5J7;E9PQD2;E9PQN0;E9PRG1;E9PIG0;A0A1B0GTF8;A8K968;A0A0A0MRA8;Q9Y2J2;E9PJP4;Q6ZSX4;E9PMV8;E9PMG5;E9PN54;A0A0A0MSA4;E9PPC9;J3KT37;J3QS55	E9PHY5;O43491;E9PK52;E9PII3	25;24;23;19;7;6;5;4;4;4;4;4;4;4;3;3;3;2;2;2;1;1;1	25;24;23;19;7;6;5;4;4;4;4;4;4;4;3;3;3;2;2;2;1;1;1	24;23;22;18;7;6;5;4;4;4;3;3;3;3;3;3;3;2;2;2;1;1;1	Band 4.1-like protein 2	EPB41L2		+	iBAQ Control_iBAQ IFN-B	;;;	23	25	25	24	23	24	25	24	24	25	25	22	20	25	23	24	25	24	24	25	25	22	20	25	22	23	24	23	23	24	24	21	19	24	34.4	34.4	33.2	104.36	935
E9PHY8;Q8NDA8	E9PHY8;Q8NDA8	14;14	14;14	14;14	Maestro heat-like repeat-containing protein family member 1	MROH1				;	2	14	14	14	11	11	12	12	14	13	11	12	13	12	11	11	12	12	14	13	11	12	13	12	11	11	12	12	14	13	11	12	13	12	10	10	10	180.28	1632
E9PKA7;E9PI08;Q9Y256	E9PKA7;E9PI08;Q9Y256	2;2;2	2;2;2	2;2;2	CAAX prenyl protease 2	RCE1				;;	3	2	2	2	2	0	0	0	0	0	0	0	0	0	2	0	0	0	0	0	0	0	0	0	2	0	0	0	0	0	0	0	0	0	13.1	13.1	13.1	22.712	206
E9PI86	E9PI86	17	1	1		NASP					1	17	1	1	16	14	15	15	16	16	16	14	16	15	0	0	0	1	0	0	0	0	0	0	0	0	0	1	0	0	0	0	0	0	62.5	5.5	5.5	28.196	256
Q5T6K7;E9PI99;Q5T6K5;Q13952;A0A0A0MT00;E9PL11;E9PJA8;E9PQR2	Q5T6K7;E9PI99;Q5T6K5;Q13952;A0A0A0MT00;E9PL11	4;4;4;4;3;2;1;1	4;4;4;4;3;2;1;1	4;4;4;4;3;2;1;1	Nuclear transcription factor Y subunit gamma	NFYC				;;;;;	8	4	4	4	4	4	4	3	4	4	4	4	4	4	4	4	4	3	4	4	4	4	4	4	4	4	4	3	4	4	4	4	4	4	31.8	31.8	31.8	14.909	129
E9PIA0;Q9BUB5;E9PMM8;E9PN34;E9PSE0;E9PLE7;Q7Z319	E9PIA0;Q9BUB5;E9PMM8	4;4;2;1;1;1;1	4;4;2;1;1;1;1	4;4;2;1;1;1;1	MAP kinase-interacting serine/threonine-protein kinase 1	MKNK1				;;	7	4	4	4	4	4	1	3	2	1	2	1	4	2	4	4	1	3	2	1	2	1	4	2	4	4	1	3	2	1	2	1	4	2	27.5	27.5	27.5	20.278	178
E9PIE4	E9PIE4	11	1	1		MTCH2					1	11	1	1	10	8	10	10	10	10	11	11	8	11	1	0	1	1	1	1	1	1	1	1	1	0	1	1	1	1	1	1	1	1	59.9	4.6	4.6	28.549	262
E9PIG5;O00212	E9PIG5;O00212	3;3	3;3	3;3	Rho-related GTP-binding protein RhoD	RHOD				;	2	3	3	3	1	0	1	0	2	2	2	3	1	0	1	0	1	0	2	2	2	3	1	0	1	0	1	0	2	2	2	3	1	0	22.9	22.9	22.9	15.746	144
E9PPF8;E9PIN4;E9PLW9;E9PSE6;E9PIT0;O14628	E9PPF8;E9PIN4;E9PLW9;E9PSE6;E9PIT0;O14628	2;2;2;2;2;2	1;1;1;1;1;1	1;1;1;1;1;1	Zinc finger protein 195	ZNF195				;;;;;	6	2	1	1	2	2	2	1	1	1	2	2	1	2	1	1	1	1	1	1	1	1	1	1	1	1	1	1	1	1	1	1	1	1	19	8.9	8.9	9.1654	79
E9PPS0;E9PIX2;Q9HAB3	E9PPS0;E9PIX2;Q9HAB3	1;1;1	1;1;1	1;1;1	Solute carrier family 52, riboflavin transporter, member 2	SLC52A2				;;	3	1	1	1	1	1	1	1	1	1	1	1	1	1	1	1	1	1	1	1	1	1	1	1	1	1	1	1	1	1	1	1	1	1	13.8	13.8	13.8	9.308	87
E9PJ55;Q9NUJ3;R4GNF5;E9PP52;E9PMB0	E9PJ55;Q9NUJ3	3;3;1;1;1	3;3;1;1;1	3;3;1;1;1	T-complex protein 11-like protein 1	TCP11L1				;	5	3	3	3	2	1	2	2	3	1	2	2	2	1	2	1	2	2	3	1	2	2	2	1	2	1	2	2	3	1	2	2	2	1	7.1	7.1	7.1	67.238	595
E9PJD7;E9PQ42;Q6ZMK1	E9PJD7;E9PQ42;Q6ZMK1	2;1;1	2;1;1	2;1;1	Cysteine and histidine-rich protein 1	CYHR1				;;	3	2	2	2	2	1	1	1	1	1	0	2	2	0	2	1	1	1	1	1	0	2	2	0	2	1	1	1	1	1	0	2	2	0	7.4	7.4	7.4	43.813	404
E9PJF5;H0YCF7;G5E9I4;Q9HCU9;E9PPD1	E9PJF5;H0YCF7;G5E9I4;Q9HCU9;E9PPD1	2;2;2;2;1	2;2;2;2;1	2;2;2;2;1	Breast cancer metastasis-suppressor 1	BRMS1				;;;;	5	2	2	2	2	1	2	0	1	1	1	2	1	2	2	1	2	0	1	1	1	2	1	2	2	1	2	0	1	1	1	2	1	2	11.1	11.1	11.1	28.306	244
E9PJI1;Q92993	E9PJI1;Q92993	3;3	3;3	3;3	Histone acetyltransferase;Histone acetyltransferase KAT5	KAT5				;	2	3	3	3	1	2	3	1	2	1	1	0	2	1	1	2	3	1	2	1	1	0	2	1	1	2	3	1	2	1	1	0	2	1	12.6	12.6	12.6	35.395	302
E9PRT1;E9PJJ5;Q4G0X4;E9PMS5;E9PK99	E9PRT1;E9PJJ5;Q4G0X4;E9PMS5	3;3;3;2;1	3;3;3;2;1	2;2;2;1;0	BTB/POZ domain-containing protein KCTD21	KCTD21				;;;	5	3	3	2	3	3	3	0	3	3	3	3	3	3	3	3	3	0	3	3	3	3	3	3	2	2	2	0	2	2	2	2	2	2	23.6	23.6	18.6	15.871	140
E9PJM3;Q9UK99;G3V1E0;E9PL46;B4E3U2;Q49AF1	E9PJM3;Q9UK99;G3V1E0	8;8;5;3;3;2	8;8;5;3;3;2	8;8;5;3;3;2	F-box only protein 3	FBXO3				;;	6	8	8	8	5	7	7	6	8	7	8	7	5	7	5	7	7	6	8	7	8	7	5	7	5	7	7	6	8	7	8	7	5	7	25.1	25.1	25.1	49.153	430
E9PJN1;O75676;A0A0A6YYC0;O75582	E9PJN1;O75676;A0A0A6YYC0	17;17;16;1	17;17;16;1	17;17;16;1	Ribosomal protein S6 kinase;Ribosomal protein S6 kinase alpha-4	RPS6KA4				;;	4	17	17	17	16	15	16	13	15	15	14	14	14	16	16	15	16	13	15	15	14	14	14	16	16	15	16	13	15	15	14	14	14	16	30.8	30.8	30.8	84.755	765
E9PJN9	E9PJN9	2	1	1		RPS3					1	2	1	1	2	2	2	2	2	2	2	2	2	2	1	1	1	1	1	1	1	1	1	1	1	1	1	1	1	1	1	1	1	1	55.6	30.6	30.6	3.8094	36
E9PK06	E9PK06	10	1	1		EEF1D					1	10	1	1	8	10	10	9	10	10	10	10	10	10	1	1	1	1	1	1	1	1	1	1	1	1	1	1	1	1	1	1	1	1	69.1	20.9	20.9	15.214	139
H0YCR6;E9PN88;E9PK19;Q86TM6;E9PMA1	H0YCR6;E9PN88;E9PK19;Q86TM6;E9PMA1	4;4;4;4;3	4;4;4;4;3	4;4;4;4;3	E3 ubiquitin-protein ligase synoviolin	SYVN1				;;;;	5	4	4	4	3	1	4	3	2	4	1	1	1	2	3	1	4	3	2	4	1	1	1	2	3	1	4	3	2	4	1	1	1	2	26.8	26.8	26.8	17.213	149
E9PK54	E9PK54	17	1	1		HSPA8					1	17	1	1	16	17	17	17	17	17	17	17	17	17	1	1	1	1	1	1	1	1	1	1	1	1	1	1	1	1	1	1	1	1	90.2	6.6	6.6	19.955	183
E9PS17;E9PK59;Q96KG9;E9PPN3;A0A0A0MQX4;H0YDH0	E9PS17;E9PK59;Q96KG9;E9PPN3	21;21;21;17;8;1	21;21;21;17;8;1	14;14;14;10;1;1	N-terminal kinase-like protein	SCYL1				;;;	6	21	21	14	21	21	21	19	21	20	20	21	21	21	21	21	21	19	21	20	20	21	21	21	14	14	14	12	14	13	13	14	14	14	36.5	36.5	26.1	85.718	775
E9PK67;E9PNI7;Q53GL7;E9PPE7;E9PJI2;E9PPV8;E9PSE7;E9PIA6;E9PIK9;E9PM86;F8W8G7;E9PQQ6;E9PPU2;E9PSG8;E9PLE8	E9PK67;E9PNI7;Q53GL7;E9PPE7	18;18;18;14;7;7;5;5;5;4;4;3;2;1;1	18;18;18;14;7;7;5;5;5;4;4;3;2;1;1	18;18;18;14;7;7;5;5;5;4;4;3;2;1;1	Poly [ADP-ribose] polymerase 10	PARP10		+	iBAQ Control_iBAQ IFN-B	;;;	15	18	18	18	4	5	5	5	17	17	18	6	6	6	4	5	5	5	17	17	18	6	6	6	4	5	5	5	17	17	18	6	6	6	27.9	27.9	27.9	109.1	1016
E9PK80;E9PN58;Q9NTG7;E9PM75;E9PNA0;B7WNN4	E9PK80;E9PN58;Q9NTG7;E9PM75	3;3;3;2;1;1	3;3;3;2;1;1	3;3;3;2;1;1	NAD-dependent protein deacetylase sirtuin-3, mitochondrial	SIRT3				;;;	6	3	3	3	2	1	2	1	1	1	1	2	0	0	2	1	2	1	1	1	1	2	0	0	2	1	2	1	1	1	1	2	0	0	13.8	13.8	13.8	35.147	318
E9PK91;E9PQN2;E9PKI6;E9PK09;E9PJA7;H0YF63;H0YF00	E9PK91;E9PQN2;E9PKI6;E9PK09	29;24;24;23;11;5;4	1;0;0;0;0;1;0	1;0;0;0;0;1;0		BCLAF1				;;;	7	29	1	1	26	26	28	28	27	27	27	27	27	26	1	1	1	1	1	1	1	1	1	0	1	1	1	1	1	1	1	1	1	0	34.8	1.8	1.8	100.4	871
E9PKC0;A0A1B0GTN9;Q6IQ23;A0A1B0GUN0;H0YDE2;E9PL74;A0A1B0GUM1;E9PIK1	E9PKC0;A0A1B0GTN9;Q6IQ23;A0A1B0GUN0;H0YDE2;E9PL74	11;10;10;7;7;6;3;2	11;10;10;7;7;6;3;2	11;10;10;7;7;6;3;2	Pleckstrin homology domain-containing family A member 7	PLEKHA7				;;;;;	8	11	11	11	8	7	8	8	7	10	9	7	8	7	8	7	8	8	7	10	9	7	8	7	8	7	8	8	7	10	9	7	8	7	11.7	11.7	11.7	144.42	1271
H7BXH2;E9PKF6;Q5H9R7;E9PQP7;H0YEN2;E9PK08;E9PNN8;H0YDW1;E9PKG4;H0YEV0;E9PJD8;H0YDK9	H7BXH2;E9PKF6;Q5H9R7;E9PQP7;H0YEN2	41;41;41;28;22;12;12;6;3;3;2;1	41;41;41;28;22;12;12;6;3;3;2;1	41;41;41;28;22;12;12;6;3;3;2;1	Serine/threonine-protein phosphatase 6 regulatory subunit 3	PPP6R3				;;;;	12	41	41	41	38	39	38	37	36	37	34	35	34	37	38	39	38	37	36	37	34	35	34	37	38	39	38	37	36	37	34	35	34	37	52.6	52.6	52.6	92.407	827
E9PKG1;H7C2I1;Q99873;E9PIX6;E9PQ98;H0YDE4;E9PNR9;Q9NR22	E9PKG1;H7C2I1;Q99873;E9PIX6;E9PQ98;H0YDE4;E9PNR9	23;23;23;17;16;14;13;4	23;23;23;17;16;14;13;4	8;8;8;7;6;4;3;1	Protein arginine N-methyltransferase 1	PRMT1				;;;;;;	8	23	23	8	22	21	23	23	23	23	21	23	20	23	22	21	23	23	23	23	21	23	20	23	8	7	8	8	8	8	7	8	7	8	72.3	72.3	22.8	37.709	325
E9PKP7;E9PLT2;E9PMM2;H0YDH7	E9PKP7	20;5;3;1	20;5;3;1	1;0;0;0		UBTF					4	20	20	1	19	20	17	19	20	17	19	17	18	20	19	20	17	19	20	17	19	17	18	20	1	1	1	1	1	1	1	1	1	1	31.8	31.8	1.1	87.435	745
E9PKT4;Q8N131	E9PKT4;Q8N131	1;1	1;1	1;1	Porimin	TMEM123				;	2	1	1	1	1	1	1	1	1	1	1	1	1	1	1	1	1	1	1	1	1	1	1	1	1	1	1	1	1	1	1	1	1	1	7.5	7.5	7.5	12.737	120
E9PKT9;O96033	E9PKT9;O96033	2;2	2;2	2;2	Molybdopterin synthase sulfur carrier subunit	MOCS2				;	2	2	2	2	2	2	1	2	2	2	2	2	2	2	2	2	1	2	2	2	2	2	2	2	2	2	1	2	2	2	2	2	2	2	22.9	22.9	22.9	9.2145	83
E9PKU7;E9PNH1	E9PKU7	40;10	2;2	2;2		GANAB					2	40	2	2	38	37	40	37	40	38	40	38	40	38	2	2	2	2	2	2	2	2	2	2	2	2	2	2	2	2	2	2	2	2	52.1	3.5	3.5	96.543	852
E9PKV2;Q9NRX2	E9PKV2;Q9NRX2	9;9	9;9	9;9	39S ribosomal protein L17, mitochondrial	MRPL17				;	2	9	9	9	8	7	8	6	9	8	7	9	8	8	8	7	8	6	9	8	7	9	8	8	8	7	8	6	9	8	7	9	8	8	53.5	53.5	53.5	16.371	142
E9PL17;Q92989;E9PJM4;E9PKV5	E9PL17;Q92989	8;8;3;2	8;8;3;2	8;8;3;2	Polyribonucleotide 5-hydroxyl-kinase Clp1	CLP1				;	4	8	8	8	7	7	6	7	6	8	6	7	7	8	7	7	6	7	6	8	6	7	7	8	7	7	6	7	6	8	6	7	7	8	14.9	14.9	14.9	48.939	436
E9PL24;A0A0C4DFQ0;E9PQG4	E9PL24;A0A0C4DFQ0;E9PQG4	19;18;16	19;18;16	4;3;1		PDE4DIP				;;	3	19	19	4	15	16	16	18	15	13	16	17	15	16	15	16	16	18	15	13	16	17	15	16	3	4	3	4	3	4	4	3	4	3	22.4	22.4	4.6	126.95	1116
E9PL57;F8VSA6;E9PS38;S4R3E9;Q15843;Q86V88	E9PL57;F8VSA6;E9PS38;S4R3E9;Q15843	6;4;4;4;4;2	6;4;4;4;4;2	6;4;4;4;4;2	NEDD8	NEDD8-MDP1;NEDD8				;;;;	6	6	6	6	3	4	6	2	4	3	3	3	4	3	3	4	6	2	4	3	3	3	4	3	3	4	6	2	4	3	3	3	4	3	28.2	28.2	28.2	19.536	170
E9PL71;E9PN91	E9PL71;E9PN91	12;9	1;1	1;1		EEF1D				;	2	12	1	1	10	12	12	10	12	12	12	12	12	12	1	1	1	0	1	1	1	1	1	1	1	1	1	0	1	1	1	1	1	1	58.3	11.2	11.2	20.819	187
E9PMU6;E9PLE2;Q7Z2F6	E9PMU6;E9PLE2;Q7Z2F6	1;1;1	1;1;1	1;1;1	Putative protein ZNF720	ZNF720				;;	3	1	1	1	1	1	1	0	1	1	1	1	1	1	1	1	1	0	1	1	1	1	1	1	1	1	1	0	1	1	1	1	1	1	16.2	16.2	16.2	14.951	130
E9PLL1;E9PRQ1;E9PS09;E9PLS9;E9PLI3;O76062;E9PK81;H0YDY5;E9PQZ7;E9PP79;E9PQ50;H0YCI8;H0YEN6;E9PS18	E9PLL1;E9PRQ1;E9PS09;E9PLS9;E9PLI3;O76062;E9PK81;H0YDY5;E9PQZ7;E9PP79;E9PQ50;H0YCI8;H0YEN6;E9PS18	2;2;2;2;2;2;1;1;1;1;1;1;1;1	2;2;2;2;2;2;1;1;1;1;1;1;1;1	2;2;2;2;2;2;1;1;1;1;1;1;1;1	Delta(14)-sterol reductase	TM7SF2				;;;;;;;;;;;;;	14	2	2	2	2	2	2	0	2	2	1	2	1	2	2	2	2	0	2	2	1	2	1	2	2	2	2	0	2	2	1	2	1	2	12.1	12.1	12.1	22.168	207
E9PLI6;E9PS76;Q8N9N8;E9PS30;E9PNH5;E9PQD0	E9PLI6;E9PS76;Q8N9N8;E9PS30;E9PNH5	6;6;6;3;3;2	6;6;6;3;3;2	6;6;6;3;3;2	Probable RNA-binding protein EIF1AD	EIF1AD				;;;;	6	6	6	6	5	4	5	2	6	5	6	5	4	5	5	4	5	2	6	5	6	5	4	5	5	4	5	2	6	5	6	5	4	5	57.5	57.5	57.5	13.062	113
E9PLK3;P55786;A6NEC2;E9PP11;H0YDG0;E9PJ74;E9PRQ5;H0YCQ5;E9PJY4;E9PPD4;E9PI82;E9PJF9;E9PPZ2	E9PLK3;P55786	48;48;18;10;8;6;5;4;4;4;1;1;1	48;48;18;10;8;6;5;4;4;4;1;1;1	48;48;18;10;8;6;5;4;4;4;1;1;1	Puromycin-sensitive aminopeptidase	NPEPPS	+		iBAQ Control_iBAQ IFN-Y	;	13	48	48	48	47	47	47	46	47	48	46	47	45	48	47	47	47	46	47	48	46	47	45	48	47	47	47	46	47	48	46	47	45	48	58.9	58.9	58.9	102.99	915
E9PLP0	E9PLP0	5	3	3		CARS					1	5	3	3	4	4	4	5	5	5	5	4	3	5	2	2	2	3	3	3	3	2	2	3	2	2	2	3	3	3	3	2	2	3	49.2	30.5	30.5	14.277	128
E9PLV6;E9PPZ9;O43292;E9PLG8;E9PM94;E9PM11;E9PQ31	E9PLV6;E9PPZ9;O43292;E9PLG8	3;3;3;2;1;1;1	3;3;3;2;1;1;1	3;3;3;2;1;1;1	Glycosylphosphatidylinositol anchor attachment 1 protein	GPAA1				;;;	7	3	3	3	2	1	2	3	0	0	1	1	0	2	2	1	2	3	0	0	1	1	0	2	2	1	2	3	0	0	1	1	0	2	13.7	13.7	13.7	26.076	234
E9PMG4;Q9BUR4;E9PMR3	E9PMG4;Q9BUR4;E9PMR3	6;6;4	6;6;4	6;6;4	Telomerase Cajal body protein 1	WRAP53				;;	3	6	6	6	5	3	6	3	5	6	6	4	4	6	5	3	6	3	5	6	6	4	4	6	5	3	6	3	5	6	6	4	4	6	21.7	21.7	21.7	55.397	515
E9PMI6;J3KN38;P54105;E9PJF4;E9PQ83	E9PMI6;J3KN38;P54105;E9PJF4	6;6;6;4;2	6;6;6;4;2	6;6;6;4;2	Methylosome subunit pICln	CLNS1A				;;;	5	6	6	6	6	5	6	4	3	4	4	6	3	4	6	5	6	4	3	4	4	6	3	4	6	5	6	4	3	4	4	6	3	4	59.3	59.3	59.3	18.259	167
E9PMJ2;J3KP39;Q9BPY3;G3V179;E9PMW3;E9PIM5	E9PMJ2;J3KP39;Q9BPY3;G3V179	5;5;5;3;2;2	5;5;5;3;2;2	5;5;5;3;2;2	Protein FAM118B	FAM118B				;;;	6	5	5	5	5	4	5	1	5	4	2	5	3	4	5	4	5	1	5	4	2	5	3	4	5	4	5	1	5	4	2	5	3	4	18.2	18.2	18.2	39.079	346
E9PMQ6;Q00613;E9PI02;A0A087X1F9;Q03933;A0A087WXG6;H0YBT7;E5RG51;E7EWW4;E5RJV4;E5RK26;Q9ULV5	E9PMQ6;Q00613;E9PI02	12;12;6;4;2;1;1;1;1;1;1;1	12;12;6;4;2;1;1;1;1;1;1;1	12;12;6;4;2;1;1;1;1;1;1;1	Heat shock factor protein 1	HSF1		+	iBAQ Control_iBAQ IFN-B	;;	12	12	12	12	11	9	10	11	11	12	10	8	10	12	11	9	10	11	11	12	10	8	10	12	11	9	10	11	11	12	10	8	10	12	30.5	30.5	30.5	53.593	495
E9PMR4;P48509;E9PRJ3	E9PMR4;P48509;E9PRJ3	3;3;2	3;3;2	3;3;2	Tetraspanin;CD151 antigen	CD151				;;	3	3	3	3	2	3	3	3	3	3	3	2	3	3	2	3	3	3	3	3	3	2	3	3	2	3	3	3	3	3	3	2	3	3	10.8	10.8	10.8	28.067	251
E9PMS6;E9PMP7;H0YDG6;H0YDQ3;H0YE95;E9PJ10;E9PK58;E9PLU6;E9PRJ0;E9PMJ6;U3KQE6	E9PMS6;E9PMP7	48;35;11;10;7;7;6;5;3;1;1	48;35;11;10;7;7;6;5;3;1;1	3;1;2;0;0;1;1;1;0;0;0		LMO7	+	+	iBAQ Control_iBAQ IFN-B;iBAQ Control_iBAQ IFN-Y	;	11	48	48	3	37	33	33	36	34	42	39	47	43	44	37	33	33	36	34	42	39	47	43	44	2	2	2	1	2	2	2	3	3	3	47.1	47.1	2.6	145.42	1275
E9PMV1	E9PMV1	33	1	1		PLEC					1	33	1	1	33	33	32	33	30	32	31	33	33	32	1	1	1	1	0	1	1	1	1	1	1	1	1	1	0	1	1	1	1	1	54.5	2.4	2.4	80.779	703
E9PND3;E9PN10;O00559;E9PJ40;E9PJ38	E9PND3;E9PN10;O00559;E9PJ40	6;6;6;3;1	6;6;6;3;1	6;6;6;3;1	Receptor-binding cancer antigen expressed on SiSo cells	EBAG9				;;;	5	6	6	6	4	3	6	3	4	6	5	4	4	5	4	3	6	3	4	6	5	4	4	5	4	3	6	3	4	6	5	4	4	5	45.1	45.1	45.1	17.132	153
E9PN17;O75964	E9PN17;O75964	4;4	4;4	4;4	ATP synthase subunit g, mitochondrial	ATP5L				;	2	4	4	4	4	4	4	4	4	4	4	4	4	4	4	4	4	4	4	4	4	4	4	4	4	4	4	4	4	4	4	4	4	4	63.2	63.2	63.2	8.4518	76
E9PN48	E9PN48	6	1	1		ARFGAP2					1	6	1	1	6	6	6	6	6	6	6	6	6	6	1	1	1	1	1	1	1	1	1	1	1	1	1	1	1	1	1	1	1	1	23	4.4	4.4	27.131	252
E9PN81;Q8TDP1;H0YEF3;H0YE52;H0YCP5;E9PKP0	E9PN81;Q8TDP1;H0YEF3;H0YE52;H0YCP5;E9PKP0	8;8;7;5;5;4	8;8;7;5;5;4	8;8;7;5;5;4	Ribonuclease H2 subunit C	RNASEH2C				;;;;;	6	8	8	8	8	8	8	3	6	7	7	7	8	8	8	8	8	3	6	7	7	7	8	8	8	8	8	3	6	7	7	7	8	8	44.9	44.9	44.9	26.302	247
E9PN89	E9PN89	24	1	1		HSPA8					1	24	1	1	23	23	24	22	24	24	24	22	22	23	1	0	1	0	1	1	1	0	0	0	1	0	1	0	1	1	1	0	0	0	64.7	3.2	3.2	34.818	312
E9PNL8;Q13574;H0YDN6	E9PNL8;Q13574	5;5;1	5;5;1	5;5;1	Diacylglycerol kinase;Diacylglycerol kinase zeta	DGKZ				;	3	5	5	5	3	3	5	4	2	4	2	2	3	3	3	3	5	4	2	4	2	2	3	3	3	3	5	4	2	4	2	2	3	3	11.5	11.5	11.5	78.927	707
E9PNQ9	E9PNQ9	5	1	1		TPD52L1					1	5	1	1	4	3	4	3	3	3	3	3	3	3	1	0	0	0	0	0	0	0	0	0	1	0	0	0	0	0	0	0	0	0	62	10.9	10.9	10.487	92
E9PNW4;E9PR17;P13987;H0YET2	E9PNW4;E9PR17;P13987;H0YET2	4;4;4;2	4;4;4;2	4;4;4;2	CD59 glycoprotein	CD59				;;;	4	4	4	4	3	4	3	4	4	4	4	4	3	4	3	4	3	4	4	4	4	4	3	4	3	4	3	4	4	4	4	4	3	4	29.6	29.6	29.6	11.985	108
R4GN17;E9PP00;Q5D1E8;Q5HYM0;Q9C0D7	R4GN17;E9PP00;Q5D1E8;Q5HYM0;Q9C0D7	1;1;1;1;1	1;1;1;1;1	1;1;1;1;1	Ribonuclease ZC3H12A;Probable ribonuclease ZC3H12B;Probable ribonuclease ZC3H12C	ZC3H12A;ZC3H12C;ZC3H12B				;;;;	5	1	1	1	1	0	0	1	1	1	1	1	1	1	1	0	0	1	1	1	1	1	1	1	1	0	0	1	1	1	1	1	1	1	7.6	7.6	7.6	14.697	131
E9PP13;E9PSG9;Q6EEV4	E9PP13;E9PSG9;Q6EEV4	1;1;1	1;1;1	1;1;1	DNA-directed RNA polymerase II subunit GRINL1A, isoforms 4/5	POLR2M				;;	3	1	1	1	1	1	1	1	1	1	1	1	1	1	1	1	1	1	1	1	1	1	1	1	1	1	1	1	1	1	1	1	1	1	8.8	8.8	8.8	15.131	148
E9PS26;E9PPI4	E9PS26;E9PPI4	1;1	1;1	1;1		SLC35C1				;	2	1	1	1	1	1	1	0	1	1	1	0	1	1	1	1	1	0	1	1	1	0	1	1	1	1	1	0	1	1	1	0	1	1	31.9	31.9	31.9	7.9422	72
E9PPW7;O00217;E9PKH6;E9PN51;F8W9K7;H0YDT4	E9PPW7;O00217;E9PKH6;E9PN51;F8W9K7	7;7;6;5;5;1	7;7;6;5;5;1	7;7;6;5;5;1	NADH dehydrogenase [ubiquinone] iron-sulfur protein 8, mitochondrial	NDUFS8				;;;;	6	7	7	7	7	7	6	6	7	7	7	7	6	6	7	7	6	6	7	7	7	7	6	6	7	7	6	6	7	7	7	7	6	6	41.3	41.3	41.3	20.656	184
E9PPX5;Q96A22	E9PPX5;Q96A22	1;1	1;1	1;1	Uncharacterized protein C11orf52	C11orf52				;	2	1	1	1	1	1	1	1	1	1	1	1	1	1	1	1	1	1	1	1	1	1	1	1	1	1	1	1	1	1	1	1	1	1	34.1	34.1	34.1	4.9627	44
E9PQ56	E9PQ56	17	1	1		PUF60					1	17	1	1	16	16	17	17	16	17	17	17	17	16	0	0	1	1	0	1	1	1	1	0	0	0	1	1	0	1	1	1	1	0	73.9	9.3	9.3	34.428	322
E9PQC4;Q9BZD4;B1AQT4;E9PP32;B1AQT3;E9PKH1	E9PQC4;Q9BZD4;B1AQT4;E9PP32	7;7;4;4;2;1	7;7;4;4;2;1	7;7;4;4;2;1	Kinetochore protein Nuf2	NUF2				;;;	6	7	7	7	6	6	7	5	5	6	4	7	5	5	6	6	7	5	5	6	4	7	5	5	6	6	7	5	5	6	4	7	5	5	18.9	18.9	18.9	48.832	417
E9PQL1;Q8TAV0;B1AJQ5	E9PQL1;Q8TAV0	3;3;1	3;3;1	3;3;1	Protein FAM76A	FAM76A				;	3	3	3	3	1	0	1	0	1	3	1	3	1	2	1	0	1	0	1	3	1	3	1	2	1	0	1	0	1	3	1	3	1	2	13.2	13.2	13.2	33.143	288
E9PQZ2;Q11206;E9PPJ6	E9PQZ2;Q11206;E9PPJ6	2;2;1	2;2;1	2;2;1	CMP-N-acetylneuraminate-beta-galactosamide-alpha-2,3-sialyltransferase 4	ST3GAL4				;;	3	2	2	2	1	1	1	1	1	1	1	1	2	1	1	1	1	1	1	1	1	1	2	1	1	1	1	1	1	1	1	1	2	1	12.9	12.9	12.9	23.973	209
E9PR30;P62861	E9PR30;P62861	2;2	2;2	2;2	40S ribosomal protein S30	FAU				;	2	2	2	2	2	2	2	2	2	2	2	2	2	2	2	2	2	2	2	2	2	2	2	2	2	2	2	2	2	2	2	2	2	2	11.2	11.2	11.2	10.905	98
E9PR47;Q9H7C9;E9PNP3;E9PIQ4;E9PJP1;E9PLK9;K4DI89	E9PR47;Q9H7C9;E9PNP3;E9PIQ4;E9PJP1;E9PLK9;K4DI89	4;4;3;2;2;2;2	4;4;3;2;2;2;2	4;4;3;2;2;2;2	Mth938 domain-containing protein	AAMDC				;;;;;;	7	4	4	4	3	4	3	2	3	3	4	2	1	3	3	4	3	2	3	3	4	2	1	3	3	4	3	2	3	3	4	2	1	3	26.2	26.2	26.2	17.937	168
E9PR71;Q9P2Y5;E9PK00	E9PR71;Q9P2Y5	3;3;1	3;3;1	3;3;1	UV radiation resistance-associated gene protein	UVRAG				;	3	3	3	3	3	2	3	2	3	3	3	2	2	3	3	2	3	2	3	3	3	2	2	3	3	2	3	2	3	3	3	2	2	3	5.4	5.4	5.4	66.997	598
E9PR76;E9PSH4;Q9H063;E9PJ05;H0YEV4	E9PR76;E9PSH4;Q9H063	4;4;4;1;1	4;4;4;1;1	4;4;4;1;1	Repressor of RNA polymerase III transcription MAF1 homolog	MAF1				;;	5	4	4	4	1	4	4	0	3	4	3	3	3	4	1	4	4	0	3	4	3	3	3	4	1	4	4	0	3	4	3	3	3	4	28.6	28.6	28.6	28.306	252
E9PRF4;Q15047;E9PQM8;X6R732;E9PAP1;X6RHV1;B0QZE6;E9PS59	E9PRF4;Q15047;E9PQM8	18;18;14;4;3;3;3;3	18;18;14;4;3;3;3;3	18;18;14;4;3;3;3;3	Histone-lysine N-methyltransferase SETDB1	SETDB1				;;	8	18	18	18	17	17	14	14	16	16	16	15	14	15	17	17	14	14	16	16	16	15	14	15	17	17	14	14	16	16	16	15	14	15	18.5	18.5	18.5	139.39	1259
E9PRY8;A0A087X1X7;H0YE72;H0YE58;E9PQR8;E9PRL0;E9PQC9;E9PKH7;E9PNC8;E9PPY1;E9PJV8;E9PN56;E9PN71	E9PRY8;A0A087X1X7	26;18;12;8;4;3;2;2;2;2;2;2;2	26;18;12;8;4;3;2;2;2;2;2;2;2	4;4;0;0;4;3;0;2;2;2;2;2;2		EEF1D				;	13	26	26	4	23	24	25	21	23	24	25	23	22	25	23	24	25	21	23	24	25	23	22	25	4	4	4	3	3	4	4	3	4	4	32.3	32.3	7.2	76.569	697
E9PS44;H7BYV1;E9PQN9;Q01629	E9PS44	5;2;2;2	5;2;2;2	2;0;0;0		IFITM3	+	+	iBAQ Control_iBAQ IFN-B;iBAQ Control_iBAQ IFN-Y		4	5	5	2	2	3	2	1	5	3	3	3	3	3	2	3	2	1	5	3	3	3	3	3	0	0	0	0	2	0	0	0	0	0	40.2	40.2	25	12.255	112
E9PS77;Q9NW68;E9PQA7	E9PS77;Q9NW68;E9PQA7	2;2;1	2;2;1	2;2;1	BSD domain-containing protein 1	BSDC1		+	iBAQ Control_iBAQ IFN-B	;;	3	2	2	2	2	2	2	2	2	2	1	2	2	2	2	2	2	2	2	2	1	2	2	2	2	2	2	2	2	2	1	2	2	2	21.8	21.8	21.8	17.397	156
E9PSF4	E9PSF4	8	1	1		RPS3					1	8	1	1	8	7	7	7	8	8	8	7	8	8	1	0	0	0	1	1	1	0	1	1	1	0	0	0	1	1	1	0	1	1	73.8	27.2	27.2	11.172	103
E9PSH0	E9PSH0	7	1	1		CELF1					1	7	1	1	7	7	7	6	7	7	7	7	5	7	1	1	1	1	1	1	1	1	1	1	1	1	1	1	1	1	1	1	1	1	81.1	12.6	12.6	10.943	95
E9PSI1;E9PMQ9;O15321;E9PL78;E9PJM1;E9PQI5;E9PQ80;E9PQY7;E9PS99;G3V1B9;E9PJC4;E9PNW2;H0YI89;H3BMG7	E9PSI1;E9PMQ9;O15321	19;11;11;9;9;8;8;8;8;8;6;5;3;1	19;11;11;9;9;8;8;8;8;8;6;5;3;1	11;11;11;9;9;0;0;8;8;8;6;5;0;1	Transmembrane 9 superfamily member 1	TM9SF1				;;	14	19	19	11	18	18	19	18	18	17	18	17	16	18	18	18	19	18	18	17	18	17	16	18	10	10	11	10	10	9	10	9	8	10	25.2	25.2	15.3	92.386	815
F2Z2B6;F2Z3N8;Q92613	F2Z2B6;F2Z3N8;Q92613	2;2;2	2;2;2	2;2;2	Protein Jade-3	JADE3				;;	3	2	2	2	2	1	2	1	0	1	1	0	1	2	2	1	2	1	0	1	1	0	1	2	2	1	2	1	0	1	1	0	1	2	21.9	21.9	21.9	13.152	114
F2Z2E2;Q86VI3	F2Z2E2;Q86VI3	29;29	27;27	27;27	Ras GTPase-activating-like protein IQGAP3	IQGAP3				;	2	29	27	27	27	25	26	27	21	26	27	23	25	23	25	23	24	25	19	24	25	21	23	21	25	23	24	25	19	24	25	21	23	21	22.4	21.3	21.3	179.48	1588
F2Z2I2;Q5W015;Q5VX20;Q16875;H0Y483;F6XNB3;F6RAZ1	F2Z2I2;Q5W015;Q5VX20;Q16875	9;9;9;9;3;1;1	5;5;5;5;1;0;0	5;5;5;5;1;0;0	6-phosphofructo-2-kinase/fructose-2,6-bisphosphatase 3;6-phosphofructo-2-kinase;Fructose-2,6-bisphosphatase	PFKFB3				;;;	7	9	5	5	9	9	8	4	7	6	5	8	5	6	5	5	4	2	5	2	2	5	3	3	5	5	4	2	5	2	2	5	3	3	21.1	11.9	11.9	52.584	455
F2Z2U4;Q9Y4A5;H0Y4W2	F2Z2U4;Q9Y4A5;H0Y4W2	15;15;13	15;15;13	15;15;13	Transformation/transcription domain-associated protein	TRRAP				;;	3	15	15	15	6	12	7	14	6	10	7	12	15	8	6	12	7	14	6	10	7	12	15	8	6	12	7	14	6	10	7	12	15	8	4.8	4.8	4.8	436.13	3848
F2Z2V0;Q99829;E7ENH5;A6PVH9;B0QZ18;Q5JX58;Q5JX59;Q5JX60;Q5JX44;Q5JX56;Q5JX55;Q5JX45;Q5JX61;Q5JX52;Q5JX54;Q5JX57;E7EV27;Q5JX53;H0Y524	F2Z2V0;Q99829;E7ENH5;A6PVH9;B0QZ18;Q5JX58;Q5JX59;Q5JX60;Q5JX44;Q5JX56;Q5JX55;Q5JX45;Q5JX61;Q5JX52;Q5JX54	12;12;11;11;11;10;10;10;10;9;8;8;7;7;6;5;5;2;2	12;12;11;11;11;10;10;10;10;9;8;8;7;7;6;5;5;2;2	12;12;11;11;11;10;10;10;10;9;8;8;7;7;6;5;5;2;2	Copine-1	CPNE1				;;;;;;;;;;;;;;	19	12	12	12	8	9	11	10	9	10	11	9	9	11	8	9	11	10	9	10	11	9	9	11	8	9	11	10	9	10	11	9	9	11	22.3	22.3	22.3	58.634	533
F2Z2W7;Q8IZ69;H7C100	F2Z2W7;Q8IZ69	7;7;1	7;7;1	7;7;1	tRNA (uracil-5-)-methyltransferase homolog A	TRMT2A				;	3	7	7	7	6	7	6	7	6	7	7	7	5	7	6	7	6	7	6	7	7	7	5	7	6	7	6	7	6	7	7	7	5	7	14.5	14.5	14.5	70.834	643
Q4TT34;F2Z2X0;O00746;A0A087WVT9;H0Y6J0;A2IDC9	Q4TT34;F2Z2X0;O00746;A0A087WVT9;H0Y6J0	6;6;6;5;5;1	6;6;6;5;5;1	6;6;6;5;5;1	Nucleoside diphosphate kinase;Nucleoside diphosphate kinase, mitochondrial	NME4				;;;;	6	6	6	6	5	5	2	2	5	6	3	5	4	4	5	5	2	2	5	6	3	5	4	4	5	5	2	2	5	6	3	5	4	4	32.3	32.3	32.3	21.521	195
F2Z2X4;Q9C0E2	F2Z2X4;Q9C0E2	33;33	33;33	33;33	Exportin-4	XPO4				;	2	33	33	33	32	27	27	29	30	29	30	27	26	28	32	27	27	29	30	29	30	27	26	28	32	27	27	29	30	29	30	27	26	28	36.6	36.6	36.6	130.15	1151
F2Z2Y3;Q9H8W3	F2Z2Y3;Q9H8W3	1;1	1;1	1;1	Protein FAM204A	FAM204A				;	2	1	1	1	0	0	1	0	0	1	1	0	0	1	0	0	1	0	0	1	1	0	0	1	0	0	1	0	0	1	1	0	0	1	5	5	5	25.196	219
F5GWH5;P61165	F5GWH5;P61165	1;1	1;1	1;1	Transmembrane protein 258	TMEM258				;	2	1	1	1	1	1	1	1	1	1	1	1	1	1	1	1	1	1	1	1	1	1	1	1	1	1	1	1	1	1	1	1	1	1	16.3	16.3	16.3	5.7065	49
F5GWN5;O00750	F5GWN5;O00750	3;3	3;3	3;3	Phosphatidylinositol 4-phosphate 3-kinase C2 domain-containing subunit beta	PIK3C2B				;	2	3	3	3	2	2	2	2	2	2	2	2	2	1	2	2	2	2	2	2	2	2	2	1	2	2	2	2	2	2	2	2	2	1	2.1	2.1	2.1	181.68	1606
J3QKW8;F5GWQ8;Q15846;R4GN76	J3QKW8;F5GWQ8;Q15846;R4GN76	2;2;2;1	2;2;2;1	2;2;2;1	Clusterin;Clusterin-like protein 1	CLUL1				;;;	4	2	2	2	2	1	0	0	0	0	0	1	1	0	2	1	0	0	0	0	0	1	1	0	2	1	0	0	0	0	0	1	1	0	4.3	4.3	4.3	56.841	491
F5GWT4;Q9H4A3;F6UYG0;A6PVV2;H0YH68	F5GWT4;Q9H4A3	19;19;6;3;2	19;19;6;3;2	15;15;3;0;2	Serine/threonine-protein kinase WNK1	WNK1	+	+	iBAQ Control_iBAQ IFN-B;iBAQ Control_iBAQ IFN-Y	;	5	19	19	15	17	18	16	17	13	15	15	16	16	14	17	18	16	17	13	15	15	16	16	14	15	14	13	14	11	13	13	12	14	11	12.3	12.3	10	225.5	2134
H0YLY7;H0YKE7;F5GX29;H0YNG9;Q99653	H0YLY7;H0YKE7;F5GX29;H0YNG9;Q99653	2;2;2;2;2	2;2;2;2;2	2;2;2;2;2	Calcineurin B homologous protein 1	CHP1				;;;;	5	2	2	2	2	2	2	1	0	1	1	2	1	2	2	2	2	1	0	1	1	2	1	2	2	2	2	1	0	1	1	2	1	2	27.5	27.5	27.5	10.632	91
F5GX58;F8WDL1;J3KMY0;Q99618	F5GX58;F8WDL1;J3KMY0;Q99618	1;1;1;1	1;1;1;1	1;1;1;1	Cell division cycle-associated protein 3	CDCA3				;;;	4	1	1	1	0	1	1	0	0	0	1	1	1	1	0	1	1	0	0	0	1	1	1	1	0	1	1	0	0	0	1	1	1	1	12.6	12.6	12.6	19.468	182
F5GX99;F5H7A5;F5H392	F5GX99	14;6;4	1;1;0	1;1;0		CLPB					3	14	1	1	11	12	13	11	11	12	10	12	11	11	1	1	1	1	1	1	1	1	1	1	1	1	1	1	1	1	1	1	1	1	34.5	2.6	2.6	54.822	501
F5GXB9;F5H2T3;F8WDQ6;F5H3R3;F5H6E4;G5EA39;P60006	F5GXB9;F5H2T3;F8WDQ6;F5H3R3;F5H6E4;G5EA39;P60006	1;1;1;1;1;1;1	1;1;1;1;1;1;1	1;1;1;1;1;1;1	Anaphase-promoting complex subunit 15	ANAPC15				;;;;;;	7	1	1	1	0	0	1	0	0	1	0	1	0	1	0	0	1	0	0	1	0	1	0	1	0	0	1	0	0	1	0	1	0	1	22.7	22.7	22.7	5.3059	44
F5H5N1;F5GXJ1;O75251;A0A087WXF6;A0A087WTI3	F5H5N1;F5GXJ1;O75251;A0A087WXF6;A0A087WTI3	3;3;3;2;2	3;3;3;2;2	3;3;3;2;2	NADH dehydrogenase [ubiquinone] iron-sulfur protein 7, mitochondrial	NDUFS7				;;;;	5	3	3	3	3	3	3	2	3	3	3	3	3	3	3	3	3	2	3	3	3	3	3	3	3	3	3	2	3	3	3	3	3	3	17.6	17.6	17.6	19.77	182
F5GXT3;Q9NQ90	F5GXT3;Q9NQ90	1;1	1;1	1;1	Anoctamin;Anoctamin-2	ANO2				;	2	1	1	1	1	0	1	1	1	1	1	0	0	1	1	0	1	1	1	1	1	0	0	1	1	0	1	1	1	1	1	0	0	1	0.8	0.8	0.8	113.88	1003
F5GXX5;P61803;F5H895;A0A0B4J239	F5GXX5;P61803;F5H895;A0A0B4J239	4;4;2;2	4;4;2;2	4;4;2;2	Dolichyl-diphosphooligosaccharide--protein glycosyltransferase subunit DAD1	DAD1				;;;	4	4	4	4	3	3	4	2	3	3	3	2	3	4	3	3	4	2	3	3	3	2	3	4	3	3	4	2	3	3	3	2	3	4	47.1	47.1	47.1	9.5541	85
F5GYF8;H0YJY2	F5GYF8	20;5	1;0	1;0		SIPA1L1					2	20	1	1	15	17	19	16	15	17	17	14	17	15	0	1	1	0	1	1	1	0	0	0	0	1	1	0	1	1	1	0	0	0	21.9	1.6	1.6	139.48	1257
F5GYJ5;Q9NX18;F8W679;M0QYN2;F5GXW4;M0R060	F5GYJ5;Q9NX18	3;3;1;1;1;1	3;3;1;1;1;1	2;2;0;0;0;0	Succinate dehydrogenase assembly factor 2, mitochondrial	SDHAF2				;	6	3	3	2	3	3	3	0	3	3	3	3	3	3	3	3	3	0	3	3	3	3	3	3	2	2	2	0	2	2	2	2	2	2	13.6	13.6	9.1	18.388	154
F5GYL3	F5GYL3	23	1	1		DDX24					1	23	1	1	21	20	21	14	17	21	19	18	18	20	1	0	1	0	0	0	0	1	0	0	1	0	1	0	0	0	0	1	0	0	47.8	1.5	1.5	68.973	609
F5GYQ1;P61421;R4GN72;J3QL14;H3BQJ1;H3BQB4;H3BSG7	F5GYQ1;P61421;R4GN72;J3QL14	13;13;11;10;3;2;2	13;13;11;10;3;2;2	13;13;11;10;3;2;2	V-type proton ATPase subunit d 1	ATP6V0D1				;;;	7	13	13	13	12	12	12	8	13	13	10	12	9	12	12	12	12	8	13	13	10	12	9	12	12	12	12	8	13	13	10	12	9	12	41.6	41.6	41.6	44.659	392
F5GZ00;Q96RR4	F5GZ00;Q96RR4	1;1	1;1	1;1	Calcium/calmodulin-dependent protein kinase kinase 2	CAMKK2				;	2	1	1	1	1	1	1	1	1	1	1	0	1	1	1	1	1	1	1	1	1	0	1	1	1	1	1	1	1	1	1	0	1	1	3.2	3.2	3.2	38.616	343
F5GZ97;Q9Y3C0;F5GWI9;F5GXZ7;H0YGN0;F5H0A7;F5GXZ4;F5H2P1	F5GZ97;Q9Y3C0;F5GWI9;F5GXZ7;H0YGN0	5;5;4;4;3;1;1;1	5;5;4;4;3;1;1;1	5;5;4;4;3;1;1;1	WASH complex subunit CCDC53	CCDC53				;;;;	8	5	5	5	4	4	4	2	4	4	5	4	4	4	4	4	4	2	4	4	5	4	4	4	4	4	4	2	4	4	5	4	4	4	38.9	38.9	38.9	21.044	193
F8WCM7;F8VRJ6;F5GZG6;Q9H3S4;Q6ZQX6	F8WCM7;F8VRJ6;F5GZG6;Q9H3S4	3;3;3;3;1	3;3;3;3;1	3;3;3;3;1	Thiamin pyrophosphokinase 1	TPK1		+	iBAQ Control_iBAQ IFN-B	;;;	5	3	3	3	3	3	3	0	2	3	2	2	2	2	3	3	3	0	2	3	2	2	2	2	3	3	3	0	2	3	2	2	2	2	45.5	45.5	45.5	14.085	121
F5GZS6;J3KPF3;P08195;H0YFS2;F5GZI0;H0YFX4	F5GZS6;J3KPF3;P08195	32;32;32;12;8;4	32;32;32;12;8;4	19;19;19;1;8;4	4F2 cell-surface antigen heavy chain	SLC3A2				;;	6	32	32	19	30	31	31	31	31	32	31	32	31	31	30	31	31	31	31	32	31	32	31	31	17	18	18	18	18	19	18	19	18	18	52.8	52.8	37.4	64.872	599
F5GZZ0;S4R3T5;F5H5X2;Q6NS38	F5GZZ0;S4R3T5;F5H5X2;Q6NS38	2;2;2;2	2;2;2;2	2;2;2;2	Alpha-ketoglutarate-dependent dioxygenase alkB homolog 2	ALKBH2				;;;	4	2	2	2	0	0	2	0	2	2	2	1	1	2	0	0	2	0	2	2	2	1	1	2	0	0	2	0	2	2	2	1	1	2	25.6	25.6	25.6	13.373	121
F5H039;Q9NQX3;G3V582;H0YJ30;G3V4R0;G3V355;H0YJR5;G3V4D2	F5H039;Q9NQX3;G3V582	19;19;10;8;2;2;2;1	19;19;10;8;2;2;2;1	19;19;10;8;2;2;2;1	Gephyrin;Molybdopterin adenylyltransferase;Molybdopterin molybdenumtransferase	GPHN				;;	8	19	19	19	14	17	15	16	18	17	17	18	17	17	14	17	15	16	18	17	17	18	17	17	14	17	15	16	18	17	17	18	17	17	34.1	34.1	34.1	84.733	782
F5H070;Q9Y4C1;F8WE62;C9J7Q7;C9JC73	F5H070;Q9Y4C1	12;12;3;2;1	10;10;3;2;1	10;10;3;2;1	Lysine-specific demethylase 3A	KDM3A				;	5	12	10	10	12	10	11	7	11	12	11	10	9	9	10	8	9	5	9	10	9	9	8	8	10	8	9	5	9	10	9	9	8	8	13.3	11.4	11.4	148.12	1327
F5H0E2;F5GZR9	F5H0E2	13;3	1;1	0;0		SLC3A2					2	13	1	0	12	13	13	13	13	13	13	13	13	13	0	1	1	1	1	1	1	1	1	1	0	0	0	0	0	0	0	0	0	0	77.9	6.2	0	15.754	145
F5H0F9;Q9UJX4;H0YFB5;F5H0N1;F5GY68;F5H3S5;F5GZ05	F5H0F9;Q9UJX4	21;21;10;10;8;4;1	21;21;10;10;8;4;1	21;21;10;10;8;4;1	Anaphase-promoting complex subunit 5	ANAPC5		+	iBAQ Control_iBAQ IFN-B	;	7	21	21	21	20	18	20	20	21	21	20	19	20	20	20	18	20	20	21	21	20	19	20	20	20	18	20	20	21	21	20	19	20	20	37.6	37.6	37.6	83.674	742
H0YH18;F5H539;F5H0I7;G8JL98;Q13569	H0YH18;F5H539;F5H0I7;G8JL98;Q13569	1;1;1;1;1	1;1;1;1;1	1;1;1;1;1	G/T mismatch-specific thymine DNA glycosylase	TDG				;;;;	5	1	1	1	1	1	1	1	1	1	1	1	1	1	1	1	1	1	1	1	1	1	1	1	1	1	1	1	1	1	1	1	1	1	10.8	10.8	10.8	12.352	111
F8WE42;F5H101;Q76FK4;F5GWN9;A0A0A0MSJ1;F5H8B8;F5GXV1;F5H532;F5H797;F5H0I5;F5H692	F8WE42;F5H101;Q76FK4;F5GWN9;A0A0A0MSJ1	12;12;12;8;6;3;2;2;2;2;2	12;12;12;8;6;3;2;2;2;2;2	12;12;12;8;6;3;2;2;2;2;2	Nucleolar protein 8	NOL8				;;;;	11	12	12	12	11	9	8	10	12	10	11	11	10	11	11	9	8	10	12	10	11	11	10	11	11	9	8	10	12	10	11	11	10	11	16.4	16.4	16.4	108.45	969
F5H148;H3BMT1;Q9NYV6;A6NIE6;Q2M238	F5H148;H3BMT1;Q9NYV6	9;9;9;3;1	9;9;9;3;1	9;9;9;3;1	RNA polymerase I-specific transcription initiation factor RRN3	RRN3				;;	5	9	9	9	8	8	9	8	8	8	8	9	8	7	8	8	9	8	8	8	8	9	8	7	8	8	9	8	8	8	8	9	8	7	14.7	14.7	14.7	70.466	621
F5H1M8;Q96MG8;H0YBU4	F5H1M8;Q96MG8;H0YBU4	2;2;1	2;2;1	2;2;1	Protein-L-isoaspartate O-methyltransferase domain-containing protein 1	PCMTD1		+	iBAQ Control_iBAQ IFN-B	;;	3	2	2	2	2	2	2	2	2	2	2	2	2	2	2	2	2	2	2	2	2	2	2	2	2	2	2	2	2	2	2	2	2	2	8.2	8.2	8.2	32.142	281
F5H1N0;G3V1M6;J3KQJ3;Q9BRQ3	F5H1N0;G3V1M6;J3KQJ3;Q9BRQ3	2;2;2;2	2;2;2;2	2;2;2;2	Nucleoside diphosphate-linked moiety X motif 22	NUDT22				;;;	4	2	2	2	1	1	1	1	0	2	2	1	0	2	1	1	1	1	0	2	2	1	0	2	1	1	1	1	0	2	2	1	0	2	15.4	15.4	15.4	13.461	123
F5H1Y0;H0YGT5;Q96B01	F5H1Y0;H0YGT5;Q96B01	1;1;1	1;1;1	1;1;1	RAD51-associated protein 1	RAD51AP1				;;	3	1	1	1	0	0	0	0	0	0	0	0	1	0	0	0	0	0	0	0	0	0	1	0	0	0	0	0	0	0	0	0	1	0	5.5	5.5	5.5	26.432	235
F5H1Z6;Q9Y365;F5H8G1;F5H8H3;F5GY11;F5H0V7;H0YGA9;H0YFF3;H0YH17;F5GWK5;F5H5A8;F5H3G8;F5GY07;H0YGN8	F5H1Z6;Q9Y365;F5H8G1;F5H8H3;F5GY11;F5H0V7;H0YGA9;H0YFF3;H0YH17	14;14;12;12;11;10;9;9;8;6;4;4;3;3	14;14;12;12;11;10;9;9;8;6;4;4;3;3	14;14;12;12;11;10;9;9;8;6;4;4;3;3	PCTP-like protein	STARD10				;;;;;;;;	14	14	14	14	14	14	14	7	14	14	12	14	10	14	14	14	14	7	14	14	12	14	10	14	14	14	14	7	14	14	12	14	10	14	66.7	66.7	66.7	29.043	252
F5H2X7;Q9ULV3;H0Y5D5;Q9BTG3;Q5SYW2;F6VD24;A0A0U1RQR2	F5H2X7;Q9ULV3;H0Y5D5;Q9BTG3;Q5SYW2	17;17;16;15;15;2;2	17;17;16;15;15;2;2	17;17;16;15;15;2;2	Cip1-interacting zinc finger protein	CIZ1				;;;;	7	17	17	17	12	14	15	13	14	15	13	13	13	14	12	14	15	13	14	15	13	13	13	14	12	14	15	13	14	15	13	13	13	14	27.6	27.6	27.6	106.3	954
F5H345;P08397;F5GY90;F5H226;F5H0P4;F5H4W5;F5H4X2	F5H345;P08397;F5GY90;F5H226	16;16;12;9;5;1;1	16;16;12;9;5;1;1	16;16;12;9;5;1;1	Porphobilinogen deaminase	HMBS				;;;	7	16	16	16	14	16	15	14	14	13	12	15	13	14	14	16	15	14	14	13	12	15	13	14	14	16	15	14	14	13	12	15	13	14	59.7	59.7	59.7	35.761	330
F5H365;Q15436;G3V4V1;G3V1W4;G3V3G5;G3V2R6;G3V5X8;G3V4Q2;G3V5K1	F5H365;Q15436	28;28;6;6;6;6;4;4;2	25;25;4;4;4;4;3;3;1	25;25;4;4;4;4;3;3;1	Protein transport protein Sec23A	SEC23A				;	9	28	25	25	25	22	26	26	23	25	26	26	21	27	22	19	23	23	20	22	23	23	18	24	22	19	23	23	20	22	23	23	18	24	56.8	51.9	51.9	82.968	736
F5H3D1;Q8IY45	F5H3D1;Q8IY45	1;1	1;1	1;1	Protein AMN1 homolog	AMN1				;	2	1	1	1	1	1	0	0	1	1	1	1	1	0	1	1	0	0	1	1	1	1	1	0	1	1	0	0	1	1	1	1	1	0	19	19	19	6.5216	58
F5H3P7	F5H3P7	5	1	1		PPP1R37					1	5	1	1	5	5	5	4	4	4	3	4	4	5	1	1	1	1	1	1	1	1	1	1	1	1	1	1	1	1	1	1	1	1	36	8.6	8.6	20.367	186
F5H442;Q99816;J3QRU6;J3QKS4	F5H442;Q99816	16;16;1;1	16;16;1;1	16;16;1;1	Tumor susceptibility gene 101 protein	TSG101				;	4	16	16	16	14	15	15	13	13	15	13	15	15	14	14	15	15	13	13	15	13	15	15	14	14	15	15	13	13	15	13	15	15	14	43	43	43	40.917	365
K7EP40;F5H496;I3L3X1;O95471	K7EP40;F5H496;I3L3X1;O95471	1;1;1;1	1;1;1;1	1;1;1;1	Claudin;Claudin-7	CLDN7				;;;	4	1	1	1	1	1	1	0	1	1	1	0	1	1	1	1	1	0	1	1	1	0	1	1	1	1	1	0	1	1	1	0	1	1	12.4	12.4	12.4	13.649	129
F5H4C6	F5H4C6	8	1	1		GNS					1	8	1	1	7	6	7	7	8	7	8	7	7	7	0	0	0	0	1	0	1	0	0	0	0	0	0	0	1	0	1	0	0	0	41.7	5.7	5.7	28.349	247
F5H4M0;Q9H9H4;F5H1F6	F5H4M0;Q9H9H4;F5H1F6	4;4;3	4;4;3	4;4;3	Vacuolar protein sorting-associated protein 37B	VPS37B				;;	3	4	4	4	4	4	4	1	4	4	4	4	3	4	4	4	4	1	4	4	4	4	3	4	4	4	4	1	4	4	4	4	3	4	27.3	27.3	27.3	29.693	271
F5H4N4;Q9NR77	F5H4N4;Q9NR77	1;1	1;1	1;1	Peroxisomal membrane protein 2	PXMP2				;	2	1	1	1	1	1	1	0	1	1	1	1	1	1	1	1	1	0	1	1	1	1	1	1	1	1	1	0	1	1	1	1	1	1	6.2	6.2	6.2	17.555	160
F8W020;F8VY35;F8W0J6;F5H4R6;H0YIV4;P55209;H0YHC3;F8W118;F8VXI6;F8VUX1;F8VV59;B7Z9C2;H0YH88;F8VRJ2;F8VVB5	F8W020;F8VY35;F8W0J6;F5H4R6;H0YIV4;P55209;H0YHC3;F8W118;F8VXI6;F8VUX1;F8VV59;B7Z9C2;H0YH88;F8VRJ2;F8VVB5	10;10;10;10;10;10;9;9;9;9;9;9;8;7;7	8;8;8;8;8;8;7;7;7;7;7;7;6;5;5	2;2;2;2;2;2;1;1;2;2;1;1;0;1;1	Nucleosome assembly protein 1-like 1	NAP1L1				;;;;;;;;;;;;;;	15	10	8	2	10	10	9	8	9	9	9	9	9	9	8	8	8	7	8	7	8	7	7	8	2	2	2	2	2	2	2	2	2	2	45.9	41.1	17.4	24.366	207
F5H4V9;Q16342	F5H4V9;Q16342	2;2	2;2	2;2	Programmed cell death protein 2	PDCD2				;	2	2	2	2	2	2	1	2	2	2	2	2	2	2	2	2	1	2	2	2	2	2	2	2	2	2	1	2	2	2	2	2	2	2	9.4	9.4	9.4	33.511	298
F5H514;H0YMF3;H0YKM0;O95267;H0YNG8;H0YN83;H0YNK9	F5H514;H0YMF3;H0YKM0;O95267;H0YNG8;H0YN83	3;3;3;3;2;2;1	3;3;3;3;2;2;1	3;3;3;3;2;2;1	RAS guanyl-releasing protein 1	RASGRP1	+	+	iBAQ Control_iBAQ IFN-B;iBAQ Control_iBAQ IFN-Y	;;;;;	7	3	3	3	2	2	1	2	3	2	3	2	2	2	2	2	1	2	3	2	3	2	2	2	2	2	1	2	3	2	3	2	2	2	4.6	4.6	4.6	90.37	797
F5H527;Q76I76	F5H527;Q76I76	4;4	4;4	4;4	Protein phosphatase Slingshot homolog 2	SSH2				;	2	4	4	4	3	4	3	4	4	4	4	4	3	4	3	4	3	4	4	4	4	4	3	4	3	4	3	4	4	4	4	4	3	4	5	5	5	161.15	1450
J3KNB8;F5H538;Q9Y6R4;F5H4R1;F5H1X6	J3KNB8;F5H538;Q9Y6R4;F5H4R1	9;9;9;8;2	9;9;9;8;2	9;9;9;8;2	Mitogen-activated protein kinase kinase kinase 4	MAP3K4				;;;	5	9	9	9	8	7	7	7	9	6	9	6	8	8	8	7	7	7	9	6	9	6	8	8	8	7	7	7	9	6	9	6	8	8	6.8	6.8	6.8	176.57	1554
F5H5D3;Q9BQE3;F8VVB9;F8VRZ4;F8VS66;F8VWV9;F8VX09;F8VRK0;F8W0F6;F8VXZ7;Q9H853	F5H5D3;Q9BQE3	33;33;15;10;10;7;6;3;2;1;1	5;5;0;0;0;0;0;0;0;0;0	3;3;0;0;0;0;0;0;0;0;0	Tubulin alpha-1C chain	TUBA1C				;	11	33	5	3	32	29	32	31	31	31	30	32	28	29	5	5	5	5	5	5	5	5	4	4	3	3	3	3	3	3	3	3	3	2	65.7	14.3	11.6	57.73	519
F5H5I6;Q12849;H0Y8R1;H0YAK1;H0YAM1	F5H5I6;Q12849;H0Y8R1;H0YAK1	16;16;14;14;4	16;16;14;14;4	16;16;14;14;4	G-rich sequence factor 1	GRSF1				;;;	5	16	16	16	16	14	11	12	13	13	12	14	11	13	16	14	11	12	13	13	12	14	11	13	16	14	11	12	13	13	12	14	11	13	50.9	50.9	50.9	47.971	424
F5H5P2;P12694;F5GXU9;H0YH31	F5H5P2;P12694;F5GXU9	10;10;6;1	10;10;6;1	10;10;6;1	2-oxoisovalerate dehydrogenase subunit alpha, mitochondrial	BCKDHA				;;	4	10	10	10	9	8	9	9	8	8	8	8	6	9	9	8	9	9	8	8	8	8	6	9	9	8	9	9	8	8	8	8	6	9	25.9	25.9	25.9	54.202	479
F5H5U2;Q8NHQ9;E7EX41;F5H2I2;F5H735	F5H5U2;Q8NHQ9;E7EX41	10;10;5;1;1	10;10;5;1;1	10;10;5;1;1	ATP-dependent RNA helicase DDX55	DDX55				;;	5	10	10	10	7	6	9	6	8	8	9	8	6	9	7	6	9	6	8	8	9	8	6	9	7	6	9	6	8	8	9	8	6	9	21.4	21.4	21.4	65.19	569
F5H619;Q86XA9;H7C5W6	F5H619;Q86XA9;H7C5W6	9;9;6	9;9;6	9;9;6	HEAT repeat-containing protein 5A	HEATR5A				;;	3	9	9	9	7	7	8	8	6	7	7	8	7	9	7	7	8	8	6	7	7	8	7	9	7	7	8	8	6	7	7	8	7	9	5.8	5.8	5.8	222.7	2046
F5H658;Q14562;K7EQH7	F5H658;Q14562	16;16;1	15;15;1	15;15;1	ATP-dependent RNA helicase DHX8	DHX8				;	3	16	15	15	15	14	15	14	14	13	11	16	15	14	14	13	14	13	13	12	10	15	14	13	14	13	14	13	13	12	10	15	14	13	18.5	17.7	17.7	134	1181
F5H6E2;O00159;I3L501	F5H6E2;O00159	47;47;7	47;47;7	35;35;1	Unconventional myosin-Ic	MYO1C				;	3	47	47	35	46	45	44	43	44	44	46	45	42	45	46	45	44	43	44	44	46	45	42	45	34	33	34	33	32	32	35	33	32	33	50.6	50.6	38	118.99	1039
F5H6T1	F5H6T1	14	1	1		ACTR2					1	14	1	1	10	12	13	13	12	12	12	13	10	13	0	0	0	1	0	0	1	0	0	1	0	0	0	1	0	0	1	0	0	1	44.5	2.9	2.9	38.841	339
F5H6U7;Q9Y3E0;G3V1U5;F5GWD8;F5GXH6	F5H6U7;Q9Y3E0;G3V1U5	3;3;2;1;1	3;3;2;1;1	3;3;2;1;1	Vesicle transport protein GOT1B	GOLT1B				;;	5	3	3	3	3	3	3	3	3	3	3	3	3	3	3	3	3	3	3	3	3	3	3	3	3	3	3	3	3	3	3	3	3	3	26.6	26.6	26.6	14.307	128
F5H6Z0;Q00537;F8VZY6;F8VQZ9;F8W1S5	F5H6Z0;Q00537	9;9;2;2;1	8;8;2;2;1	6;6;1;1;1	Cyclin-dependent kinase 17	CDK17				;	5	9	8	6	9	9	9	8	9	7	9	9	9	7	8	8	8	7	8	6	8	8	8	6	6	6	6	5	6	4	6	6	6	4	20.4	18.7	14.7	53.533	470
F5H744	F5H744	1	1	1		C12orf4					1	1	1	1	1	1	1	1	1	1	1	1	1	1	1	1	1	1	1	1	1	1	1	1	1	1	1	1	1	1	1	1	1	1	7.6	7.6	7.6	16.477	144
J3QS47;J3QRH5;J3KSL5;F5H757;P49447	J3QS47;J3QRH5;J3KSL5;F5H757;P49447	3;3;3;3;3	3;3;3;3;3	3;3;3;3;3	Cytochrome b561	CYB561				;;;;	5	3	3	3	2	2	3	2	2	3	3	2	2	3	2	2	3	2	2	3	3	2	2	3	2	2	3	2	2	3	3	2	2	3	16.2	16.2	16.2	24.68	222
F5H7W8;Q96C57;E7ENF1;F5H3K2;G5EA44;F5H8B7	F5H7W8;Q96C57;E7ENF1;F5H3K2;G5EA44;F5H8B7	8;8;7;6;6;5	8;8;7;6;6;5	8;8;7;6;6;5	Uncharacterized protein C12orf43	C12orf43				;;;;;	6	8	8	8	8	6	7	3	7	7	7	8	7	7	8	6	7	3	7	7	7	8	7	7	8	6	7	3	7	7	7	8	7	7	38.6	38.6	38.6	31.693	293
F5H872;Q13503	F5H872;Q13503	1;1	1;1	1;1	Mediator of RNA polymerase II transcription subunit 21	MED21				;	2	1	1	1	1	1	1	1	1	1	1	1	1	1	1	1	1	1	1	1	1	1	1	1	1	1	1	1	1	1	1	1	1	1	8.8	8.8	8.8	17.278	159
F5H8D7;M0R1U8;M0QZ96	F5H8D7	14;4;3	1;0;0	1;0;0		XRCC1					3	14	1	1	14	13	14	14	14	14	14	13	12	14	1	1	1	1	1	1	1	1	1	1	1	1	1	1	1	1	1	1	1	1	29.6	2.7	2.7	66.013	602
F5H8H2;Q03426;F5H092;F5GXC0;A0A1B0GWC2;F5H163;F5H368;A0A1B0GWF3;A0A0B4J236	F5H8H2;Q03426;F5H092;F5GXC0;A0A1B0GWC2	12;12;8;6;6;3;3;3;2	12;12;8;6;6;3;3;3;2	12;12;8;6;6;3;3;3;2	Mevalonate kinase	MVK				;;;;	9	12	12	12	10	8	10	11	9	11	9	10	11	11	10	8	10	11	9	11	9	10	11	11	10	8	10	11	9	11	9	10	11	11	47.4	47.4	47.4	37.171	344
F6QDS0;I3L352;H3BTX1;H0YD26	F6QDS0;I3L352	27;20;1;1	2;0;1;0	0;0;0;0		DDX19A				;	4	27	2	0	23	26	26	20	25	24	22	24	22	24	1	1	2	1	2	2	1	2	2	2	0	0	0	0	0	0	0	0	0	0	66.8	8.1	0	54.017	479
Q5SZR4;F6TB26;Q9Y2W6;E9PKN8;B7ZAG4	Q5SZR4;F6TB26;Q9Y2W6	6;6;6;2;1	6;6;6;2;1	6;6;6;2;1	Tudor and KH domain-containing protein	TDRKH				;;	5	6	6	6	4	2	4	5	2	4	2	1	1	3	4	2	4	5	2	4	2	1	1	3	4	2	4	5	2	4	2	1	1	3	16.9	16.9	16.9	61.52	557
F6TLX2;I3L1I0	F6TLX2	15;4	1;0	0;0		GLOD4					2	15	1	0	14	12	14	10	14	14	13	15	13	15	1	0	1	1	1	1	1	1	1	1	0	0	0	0	0	0	0	0	0	0	30.7	1.8	0	54.719	502
F6TR53;Q53T59;B5MC96;A0A0D9SFN1	F6TR53;Q53T59;B5MC96	9;9;7;1	9;9;7;1	9;9;7;1	HCLS1-binding protein 3	HS1BP3				;;	4	9	9	9	4	6	6	6	5	6	7	8	5	3	4	6	6	6	5	6	7	8	5	3	4	6	6	6	5	6	7	8	5	3	51.2	51.2	51.2	23.6	213
F6TX30;Q9NWX5	F6TX30;Q9NWX5	5;5	5;5	5;5	Ankyrin repeat and SOCS box protein 6	ASB6				;	2	5	5	5	3	3	3	3	3	3	3	4	5	3	3	3	3	3	3	3	3	4	5	3	3	3	3	3	3	3	3	4	5	3	17.9	17.9	17.9	44.082	392
F6U1T9;D3YTA9;P63098;H7BYZ3;A0A1B0GUC7;Q96LZ3	F6U1T9;D3YTA9;P63098;H7BYZ3	8;7;7;6;1;1	8;7;7;6;1;1	8;7;7;6;1;1	Calcineurin subunit B type 1	PPP3R1				;;;	6	8	8	8	6	6	5	1	7	7	5	6	7	6	6	6	5	1	7	7	5	6	7	6	6	6	5	1	7	7	5	6	7	6	54.4	54.4	54.4	18.208	160
F6U236;Q9BY11	F6U236;Q9BY11	3;3	3;3	3;3	Protein kinase C and casein kinase substrate in neurons protein 1	PACSIN1				;	2	3	3	3	2	1	1	2	0	2	1	0	2	0	2	1	1	2	0	2	1	0	2	0	2	1	1	2	0	2	1	0	2	0	10.2	10.2	10.2	46.146	402
F6UZG9;Q8NFZ0	F6UZG9;Q8NFZ0	2;2	2;2	2;2	F-box only protein 18	FBXO18				;	2	2	2	2	2	2	2	2	2	2	2	2	2	2	2	2	2	2	2	2	2	2	2	2	2	2	2	2	2	2	2	2	2	2	2.5	2.5	2.5	110.91	986
F6VZ39;Q9H0Z9;Q9BX46;H0YA61;A6NG75;E9PSF1;H0Y8S7	F6VZ39;Q9H0Z9;Q9BX46;H0YA61;A6NG75	6;6;5;3;3;2;2	6;6;5;3;3;2;2	6;6;5;3;3;2;2	RNA-binding protein 38;RNA-binding protein 24	RBM38;RBM24				;;;;	7	6	6	6	5	5	4	6	5	4	6	4	5	5	5	5	4	6	5	4	6	4	5	5	5	5	4	6	5	4	6	4	5	5	48	48	48	13.604	123
F6WR09;Q9ULJ6	F6WR09;Q9ULJ6	5;5	5;5	2;2	Zinc finger MIZ domain-containing protein 1	ZMIZ1				;	2	5	5	2	5	4	5	5	5	5	5	5	5	5	5	4	5	5	5	5	5	5	5	5	2	2	2	2	2	2	2	2	2	2	7.1	7.1	4.3	105.7	968
F8WAX7;F6XHT0;Q9Y6D0	F8WAX7;F6XHT0;Q9Y6D0	2;2;2	2;2;2	2;2;2	Selenoprotein K	SELK				;;	3	2	2	2	2	2	2	1	2	2	0	1	1	1	2	2	2	1	2	2	0	1	1	1	2	2	2	1	2	2	0	1	1	1	29.2	29.2	29.2	8.2912	72
F6XSS0	F6XSS0	1	1	1		RHCE					1	1	1	1	1	0	0	0	0	0	1	0	0	1	1	0	0	0	0	0	1	0	0	1	1	0	0	0	0	0	1	0	0	1	2.7	2.7	2.7	43.931	401
F8VNT9;F8VV56;F8W022;F8VWK8;P08962	F8VNT9;F8VV56;F8W022;F8VWK8;P08962	3;3;3;3;3	3;3;3;3;3	3;3;3;3;3	Tetraspanin;CD63 antigen	CD63				;;;;	5	3	3	3	3	3	3	3	3	3	3	3	3	3	3	3	3	3	3	3	3	3	3	3	3	3	3	3	3	3	3	3	3	3	15	15	15	14.265	133
F8VUW8;F8VNV8;P54284	F8VUW8;F8VNV8;P54284	2;2;2	2;2;2	2;2;2	Voltage-dependent L-type calcium channel subunit beta-3	CACNB3				;;	3	2	2	2	2	2	1	2	1	0	1	2	2	1	2	2	1	2	1	0	1	2	2	1	2	2	1	2	1	0	1	2	2	1	25.4	25.4	25.4	13.517	122
F8VPE8;F8VWV4	F8VPE8;F8VWV4	16;12	1;1	1;1		RPLP0				;	2	16	1	1	14	15	16	12	15	15	14	16	14	15	1	1	1	1	1	1	1	1	1	1	1	1	1	1	1	1	1	1	1	1	82.4	7.8	7.8	16.68	153
F8W1G3;F8VQW0;F8VX73;F8VPI1;F8W201;F8W086;F8VR05;F8VQQ5;F8VSI7;F8VVJ4;P55061	F8W1G3;F8VQW0;F8VX73;F8VPI1;F8W201;F8W086;F8VR05;F8VQQ5;F8VSI7;F8VVJ4;P55061	2;2;2;2;2;2;2;2;2;2;2	2;2;2;2;2;2;2;2;2;2;2	2;2;2;2;2;2;2;2;2;2;2	Bax inhibitor 1	TMBIM6				;;;;;;;;;;	11	2	2	2	2	1	2	1	1	0	1	2	1	2	2	1	2	1	1	0	1	2	1	2	2	1	2	1	1	0	1	2	1	2	56.2	56.2	56.2	1.9854	16
F8VQD9;Q9BSB4;F8VVA0;H3BMZ4	F8VQD9;Q9BSB4;F8VVA0	6;6;4;2	6;6;4;2	6;6;4;2	Autophagy-related protein 101	ATG101				;;	4	6	6	6	6	6	6	1	5	6	5	4	6	5	6	6	6	1	5	6	5	4	6	5	6	6	6	1	5	6	5	4	6	5	43.7	43.7	43.7	21.926	190
H0YH87;F8WB06;F8VQP2;V9GY86;Q99700;F8VRK6;F8VVY6;F8W0B5;S4R3J6	H0YH87;F8WB06;F8VQP2;V9GY86;Q99700	15;15;15;15;15;6;5;3;1	14;14;14;14;14;6;5;3;0	13;13;13;13;13;6;5;2;0	Ataxin-2	ATXN2				;;;;	9	15	14	13	14	13	14	13	10	14	13	13	13	15	13	12	13	12	9	13	12	12	12	14	12	11	12	11	9	12	11	11	11	13	23.3	22.4	20.4	98.004	916
F8VQZ7;F8VRR3;F8VZX9;F8VY03	F8VQZ7;F8VRR3	20;18;6;6	2;0;0;0	2;0;0;0	Methionine aminopeptidase 2	METAP2				;	4	20	2	2	18	15	19	14	20	19	19	12	16	17	2	2	2	2	2	2	2	2	2	2	2	2	2	2	2	2	2	2	2	2	62.3	5	5	52.82	477
F8VRI7;Q9H0E7	F8VRI7;Q9H0E7	1;1	1;1	1;1	Ubiquitinyl hydrolase 1;Ubiquitin carboxyl-terminal hydrolase 44	USP44				;	2	1	1	1	0	0	0	0	1	0	0	0	0	1	0	0	0	0	1	0	0	0	0	1	0	0	0	0	1	0	0	0	0	1	5.4	5.4	5.4	56.509	496
F8VSL3;P25208	F8VSL3;P25208	2;2	2;2	2;2	Nuclear transcription factor Y subunit beta	NFYB				;	2	2	2	2	2	2	2	0	1	2	2	2	2	2	2	2	2	0	1	2	2	2	2	2	2	2	2	0	1	2	2	2	2	2	13	13	13	14.548	131
J3KPG5;F8VU39;Q9UIF9;A0A0C4DGI9;H0YHL2;H0YHQ7	J3KPG5;F8VU39;Q9UIF9;A0A0C4DGI9	7;7;7;5;2;1	7;7;7;5;2;1	7;7;7;5;2;1	Bromodomain adjacent to zinc finger domain protein 2A	BAZ2A				;;;	6	7	7	7	7	4	3	1	3	4	2	5	3	3	7	4	3	1	3	4	2	5	3	3	7	4	3	1	3	4	2	5	3	3	5.8	5.8	5.8	208.07	1875
F8VU51;H0YI23;U3KQT9	F8VU51	28;11;2	2;0;0	0;0;0		YLPM1					3	28	2	0	26	28	25	24	18	20	23	26	24	25	2	2	2	2	1	1	2	1	1	2	0	0	0	0	0	0	0	0	0	0	24.5	1.7	0	160.74	1440
F8VU90;Q9NYL4;H0YHM7;E9PAR0	F8VU90;Q9NYL4	4;4;1;1	4;4;1;1	4;4;1;1	Peptidyl-prolyl cis-trans isomerase;Peptidyl-prolyl cis-trans isomerase FKBP11	FKBP11				;	4	4	4	4	3	3	3	2	4	4	2	2	2	3	3	3	3	2	4	4	2	2	2	3	3	3	3	2	4	4	2	2	2	3	25.8	25.8	25.8	19.814	182
F8VUJ3;Q8N4A0	F8VUJ3;Q8N4A0	6;6	5;5	4;4	Polypeptide N-acetylgalactosaminyltransferase;Polypeptide N-acetylgalactosaminyltransferase 4	POC1B-GALNT4;GALNT4				;	2	6	5	4	4	3	6	4	5	6	6	3	4	6	4	3	5	4	5	5	5	3	4	5	3	2	4	3	4	4	4	2	3	4	13.6	11.8	9.6	66.237	575
F8VW34;F8VX54;F8VZH2;F8VWK5;F8VUY0;F8VVS9;Q15583;F8VXG3;U3KQS0;F8VYL4;H0YKN5;Q9GZN2	F8VW34;F8VX54;F8VZH2;F8VWK5;F8VUY0;F8VVS9;Q15583;F8VXG3;U3KQS0;F8VYL4;H0YKN5;Q9GZN2	2;2;2;2;2;2;2;1;1;1;1;1	2;2;2;2;2;2;2;1;1;1;1;1	2;2;2;2;2;2;2;1;1;1;1;1	Homeobox protein TGIF1;Homeobox protein TGIF2	TGIF1;TGIF2				;;;;;;;;;;;	12	2	2	2	2	2	2	2	1	2	2	2	2	2	2	2	2	2	1	2	2	2	2	2	2	2	2	2	1	2	2	2	2	2	16	16	16	14.918	131
F8VVA7;P61923;F8VXB1;F8W156;F8W651;F8VYZ4;F8VUC5;F8VXR1;F8VYK5;F8VYE0	F8VVA7;P61923;F8VXB1;F8W156;F8W651;F8VYZ4;F8VUC5;F8VXR1	7;7;5;5;5;5;4;4;2;1	7;7;5;5;5;5;4;4;2;1	7;7;5;5;5;5;4;4;2;1	Coatomer subunit zeta-1	COPZ1				;;;;;;;	10	7	7	7	7	7	7	4	7	7	7	6	6	7	7	7	7	4	7	7	7	6	6	7	7	7	7	4	7	7	7	6	6	7	39.4	39.4	39.4	22.34	198
F8VVM2;F8VWQ0;F8VZL5;F8VWR4	F8VVM2	15;6;5;5	15;6;5;5	1;1;0;0		SLC25A3					4	15	15	1	13	11	15	11	13	15	14	13	10	15	13	11	15	11	13	15	14	13	10	15	1	0	1	1	1	1	1	1	1	1	47.8	47.8	8.3	36.161	324
F8VW41;Q86VP3;F8W0B1	F8VW41;Q86VP3	11;11;1	10;10;0	10;10;0	Phosphofurin acidic cluster sorting protein 2	PACS2				;	3	11	10	10	11	10	8	8	9	10	9	9	9	10	10	9	8	7	8	9	8	9	8	9	10	9	8	7	8	9	8	9	8	9	16.5	15.7	15.7	94.426	859
F8VX04;Q9H2H9;F8VX12	F8VX04;Q9H2H9	6;6;1	6;6;1	6;6;1	Sodium-coupled neutral amino acid transporter 1	SLC38A1				;	3	6	6	6	6	6	6	5	6	5	6	5	5	5	6	6	6	5	6	5	6	5	5	5	6	6	6	5	6	5	6	5	5	5	10.3	10.3	10.3	56.195	503
F8VXC8;F8VZW6	F8VXC8	49;4	2;0	2;0		SMARCC2	+		iBAQ Control_iBAQ IFN-Y		2	49	2	2	43	41	43	43	42	41	42	40	40	42	2	2	2	2	2	2	1	2	2	2	2	2	2	2	2	2	1	2	2	2	42.8	2.4	2.4	136.18	1245
F8VXG7;Q99590;A0A0A0MTP7;A0A087WTB7	F8VXG7;Q99590;A0A0A0MTP7	15;15;10;1	15;15;10;1	15;15;10;1	Protein SCAF11	SCAF11				;;	4	15	15	15	13	12	13	14	12	13	12	11	14	12	13	12	13	14	12	13	12	11	14	12	13	12	13	14	12	13	12	11	14	12	14.9	14.9	14.9	142.6	1271
H0YI20;F8VXY3;P00973;F8VUC8;F8VPW7;H0YIB8	H0YI20;F8VXY3;P00973;F8VUC8	8;8;8;4;2;1	8;8;8;4;2;1	8;8;8;4;2;1	2-5-oligoadenylate synthase 1	OAS1		+	iBAQ Control_iBAQ IFN-B	;;;	6	8	8	8	0	1	0	1	8	8	8	2	0	1	0	1	0	1	8	8	8	2	0	1	0	1	0	1	8	8	8	2	0	1	29.1	29.1	29.1	35.052	302
F8VYE8;P36873;F8VR82;F8W0W8;A0A087WYY5	F8VYE8;P36873;F8VR82;F8W0W8	21;21;19;19;10	4;4;4;2;3	4;4;4;2;3	Serine/threonine-protein phosphatase;Serine/threonine-protein phosphatase PP1-gamma catalytic subunit	PPP1CC				;;;	5	21	4	4	21	19	21	16	21	20	18	21	17	20	4	4	4	2	4	4	4	4	3	3	4	4	4	2	4	4	4	4	3	3	68.4	11.2	11.2	34.95	304
F8VZG8	F8VZG8	11	1	1		USP15					1	11	1	1	11	9	10	9	10	10	9	9	9	10	1	0	0	0	0	0	0	0	0	0	1	0	0	0	0	0	0	0	0	0	57.6	7.9	7.9	16.14	139
H3BRU6;F8VZX2;Q15366;F8W0G4;F8VXH9;F8W1G6;H3BND9;H3BSS4	H3BRU6;F8VZX2;Q15366;F8W0G4;F8VXH9;F8W1G6	16;16;16;9;9;8;4;4	11;11;11;5;6;5;3;3	6;6;6;3;3;3;2;2	Poly(rC)-binding protein 2	PCBP2				;;;;;	8	16	11	6	14	15	16	14	16	15	14	15	14	15	9	10	11	9	11	10	9	10	9	10	5	6	6	5	6	5	4	6	4	6	72.8	57.1	30.6	31.6	301
F8VZY9;CON__H-INV:HIT000015463	F8VZY9	48;5	1;0	1;0		KRT18					2	48	1	1	45	46	46	46	47	45	45	48	44	48	1	1	1	1	1	1	1	1	1	1	1	1	1	1	1	1	1	1	1	1	88.5	2.3	2.3	43.774	391
F8W038;Q8IXM2;H0YIS7;F8W1H0	F8W038;Q8IXM2;H0YIS7;F8W1H0	9;9;8;7	9;9;8;7	9;9;8;7	Chromatin complexes subunit BAP18	C17orf49;BAP18;RNASEK-C17orf49				;;;	4	9	9	9	6	9	7	3	9	8	6	7	7	6	6	9	7	3	9	8	6	7	7	6	6	9	7	3	9	8	6	7	7	6	66.2	66.2	66.2	16.29	157
F8W0Q9;Q8NEY8;F8WF16;B7Z8L1;F8VPY7;F8VWU8;F8VRK2;F8VXV7;REV__K7EN69	F8W0Q9;Q8NEY8;F8WF16;B7Z8L1	7;7;5;5;3;3;2;1;1	7;7;5;5;3;3;2;1;1	2;2;0;0;2;2;2;1;0	Periphilin-1	PPHLN1				;;;	9	7	7	2	4	6	7	4	5	6	6	6	6	6	4	6	7	4	5	6	6	6	6	6	2	2	2	2	2	2	2	2	2	2	17.1	17.1	5.7	44.682	385
F8W126;Q96EZ8	F8W126;Q96EZ8	1;1	1;1	1;1	Microspherule protein 1	MCRS1				;	2	1	1	1	1	1	1	1	0	1	1	0	1	1	1	1	1	1	0	1	1	0	1	1	1	1	1	1	0	1	1	0	1	1	5.7	5.7	5.7	35.683	318
F8W1A4;P54819;F8VZG5;F8VY04;G3V213;F8VPP1	F8W1A4;P54819;F8VZG5;F8VY04;G3V213	14;14;10;10;9;3	14;14;10;10;9;3	14;14;10;10;9;3	Adenylate kinase 2, mitochondrial;Adenylate kinase 2, mitochondrial;Adenylate kinase 2, mitochondrial, N-terminally processed	AK2				;;;;	6	14	14	14	12	11	13	11	12	13	14	12	12	13	12	11	13	11	12	13	14	12	12	13	12	11	13	11	12	13	14	12	12	13	69.4	69.4	69.4	25.63	232
F8W1P7;F8VZL6;F8W154;F8W1C0;F8W1F2	F8W1P7;F8VZL6;F8W154;F8W1C0;F8W1F2	2;1;1;1;1	2;1;1;1;1	1;0;0;0;0		SLC11A2				;;;;	5	2	2	1	2	2	2	1	2	2	2	2	2	2	2	2	2	1	2	2	2	2	2	2	1	1	1	0	1	1	1	1	1	1	5	5	1.9	52.78	482
F8W1R7;G3V1V0;P60660;J3KND3;G8JLA2;B7Z6Z4;G3V1Y7;F8VPF3;F8VZU9;F8W180;H0YI43;F8W1I5;F8VXL3	F8W1R7;G3V1V0;P60660;J3KND3;G8JLA2;B7Z6Z4;G3V1Y7;F8VPF3;F8VZU9;F8W180	8;8;8;7;7;7;6;6;4;4;2;2;1	8;8;8;7;7;7;6;6;4;4;2;2;1	6;6;6;5;5;5;6;4;4;4;2;0;1	Myosin light polypeptide 6	MYL6				;;;;;;;;;	13	8	8	6	8	8	8	7	8	8	8	8	7	8	8	8	8	7	8	8	8	8	7	8	6	6	6	5	6	6	6	6	5	6	57.9	57.9	41.4	16.29	145
F8W543	F8W543	9	1	1		NAP1L1					1	9	1	1	9	9	8	7	8	8	8	8	8	8	1	1	1	1	1	1	1	1	1	1	1	1	1	1	1	1	1	1	1	1	20.4	2.4	2.4	38.2	328
F8W689;P48382;A0A0A0MSQ2;H0Y4B4;F6UE82;F8WDU3;F8WFE4;F2Z2G0;F6S3S0;A0A0A0MT34;A0A0A0MSM9;F6X9D6;F6R6G4	F8W689;P48382;A0A0A0MSQ2;H0Y4B4;F6UE82	4;4;3;3;2;1;1;1;1;1;1;1;1	4;4;3;3;2;1;1;1;1;1;1;1;1	4;4;3;3;2;1;1;1;1;1;1;1;1	DNA-binding protein RFX5	RFX5				;;;;	13	4	4	4	2	3	4	4	4	3	4	3	3	4	2	3	4	4	4	3	4	3	3	4	2	3	4	4	4	3	4	3	3	4	9.7	9.7	9.7	63.112	596
F8W6A0	F8W6A0	6	1	1		PPHLN1					1	6	1	1	3	5	6	2	4	4	4	4	5	4	1	1	1	0	1	0	0	0	1	0	1	1	1	0	1	0	0	0	1	0	17.4	5.2	5.2	41.156	363
F8W6C2;C9JW67;C9JGM8;F8VZ02	F8W6C2;C9JW67;C9JGM8	16;13;9;7	1;1;1;1	1;1;1;1		SPATS2L				;;	4	16	1	1	14	12	13	13	16	15	15	14	16	16	1	1	1	1	1	1	1	1	1	1	1	1	1	1	1	1	1	1	1	1	61.1	3.4	3.4	29.939	265
F8W6D9;Q9GZR1;H0Y4F4;H0Y8Y8;D6RJH1;D6RG09	F8W6D9;Q9GZR1;H0Y4F4;H0Y8Y8	4;4;3;2;1;1	4;4;3;2;1;1	4;4;3;2;1;1	Sentrin-specific protease 6	SENP6				;;;	6	4	4	4	4	3	2	2	2	4	3	3	3	3	4	3	2	2	2	4	3	3	3	3	4	3	2	2	2	4	3	3	3	3	8.6	8.6	8.6	76.917	685
F8W717;O00423;G3V500;G3V3N9;G3V4U5;G3V5C8;G3V497;G3V4H6;G3V538;G3V3J1;H0YJY3;H0YJK4	F8W717;O00423;G3V500;G3V3N9	14;14;7;7;4;4;4;4;4;3;2;1	13;13;6;6;4;4;4;4;4;3;2;1	13;13;6;6;4;4;4;4;4;3;2;1	Echinoderm microtubule-associated protein-like 1	EML1				;;;	12	14	13	13	12	9	11	13	11	11	12	8	8	11	11	8	10	12	10	10	11	7	7	10	11	8	10	12	10	10	11	7	7	10	20	19.1	19.1	88.716	803
F8W726;Q14157;Q5VU77;Q5VU79;Q5VU78;Q5VU81;Q5VU80;H0Y5H6;H7C2T8	F8W726;Q14157;Q5VU77	26;26;14;11;11;10;10;2;2	26;26;14;11;11;10;10;2;2	26;26;14;11;11;10;10;2;2	Ubiquitin-associated protein 2-like	UBAP2L				;;	9	26	26	26	24	24	25	24	25	24	24	25	24	24	24	24	25	24	25	24	24	25	24	24	24	24	25	24	25	24	24	25	24	24	39.2	39.2	39.2	113.63	1079
F8W7C6;A0A087WV22;H7C123;H7C2C5;Q96L21;H7C2U2	F8W7C6;A0A087WV22;H7C123;H7C2C5	15;13;8;8;5;1	15;13;8;8;5;1	2;0;0;0;0;0		RPL10				;;;	6	15	15	2	14	15	14	12	14	14	14	14	15	14	14	15	14	12	14	14	14	14	15	14	2	2	1	1	2	1	2	2	2	1	58.9	58.9	11	18.565	163
F8W7Q4;Q96A26;E9PH05	F8W7Q4;Q96A26;E9PH05	5;5;4	5;5;4	5;5;4	Protein FAM162A	FAM162A				;;	3	5	5	5	5	5	5	3	5	5	4	5	5	5	5	5	5	3	5	5	4	5	5	5	5	5	5	3	5	5	4	5	5	5	32.6	32.6	32.6	16.515	144
H7C4H8;F8W8D3;Q14493;H0YAE8;E7EUV9	H7C4H8;F8W8D3;Q14493;H0YAE8;E7EUV9	3;3;3;2;2	3;3;3;2;2	3;3;3;2;2	Histone RNA hairpin-binding protein	SLBP				;;;;	5	3	3	3	2	3	2	2	2	2	1	1	2	2	2	3	2	2	2	2	1	1	2	2	2	3	2	2	2	2	1	1	2	2	12.4	12.4	12.4	21.231	186
F8W8H5;Q969Q5	F8W8H5;Q969Q5	3;3	3;3	3;3	Ras-related protein Rab-24	RAB24				;	2	3	3	3	3	2	3	1	2	2	3	2	2	2	3	2	3	1	2	2	3	2	2	2	3	2	3	1	2	2	3	2	2	2	23	23	23	19.671	174
F8W8I6;P31483;E5RGV5;E5RG67;F8WE16	F8W8I6;P31483;E5RGV5;E5RG67	10;10;7;5;2	7;7;5;3;1	3;3;2;1;1	Nucleolysin TIA-1 isoform p40	TIA1				;;;	5	10	7	3	9	10	9	9	10	7	8	8	8	8	7	7	7	7	7	5	6	6	6	6	3	3	3	3	3	3	3	3	3	3	36.9	28.3	15.3	42.835	385
F8W8V9;H7C437;H7C0K6	F8W8V9	19;5;2	1;0;0	1;0;0	Kinesin-like protein	KIF1A					3	19	1	1	18	15	18	17	17	15	17	15	17	14	1	0	1	1	1	1	1	1	1	0	1	0	1	1	1	1	1	1	1	0	16.7	1	1	165.98	1471
J3KQ45;F8W8W7;O43493	J3KQ45;F8W8W7;O43493	3;3;3	3;3;3	3;3;3	Trans-Golgi network integral membrane protein 2	TGOLN2				;;	3	3	3	3	3	3	3	3	3	3	3	3	3	3	3	3	3	3	3	3	3	3	3	3	3	3	3	3	3	3	3	3	3	3	8.8	8.8	8.8	47.879	454
F8W914;H7C106;A0A0U1RQR6	F8W914;H7C106	11;6;5	11;6;5	1;0;0	Reticulon	RTN4				;	3	11	11	1	11	10	11	11	11	11	9	10	10	11	11	10	11	11	11	11	9	10	10	11	1	1	1	1	1	1	0	1	1	1	59.7	59.7	4.1	37.144	345
F8W930;Q9Y6M1;Q9NZI8	F8W930;Q9Y6M1	10;10;1	10;10;1	9;9;0	Insulin-like growth factor 2 mRNA-binding protein 2	IGF2BP2				;	3	10	10	9	7	6	10	9	8	7	9	6	8	8	7	6	10	9	8	7	9	6	8	8	6	5	9	8	7	6	8	5	7	7	20.2	20.2	18	66.785	605
F8W950	F8W950	11	1	1		AIMP2	+		iBAQ Control_iBAQ IFN-Y		1	11	1	1	11	11	11	11	11	11	11	11	11	11	1	1	1	1	1	1	1	1	1	1	1	1	1	1	1	1	1	1	1	1	54.6	7.2	7.2	27.809	251
F8W9E7;Q96BJ8;I3L4D1	F8W9E7;Q96BJ8	8;8;1	8;8;1	8;8;1	Engulfment and cell motility protein 3	ELMO3				;	3	8	8	8	6	6	7	8	7	6	7	7	7	6	6	6	7	8	7	6	7	7	7	6	6	6	7	8	7	6	7	7	7	6	14.9	14.9	14.9	85.332	756
F8W9F9;H0Y7T5;Q9Y3S1;H0Y493;H0Y7R3;H0Y7J9	F8W9F9;H0Y7T5;Q9Y3S1;H0Y493;H0Y7R3	6;6;6;3;3;2	3;3;3;3;3;2	3;3;3;3;3;2	Serine/threonine-protein kinase WNK2	WNK2				;;;;	6	6	3	3	5	5	5	6	5	4	5	6	3	6	3	2	2	3	3	2	3	3	1	3	3	2	2	3	3	2	3	3	1	3	3.3	1.9	1.9	234.38	2217
F8W9S7;H0Y4E7;C9IZX9	F8W9S7	49;21;6	49;21;6	1;0;0		GAPVD1					3	49	49	1	46	41	44	44	43	43	46	43	42	43	46	41	44	44	43	43	46	43	42	43	1	1	1	1	1	1	1	1	1	1	40.1	40.1	2	157.46	1412
F8W9W2;P43250;D6RHX8;D6RDA3;D6RHC7	F8W9W2;P43250;D6RHX8	5;5;4;2;2	5;5;4;2;2	5;5;4;2;2	G protein-coupled receptor kinase 6	GRK6				;;	5	5	5	5	4	4	4	4	3	5	2	3	4	4	4	4	4	4	3	5	2	3	4	4	4	4	4	4	3	5	2	3	4	4	13.3	13.3	13.3	62.192	542
F8W9X7;Q567U6;H7C050	F8W9X7;Q567U6	15;15;2	15;15;2	15;15;2	Coiled-coil domain-containing protein 93	CCDC93				;	3	15	15	15	12	13	15	14	13	13	12	13	13	14	12	13	15	14	13	13	12	13	13	14	12	13	15	14	13	13	12	13	13	14	27.1	27.1	27.1	73.041	630
F8WA39;Q13613;Q8NEC6;H0YDX3;E9PIH9;E9PPP8;F8W764;F8W8S8;H7BZJ1;H7C406	F8WA39;Q13613;Q8NEC6;H0YDX3	15;15;11;10;6;4;3;3;3;3	15;15;11;10;6;4;3;3;3;3	14;14;11;9;6;4;3;3;3;3	Myotubularin-related protein 1	MTMR1				;;;	10	15	15	14	11	8	12	12	10	13	12	10	9	13	11	8	12	12	10	13	12	10	9	13	10	8	11	11	9	12	11	9	9	12	28.8	28.8	26.9	75.717	673
F8WAJ0;Q9H8H2	F8WAJ0;Q9H8H2	11;11	11;11	11;11	Probable ATP-dependent RNA helicase DDX31	DDX31				;	2	11	11	11	9	8	9	6	9	7	8	9	8	10	9	8	9	6	9	7	8	9	8	10	9	8	9	6	9	7	8	9	8	10	22.8	22.8	22.8	83.515	746
J3QRU4;F8WCA0;L7N2F9;P63027	J3QRU4;F8WCA0;L7N2F9;P63027	5;5;5;5	2;2;2;2	2;2;2;2	Vesicle-associated membrane protein 2	VAMP2				;;;	4	5	2	2	4	4	4	3	5	4	4	4	4	5	1	1	1	1	2	1	1	1	1	2	1	1	1	1	2	1	1	1	1	2	61.1	39.8	39.8	12.251	113
F8WCF6;P59998;F8WDD7;A0A0A6YYG9;H7C0A3;R4GN08;F8WE39;F8WDW3	F8WCF6;P59998;F8WDD7;A0A0A6YYG9;H7C0A3	10;10;7;7;6;4;3;2	10;10;7;7;6;4;3;2	10;10;7;7;6;4;3;2	Actin-related protein 2/3 complex subunit 4	ARPC4-TTLL3;ARPC4				;;;;	8	10	10	10	9	10	10	6	10	10	9	9	9	9	9	10	10	6	10	10	9	9	9	9	9	10	10	6	10	10	9	9	9	9	56.9	56.9	56.9	21.058	181
F8WF48;F8WCJ7;Q99442	F8WF48;F8WCJ7;Q99442	1;1;1	1;1;1	1;1;1	Translocation protein SEC62	SEC62				;;	3	1	1	1	1	0	1	1	1	0	0	0	0	0	1	0	1	1	1	0	0	0	0	0	1	0	1	1	1	0	0	0	0	0	14.1	14.1	14.1	9.8703	85
F8WD26;J3KP06;Q8WWI1;E9PMT2;A0A0A0MTE2;H0Y424;E9PRE3	F8WD26;J3KP06;Q8WWI1;E9PMT2;A0A0A0MTE2;H0Y424	46;46;46;44;42;33;4	1;1;1;1;1;1;1	1;1;1;1;1;1;1	LIM domain only protein 7	LMO7				;;;;;	7	46	1	1	35	31	31	36	32	40	37	44	40	42	0	0	0	1	0	0	0	0	0	1	0	0	0	1	0	0	0	0	0	1	35.4	0.6	0.6	186.18	1631
F8WDR2;Q9BVS5	F8WDR2;Q9BVS5	2;2	2;2	2;2	tRNA (adenine(58)-N(1))-methyltransferase, mitochondrial	TRMT61B				;	2	2	2	2	2	2	1	1	0	1	1	1	1	0	2	2	1	1	0	1	1	1	1	0	2	2	1	1	0	1	1	1	1	0	9.8	9.8	9.8	40.4	366
F8WE88;Q9Y4I1;A0A087WY00;G3V394;F8W6H6;E7ERV5;Q9UES5;O95317;G3V3C9	F8WE88;Q9Y4I1;A0A087WY00;G3V394;F8W6H6	49;49;48;48;48;15;5;5;2	43;43;42;42;42;15;5;5;1	41;41;40;40;40;14;4;4;1	Unconventional myosin-Va	MYO5A				;;;;	9	49	43	41	44	40	47	41	42	45	44	43	41	42	39	35	41	36	36	39	38	37	36	36	37	34	39	34	34	37	36	35	34	34	33.9	29.5	28.5	215.36	1855
F8WEC0;Q9H3L0	F8WEC0;Q9H3L0	6;6	6;6	6;6	Methylmalonic aciduria and homocystinuria type D protein, mitochondrial	MMADHC				;	2	6	6	6	3	2	5	1	5	4	5	6	4	5	3	2	5	1	5	4	5	6	4	5	3	2	5	1	5	4	5	6	4	5	28.5	28.5	28.5	36.376	330
F8WET0;Q8IW19	F8WET0;Q8IW19	2;2	2;2	2;2	Aprataxin and PNK-like factor	APLF				;	2	2	2	2	2	2	2	1	2	1	1	1	2	2	2	2	2	1	2	1	1	1	2	2	2	2	2	1	2	1	1	1	2	2	6.8	6.8	6.8	30.726	280
M0R367;F8WEZ9;Q8WV37	M0R367;F8WEZ9;Q8WV37	2;2;2	1;1;1	1;1;1	Zinc finger protein 480	ZNF480				;;	3	2	1	1	2	2	2	1	1	1	2	2	1	2	1	1	1	1	1	1	1	1	1	1	1	1	1	1	1	1	1	1	1	1	16.4	11.5	11.5	18.748	165
F8WJN3;Q16630;F8W084	F8WJN3;Q16630	16;16;2	16;16;2	16;16;2	Cleavage and polyadenylation specificity factor subunit 6	CPSF6				;	3	16	16	16	15	16	16	16	16	15	16	15	13	16	15	16	16	16	16	15	16	15	13	16	15	16	16	16	16	15	16	15	13	16	36.2	36.2	36.2	52.269	478
G3V0G1;H7C0J2;C9J0V5;C9J9V9;C9J5S6	G3V0G1;H7C0J2;C9J0V5;C9J9V9	4;3;3;2;1	4;3;3;2;1	1;0;0;0;0		GORASP1				;;;	5	4	4	1	4	4	4	3	3	4	4	4	3	4	4	4	4	3	3	4	4	4	3	4	1	1	1	1	0	1	1	1	0	1	18	18	6.6	35.278	316
G3V0G5;Q8IV38;F8WB95	G3V0G5;Q8IV38	4;4;1	4;4;1	4;4;1	Ankyrin repeat and MYND domain-containing protein 2	ANKMY2				;	3	4	4	4	3	3	3	4	2	2	2	3	2	3	3	3	3	4	2	2	2	3	2	3	3	3	3	4	2	2	2	3	2	3	12	12	12	38.072	341
G3V0I5;P49821;B4DE93;E9PQP1;E9PMX3;E9PLC6;H0YE81;E9PPR0;E9PJL9;E9PPS5;H0YD04;E9PPD6	G3V0I5;P49821;B4DE93	15;15;11;7;7;6;5;5;4;3;3;2	15;15;11;7;7;6;5;5;4;3;3;2	15;15;11;7;7;6;5;5;4;3;3;2	NADH dehydrogenase [ubiquinone] flavoprotein 1, mitochondrial	NDUFV1				;;	12	15	15	15	13	14	12	14	13	12	10	15	8	13	13	14	12	14	13	12	10	15	8	13	13	14	12	14	13	12	10	15	8	13	43.1	43.1	43.1	50.054	457
G3V0J0;A8MQB8;A0A087WXI3;R9WNI0;Q8IXW7;A0A087WY29;A0A087WWR6;A0A087X1M7;A0A087WWU4;A0A087WXC0	G3V0J0;A8MQB8;A0A087WXI3;R9WNI0;Q8IXW7	23;22;19;19;13;10;4;2;2;1	1;1;1;0;0;0;0;0;0;0	1;1;1;0;0;0;0;0;0;0		FMR1				;;;;	10	23	1	1	20	18	20	21	21	22	22	19	21	21	1	1	1	1	1	1	1	1	1	1	1	1	1	1	1	1	1	1	1	1	50.8	1.9	1.9	66.785	592
G3V167;Q9UGN5;H0YH02	G3V167;Q9UGN5	4;4;1	4;4;1	4;4;1	Poly [ADP-ribose] polymerase 2	PARP2				;	3	4	4	4	4	4	4	2	4	4	3	3	4	4	4	4	4	2	4	4	3	3	4	4	4	4	4	2	4	4	3	3	4	4	8.7	8.7	8.7	60.214	531
G3V1C3;Q9BZZ5;H0YER7;E9PQK6	G3V1C3;Q9BZZ5;H0YER7	19;19;12;4	19;19;12;4	19;19;12;4	Apoptosis inhibitor 5	API5		+	iBAQ Control_iBAQ IFN-B	;;	4	19	19	19	18	18	18	17	18	18	17	18	19	19	18	18	18	17	18	18	17	18	19	19	18	18	18	17	18	18	17	18	19	19	44.9	44.9	44.9	57.56	510
G3V1K2;Q9Y2B1	G3V1K2;Q9Y2B1	3;3	3;3	3;3	Transmembrane protein 5	TMEM5				;	2	3	3	3	3	3	2	3	2	2	2	0	0	2	3	3	2	3	2	2	2	0	0	2	3	3	2	3	2	2	2	0	0	2	19.1	19.1	19.1	21.208	183
G3V1L9;Q07157;H0YKB1;H0YLT6	G3V1L9;Q07157	68;68;11;4	68;68;11;4	3;3;0;0	Tight junction protein ZO-1	TJP1				;	4	68	68	3	64	62	62	62	60	63	60	57	60	62	64	62	62	62	60	63	60	57	60	62	3	3	3	3	3	3	3	3	3	3	49.8	49.8	2.5	197.46	1768
G3V1N2;P69905	G3V1N2;P69905	5;5	1;1	1;1	Hemoglobin subunit alpha	HBA2;HBA1				;	2	5	1	1	4	5	4	4	5	5	4	5	5	4	1	1	1	1	1	1	1	1	1	1	1	1	1	1	1	1	1	1	1	1	41.8	10.9	10.9	11.948	110
G3V1P3;Q969J3	G3V1P3;Q969J3	5;5	5;5	5;5	Loss of heterozygosity 12 chromosomal region 1 protein	LOH12CR1				;	2	5	5	5	5	5	4	0	4	4	3	4	2	4	5	5	4	0	4	4	3	4	2	4	5	5	4	0	4	4	3	4	2	4	40.1	40.1	40.1	20.247	177
G3V5S9;G3V1S4;Q9Y324;G3V2M5	G3V5S9;G3V1S4;Q9Y324	6;6;6;1	6;6;6;1	6;6;6;1	rRNA-processing protein FCF1 homolog	FCF1				;;	4	6	6	6	6	6	3	4	6	6	3	5	3	5	6	6	3	4	6	6	3	5	3	5	6	6	3	4	6	6	3	5	3	5	31.7	31.7	31.7	21.491	183
G3V256;G3V3Y4;G3V3R9;G3V572;G3V240;A0A087WTC9;G3V473;H0YJ51;G3V2X4;H0YJ87	G3V256	26;10;8;7;6;5;4;3;2;2	1;0;0;0;0;0;0;0;0;0	1;0;0;0;0;0;0;0;0;0		ZC3H14					10	26	1	1	25	25	23	25	25	25	25	22	23	25	1	1	0	1	1	1	1	1	1	1	1	1	0	1	1	1	1	1	1	1	55.5	4.8	4.8	68.349	605
G3V277;G3V423;G3V5U1;G3V456;G3V3P2;G3V227;G3V3X0;G3V2Y7;G3V5W1;G3V3S7;G3V4C7;G3V4N8;G3V4S4;G3V313;G3V339;G3V2C0;G3V2F2;G3V3R3;G3V4N0;G3V5H5;P78534;G3V4A3;G3V4Q0	G3V277;G3V423;G3V5U1;G3V456;G3V3P2;G3V227	15;10;10;10;9;9;7;7;6;6;5;5;4;4;4;4;3;3;2;1;1;1;1	1;0;0;0;0;0;0;0;0;0;0;0;0;0;0;0;0;0;0;0;0;0;0	1;0;0;0;0;0;0;0;0;0;0;0;0;0;0;0;0;0;0;0;0;0;0		WARS				;;;;;	23	15	1	1	14	14	13	13	14	14	14	15	15	15	0	0	0	0	0	0	0	1	1	1	0	0	0	0	0	0	0	1	1	1	87.3	3.8	3.8	23.886	212
G3V2D5;G3V2P5;Q07352;G3V515	G3V2D5;G3V2P5;Q07352;G3V515	4;4;4;3	3;3;3;3	3;3;3;3	Zinc finger protein 36, C3H1 type-like 1	ZFP36L1				;;;	4	4	3	3	2	1	2	0	2	2	3	4	2	4	2	1	2	0	2	2	2	3	2	3	2	1	2	0	2	2	2	3	2	3	29.5	22.2	22.2	19.527	176
G3V2Q1;P07910;G3V576;G3V555;G3V575	G3V2Q1;P07910;G3V576;G3V555;G3V575	22;22;17;11;11	1;1;1;1;1	1;1;1;1;1	Heterogeneous nuclear ribonucleoproteins C1/C2	HNRNPC				;;;;	5	22	1	1	21	20	21	20	19	19	19	20	20	19	0	0	1	0	1	0	0	1	0	1	0	0	1	0	1	0	0	1	0	1	58.7	10.2	10.2	33.57	305
G3V2U7;P07311;G3V3F8;G3V597	G3V2U7;P07311	5;5;1;1	5;5;1;1	5;5;1;1	Acylphosphatase;Acylphosphatase-1	ACYP1				;	4	5	5	5	4	4	4	4	4	4	4	4	4	5	4	4	4	4	4	4	4	4	4	5	4	4	4	4	4	4	4	4	4	5	33.3	33.3	33.3	14.125	129
G3V2Z3	G3V2Z3	1	1	1		SAMD15					1	1	1	1	1	1	1	1	1	1	0	0	1	1	1	1	1	1	1	1	0	0	1	1	1	1	1	1	1	1	0	0	1	1	14.8	14.8	14.8	9.9381	88
G3V314;Q9UI08;H0YJL6;G3V5F7;H0YJN0	G3V314;Q9UI08;H0YJL6;G3V5F7;H0YJN0	2;2;1;1;1	2;2;1;1;1	2;2;1;1;1	Ena/VASP-like protein	EVL				;;;;	5	2	2	2	0	1	1	0	0	0	0	0	0	0	0	1	1	0	0	0	0	0	0	0	0	1	1	0	0	0	0	0	0	0	14.4	14.4	14.4	21.998	215
G3V325;O75127;C9JJT5;C9JGL8	G3V325;O75127	8;5;3;1	8;5;3;1	6;5;1;1	Pentatricopeptide repeat-containing protein 1, mitochondrial	ATP5J2-PTCD1;PTCD1				;	4	8	8	6	6	7	6	8	6	6	7	7	7	6	6	7	6	8	6	6	7	7	7	6	4	5	4	6	4	4	5	5	5	4	10.4	10.4	7.2	84.109	749
G3V4P2;G3V3X6;G3V353;Q9H7H0;G3V4H5;B4E298	G3V4P2;G3V3X6;G3V353;Q9H7H0;G3V4H5	3;3;3;3;2;1	3;3;3;3;2;1	3;3;3;3;2;1	Methyltransferase-like protein 17, mitochondrial	METTL17				;;;;	6	3	3	3	3	3	2	2	1	2	3	2	3	1	3	3	2	2	1	2	3	2	3	1	3	3	2	2	1	2	3	2	3	1	33.3	33.3	33.3	11.937	102
G3V3D6;Q8WV16	G3V3D6;Q8WV16	1;1	1;1	1;1	DDB1- and CUL4-associated factor 4	DCAF4				;	2	1	1	1	1	1	1	0	1	0	0	1	1	1	1	1	1	0	1	0	0	1	1	1	1	1	1	0	1	0	0	1	1	1	3.3	3.3	3.3	37.4	333
G3V3G9;Q5TAQ9;V9GY54;Q5TAQ8;H0YDY4;V9GZ39;Q5TAQ6;Q5TAQ7;Q5TAQ5;A6NGE4;P0C7V8	G3V3G9;Q5TAQ9;V9GY54	20;17;11;4;3;2;1;1;1;1;1	20;17;11;4;3;2;1;1;1;1;1	15;15;11;4;0;0;1;1;1;1;1	DDB1- and CUL4-associated factor 8	DCAF8				;;	11	20	20	15	16	12	20	17	14	17	14	18	12	15	16	12	20	17	14	17	14	18	12	15	13	10	15	14	10	13	12	13	10	13	35	35	27.6	84.752	751
G3V3I4;P25963;G3V2A2	G3V3I4;P25963	3;3;1	3;3;1	3;3;1	NF-kappa-B inhibitor alpha	NFKBIA				;	3	3	3	3	2	2	2	2	1	2	1	2	1	1	2	2	2	2	1	2	1	2	1	1	2	2	2	2	1	2	1	2	1	1	13.1	13.1	13.1	30.893	274
G3V3Q6;G3V3P5;Q8N6I4	G3V3Q6	3;1;1	1;1;1	1;1;1							3	3	1	1	3	3	3	2	2	2	3	2	2	3	1	1	1	1	0	1	1	0	1	1	1	1	1	1	0	1	1	0	1	1	26.5	14.5	14.5	19.059	166
G3V424;Q4LDG9;G3V389;G3V5I4;H0YM28;H0YJD6;G3V2M0	G3V424;Q4LDG9;G3V389	3;3;2;1;1;1;1	3;3;2;1;1;1;1	3;3;2;1;1;1;1	Dynein light chain 1, axonemal	DNAL1				;;	7	3	3	3	3	2	3	2	3	2	2	3	2	2	3	2	3	2	3	2	2	3	2	2	3	2	3	2	3	2	2	3	2	2	20.3	20.3	20.3	15.711	138
G3V4B8;Q96FK6	G3V4B8;Q96FK6	1;1	1;1	1;1	WD repeat-containing protein 89	WDR89	+		iBAQ Control_iBAQ IFN-Y	;	2	1	1	1	1	1	1	0	0	1	1	1	1	1	1	1	1	0	0	1	1	1	1	1	1	1	1	0	0	1	1	1	1	1	5.3	5.3	5.3	24.798	226
G3V4I0;O75356;G3V450	G3V4I0;O75356	3;3;1	3;3;1	3;3;1	Ectonucleoside triphosphate diphosphohydrolase 5	ENTPD5				;	3	3	3	3	2	2	1	0	1	1	1	1	1	2	2	2	1	0	1	1	1	1	1	2	2	2	1	0	1	1	1	1	1	2	10.1	10.1	10.1	45.335	407
G3V4K3;Q9H9C1;G3V549	G3V4K3;Q9H9C1	14;14;1	14;14;1	14;14;1	Spermatogenesis-defective protein 39 homolog	VIPAS39		+	iBAQ Control_iBAQ IFN-B	;	3	14	14	14	12	12	11	13	11	12	12	12	11	11	12	12	11	13	11	12	12	12	11	11	12	12	11	13	11	12	12	12	11	11	30.8	30.8	30.8	59.718	519
G3V529;Q9GZR7;A0A087WXU8	G3V529;Q9GZR7;A0A087WXU8	28;28;18	28;28;18	6;6;0	ATP-dependent RNA helicase DDX24	DDX24				;;	3	28	28	6	26	26	25	18	22	27	24	22	23	26	26	26	25	18	22	27	24	22	23	26	6	6	5	4	5	6	5	5	5	6	44.5	44.5	9.9	91.48	816
G3V599;O15320;Q96PC5;Q86UF2;A4D2H0;A4FU28	G3V599;O15320;Q96PC5	8;8;8;1;1;1	8;8;8;1;1;1	7;7;7;1;1;1	cTAGE family member 5;Melanoma inhibitory activity protein 2	CTAGE5;MIA2				;;	6	8	8	7	3	1	3	6	1	3	0	6	1	4	3	1	3	6	1	3	0	6	1	4	3	1	3	6	1	3	0	5	1	4	8.8	8.8	7.9	151.72	1339
G3V5I6	G3V5I6	18	1	1		ZC3H14					1	18	1	1	18	17	16	17	17	18	18	14	16	18	1	1	1	1	1	1	1	0	1	1	1	1	1	1	1	1	1	0	1	1	55.2	3.8	3.8	47.76	420
G3V5L1;P61244;Q6V3B1;G3V302;G3V563;G3V2R5	G3V5L1;P61244;Q6V3B1;G3V302;G3V563;G3V2R5	2;2;1;1;1;1	2;2;1;1;1;1	2;2;1;1;1;1	Protein max	MAX				;;;;;	6	2	2	2	2	2	1	0	2	2	2	2	2	2	2	2	1	0	2	2	2	2	2	2	2	2	1	0	2	2	2	2	2	2	24.2	24.2	24.2	14.057	124
G3V5N8;Q9HBF4	G3V5N8;Q9HBF4	5;5	5;5	5;5	Zinc finger FYVE domain-containing protein 1	ZFYVE1				;	2	5	5	5	5	5	4	5	5	4	5	5	4	4	5	5	4	5	5	4	5	5	4	4	5	5	4	5	5	4	5	5	4	4	7.5	7.5	7.5	88.422	789
G3V5R9;G3V3H3;G3V2E7;F8W6L3;E7EVH7;Q07866;G5E9S8;G3V2P7;H0YG16;H0YJU9;H0YJL0;H0YJT3;H0YGB8;H0YJK1	G3V5R9;G3V3H3;G3V2E7;F8W6L3;E7EVH7;Q07866;G5E9S8	35;34;33;33;33;33;32;10;9;6;6;6;2;1	35;34;33;33;33;33;32;10;9;6;6;6;2;1	24;23;22;22;22;22;22;9;8;5;5;5;2;1	Kinesin light chain 1	KLC1				;;;;;;	14	35	35	24	31	30	33	32	33	32	34	30	30	32	31	30	33	32	33	32	34	30	30	32	21	21	22	22	22	21	23	22	20	22	55.2	55.2	37.1	71.407	630
G3V5T9;P24941;E7ESI2;G3V317	G3V5T9;P24941;E7ESI2	23;23;17;3	23;23;17;3	19;19;14;2	Cyclin-dependent kinase 2	CDK2				;;	4	23	23	19	22	21	23	17	20	23	20	22	17	22	22	21	23	17	20	23	20	22	17	22	18	17	19	13	16	19	16	18	13	18	68.5	68.5	55.5	39.178	346
G3V5V3;O60524;G3V4D9	G3V5V3;O60524	6;6;1	6;6;1	6;6;1	Nuclear export mediator factor NEMF	NEMF				;	3	6	6	6	5	6	6	5	6	6	5	5	5	6	5	6	6	5	6	6	5	5	5	6	5	6	6	5	6	6	5	5	5	6	7.3	7.3	7.3	113.95	998
G3V5Z7;P60900;G3V295;G3V3I1;G3V3U4;G3V4S5;G3V2S7;H0YJC4	G3V5Z7;P60900;G3V295;G3V3I1	19;19;17;14;9;2;2;2	19;19;17;14;9;2;2;2	19;19;17;14;9;2;2;2	Proteasome subunit alpha type;Proteasome subunit alpha type-6	PSMA6				;;;	8	19	19	19	17	14	17	13	16	19	15	18	16	17	17	14	17	13	16	19	15	18	16	17	17	14	17	13	16	19	15	18	16	17	58.3	58.3	58.3	28.147	252
G3XAI2;P07942	G3XAI2;P07942	2;2	2;2	2;2	Laminin subunit beta-1	LAMB1				;	2	2	2	2	1	1	1	1	2	1	1	0	1	1	1	1	1	1	2	1	1	0	1	1	1	1	1	1	2	1	1	0	1	1	1.5	1.5	1.5	200.48	1810
G3XAN4;Q15629	G3XAN4;Q15629	5;5	5;5	5;5	Translocating chain-associated membrane protein 1	TRAM1				;	2	5	5	5	5	5	5	5	5	5	5	5	4	5	5	5	5	5	5	5	5	5	4	5	5	5	5	5	5	5	5	5	4	5	18.1	18.1	18.1	33.435	288
G5E931;H3BN57;Q8TDH9;A0A0D9SEU2;A0A0A0MTN6	G5E931;H3BN57;Q8TDH9;A0A0D9SEU2;A0A0A0MTN6	3;3;3;2;2	3;3;3;2;2	3;3;3;2;2	Biogenesis of lysosome-related organelles complex 1 subunit 5	BLOC1S5;BLOC1S5-TXNDC5				;;;;	5	3	3	3	2	2	3	3	2	0	1	3	3	3	2	2	3	3	2	0	1	3	3	3	2	2	3	3	2	0	1	3	3	3	31.6	31.6	31.6	12.779	114
G5E933;O95248;H0Y5W8	G5E933;O95248	9;9;1	9;9;1	8;8;0	Myotubularin-related protein 5	SBF1				;	3	9	9	8	8	4	5	7	6	6	6	6	5	5	8	4	5	7	6	6	6	6	5	5	7	3	5	6	5	5	5	5	4	4	5.8	5.8	5.4	208.44	1868
G5E965;A0A0B4J2F3;C9J0F0;E9PFD3;A0A087X299;Q9H334;H0Y882;A0A087X2G3;C9J5T4;C9IYY1	G5E965;A0A0B4J2F3;C9J0F0;E9PFD3;A0A087X299;Q9H334;H0Y882	7;6;6;6;6;6;5;2;2;1	7;6;6;6;6;6;5;2;2;1	7;6;6;6;6;6;5;2;2;1	Forkhead box protein P1	FOXP1				;;;;;;	10	7	7	7	5	6	5	4	5	6	5	4	5	5	5	6	5	4	5	6	5	4	5	5	5	6	5	4	5	6	5	4	5	5	24.4	24.4	24.4	63.217	566
G5E975;C9JTA6;A0A0G2JSE9;B5MCL5;A0A0U1RQQ2;A0A0U1RRB8	G5E975;C9JTA6;A0A0G2JSE9;B5MCL5;A0A0U1RQQ2	9;7;7;6;5;4	9;7;7;6;5;4	1;0;0;0;1;0		SMARCB1				;;;;	6	9	9	1	9	8	9	6	7	8	6	9	8	6	9	8	9	6	7	8	6	9	8	6	1	1	1	1	1	1	1	1	1	1	27.9	27.9	5.3	45.05	394
G5E994;Q5VW38;U3KQD2	G5E994;Q5VW38	5;5;1	5;5;1	5;5;1	Protein GPR107	GPR107				;	3	5	5	5	4	5	4	3	5	4	4	4	4	5	4	5	4	3	5	4	4	4	4	5	4	5	4	3	5	4	4	4	4	5	9.1	9.1	9.1	63.984	571
G5E9A6;P51784;Q5JXD3	G5E9A6;P51784	23;22;2	22;21;2	21;20;2	Ubiquitin carboxyl-terminal hydrolase;Ubiquitin carboxyl-terminal hydrolase 11	USP11				;	3	23	22	21	21	22	21	18	19	22	19	20	21	20	20	21	20	17	18	21	18	19	20	19	19	20	19	16	17	20	17	18	19	18	31.3	30.3	30.3	105.03	920
G5E9C0;Q9HB58;E7EM70;C9JZQ4;E9PHK4	G5E9C0;Q9HB58	16;16;7;6;5	16;16;7;6;5	16;16;7;6;5	Sp110 nuclear body protein	SP110	+	+	iBAQ Control_iBAQ IFN-B;iBAQ Control_iBAQ IFN-Y	;	5	16	16	16	1	3	3	3	15	13	15	11	7	13	1	3	3	3	15	13	15	11	7	13	1	3	3	3	15	13	15	11	7	13	36.9	36.9	36.9	61.739	547
I3L4X3;G5E9C2;Q15653;I3L1A4	I3L4X3;G5E9C2;Q15653;I3L1A4	6;6;6;4	6;6;6;4	6;6;6;4	NF-kappa-B inhibitor beta	NFKBIB				;;;	4	6	6	6	3	5	4	3	5	4	2	4	4	4	3	5	4	3	5	4	2	4	4	4	3	5	4	3	5	4	2	4	4	4	40.8	40.8	40.8	25.119	233
G5E9C8;Q07889;C9K0N6	G5E9C8;Q07889	12;12;1	12;12;1	9;9;0	Son of sevenless homolog 1	SOS1				;	3	12	12	9	9	7	9	11	10	8	7	10	11	9	9	7	9	11	10	8	7	10	11	9	8	6	8	8	8	6	7	8	8	7	10.5	10.5	8	150.86	1318
G5E9D4;Q96EB1;E9PPJ9	G5E9D4;Q96EB1;E9PPJ9	4;4;2	4;4;2	4;4;2	Elongator complex protein 4	ELP4				;;	3	4	4	4	3	4	3	4	4	3	4	3	4	3	3	4	3	4	4	3	4	3	4	3	3	4	3	4	4	3	4	3	4	3	12.7	12.7	12.7	58.832	535
G5E9E7;A0A087X0K9	G5E9E7;A0A087X0K9	66;65	1;1	1;1		TJP1				;	2	66	1	1	62	60	60	60	58	61	58	55	58	60	1	1	1	1	1	1	1	1	1	1	1	1	1	1	1	1	1	1	1	1	50.3	0.9	0.9	189.67	1692
G5E9G4;Q9ULT0;H7C1P2;H7C055	G5E9G4;Q9ULT0	6;6;1;1	6;6;1;1	6;6;1;1	Tetratricopeptide repeat protein 7A	TTC7A		+	iBAQ Control_iBAQ IFN-B	;	4	6	6	6	3	3	3	3	3	3	4	2	2	2	3	3	3	3	3	3	4	2	2	2	3	3	3	3	3	3	4	2	2	2	9	9	9	92.739	824
G5E9L0;Q8N6H7;A0A0D9SF70;E9PQP3;E9PIY6;E9PMU9;H0YDN9;E9PJT7;E9PK28;E9PMR9;E9PM63;H0YDX1;E9PNY8;E9PM18;H0YF45;B0QYV9	G5E9L0;Q8N6H7;A0A0D9SF70;E9PQP3;E9PIY6	18;18;17;13;10;8;7;5;5;4;4;4;3;2;2;1	18;18;17;13;10;8;7;5;5;4;4;4;3;2;2;1	13;13;13;9;5;5;7;0;0;0;0;0;0;0;0;0	ADP-ribosylation factor GTPase-activating protein 2	ARFGAP2				;;;;	16	18	18	13	16	17	17	18	16	17	18	16	18	18	16	17	17	18	16	17	18	16	18	18	11	12	12	13	11	12	13	11	13	13	40.4	40.4	30.8	53.476	493
G5E9P3;Q9NYS0	G5E9P3;Q9NYS0	3;3	3;3	3;3	NF-kappa-B inhibitor-interacting Ras-like protein 1	NKIRAS1				;	2	3	3	3	1	1	0	0	1	1	2	1	0	0	1	1	0	0	1	1	2	1	0	0	1	1	0	0	1	1	2	1	0	0	18.2	18.2	18.2	21.644	192
G5E9W7;G5E9V5;P82650;H7C5F2;H7C5H3;H7C5L9;C9J5D8	G5E9W7;G5E9V5;P82650	17;17;17;8;8;7;1	17;17;17;8;8;7;1	17;17;17;8;8;7;1	28S ribosomal protein S22, mitochondrial	MRPS22				;;	7	17	17	17	15	14	16	16	15	16	15	17	16	16	15	14	16	16	15	16	15	17	16	16	15	14	16	16	15	16	15	17	16	16	59.9	59.9	59.9	36.805	319
G5E9V6;G5E9V7;H7C5B7	G5E9V6;G5E9V7	14;10;3	1;1;1	1;1;1		ARMC8				;	3	14	1	1	11	11	12	13	13	13	13	11	11	11	1	1	1	1	1	1	1	1	1	1	1	1	1	1	1	1	1	1	1	1	43.1	3.8	3.8	44.499	399
G5E9W2;Q9P2E5;C9JZF7	G5E9W2;Q9P2E5	6;6;2	6;6;2	6;6;2	Chondroitin sulfate glucuronyltransferase	CHPF2				;	3	6	6	6	4	3	4	5	5	4	4	3	1	4	4	3	4	5	5	4	4	3	1	4	4	3	4	5	5	4	4	3	1	4	7.1	7.1	7.1	85.146	764
G5E9X3;Q9Y2H6;A0A087X1M6	G5E9X3;Q9Y2H6;A0A087X1M6	3;3;2	3;3;2	3;3;2	Fibronectin type-III domain-containing protein 3A	FNDC3A				;;	3	3	3	3	1	0	2	1	0	1	0	0	0	1	1	0	2	1	0	1	0	0	0	1	1	0	2	1	0	1	0	0	0	1	6.4	6.4	6.4	74.717	684
H0YAJ5;G5E9Y1;Q92870;D6RB55;D6RDY3;D6RB00;H0Y9U9;H0YA92	H0YAJ5;G5E9Y1;Q92870	7;7;7;2;1;1;1;1	7;7;7;2;1;1;1;1	7;7;7;2;1;1;1;1	Amyloid beta A4 precursor protein-binding family B member 2	APBB2				;;	8	7	7	7	5	5	6	6	5	6	6	5	5	7	5	5	6	6	5	6	6	5	5	7	5	5	6	6	5	6	6	5	5	7	12.5	12.5	12.5	79.972	728
G5E9Z4;Q8TCG2	G5E9Z4;Q8TCG2	4;4	4;4	4;4	Phosphatidylinositol 4-kinase type 2-beta	PI4K2B		+	iBAQ Control_iBAQ IFN-B	;	2	4	4	4	2	1	3	2	4	3	3	1	4	3	2	1	3	2	4	3	3	1	4	3	2	1	3	2	4	3	3	1	4	3	10.4	10.4	10.4	44.761	385
G5EA30;Q92879;E9PQK4;E9PKU1;F5H4Y5;F5H0D8;E9PKA1;V9GYD9;Q5VZZ6;A0A0J9YX66;A0A1B0GU44;E9PC62;A0A1B0GUN8;A0A0J9YXJ0;O95319	G5EA30;Q92879	14;14;6;6;4;4;3;2;2;2;2;2;2;2;2	14;14;6;6;4;4;3;2;2;2;2;2;2;2;2	8;8;0;0;0;0;0;1;1;1;1;1;1;1;1	CUGBP Elav-like family member 1	CELF1				;	15	14	14	8	14	14	14	13	14	14	13	14	10	13	14	14	14	13	14	14	13	14	10	13	8	8	8	8	8	8	7	8	6	7	28.8	28.8	16.1	55.142	514
G5EA37;K7EK57;Q5MNZ9	G5EA37;K7EK57;Q5MNZ9	1;1;1	1;1;1	1;1;1	WD repeat domain phosphoinositide-interacting protein 1	WIPI1				;;	3	1	1	1	1	1	0	1	1	1	1	1	1	1	1	1	0	1	1	1	1	1	1	1	1	1	0	1	1	1	1	1	1	1	2.5	2.5	2.5	39.942	364
H0YH08;H7BYT4;G5EA50;Q6ZN18	H0YH08;H7BYT4;G5EA50;Q6ZN18	1;1;1;1	1;1;1;1	1;1;1;1	Zinc finger protein AEBP2	AEBP2				;;;	4	1	1	1	1	1	0	1	1	1	1	1	1	1	1	1	0	1	1	1	1	1	1	1	1	1	0	1	1	1	1	1	1	1	9.2	9.2	9.2	14.965	130
G8JLB3;Q9Y606;F5H1S9;F5GY32;F5H168;F8W9U5;F5H1B2;F5GXL3	G8JLB3;Q9Y606;F5H1S9	15;15;14;4;2;2;2;2	15;15;14;4;2;2;2;2	15;15;14;4;2;2;2;2	tRNA pseudouridine synthase;tRNA pseudouridine synthase A, mitochondrial	PUS1				;;	8	15	15	15	15	15	10	12	12	13	11	13	14	12	15	15	10	12	12	13	11	13	14	12	15	15	10	12	12	13	11	13	14	12	46.6	46.6	46.6	42.92	384
G8JLB6;P31943;E9PCY7;D6RIT2;H0YB39;H0YBD7;H0YBG7	G8JLB6;P31943;E9PCY7;D6RIT2;H0YB39	19;19;18;10;10;8;5	19;19;18;10;10;8;5	3;3;2;1;3;2;2	Heterogeneous nuclear ribonucleoprotein H;Heterogeneous nuclear ribonucleoprotein H, N-terminally processed	HNRNPH1				;;;;	7	19	19	3	19	19	19	19	19	19	19	18	18	17	19	19	19	19	19	19	19	18	18	17	3	3	3	3	3	3	3	3	3	3	48.7	48.7	12.7	51.229	472
G8JLD5;F8VUJ9;F8VR28;F8VYL3;H0YHY4;H0YI79	G8JLD5	46;9;5;5;3;1	2;0;0;0;0;0	2;0;0;0;0;0		DNM1L					6	46	2	2	43	41	45	44	43	43	45	44	39	44	2	2	2	2	2	2	2	2	2	2	2	2	2	2	2	2	2	2	2	2	75.8	3.2	3.2	79.621	712
Q2L6G8;G8JLG2;Q15517	Q2L6G8;G8JLG2;Q15517	2;2;2	2;2;2	2;2;2	Corneodesmosin	CDSN				;;	3	2	2	2	0	0	0	0	2	0	1	0	0	0	0	0	0	0	2	0	1	0	0	0	0	0	0	0	2	0	1	0	0	0	4.3	4.3	4.3	51.539	529
G8JLK1;M0QZE0;Q9NZ43;M0QZZ6;M0QYT5	G8JLK1;M0QZE0;Q9NZ43	3;2;2;1;1	3;2;2;1;1	2;1;1;0;1	Vesicle transport protein USE1	USE1				;;	5	3	3	2	1	0	1	1	1	1	1	1	1	1	1	0	1	1	1	1	1	1	1	1	1	0	1	1	1	1	1	1	1	1	13.7	13.7	9.4	29.098	256
G8JLQ3;P78537;F8W099;F8W606;A0A087WSV2;F8W036;F8VP73	G8JLQ3;P78537;F8W099;F8W606;A0A087WSV2;F8W036;F8VP73	4;4;2;2;2;2;2	4;4;2;2;2;2;2	4;4;2;2;2;2;2	Biogenesis of lysosome-related organelles complex 1 subunit 1	BLOC1S1				;;;;;;	7	4	4	4	4	3	4	3	4	4	3	4	4	3	4	3	4	3	4	4	3	4	4	3	4	3	4	3	4	4	3	4	4	3	65.3	65.3	65.3	8.5676	75
X6RLT1;H0UI80;Q8IXH7	X6RLT1;H0UI80;Q8IXH7	19;19;19	19;19;19	19;19;19	Negative elongation factor C/D	NELFCD;TH1L		+	iBAQ Control_iBAQ IFN-B	;;	3	19	19	19	14	17	15	15	15	15	13	10	16	18	14	17	15	15	15	15	13	10	16	18	14	17	15	15	15	15	13	10	16	18	42	42	42	66.432	593
H0Y2S1;O43824	H0Y2S1;O43824	8;8	8;8	8;8	Putative GTP-binding protein 6	GTPBP6				;	2	8	8	8	8	8	6	5	6	6	6	7	6	6	8	8	6	5	6	6	6	7	6	6	8	8	6	5	6	6	6	7	6	6	20	20	20	56.897	516
H0Y2W2;Q9NVI7;Q5T9A4;Q5T2N8;Q5SV16;J3QSF3	H0Y2W2;Q9NVI7;Q5T9A4	9;8;5;4;3;1	9;8;5;4;3;1	9;8;5;4;3;1	ATPase family AAA domain-containing protein 3A;ATPase family AAA domain-containing protein 3B	ATAD3A;ATAD3B				;;	6	9	9	9	8	7	6	8	7	8	7	8	8	8	8	7	6	8	7	8	7	8	8	8	8	7	6	8	7	8	7	8	8	8	18	18	18	64.243	572
H0Y360;Q01433;H0YCL9;E9PIJ1;E9PJF6;H0YF16;Q01432	H0Y360;Q01433	27;27;8;6;6;3;1	27;27;8;6;6;3;1	27;27;8;6;6;3;1	AMP deaminase 2	AMPD2				;	7	27	27	27	24	23	22	21	23	25	26	25	23	26	24	23	22	21	23	25	26	25	23	26	24	23	22	21	23	25	26	25	23	26	28.6	28.6	28.6	98.401	861
Q5QPK2;H0Y368;O60762;Q5QPJ9	Q5QPK2;H0Y368;O60762;Q5QPJ9	14;14;14;7	14;14;14;7	14;14;14;7	Dolichol-phosphate mannosyltransferase subunit 1	DPM1				;;;	4	14	14	14	11	13	12	9	13	11	12	12	11	13	11	13	12	9	13	11	12	12	11	13	11	13	12	9	13	11	12	12	11	13	56.4	56.4	56.4	32.426	287
H0Y3A3;Q5VWQ8;F6R503;F8WA47;H0Y638;A0A0A0MQZ2;B7ZCA0;Q96PV0	H0Y3A3;Q5VWQ8	12;12;3;2;1;1;1;1	12;12;3;2;1;1;1;1	11;11;3;2;0;0;0;0	Disabled homolog 2-interacting protein	DAB2IP				;	8	12	12	11	10	8	9	8	9	9	8	10	11	8	10	8	9	8	9	9	8	10	11	8	9	7	8	7	8	8	7	9	10	7	16.4	16.4	15.5	118.06	1069
H0Y3H2;Q99758	H0Y3H2;Q99758	6;6	6;6	6;6	ATP-binding cassette sub-family A member 3	ABCA3				;	2	6	6	6	6	6	6	5	5	5	5	4	4	5	6	6	6	5	5	5	5	4	4	5	6	6	6	5	5	5	5	4	4	5	4	4	4	184.86	1646
H0Y412	H0Y412	8	1	1		PRRC2B	+		iBAQ Control_iBAQ IFN-Y		1	8	1	1	8	7	8	7	8	7	7	8	8	8	1	1	1	1	1	1	1	1	1	1	1	1	1	1	1	1	1	1	1	1	21.8	2.9	2.9	63.197	588
H0Y4B0;O43414;F6QUN3	H0Y4B0;O43414;F6QUN3	6;6;4	6;6;4	4;4;2	ERI1 exoribonuclease 3	ERI3				;;	3	6	6	4	4	6	4	2	5	5	4	4	3	3	4	6	4	2	5	5	4	4	3	3	3	4	3	1	4	3	3	3	2	2	37.7	37.7	27.5	22.89	204
H7C0H3;H0Y4N1;Q9HAC7	H7C0H3;H0Y4N1;Q9HAC7	2;2;2	2;2;2	2;2;2	Succinate--hydroxymethylglutarate CoA-transferase	SUGCT				;;	3	2	2	2	0	0	2	1	0	0	0	0	0	0	0	0	2	1	0	0	0	0	0	0	0	0	2	1	0	0	0	0	0	0	15	15	15	19.672	180
H0Y5C6	H0Y5C6	19	1	1		FLNA					1	19	1	1	18	19	17	19	17	19	19	19	19	18	1	1	1	1	1	1	1	1	1	1	1	1	1	1	1	1	1	1	1	1	94	8.5	8.5	29.859	281
H0Y5F5;H0YEU6;H0Y6X6	H0Y5F5	27;12;6	1;1;1	1;1;1	Polyadenylate-binding protein	PABPC4					3	27	1	1	25	25	23	27	24	25	24	24	24	24	1	1	1	1	1	1	0	1	1	1	1	1	1	1	1	1	0	1	1	1	48.2	1.5	1.5	60.133	550
H0Y621;H0Y5K5;Q9Y282;A6PVJ2;A0A0C4DH46;H0Y802;H0Y6Z0	H0Y621;H0Y5K5;Q9Y282	8;8;8;2;2;1;1	8;8;8;2;2;1;1	8;8;8;2;2;1;1	Endoplasmic reticulum-Golgi intermediate compartment protein 3	ERGIC3		+	iBAQ Control_iBAQ IFN-B	;;	7	8	8	8	8	6	8	5	4	4	4	6	5	6	8	6	8	5	4	4	4	6	5	6	8	6	8	5	4	4	4	6	5	6	23.6	23.6	23.6	36.851	326
H0Y612	H0Y612	32	1	1		TRIM33					1	32	1	1	31	29	30	27	29	30	30	29	28	31	1	1	1	1	1	1	1	1	1	1	1	1	1	1	1	1	1	1	1	1	37.5	2.4	2.4	98.891	888
H0Y6T8	H0Y6T8	8	1	1		RAB18					1	8	1	1	7	6	6	4	7	7	5	7	5	7	0	0	0	1	0	0	0	0	0	0	0	0	0	1	0	0	0	0	0	0	28.5	3.4	3.4	32.864	291
H0Y6W0;O95985;H7C4B0;C9JEI7	H0Y6W0;O95985;H7C4B0	6;6;3;1	5;5;2;1	5;5;2;1	DNA topoisomerase;DNA topoisomerase 3-beta-1	TOP3B				;;	4	6	5	5	5	5	5	6	4	6	6	6	6	5	4	4	4	5	3	5	5	5	5	4	4	4	4	5	3	5	5	5	5	4	14.1	12	12	59.27	525
H0Y704;H7C1R1	H0Y704	15;4	1;0	1;0		ZNF185					2	15	1	1	13	15	14	14	13	14	15	13	13	14	1	1	1	1	1	1	1	1	1	1	1	1	1	1	1	1	1	1	1	1	53.8	3.6	3.6	47.401	448
H0Y714;Q96G21;E7ENR5;B8ZZ47;B9A008;F8WCN0	H0Y714;Q96G21;E7ENR5;B8ZZ47;B9A008	11;11;10;9;8;1	11;11;10;9;8;1	11;11;10;9;8;1	U3 small nucleolar ribonucleoprotein protein IMP4	IMP4				;;;;	6	11	11	11	9	10	10	9	10	10	9	10	9	11	9	10	10	9	10	10	9	10	9	11	9	10	10	9	10	10	9	10	9	11	40	40	40	31.835	280
H0Y7A7;P62158;E7ETZ0;E7EMB3;F8WBR5;M0QZ52;G3V479;G3V361;Q96HY3;G3V226;P27482;C9J7T9;P02585	H0Y7A7;P62158;E7ETZ0;E7EMB3;F8WBR5;M0QZ52;G3V479	7;7;6;6;4;4;4;3;3;2;2;1;1	7;7;6;6;4;4;4;3;3;2;2;1;1	7;7;6;6;4;4;4;3;3;2;2;1;1	Calmodulin	CALM2;CALM1;CALM3				;;;;;;	13	7	7	7	5	4	5	3	6	4	5	6	5	6	5	4	5	3	6	4	5	6	5	6	5	4	5	3	6	4	5	6	5	6	53.5	53.5	53.5	20.762	187
H0Y7F4	H0Y7F4	5	1	1		GNAS					1	5	1	1	4	4	4	5	4	5	4	5	4	4	1	1	1	1	1	1	1	1	1	1	1	1	1	1	1	1	1	1	1	1	37.7	6	6	22.68	199
H0Y8D0;H0Y870;H0Y861;Q8TDQ4;Q5SSC2;Q9H0R3	H0Y8D0;H0Y870;H0Y861;Q8TDQ4;Q5SSC2;Q9H0R3	1;1;1;1;1;1	1;1;1;1;1;1	1;1;1;1;1;1	Transmembrane protein 222	TMEM222				;;;;;	6	1	1	1	1	1	1	0	1	1	1	1	1	1	1	1	1	0	1	1	1	1	1	1	1	1	1	0	1	1	1	1	1	1	25	25	25	8.8913	80
H0Y8X4;O43598	H0Y8X4;O43598	8;7	8;7	8;7	2-deoxynucleoside 5-phosphate N-hydrolase 1	DNPH1				;	2	8	8	8	7	7	7	7	8	8	8	8	7	7	7	7	7	7	8	8	8	8	7	7	7	7	7	7	8	8	8	8	7	7	37.9	37.9	37.9	25.868	243
H0Y962;Q8N4T8	H0Y962;Q8N4T8	2;2	2;2	2;2	Carbonyl reductase family member 4	CBR4				;	2	2	2	2	2	1	2	0	1	2	2	2	1	1	2	1	2	0	1	2	2	2	1	1	2	1	2	0	1	2	2	2	1	1	16.7	16.7	16.7	19.82	186
H0Y9P1;Q9NSY1	H0Y9P1;Q9NSY1	2;2	2;2	2;2	BMP-2-inducible protein kinase	BMP2K	+		iBAQ Control_iBAQ IFN-Y	;	2	2	2	2	2	2	1	2	2	2	2	1	2	2	2	2	1	2	2	2	2	1	2	2	2	2	1	2	2	2	2	1	2	2	4	4	4	95.533	854
H0YA80;H0Y9V2;P63146	H0YA80;H0Y9V2;P63146	1;1;1	1;1;1	1;1;1	Ubiquitin-conjugating enzyme E2 B	UBE2B				;;	3	1	1	1	1	1	1	0	0	0	1	0	1	1	1	1	1	0	0	0	1	0	1	1	1	1	1	0	0	0	1	0	1	1	12.3	12.3	12.3	15.38	138
H0Y9X1;Q96EY4;D6RA57;D6RE67;D6RC31	H0Y9X1;Q96EY4;D6RA57	11;11;7;4;4	11;11;7;4;4	11;11;7;4;4	Translation machinery-associated protein 16	TMA16				;;	5	11	11	11	10	8	11	6	11	11	10	10	7	9	10	8	11	6	11	11	10	10	7	9	10	8	11	6	11	11	10	10	7	9	35.5	35.5	35.5	27.571	242
H0Y9Z5;Q96LI5;H0Y9C1;D6RGK9;H0YA76	H0Y9Z5;Q96LI5;H0Y9C1;D6RGK9	8;8;7;4;3	5;5;4;1;3	5;5;4;1;3	CCR4-NOT transcription complex subunit 6-like	CNOT6L		+	iBAQ Control_iBAQ IFN-B	;;;	5	8	5	5	4	6	5	5	3	2	4	6	6	3	2	4	3	4	1	0	2	3	3	1	2	4	3	4	1	0	2	3	3	1	18.1	11.7	11.7	63.736	562
H0YA20;P52824	H0YA20;P52824	2;2	2;2	2;2	Diacylglycerol kinase;Diacylglycerol kinase theta	DGKQ				;	2	2	2	2	1	2	2	2	2	2	2	2	2	2	1	2	2	2	2	2	2	2	2	2	1	2	2	2	2	2	2	2	2	2	3	3	3	94.828	876
H0YAB3	H0YAB3	19	1	1		SEC31A					1	19	1	1	18	19	18	18	19	18	19	18	19	17	1	1	1	1	1	1	1	1	1	1	1	1	1	1	1	1	1	1	1	1	46.7	2	2	48.871	443
H0YAN8;O15013;E9PB39	H0YAN8;O15013	13;13;4	13;13;4	13;13;4	Rho guanine nucleotide exchange factor 10	ARHGEF10				;	3	13	13	13	12	8	12	8	7	12	12	10	8	9	12	8	12	8	7	12	12	10	8	9	12	8	12	8	7	12	12	10	8	9	19.2	19.2	19.2	109.65	988
H0YAR2	H0YAR2	24	2	2		PABPC1					1	24	2	2	24	24	23	24	23	24	24	24	23	23	2	2	2	2	2	2	2	2	2	2	2	2	2	2	2	2	2	2	2	2	63.4	4.2	4.2	32.139	284
H0YAV8;H0YBX1;E7EW18;P06746	H0YAV8;H0YBX1;E7EW18;P06746	3;2;2;2	3;2;2;2	3;2;2;2	DNA polymerase beta	POLB				;;;	4	3	3	3	2	2	3	2	1	2	2	3	1	2	2	2	3	2	1	2	2	3	1	2	2	2	3	2	1	2	2	3	1	2	33	33	33	11.659	106
H0YAZ4;Q9NQW8	H0YAZ4;Q9NQW8	2;1	2;1	2;1	Cyclic nucleotide-gated cation channel beta-3	CNGB3				;	2	2	2	2	1	1	2	1	1	1	2	1	2	1	1	1	2	1	1	1	2	1	2	1	1	1	2	1	1	1	2	1	2	1	18.9	18.9	18.9	12.342	111
H0YB84;Q9UQ53;E5RFS3;H0YB89;H0YB63;H0YC79;H0YC13;H0YC11	H0YB84;Q9UQ53;E5RFS3;H0YB89;H0YB63;H0YC79;H0YC13;H0YC11	2;2;1;1;1;1;1;1	2;2;1;1;1;1;1;1	2;2;1;1;1;1;1;1	Alpha-1,3-mannosyl-glycoprotein 4-beta-N-acetylglucosaminyltransferase B	MGAT4B				;;;;;;;	8	2	2	2	2	2	2	2	2	2	2	2	2	2	2	2	2	2	2	2	2	2	2	2	2	2	2	2	2	2	2	2	2	2	12.1	12.1	12.1	43.194	373
H0YBD9	H0YBD9	5	1	1		RMDN1					1	5	1	1	5	5	5	4	5	5	5	5	5	5	1	1	1	1	1	1	1	1	1	1	1	1	1	1	1	1	1	1	1	1	30.2	5.7	5.7	18.315	159
H0YBR0;A0A0J9YWK7	H0YBR0	16;4	1;0	1;0		TRAPPC9					2	16	1	1	14	14	14	12	13	14	13	13	13	13	1	0	1	1	0	1	0	1	1	0	1	0	1	1	0	1	0	1	1	0	19.9	2.1	2.1	110.09	992
H0YBZ2;P04233;H0YBZ8;E7ESL3;E7EQJ3;E7ER71	H0YBZ2;P04233;H0YBZ8;E7ESL3;E7EQJ3	5;5;4;4;3;1	5;5;4;4;3;1	5;5;4;4;3;1	HLA class II histocompatibility antigen gamma chain	CD74				;;;;	6	5	5	5	0	2	0	0	1	3	0	5	5	5	0	2	0	0	1	3	0	5	5	5	0	2	0	0	1	3	0	5	5	5	15.8	15.8	15.8	34.979	316
H0YC42;E5RFR7;H0YC44;H0YAT2;U3KQQ8;E5RGC7	H0YC42	13;6;6;2;1;1	13;6;6;2;1;1	0;0;0;0;0;0							6	13	13	0	11	12	13	10	13	12	11	11	11	12	11	12	13	10	13	12	11	11	11	12	0	0	0	0	0	0	0	0	0	0	46.8	46.8	0	31.17	278
H0YCI6	H0YCI6	8	1	1		SCYL1					1	8	1	1	7	8	8	7	8	7	7	7	8	8	0	1	1	0	1	0	0	0	1	1	0	1	1	0	1	0	0	0	1	1	62.3	16	16	19.16	175
H0YCK3	H0YCK3	55	1	1		ADAR					1	55	1	1	50	52	50	43	50	53	52	53	51	52	1	1	1	1	1	1	1	1	1	1	1	1	1	1	1	1	1	1	1	1	51.5	1.9	1.9	132.65	1195
H0YD13;P16070;H0Y2P0;H0YE40;J3KN83	H0YD13;P16070;H0Y2P0;H0YE40	5;5;4;3;1	5;5;4;3;1	3;3;3;3;1	CD44 antigen	CD44				;;;	5	5	5	3	5	3	5	4	3	5	4	5	3	4	5	3	5	4	3	5	4	5	3	4	3	1	3	3	1	3	2	3	1	3	29.1	29.1	18.9	22.683	206
H0YD93;Q8WXA3;X6R3F0;S4R3P2;Q5TC51	H0YD93;Q8WXA3	11;11;5;4;3	10;10;5;4;3	10;10;5;4;3	RUN and FYVE domain-containing protein 2	RUFY2		+	iBAQ Control_iBAQ IFN-B	;	5	11	10	10	8	8	7	10	10	10	10	7	8	8	7	7	6	9	9	9	9	6	7	8	7	7	6	9	9	9	9	6	7	8	18.7	17.4	17.4	71.323	620
H0YDF6	H0YDF6	2	2	2		NHSL1					1	2	2	2	1	1	1	1	2	1	0	1	1	1	1	1	1	1	2	1	0	1	1	1	1	1	1	1	2	1	0	1	1	1	13	13	13	19.249	169
H0YDF9	H0YDF9	6	1	1		SCRIB					1	6	1	1	5	5	5	4	4	5	5	6	5	6	1	1	1	1	1	1	1	1	1	1	1	1	1	1	1	1	1	1	1	1	59.3	5	5	14.865	140
X6R3R3;H0YDM2;O94964	X6R3R3;H0YDM2;O94964	3;3;3	1;1;1	1;1;1	Protein SOGA1;N-terminal form;C-terminal 80 kDa form	SOGA1				;;	3	3	1	1	3	1	2	3	2	2	2	1	3	2	1	0	1	1	1	1	1	0	1	1	1	0	1	1	1	1	1	0	1	1	2.2	0.8	0.8	115.76	1016
H0YDU8;P53041;A8MU39;M0R196;A0A087WY80;E7EU14	H0YDU8;P53041;A8MU39	24;24;15;1;1;1	24;24;15;1;1;1	24;24;15;1;1;1	Serine/threonine-protein phosphatase;Serine/threonine-protein phosphatase 5	PPP5C				;;	6	24	24	24	22	23	21	17	23	21	20	20	21	20	22	23	21	17	23	21	20	20	21	20	22	23	21	17	23	21	20	20	21	20	53.2	53.2	53.2	55.096	485
H0YEF7;H0YD48;H0YEH1;H0YE97;H0YEY8	H0YEF7;H0YD48;H0YEH1;H0YE97;H0YEY8	9;7;7;5;5	1;1;1;1;1	1;1;1;1;1		PICALM				;;;;	5	9	1	1	7	6	8	9	8	8	8	7	7	8	1	1	1	1	1	1	1	1	1	1	1	1	1	1	1	1	1	1	1	1	59.3	9.3	9.3	31.358	302
H0YEH2;Q14671;E9PR38;H0YDC5;H0YDQ6;E9PM68;E9PL65;E9PMX1	H0YEH2;Q14671;E9PR38	19;19;14;3;1;1;1;1	1;1;1;0;0;0;0;0	1;1;1;0;0;0;0;0	Pumilio homolog 1	PUM1				;;	8	19	1	1	18	19	19	18	18	17	17	17	17	19	1	1	1	1	1	1	1	1	1	1	1	1	1	1	1	1	1	1	1	1	21.8	1.3	1.3	120.11	1125
H0YFP3;P50336	H0YFP3;P50336	1;1	1;1	1;1	Protoporphyrinogen oxidase	PPOX				;	2	1	1	1	1	1	1	0	0	1	1	1	1	0	1	1	1	0	0	1	1	1	1	0	1	1	1	0	0	1	1	1	1	0	7.4	7.4	7.4	24.673	230
H0YG27;Q6PJ69;K7EM44;K7EJ59;H0YGS7	H0YG27;Q6PJ69;K7EM44;K7EJ59;H0YGS7	2;2;1;1;1	2;2;1;1;1	2;2;1;1;1	Tripartite motif-containing protein 65	TRIM65		+	iBAQ Control_iBAQ IFN-B	;;;;	5	2	2	2	2	1	2	2	1	1	2	1	1	2	2	1	2	2	1	1	2	1	1	2	2	1	2	2	1	1	2	1	1	2	9.7	9.7	9.7	32.149	288
H0YG54	H0YG54	4	4	1		REXO2					1	4	4	1	3	4	3	1	4	3	4	3	4	3	3	4	3	1	4	3	4	3	4	3	0	1	0	0	1	0	1	0	1	0	18.6	18.6	3.7	21.848	188
H0YH69;Q9HBU6;H0YFP7	H0YH69;Q9HBU6	3;3;1	3;3;1	3;3;1	Ethanolamine kinase 1	ETNK1				;	3	3	3	3	2	3	1	1	2	3	3	3	3	2	2	3	1	1	2	3	3	3	3	2	2	3	1	1	2	3	3	3	3	2	9.6	9.6	9.6	47.597	425
H0YHE2;Q8WYA0;H0YIR4;F8W1J4	H0YHE2;Q8WYA0	3;2;1;1	3;2;1;1	3;2;1;1	Intraflagellar transport protein 81 homolog	IFT81				;	4	3	3	3	3	2	2	1	3	2	1	1	2	2	3	2	2	1	3	2	1	1	2	2	3	2	2	1	3	2	1	1	2	2	4.2	4.2	4.2	73.366	624
H0YHH4	H0YHH4	1	1	1		KANSL2					1	1	1	1	1	0	1	1	1	1	1	1	1	1	1	0	1	1	1	1	1	1	1	1	1	0	1	1	1	1	1	1	1	1	44	44	44	2.7741	25
H0YIC4	H0YIC4	8	1	1	Citrate synthase	CS					1	8	1	1	8	8	8	8	8	8	8	8	7	7	1	1	1	1	1	1	1	1	1	1	1	1	1	1	1	1	1	1	1	1	57.7	6.5	6.5	14.123	123
H0YIN8;Q8IZ07;S4R3D2;F8W150;S4R3U2;Q6ZTN6	H0YIN8;Q8IZ07;S4R3D2	3;3;2;1;1;1	3;3;2;1;1;1	3;3;2;1;1;1	Ankyrin repeat domain-containing protein 13A	ANKRD13A				;;	6	3	3	3	1	2	3	2	2	1	2	1	3	1	1	2	3	2	2	1	2	1	3	1	1	2	3	2	2	1	2	1	3	1	10	10	10	34.596	301
H0YIV9;F8VRU3;O43716	H0YIV9;F8VRU3;O43716	3;2;2	3;2;2	2;2;2	Glutamyl-tRNA(Gln) amidotransferase subunit C, mitochondrial	GATC				;;	3	3	3	2	2	2	2	1	2	2	1	1	2	2	2	2	2	1	2	2	1	1	2	2	1	1	1	0	1	1	1	1	1	1	22.6	22.6	11.9	18.606	168
H0YJ75;Q13362;Q96B13;H0YN84;H0YJU0;H0YJ49;G3V2U3;H0YJZ3	H0YJ75;Q13362;Q96B13	13;13;10;5;5;3;3;1	7;7;6;2;3;1;3;1	7;7;6;2;3;1;3;1	Serine/threonine-protein phosphatase 2A 56 kDa regulatory subunit gamma isoform	PPP2R5C				;;	8	13	7	7	12	12	13	13	13	13	11	13	12	11	6	6	7	7	7	7	5	7	7	5	6	6	7	7	7	7	5	7	7	5	28	15.4	15.4	64.063	553
H0YJA2;G3V411;G3V4R5	H0YJA2	26;8;3	1;0;0	1;0;0		ZC3H14					3	26	1	1	25	24	24	24	25	26	26	23	23	26	0	0	1	0	1	1	1	1	0	1	0	0	1	0	1	1	1	1	0	1	52.4	3.4	3.4	73.206	651
H0YKA5	H0YKA5	4	1	1		IQGAP1					1	4	1	1	4	3	4	4	4	4	4	4	3	4	1	1	1	1	1	1	1	1	1	1	1	1	1	1	1	1	1	1	1	1	93	30.2	30.2	5.0209	43
H0YKT5;H0YNI7;H0YLI3;H0YKH0;K7EMK7;Q04725;H0YKH5;K7EJR7	H0YKT5;H0YNI7;H0YLI3	19;12;10;6;4;4;1;1	1;0;1;1;0;0;0;0	1;0;1;1;0;0;0;0		TLE3				;;	8	19	1	1	14	14	14	17	17	14	16	13	12	15	1	1	1	1	1	1	1	1	1	1	1	1	1	1	1	1	1	1	1	1	41.7	2.2	2.2	83.507	774
H0YL33;H0YN28;H0YNA0;H0YN52	H0YL33;H0YN28;H0YNA0	21;20;12;9	2;1;1;1	1;0;0;0	Annexin	ANXA2				;;	4	21	2	1	20	20	21	18	20	20	21	21	20	20	2	1	2	1	2	1	2	2	1	2	1	1	1	1	1	1	1	1	1	1	88	19	7	16.432	142
H0YL52;H0YNC7;H0YKJ4	H0YL52;H0YNC7	28;18;1	1;1;1	1;1;1		TPM1				;	3	28	1	1	22	23	27	22	25	25	24	24	23	25	0	1	1	0	1	0	1	1	1	0	0	1	1	0	1	0	1	1	1	0	66.8	6	6	30.38	265
H0YL70;H0YKN8;Q04726;A0A0D9SES8;H0YNT2;F5H7D6;H0YLW9;H3BUH5	H0YL70;H0YKN8;Q04726;A0A0D9SES8;H0YNT2;F5H7D6	20;19;19;18;17;16;6;2	20;19;19;18;17;16;6;2	2;1;1;1;1;1;1;1	Transducin-like enhancer protein 3	TLE3				;;;;;	8	20	20	2	13	14	14	17	18	14	15	13	13	15	13	14	14	17	18	14	15	13	13	15	0	1	1	1	2	1	0	1	2	1	43.5	43.5	4.3	84.477	782
H0YLI7;P59780;H0YLX6;H0YN38	H0YLI7;P59780	5;5;2;2	5;5;2;2	1;1;1;1	AP-3 complex subunit sigma-2	AP3S2				;	4	5	5	1	5	5	5	5	5	5	5	5	5	5	5	5	5	5	5	5	5	5	5	5	1	1	1	1	1	1	1	1	1	1	22.4	22.4	5.4	23.398	205
H0YLY0	H0YLY0	30	1	1		CDC42BPB					1	30	1	1	27	25	28	25	26	27	28	23	25	25	1	1	1	1	1	1	1	1	1	1	1	1	1	1	1	1	1	1	1	1	48.5	4.7	4.7	74.402	666
H0YM23;O75179;H0YLQ3	H0YM23;O75179	35;35;11	22;22;6	22;22;6	Ankyrin repeat domain-containing protein 17	ANKRD17				;	3	35	22	22	32	29	24	28	26	30	30	29	31	23	19	16	14	15	16	18	17	17	19	11	19	16	14	15	16	18	17	17	19	11	22	15.7	15.7	263.25	2487
H0YM31;A0A0A0MS74;H0YNG4;H0YMA5;H0YMU6	H0YM31;A0A0A0MS74	17;15;4;4;3	1;1;0;0;0	1;1;0;0;0		PCK2				;	5	17	1	1	16	13	16	13	14	17	16	12	13	15	0	0	0	0	0	1	0	0	0	0	0	0	0	0	0	1	0	0	0	0	48.5	2.2	2.2	54.644	509
H0YME5;Q9P2K8	H0YME5;Q9P2K8	9;9	9;9	9;9	Eukaryotic translation initiation factor 2-alpha kinase 4	EIF2AK4				;	2	9	9	9	8	8	7	9	9	8	9	8	7	9	8	8	7	9	9	8	9	8	7	9	8	8	7	9	9	8	9	8	7	9	7.3	7.3	7.3	161.12	1427
Q6JHV3;H0YMI4;Q9Y6I4;H0YLB7;H0YKU8;H0YL81;H0YLG0;H0YM72;H0YMP6	Q6JHV3;H0YMI4;Q9Y6I4;H0YLB7;H0YKU8	13;13;13;12;12;4;4;2;1	13;13;13;12;12;4;4;2;1	13;13;13;12;12;4;4;2;1	Ubiquitin carboxyl-terminal hydrolase;Ubiquitin carboxyl-terminal hydrolase 3	USP3				;;;;	9	13	13	13	12	10	12	8	10	11	11	11	8	11	12	10	12	8	10	11	11	11	8	11	12	10	12	8	10	11	11	11	8	11	31.1	31.1	31.1	56.648	498
H0YMN5;Q9ULG1	H0YMN5;Q9ULG1	3;3	3;3	3;3	DNA helicase INO80	INO80				;	2	3	3	3	0	0	0	1	1	0	2	1	3	2	0	0	0	1	1	0	2	1	3	2	0	0	0	1	1	0	2	1	3	2	2.8	2.8	2.8	127.96	1104
H0YMV8;Q71UM5;C9JLI6	H0YMV8;Q71UM5;C9JLI6	6;6;5	3;3;3	3;3;3	40S ribosomal protein S27;40S ribosomal protein S27-like	RPS27L				;;	3	6	3	3	6	6	6	5	6	6	5	6	6	6	3	3	3	2	3	3	3	3	3	3	3	3	3	2	3	3	3	3	3	3	35	13	13	11.345	100
H0YN33;Q9BW66	H0YN33;Q9BW66	1;1	1;1	1;1	Cyclin-dependent kinase 2-interacting protein	CINP				;	2	1	1	1	0	0	1	0	0	0	1	1	1	0	0	0	1	0	0	0	1	1	1	0	0	0	1	0	0	0	1	1	1	0	7	7	7	24.263	213
H0YNA7;Q8TCT8	H0YNA7;Q8TCT8	3;3	3;3	3;3	Signal peptide peptidase-like 2A	SPPL2A				;	2	3	3	3	3	3	3	3	3	3	3	3	3	3	3	3	3	3	3	3	3	3	3	3	3	3	3	3	3	3	3	3	3	3	20.1	20.1	20.1	16.432	149
H0YNE9;Q92930;H0YMN7;H0YLJ8;H0YL94;P59190;Q96E17	H0YNE9;Q92930;H0YMN7	7;7;4;2;2;1;1	2;2;0;0;0;0;0	2;2;0;0;0;0;0	Ras-related protein Rab-8B	RAB8B				;;	7	7	2	2	7	7	7	5	7	7	7	7	7	7	2	2	2	0	2	2	2	2	2	2	2	2	2	0	2	2	2	2	2	2	39.4	13.8	13.8	21.868	188
H0YNG3;P67812;H0YNX5;H0YKT4;H0YNA5	H0YNG3;P67812;H0YNX5;H0YKT4;H0YNA5	6;6;3;3;3	6;6;3;3;3	6;6;3;3;3	Signal peptidase complex catalytic subunit SEC11;Signal peptidase complex catalytic subunit SEC11A;Signal peptidase I	SEC11A				;;;;	5	6	6	6	6	4	5	3	5	5	3	4	5	4	6	4	5	3	5	5	3	4	5	4	6	4	5	3	5	5	3	4	5	4	38.7	38.7	38.7	18.651	163
H0YNH6;Q9Y3B6	H0YNH6;Q9Y3B6	1;1	1;1	1;1	ER membrane protein complex subunit 9	EMC9				;	2	1	1	1	1	1	1	0	1	1	1	1	1	1	1	1	1	0	1	1	1	1	1	1	1	1	1	0	1	1	1	1	1	1	9.7	9.7	9.7	15.377	134
H0YNH8;Q9BZF9;F5H2B9;H0YN48;H0YMI1	H0YNH8;Q9BZF9;F5H2B9	33;33;31;11;3	33;33;31;11;3	33;33;31;11;3	Uveal autoantigen with coiled-coil domains and ankyrin repeats	UACA				;;	5	33	33	33	28	22	25	26	26	29	24	25	29	28	28	22	25	26	26	29	24	25	29	28	28	22	25	26	26	29	24	25	29	28	29.3	29.3	29.3	161.31	1401
H0YNJ9;H0YMM5	H0YNJ9;H0YMM5	7;6	1;0	1;0		DUT				;	2	7	1	1	6	6	7	5	7	7	7	7	6	7	0	0	1	0	1	1	1	1	0	1	0	0	1	0	1	1	1	1	0	1	66.4	9.1	9.1	15.548	143
H0YNP1;O94923	H0YNP1;O94923	5;5	5;5	5;5	D-glucuronyl C5-epimerase	GLCE				;	2	5	5	5	2	1	3	4	4	4	2	2	1	1	2	1	3	4	4	4	2	2	1	1	2	1	3	4	4	4	2	2	1	1	14.6	14.6	14.6	62.886	553
H3BLZ2;Q9H9R9	H3BLZ2;Q9H9R9	2;2	2;2	2;2	Dysbindin domain-containing protein 1	DBNDD1				;	2	2	2	2	1	2	2	0	2	0	2	2	1	2	1	2	2	0	2	0	2	2	1	2	1	2	2	0	2	0	2	2	1	2	37.2	37.2	37.2	17.792	164
H3BLZ3;Q8IX03;H0YBE8;H0YAU4	H3BLZ3;Q8IX03;H0YBE8	4;4;3;1	4;4;3;1	4;4;3;1	Protein KIBRA	WWC1				;;	4	4	4	4	2	0	2	1	1	1	1	1	1	1	2	0	2	1	1	1	1	1	1	1	2	0	2	1	1	1	1	1	1	1	6.2	6.2	6.2	121.09	1080
H3BM14;H3BM74;Q9Y5A7;C9JRT6;F8WDB6;C9J7X7;F8WDL9;H7C5N1;H7C5E1	H3BM14;H3BM74;Q9Y5A7;C9JRT6;F8WDB6	19;19;19;12;12;6;4;2;1	19;19;19;12;12;6;4;2;1	19;19;19;12;12;6;4;2;1	NEDD8 ultimate buster 1	NUB1	+	+	iBAQ Control_iBAQ IFN-B;iBAQ Control_iBAQ IFN-Y	;;;;	9	19	19	19	9	11	13	11	14	15	15	16	16	18	9	11	13	11	14	15	15	16	16	18	9	11	13	11	14	15	15	16	16	18	34.7	34.7	34.7	71.921	625
H3BMF2;Q96S16;H3BVG3	H3BMF2;Q96S16;H3BVG3	2;2;1	2;2;1	2;2;1	JmjC domain-containing protein 8	JMJD8				;;	3	2	2	2	2	1	2	1	1	1	1	1	1	1	2	1	2	1	1	1	1	1	1	1	2	1	2	1	1	1	1	1	1	1	7.7	7.7	7.7	26.191	234
H3BR82;H3BMF4;Q9H2V7;H3BT44;H3BPQ9	H3BR82;H3BMF4;Q9H2V7;H3BT44;H3BPQ9	2;2;2;1;1	2;2;2;1;1	2;2;2;1;1	Protein spinster homolog 1	SPNS1				;;;;	5	2	2	2	1	2	2	2	1	2	2	2	1	1	1	2	2	2	1	2	2	2	1	1	1	2	2	2	1	2	2	2	1	1	5.8	5.8	5.8	57.19	538
H3BV80;H3BMM9;H3BTC0;Q15287;H3BPG5;H3BMS0;H3BRK4;H3BTV0;H3BNI3;H3BP82;H3BTR6;H3BUG0;H3BTY0;H3BNU7;H3BUL0	H3BV80;H3BMM9;H3BTC0;Q15287;H3BPG5;H3BMS0	7;7;7;7;4;4;1;1;1;1;1;1;1;1;1	7;7;7;7;4;4;1;1;1;1;1;1;1;1;1	7;7;7;7;4;4;1;1;1;1;1;1;1;1;1	RNA-binding protein with serine-rich domain 1	RNPS1				;;;;;	15	7	7	7	6	6	7	6	6	7	6	6	5	6	6	6	7	6	6	7	6	6	5	6	6	6	7	6	6	7	6	6	5	6	38.9	38.9	38.9	24.561	211
H3BMQ0;P49815;H3BQK4;Q5HYF7;H3BNT5	H3BMQ0;P49815	19;19;5;1;1	19;19;5;1;1	19;19;5;1;1	Tuberin	TSC2				;	5	19	19	19	16	13	16	13	17	13	17	16	17	15	16	13	16	13	17	13	17	16	17	15	16	13	16	13	17	13	17	16	17	15	15.1	15.1	15.1	194.39	1751
H3BMS5;Q6ZVD8;I3L187;H3BS75	H3BMS5;Q6ZVD8;I3L187	3;3;2;1	3;3;2;1	3;3;2;1	PH domain leucine-rich repeat-containing protein phosphatase 2	PHLPP2				;;	4	3	3	3	2	3	1	3	3	2	3	3	2	2	2	3	1	3	3	2	3	3	2	2	2	3	1	3	3	2	3	3	2	2	2.4	2.4	2.4	150.39	1358
H3BMW4;Q9BTX3	H3BMW4;Q9BTX3	1;1	1;1	1;1	Transmembrane protein 208	TMEM208				;	2	1	1	1	1	1	1	1	1	1	1	1	1	1	1	1	1	1	1	1	1	1	1	1	1	1	1	1	1	1	1	1	1	1	7.9	7.9	7.9	15.522	140
H3BMZ2	H3BMZ2	19	1	1		CNOT1					1	19	1	1	18	14	18	18	15	18	18	13	18	15	1	0	1	1	1	1	1	1	1	1	1	0	1	1	1	1	1	1	1	1	52.4	3.2	3.2	49.776	439
H3BMZ9;H3BPP3;H3BP57;H3BT48;H3BUZ9;H3BPB8;P34949;H3BPM5;F5GX71;H3BPU7;H3BQX0;H3BNY8;H3BT46;H3BU66;B4DYB8;H3BUG1	H3BMZ9;H3BPP3;H3BP57;H3BT48;H3BUZ9;H3BPB8;P34949;H3BPM5;F5GX71;H3BPU7;H3BQX0;H3BNY8;H3BT46	5;5;5;5;5;5;5;4;4;3;3;3;3;2;2;1	5;5;5;5;5;5;5;4;4;3;3;3;3;2;2;1	3;3;3;3;3;3;3;2;2;1;2;1;1;2;0;1	Mannose-6-phosphate isomerase	MPI				;;;;;;;;;;;;	16	5	5	3	5	5	5	5	4	5	3	5	4	5	5	5	5	5	4	5	3	5	4	5	3	3	3	3	2	3	1	3	2	3	31.4	31.4	20.8	29.33	264
H3BN64;H3BRM1;H3BRF9;Q96K21;H3BUW6	H3BN64;H3BRM1;H3BRF9;Q96K21;H3BUW6	4;4;4;4;3	3;3;3;3;2	3;3;3;3;2	Abscission/NoCut checkpoint regulator	ZFYVE19	+	+	iBAQ Control_iBAQ IFN-B;iBAQ Control_iBAQ IFN-Y	;;;;	5	4	3	3	4	3	3	3	2	2	2	4	2	2	3	2	2	2	1	1	1	3	1	1	3	2	2	2	1	1	1	3	1	1	17.7	15.1	15.1	29.587	271
H3BN98;H3BPJ2;Q15041	H3BN98	7;2;2	2;2;2	2;2;2							3	7	2	2	7	7	7	7	7	7	7	7	7	7	2	2	2	2	2	2	2	2	2	2	2	2	2	2	2	2	2	2	2	2	28.3	8.4	8.4	27.168	237
H3BNI4	H3BNI4	1	1	1		ATP6V0C					1	1	1	1	1	1	1	1	1	1	1	1	1	1	1	1	1	1	1	1	1	1	1	1	1	1	1	1	1	1	1	1	1	1	8.9	8.9	8.9	11.602	112
H3BNT4;Q99547;H3BSB3;H3BNK8;H3BU96	H3BNT4;Q99547;H3BSB3	6;6;5;1;1	6;6;5;1;1	6;6;5;1;1	M-phase phosphoprotein 6	MPHOSPH6				;;	5	6	6	6	5	4	4	3	5	5	4	4	3	6	5	4	4	3	5	5	4	4	3	6	5	4	4	3	5	5	4	4	3	6	41.5	41.5	41.5	16.848	142
H3BNU1;Q9ULP9;A0A0D9SFR5;H3BQ06;H3BV07	H3BNU1;Q9ULP9;A0A0D9SFR5;H3BQ06	16;16;9;9;4	16;16;9;9;4	16;16;9;9;4	TBC1 domain family member 24	TBC1D24				;;;	5	16	16	16	16	13	15	12	15	15	14	11	11	15	16	13	15	12	15	15	14	11	11	15	16	13	15	12	15	15	14	11	11	15	32.7	32.7	32.7	62.317	553
H3BS10;H3BP20;P06865;H3BU85;H3BTD4;A0A087WUJ7	H3BS10;H3BP20;P06865;H3BU85;H3BTD4	15;15;15;9;9;1	15;15;15;9;9;1	15;15;15;9;9;1	Beta-hexosaminidase;Beta-hexosaminidase subunit alpha	HEXA				;;;;	6	15	15	15	12	14	12	15	13	13	12	14	13	13	12	14	12	15	13	13	12	14	13	13	12	14	12	15	13	13	12	14	13	13	29.3	29.3	29.3	58.44	509
H3BP28;Q99807;H3BSZ3;H3BTN8;I3L1T0;H3BS11	H3BP28;Q99807;H3BSZ3;H3BTN8;I3L1T0	4;4;2;2;2;1	4;4;2;2;2;1	4;4;2;2;2;1	5-demethoxyubiquinone hydroxylase, mitochondrial	COQ7				;;;;	6	4	4	4	4	2	2	0	2	3	1	3	3	2	4	2	2	0	2	3	1	3	3	2	4	2	2	0	2	3	1	3	3	2	23.7	23.7	23.7	21.871	194
H3BP71;A0A087WTK2;H3BQ99;H3BUL6;I3L332	H3BP71	31;7;2;2;2	1;0;0;0;0	1;0;0;0;0		RNF40					5	31	1	1	26	27	28	27	25	26	25	26	31	28	1	0	1	1	1	1	1	0	1	1	1	0	1	1	1	1	1	0	1	1	37.5	1.9	1.9	109.05	961
H3BPE1;H3BQK9;Q9UPN3;H0Y390;E9PLY5;E9PNZ4;H0Y314;E9PLY0;H0Y4F5;H0Y6T5	H3BPE1;H3BQK9;Q9UPN3;H0Y390	15;15;14;10;5;5;3;3;2;1	11;11;11;8;5;5;0;3;0;0	11;11;11;8;5;5;0;3;0;0	Microtubule-actin cross-linking factor 1, isoforms 1/2/3/5	MACF1				;;;	10	15	11	11	11	5	8	10	6	10	10	10	7	8	8	3	4	7	4	7	7	8	5	7	8	3	4	7	4	7	7	8	5	7	2.5	1.7	1.7	856.87	7555
H3BPE7;P35637	H3BPE7;P35637	11;11	11;11	9;9	RNA-binding protein FUS	FUS				;	2	11	11	9	10	11	11	11	11	11	11	11	11	11	10	11	11	11	11	11	11	11	11	11	8	9	9	9	9	9	9	9	9	9	16.7	16.7	16.7	53.496	527
H3BPU4;Q9UGJ1	H3BPU4;Q9UGJ1	5;5	5;5	5;5	Gamma-tubulin complex component 4	TUBGCP4	+		iBAQ Control_iBAQ IFN-Y	;	2	5	5	5	4	4	4	3	4	4	4	5	4	4	4	4	4	3	4	4	4	5	4	4	4	4	4	3	4	4	4	5	4	4	16.4	16.4	16.4	44.905	397
H7C112;H3BPZ0;Q6PCT2;H3BVB1;H3BME1;H3BPI8	H7C112;H3BPZ0;Q6PCT2;H3BVB1;H3BME1	5;5;5;4;4;1	5;5;5;4;4;1	5;5;5;4;4;1	F-box/LRR-repeat protein 19	FBXL19		+	iBAQ Control_iBAQ IFN-B	;;;;	6	5	5	5	4	4	5	5	5	5	5	4	4	5	4	4	5	5	5	5	5	4	4	5	4	4	5	5	5	5	5	4	4	5	10.4	10.4	10.4	64.289	586
H3BQA6;H3BR23;O95273	H3BQA6;H3BR23;O95273	1;1;1	1;1;1	1;1;1	Cyclin-D1-binding protein 1	CCNDBP1				;;	3	1	1	1	1	1	1	1	1	1	1	1	1	1	1	1	1	1	1	1	1	1	1	1	1	1	1	1	1	1	1	1	1	1	21	21	21	7.0831	62
H3BQF6;M0QZ67	H3BQF6;M0QZ67	2;1	1;1	1;1		METTL10				;	2	2	1	1	2	2	2	0	1	2	2	2	2	2	1	1	1	0	0	1	1	1	1	1	1	1	1	0	0	1	1	1	1	1	13.9	6	6	22.6	201
H3BQM0;Q8NDF8;E9PC61	H3BQM0;Q8NDF8	5;5;2	5;5;2	5;5;2	Non-canonical poly(A) RNA polymerase PAPD5	PAPD5				;	3	5	5	5	5	3	2	3	5	5	5	3	4	5	5	3	2	3	5	5	5	3	4	5	5	3	2	3	5	5	5	3	4	5	13.4	13.4	13.4	64.693	588
H3BQQ2;H3BR87	H3BQQ2	23;4	1;1	1;1		ZNF598					2	23	1	1	21	19	21	19	17	22	17	22	17	22	1	1	1	1	0	1	1	1	0	1	1	1	1	1	0	1	1	1	0	1	38.8	2.4	2.4	93.287	849
H3BRB6;Q8ND25;J3KTB9	H3BRB6;Q8ND25;J3KTB9	2;2;1	2;2;1	2;2;1	E3 ubiquitin-protein ligase ZNRF1	ZNRF1				;;	3	2	2	2	2	2	2	1	2	2	2	2	2	2	2	2	2	1	2	2	2	2	2	2	2	2	2	1	2	2	2	2	2	2	11.5	11.5	11.5	21.764	209
H3BRK3	H3BRK3	15	2	2		NQO1	+		iBAQ Control_iBAQ IFN-Y		1	15	2	2	14	15	15	11	14	15	15	14	13	15	2	2	2	0	2	2	2	1	1	2	2	2	2	0	2	2	2	1	1	2	37.9	4.8	4.8	29.945	269
H3BRK9;R4GNG2;Q9UKV5	H3BRK9;R4GNG2;Q9UKV5	2;2;2	2;2;2	2;2;2	E3 ubiquitin-protein ligase AMFR	AMFR				;;	3	2	2	2	0	0	1	1	1	0	0	0	1	1	0	0	1	1	1	0	0	0	1	1	0	0	1	1	1	0	0	0	1	1	14.9	14.9	14.9	32.768	288
H3BRL3;O14562;H3BUM8	H3BRL3;O14562;H3BUM8	10;10;6	10;10;6	10;10;6	Ubiquitin domain-containing protein UBFD1	UBFD1				;;	3	10	10	10	9	8	9	8	8	9	8	9	8	9	9	8	9	8	8	9	8	9	8	9	9	8	9	8	8	9	8	9	8	9	42	42	42	32.64	300
H3BRN4;P80404;H3BNQ7;H3BPW8;H3BMJ9;H3BRJ1;H3BRT1	H3BRN4;P80404;H3BNQ7	25;25;23;3;2;1;1	25;25;23;3;2;1;1	25;25;23;3;2;1;1	4-aminobutyrate aminotransferase, mitochondrial	ABAT				;;	7	25	25	25	25	23	21	21	24	24	21	23	17	21	25	23	21	21	24	24	21	23	17	21	25	23	21	21	24	24	21	23	17	21	56.5	56.5	56.5	58.14	515
H3BRQ0;Q96CD2;H3BSE3;H3BQB0;H3BU34;H3BU63	H3BRQ0;Q96CD2;H3BSE3;H3BQB0	6;6;3;3;2;1	6;6;3;3;2;1	6;6;3;3;2;1	Phosphopantothenoylcysteine decarboxylase	PPCDC				;;;	6	6	6	6	5	5	4	1	5	5	4	5	3	5	5	5	4	1	5	5	4	5	3	5	5	5	4	1	5	5	4	5	3	5	34.3	34.3	34.3	18.703	172
H3BS42;Q9H5H4	H3BS42;Q9H5H4	3;3	3;3	3;3	Zinc finger protein 768	ZNF768				;	2	3	3	3	2	1	3	3	3	3	3	2	2	3	2	1	3	3	3	3	3	2	2	3	2	1	3	3	3	3	3	2	2	3	5.9	5.9	5.9	56.668	509
H3BSC1;P62491;H3BMH2;B4DQU5;M0R377;H3BN38	H3BSC1;P62491;H3BMH2;B4DQU5	15;15;13;8;1;1	2;2;0;2;0;0	2;2;0;2;0;0	Ras-related protein Rab-11A	RAB11A				;;;	6	15	2	2	14	15	15	11	14	14	14	14	15	15	1	2	2	1	2	1	1	1	2	2	1	2	2	1	2	1	1	1	2	2	70.7	12.6	12.6	22.486	198
H3BSM7;Q96GQ5;H3BR29;H3BTA0;H3BS97	H3BSM7;Q96GQ5;H3BR29	5;5;4;1;1	5;5;4;1;1	5;5;4;1;1	RUS1 family protein C16orf58	C16orf58				;;	5	5	5	5	4	2	3	4	2	1	0	1	0	2	4	2	3	4	2	1	0	1	0	2	4	2	3	4	2	1	0	1	0	2	14.8	14.8	14.8	50.783	466
H3BSW0;Q8N9N7	H3BSW0;Q8N9N7	5;5	5;5	5;5	Leucine-rich repeat-containing protein 57	LRRC57				;	2	5	5	5	3	3	2	1	4	3	3	3	2	3	3	3	2	1	4	3	3	3	2	3	3	3	2	1	4	3	3	3	2	3	29.1	29.1	29.1	16.324	148
H3BSW6;Q2VPK5;H3BNM3;H3BNU5;H3BPG4	H3BSW6;Q2VPK5	14;14;1;1;1	14;14;1;1;1	14;14;1;1;1	Cytoplasmic tRNA 2-thiolation protein 2	CTU2				;	5	14	14	14	12	13	12	13	14	14	11	13	13	12	12	13	12	13	14	14	11	13	13	12	12	13	12	13	14	14	11	13	13	12	23.5	23.5	23.5	63.681	586
H3BT57;H3BUJ5;H3BRN3	H3BT57;H3BUJ5	18;11;1	1;1;1	1;1;1		PML				;	3	18	1	1	9	7	6	8	16	18	18	13	11	14	0	0	0	0	0	1	1	0	0	0	0	0	0	0	0	1	1	0	0	0	34.3	3	3	62.913	568
H3BTB7;Q5JPH6	H3BTB7;Q5JPH6	10;10	10;10	10;10	Probable glutamate--tRNA ligase, mitochondrial	EARS2				;	2	10	10	10	9	7	8	8	9	8	8	8	6	8	9	7	8	8	9	8	8	8	6	8	9	7	8	8	9	8	8	8	6	8	21.9	21.9	21.9	56.825	506
H3BTN5;H3BQ34;H3BUW1;H3BTJ2;H3BT25;H3BU13;H3BN34;H3BQZ3;P30613	H3BTN5;H3BQ34	48;33;16;16;15;6;2;2;1	5;0;0;0;0;0;0;0;0	0;0;0;0;0;0;0;0;0	Pyruvate kinase	PKM				;	9	48	5	0	47	47	44	41	43	45	43	47	47	44	5	5	5	5	5	5	5	5	5	4	0	0	0	0	0	0	0	0	0	0	84.9	10.9	0	53.045	485
H3BTX7;Q96A37;H3BQ58	H3BTX7;Q96A37;H3BQ58	2;2;1	2;2;1	2;2;1	RING finger protein 166	RNF166				;;	3	2	2	2	0	1	0	0	1	2	2	2	2	2	0	1	0	0	1	2	2	2	2	2	0	1	0	0	1	2	2	2	2	2	17.6	17.6	17.6	18.217	165
H3BU04;Q9BVW5;H3BTH1	H3BU04;Q9BVW5;H3BTH1	3;3;2	3;3;2	3;3;2	TIMELESS-interacting protein	TIPIN				;;	3	3	3	3	3	3	3	2	3	3	3	3	3	3	3	3	3	2	3	3	3	3	3	3	3	3	3	2	3	3	3	3	3	3	8.5	8.5	8.5	33.714	294
H3BU16;H3BMT0;H3BTV5	H3BU16;H3BMT0;H3BTV5	8;6;4	2;2;0	2;2;0		HN1L				;;	3	8	2	2	8	8	8	7	8	8	8	8	8	8	2	2	2	1	2	2	2	2	2	2	2	2	2	1	2	2	2	2	2	2	64.7	15.6	15.6	17.603	167
H3BU22;Q9NZC3	H3BU22;Q9NZC3	1;1	1;1	1;1	Glycerophosphodiester phosphodiesterase 1	GDE1				;	2	1	1	1	1	1	1	0	1	1	0	1	0	1	1	1	1	0	1	1	0	1	0	1	1	1	1	0	1	1	0	1	0	1	13.9	13.9	13.9	12.06	108
H3BU86;O14662;Q96NX8;F8W9Z6;B7ZBM8;B7ZBM4;B7ZBM5;H0YEW0;E9PND6;E9PLV7	H3BU86;O14662;Q96NX8;F8W9Z6	11;11;6;6;5;4;4;4;2;1	11;11;6;6;5;4;4;4;2;1	11;11;6;6;5;4;4;4;2;1	Syntaxin-16	STX16-NPEPL1;STX16				;;;	10	11	11	11	10	11	11	9	10	11	9	10	9	11	10	11	11	9	10	11	9	10	9	11	10	11	11	9	10	11	9	10	9	11	45.8	45.8	45.8	43.229	382
H3BUB6;H3BV04;H3BN93;H3BPL9	H3BUB6;H3BV04;H3BN93;H3BPL9	3;2;2;2	1;0;0;0	1;0;0;0		SCAMP2				;;;	4	3	1	1	3	2	3	2	2	3	2	2	2	3	1	0	1	0	0	1	0	0	0	1	1	0	1	0	0	1	0	0	0	1	10.2	4.7	4.7	28.649	254
H3BUF6;H3BSK9;H3BUE3;H3BSQ5	H3BUF6	38;17;7;6	2;0;0;0	2;0;0;0		ATXN2L					4	38	2	2	37	37	38	38	37	37	37	38	38	36	2	2	2	2	2	2	2	2	2	2	2	2	2	2	2	2	2	2	2	2	45.9	4.3	4.3	112.71	1068
H3BUP2;H3BUN4;O60936;H3BM67;J3QLT7;H3BQJ5	H3BUP2;H3BUN4;O60936;H3BM67	7;7;7;6;2;2	7;7;7;6;2;2	7;7;7;6;2;2	Nucleolar protein 3	NOL3				;;;	6	7	7	7	5	6	7	3	5	5	7	6	4	5	5	6	7	3	5	5	7	6	4	5	5	6	7	3	5	5	7	6	4	5	67.2	67.2	67.2	18.738	174
H3BV23;Q96S82;H3BUV9;H3BSQ2	H3BV23;Q96S82;H3BUV9	3;3;2;1	3;3;2;1	3;3;2;1	Ubiquitin-like protein 7	UBL7		+	iBAQ Control_iBAQ IFN-B	;;	4	3	3	3	2	3	3	3	2	2	2	2	3	3	2	3	3	3	2	2	2	2	3	3	2	3	3	3	2	2	2	2	3	3	19.8	19.8	19.8	18.169	162
H3BVD9;O43278;H3BTQ8;H3BSM2;H3BR01;H3BMB6	H3BVD9;O43278;H3BTQ8;H3BSM2	4;4;3;2;1;1	4;4;3;2;1;1	4;4;3;2;1;1	Kunitz-type protease inhibitor 1	SPINT1				;;;	6	4	4	4	3	3	3	3	3	3	3	4	2	4	3	3	3	3	3	3	3	4	2	4	3	3	3	3	3	3	3	4	2	4	8.7	8.7	8.7	52.373	472
H6UMI1;O95166;I3L3J4	H6UMI1;O95166;I3L3J4	2;2;1	1;1;1	1;1;1	Gamma-aminobutyric acid receptor-associated protein	GABARAP				;;	3	2	1	1	2	2	2	0	2	2	2	2	2	2	1	1	1	0	1	1	1	1	1	1	1	1	1	0	1	1	1	1	1	1	22.4	11.2	11.2	11.658	98
H7C2Z6;H7BXD5;P28676;C9JIZ3;C9JWQ8;C9JV47	H7C2Z6;H7BXD5;P28676;C9JIZ3	9;9;9;5;3;1	9;9;9;5;3;1	9;9;9;5;3;1	Grancalcin	GCA				;;;	6	9	9	9	9	9	9	9	9	9	9	9	8	9	9	9	9	9	9	9	9	9	8	9	9	9	9	9	9	9	9	9	8	9	61	61	61	16.712	146
H7BXF5;Q9H0E3;C9J683	H7BXF5;Q9H0E3	7;7;1	7;7;1	7;7;1	Histone deacetylase complex subunit SAP130	SAP130	+	+	iBAQ Control_iBAQ IFN-B;iBAQ Control_iBAQ IFN-Y	;	3	7	7	7	3	7	6	6	5	6	5	4	6	6	3	7	6	6	5	6	5	4	6	6	3	7	6	6	5	6	5	4	6	6	8	8	8	111.28	1056
H7BXH9;Q8WXB1	H7BXH9;Q8WXB1	2;2	2;2	2;2	Protein N-lysine methyltransferase METTL21A	METTL21A				;	2	2	2	2	2	2	2	1	2	2	2	1	2	2	2	2	2	1	2	2	2	1	2	2	2	2	2	1	2	2	2	1	2	2	7.2	7.2	7.2	26.616	236
H7BXI1;A0A087WXU3;A0FGR8	H7BXI1;A0A087WXU3;A0FGR8	27;26;26	27;26;26	27;26;26	Extended synaptotagmin-2	ESYT2				;;	3	27	27	27	25	24	26	27	24	27	22	25	23	26	25	24	26	27	24	27	22	25	23	26	25	24	26	27	24	27	22	25	23	26	42	42	42	98.008	884
H7BXK0;Q3LFD5	H7BXK0;Q3LFD5	5;5	1;1	1;1	Putative ubiquitin carboxyl-terminal hydrolase 41	USP41				;	2	5	1	1	1	0	1	1	5	5	4	4	3	3	0	0	0	0	1	1	0	0	0	0	0	0	0	0	1	1	0	0	0	0	21.9	2.6	2.6	35.349	306
H7BXY3;Q7L2E3	H7BXY3;Q7L2E3	37;37	37;37	37;37	Putative ATP-dependent RNA helicase DHX30	DHX30				;	2	37	37	37	35	29	34	32	32	34	31	30	30	34	35	29	34	32	32	34	31	30	30	34	35	29	34	32	32	34	31	30	30	34	38.3	38.3	38.3	130.55	1166
H7BXZ6;Q8IXI2;K7EIQ7	H7BXZ6;Q8IXI2	4;4;1	3;3;1	3;3;1	Mitochondrial Rho GTPase;Mitochondrial Rho GTPase 1	RHOT1				;	3	4	3	3	4	3	3	4	3	3	4	3	3	3	3	2	2	3	2	2	3	2	2	2	3	2	2	3	2	2	3	2	2	2	7.5	5.7	5.7	68.449	597
H7BY35;Q92736	H7BY35;Q92736	3;3	3;3	2;2	Ryanodine receptor 2	RYR2				;	2	3	3	2	3	3	2	2	3	3	1	3	3	3	3	3	2	2	3	3	1	3	3	3	2	2	2	1	2	2	1	2	2	2	0.9	0.9	0.7	562.6	4950
H7BYC8;Q8TCX1;E5RJK4;E5RFM8	H7BYC8;Q8TCX1	3;3;1;1	3;3;1;1	3;3;1;1	Cytoplasmic dynein 2 light intermediate chain 1	DYNC2LI1				;	4	3	3	3	3	3	3	0	3	3	1	3	2	3	3	3	3	0	3	3	1	3	2	3	3	3	3	0	3	3	1	3	2	3	12.9	12.9	12.9	35.501	318
Q5JRG1;H7BYF2;Q9BVL2	Q5JRG1;H7BYF2;Q9BVL2	11;11;11	11;11;11	11;11;11	Nucleoporin p58/p45	NUPL1				;;	3	11	11	11	10	10	9	10	9	10	11	8	10	9	10	10	9	10	9	10	11	8	10	9	10	10	9	10	9	10	11	8	10	9	32.6	32.6	32.6	49.095	463
H7BYI2;Q9NZC9;H7C1I3;H7C051	H7BYI2;Q9NZC9	4;4;1;1	4;4;1;1	4;4;1;1	SWI/SNF-related matrix-associated actin-dependent regulator of chromatin subfamily A-like protein 1	SMARCAL1				;	4	4	4	4	3	3	2	3	3	3	4	4	4	4	3	3	2	3	3	3	4	4	4	4	3	3	2	3	3	3	4	4	4	4	6.7	6.7	6.7	88.426	796
H7BYJ1;Q969K3;G3V4D1;G3V5F1;G3V504;A0A087WTM5	H7BYJ1;Q969K3;G3V4D1;G3V5F1;G3V504;A0A087WTM5	2;2;1;1;1;1	2;2;1;1;1;1	2;2;1;1;1;1	E3 ubiquitin-protein ligase RNF34	RNF34				;;;;;	6	2	2	2	1	1	0	0	0	0	0	1	0	0	1	1	0	0	0	0	0	1	0	0	1	1	0	0	0	0	0	1	0	0	5.3	5.3	5.3	56.869	507
H7BYJ3;H0YGG8;F5H4K4	H7BYJ3	35;1;1	1;0;0	1;0;0		CIT					3	35	1	1	27	26	29	26	27	30	28	26	29	27	1	0	0	0	1	1	0	1	1	1	1	0	0	0	1	1	0	1	1	1	23.5	0.6	0.6	187.3	1640
H7BYN4;Q02241;H0YKQ5;H0YME6;H0YMJ4	H7BYN4;Q02241	15;15;5;4;1	15;15;5;4;1	15;15;5;4;1	Kinesin-like protein;Kinesin-like protein KIF23	KIF23				;	5	15	15	15	14	11	12	12	11	11	13	13	13	11	14	11	12	12	11	11	13	13	13	11	14	11	12	12	11	11	13	13	13	11	21	21	21	109.13	952
H7BYT1;P48730;B0QY35;B0QY34;P49674;B0QY36;H0Y645;J3QQI9;H0Y2N6;B4DLF1;J3KRM8	H7BYT1;P48730;B0QY35;B0QY34;P49674;B0QY36;H0Y645;J3QQI9	9;9;7;7;7;6;6;5;4;2;1	9;9;7;7;7;6;6;5;4;2;1	9;9;7;7;7;6;6;5;4;2;1	Casein kinase I isoform delta;Casein kinase I isoform epsilon	CSNK1D;CSNK1E				;;;;;;;	11	9	9	9	8	9	8	8	7	7	8	8	7	7	8	9	8	8	7	7	8	8	7	7	8	9	8	8	7	7	8	8	7	7	24.8	24.8	24.8	49.064	427
H7BYV6;Q9NQY0;E5RHU4	H7BYV6;Q9NQY0	7;7;1	7;7;1	7;7;1	Bridging integrator 3	BIN3				;	3	7	7	7	4	3	7	2	4	5	7	4	4	5	4	3	7	2	4	5	7	4	4	5	4	3	7	2	4	5	7	4	4	5	41.5	41.5	41.5	23.928	205
H7BYY1;F5H7S3;B7Z596;H0YL42	H7BYY1;F5H7S3;B7Z596;H0YL42	29;27;27;15	22;20;20;15	2;2;2;2		TPM1				;;;	4	29	22	2	25	27	28	24	26	26	25	26	26	28	19	20	21	18	19	20	20	19	19	21	2	2	2	1	2	2	2	2	2	2	76.2	62.5	6	28.747	248
H7BZ72	H7BZ72	8	1	1		NOP58					1	8	1	1	7	5	7	7	8	7	8	4	7	7	0	0	0	0	1	0	1	0	1	0	0	0	0	0	1	0	1	0	1	0	55.1	8	8	21.219	187
H7BZ75;O75600	H7BZ75;O75600	1;1	1;1	1;1	2-amino-3-ketobutyrate coenzyme A ligase, mitochondrial	GCAT				;	2	1	1	1	1	0	0	1	0	0	0	0	0	0	1	0	0	1	0	0	0	0	0	0	1	0	0	1	0	0	0	0	0	0	4.2	4.2	4.2	26.166	239
H7BZG6;H0Y673;F6SFB5;A6NH01	H7BZG6;H0Y673;F6SFB5;A6NH01	6;4;4;4	4;2;2;2	2;0;0;0		AP1S2				;;;	4	6	4	2	6	6	6	5	6	5	5	6	6	6	4	4	4	4	4	3	3	4	4	4	2	2	2	2	2	1	1	2	2	2	37.7	27.4	14.4	17.393	146
H7BZJ3	H7BZJ3	7	1	1		PDIA3					1	7	1	1	7	7	6	7	7	7	6	7	6	6	1	1	1	1	1	1	1	1	1	1	1	1	1	1	1	1	1	1	1	1	47.2	11.4	11.4	13.519	123
H7BZK0;Q14BN4;B7Z964;H7C3M8;C9JA20;C9JCH4;H7C5G9;H7BZW9;B7Z863	H7BZK0;Q14BN4;B7Z964;H7C3M8	3;3;2;2;1;1;1;1;1	3;3;2;2;1;1;1;1;1	3;3;2;2;1;1;1;1;1	Sarcolemmal membrane-associated protein	SLMAP				;;;	9	3	3	3	0	1	2	2	1	1	0	1	2	2	0	1	2	2	1	1	0	1	2	2	0	1	2	2	1	1	0	1	2	2	9	9	9	50.263	433
H7BZK6;P62068	H7BZK6;P62068	4;4	4;4	1;1	Ubiquitin carboxyl-terminal hydrolase 46	USP46				;	2	4	4	1	4	2	3	2	4	4	2	1	2	2	4	2	3	2	4	4	2	1	2	2	1	1	0	1	1	1	1	0	1	1	14.5	14.5	3.8	39.499	339
H7BZY9;Q8WTS1	H7BZY9;Q8WTS1	2;2	2;2	2;2	1-acylglycerol-3-phosphate O-acyltransferase ABHD5	ABHD5		+	iBAQ Control_iBAQ IFN-B	;	2	2	2	2	2	1	2	1	2	1	1	2	2	1	2	1	2	1	2	1	1	2	2	1	2	1	2	1	2	1	1	2	2	1	18.1	18.1	18.1	18.13	155
H7C089;Q5R3I4	H7C089;Q5R3I4	2;2	2;2	2;2	Tetratricopeptide repeat protein 38	TTC38		+	iBAQ Control_iBAQ IFN-B	;	2	2	2	2	1	1	2	1	1	1	1	1	1	1	1	1	2	1	1	1	1	1	1	1	1	1	2	1	1	1	1	1	1	1	16.8	16.8	16.8	12.772	119
H7C096;J3KN59;Q12982;Q86WG3	H7C096;J3KN59;Q12982	4;4;4;1	4;4;4;1	4;4;4;1	BCL2/adenovirus E1B 19 kDa protein-interacting protein 2	BNIP2				;;	4	4	4	4	4	4	4	4	4	4	3	4	4	3	4	4	4	4	4	4	3	4	4	3	4	4	4	4	4	4	3	4	4	3	20.1	20.1	20.1	24.225	204
H7C0A2;P20749	H7C0A2;P20749	4;4	4;4	4;4	B-cell lymphoma 3 protein	BCL3				;	2	4	4	4	3	4	4	2	3	2	3	4	2	2	3	4	4	2	3	2	3	4	2	2	3	4	4	2	3	2	3	4	2	2	15.9	15.9	15.9	32.442	308
H7C0B3;Q96K49;H7C1G1	H7C0B3;Q96K49;H7C1G1	5;5;4	5;5;4	5;5;4	Transmembrane protein 87B	TMEM87B				;;	3	5	5	5	5	3	4	4	5	5	5	2	4	5	5	3	4	4	5	5	5	2	4	5	5	3	4	4	5	5	5	2	4	5	29.9	29.9	29.9	21.322	184
H7C0G1;Q9H330;F8WBJ7	H7C0G1;Q9H330	4;4;1	4;4;1	4;4;1	Transmembrane protein 245	TMEM245				;	3	4	4	4	4	1	2	4	2	2	2	3	0	1	4	1	2	4	2	2	2	3	0	1	4	1	2	4	2	2	2	3	0	1	9.3	9.3	9.3	52.72	472
H7C0G7;Q9H9Q4;C9JWV4;G5E9Q8	H7C0G7;Q9H9Q4;C9JWV4;G5E9Q8	2;2;1;1	2;2;1;1	2;2;1;1	Non-homologous end-joining factor 1	NHEJ1				;;;	4	2	2	2	2	1	2	2	2	1	2	2	1	1	2	1	2	2	2	1	2	2	1	1	2	1	2	2	2	1	2	2	1	1	11.2	11.2	11.2	24.751	224
H7C0S8;O75575	H7C0S8	5;1	1;1	1;1							2	5	1	1	5	4	5	2	4	3	4	5	4	4	1	1	1	0	1	1	1	1	1	1	1	1	1	0	1	1	1	1	1	1	15.3	5.5	5.5	34.546	307
H7C124;Q5TEJ8	H7C124;Q5TEJ8	4;4	4;4	4;4	Protein THEMIS2	THEMIS2		+	iBAQ Control_iBAQ IFN-B	;	2	4	4	4	1	0	1	0	4	4	4	1	1	1	1	0	1	0	4	4	4	1	1	1	1	0	1	0	4	4	4	1	1	1	14.8	14.8	14.8	44.174	391
H7C144	H7C144	28	1	1		ACTN4					1	28	1	1	27	25	26	28	26	27	27	28	26	27	1	0	0	1	1	1	1	1	1	1	1	0	0	1	1	1	1	1	1	1	80.7	5	5	39.001	342
H7C1D1;A0A087WUQ1;E5RGS7;H0YBP7;B3KPU0;C9JS55;A0A087WVI1;A0A087WZ43;Q96JY6	H7C1D1;A0A087WUQ1;E5RGS7;H0YBP7;B3KPU0;C9JS55;A0A087WVI1;A0A087WZ43;Q96JY6	2;1;1;1;1;1;1;1;1	2;1;1;1;1;1;1;1;1	1;1;1;1;1;1;1;0;1	PDZ and LIM domain protein 2	PDLIM2;C8orf58				;;;;;;;;	9	2	2	1	2	2	2	2	2	2	2	2	2	2	2	2	2	2	2	2	2	2	2	2	1	1	1	1	1	1	1	1	1	1	6.2	6.2	3.8	31.31	291
H7C1J4;Q6BDS2	H7C1J4;Q6BDS2	12;12	12;12	12;12	UHRF1-binding protein 1	UHRF1BP1				;	2	12	12	12	5	6	9	9	9	10	10	7	8	10	5	6	9	9	9	10	10	7	8	10	5	6	9	9	9	10	10	7	8	10	11.5	11.5	11.5	154.72	1400
H7C1M2	H7C1M2	27	3	3		SON					1	27	3	3	22	21	20	21	17	22	19	23	26	20	3	3	3	2	1	3	2	3	3	2	3	3	3	2	1	3	2	3	3	2	29	3	3	159.91	1454
H7C1N3;O15155;C9JTT8	H7C1N3;O15155;C9JTT8	2;2;1	1;1;0	1;1;0	BET1 homolog	BET1				;;	3	2	1	1	2	2	2	1	2	2	1	1	1	2	1	1	1	0	1	1	0	0	0	1	1	1	1	0	1	1	0	0	0	1	21.8	13.5	13.5	14.872	133
H7C1U3;H0Y517;Q5T0F9	H7C1U3;H0Y517;Q5T0F9	12;11;11	12;11;11	12;11;11	Coiled-coil and C2 domain-containing protein 1B	CC2D1B				;;	3	12	12	12	9	8	9	9	9	11	10	10	8	12	9	8	9	9	9	11	10	10	8	12	9	8	9	9	9	11	10	10	8	12	29.3	29.3	29.3	74.494	672
H7C1U8;Q9BUR5;G3V1B6;A0A0J9YWW6	H7C1U8;Q9BUR5;G3V1B6	3;3;2;1	3;3;2;1	3;3;2;1	Apolipoprotein O	APOO				;;	4	3	3	3	3	3	3	1	3	3	2	3	3	3	3	3	3	1	3	3	2	3	3	3	3	3	3	1	3	3	2	3	3	3	20.2	20.2	20.2	20.08	178
H7C270;H7C1Z7;H7C3E0;H7C2S4;O15194	H7C270;H7C1Z7	5;5;2;1;1	1;1;1;0;0	1;1;1;0;0		CTDSP1				;	5	5	1	1	3	3	3	2	4	4	4	3	4	3	0	0	1	1	1	1	1	1	1	1	0	0	1	1	1	1	1	1	1	1	25.6	4.3	4.3	28.395	254
H7C269;H3BTQ1;H3BRT3;A0A1B0GU24	H7C269	10;4;2;1	1;0;0;0	1;0;0;0		TNRC6A					4	10	1	1	8	9	8	8	8	8	8	7	9	8	1	1	1	1	1	1	1	1	1	1	1	1	1	1	1	1	1	1	1	1	18.5	1.9	1.9	98.629	906
H7C286;E9PPU6	H7C286;E9PPU6	11;6	1;1	1;1		NAGK				;	2	11	1	1	11	11	11	7	10	10	11	11	10	10	1	1	1	0	0	1	1	1	0	1	1	1	1	0	0	1	1	1	0	1	71.9	8.7	8.7	21.977	196
H7C2K6	H7C2K6	5	1	1		EPB41L1					1	5	1	1	5	5	5	5	5	5	5	5	4	5	1	1	1	1	1	1	1	1	1	1	1	1	1	1	1	1	1	1	1	1	24.3	4.1	4.1	29.051	268
H7C2Q8;Q99848	H7C2Q8;Q99848	17;17	17;17	17;17	Probable rRNA-processing protein EBP2	EBNA1BP2				;	2	17	17	17	15	16	16	15	16	17	15	17	16	17	15	16	16	15	16	17	15	17	16	17	15	16	16	15	16	17	15	17	16	17	42.9	42.9	42.9	40.684	361
H7C3C4	H7C3C4	11	1	1	Anion exchange protein	SLC4A7					1	11	1	1	10	8	10	9	9	9	9	7	9	9	1	1	1	1	1	1	1	1	1	1	1	1	1	1	1	1	1	1	1	1	17	2	2	89.843	801
H7C3S8;Q86UY8	H7C3S8;Q86UY8	1;1	1;1	1;1	5-nucleotidase domain-containing protein 3	NT5DC3				;	2	1	1	1	0	1	1	1	1	1	0	1	1	1	0	1	1	1	1	1	0	1	1	1	0	1	1	1	1	1	0	1	1	1	9.8	9.8	9.8	14.404	122
H7C3T2;Q2TAZ0	H7C3T2;Q2TAZ0	13;13	13;13	13;13	Autophagy-related protein 2 homolog A	ATG2A				;	2	13	13	13	13	7	9	9	11	9	12	9	11	10	13	7	9	9	11	9	12	9	11	10	13	7	9	9	11	9	12	9	11	10	12.7	12.7	12.7	190.64	1742
H7C417;B3KRD8;O76054;C9JZI9	H7C417;B3KRD8;O76054	5;3;3;2	5;3;3;2	3;3;3;2	SEC14-like protein 2	SEC14L2				;;	4	5	5	3	4	3	4	2	3	4	2	4	3	4	4	3	4	2	3	4	2	4	3	4	3	2	3	2	1	2	2	3	3	2	20.1	20.1	12.7	37.434	338
H7C4C5	H7C4C5	17	1	1	Microtubule-associated protein	MAP4					1	17	1	1	16	17	14	17	16	17	16	16	16	16	1	1	0	1	1	1	1	1	1	1	1	1	0	1	1	1	1	1	1	1	39.8	2.6	2.6	50.865	493
H7C4T5	H7C4T5	7	1	1		MBNL1					1	7	1	1	4	6	5	5	6	7	4	6	4	5	0	1	1	1	1	1	0	0	0	0	0	1	1	1	1	1	0	0	0	0	31	10	10	35.71	329
H7C4W3;P08247	H7C4W3;P08247	1;1	1;1	1;1	Synaptophysin	SYP				;	2	1	1	1	1	1	1	1	1	0	0	1	1	1	1	1	1	1	1	0	0	1	1	1	1	1	1	1	1	0	0	1	1	1	4.9	4.9	4.9	21.428	203
H7C4W6;Q9Y2G3	H7C4W6;Q9Y2G3	2;2	2;2	2;2	Phospholipid-transporting ATPase;Probable phospholipid-transporting ATPase IF	ATP11B				;	2	2	2	2	1	2	1	2	0	1	1	2	2	2	1	2	1	2	0	1	1	2	2	2	1	2	1	2	0	1	1	2	2	2	3.2	3.2	3.2	111.03	970
H7C4X9	H7C4X9	39	3	0		ZMYND8					1	39	3	0	34	31	37	35	37	35	34	27	33	30	3	3	3	3	3	3	3	3	3	3	0	0	0	0	0	0	0	0	0	0	47	4.5	0	121.02	1095
H7C5U3;H7C593;Q9H3U5	H7C5U3;H7C593;Q9H3U5	2;2;2	2;2;2	2;2;2	Major facilitator superfamily domain-containing protein 1	MFSD1				;;	3	2	2	2	1	0	1	1	2	2	2	2	1	2	1	0	1	1	2	2	2	2	1	2	1	0	1	1	2	2	2	2	1	2	45.3	45.3	45.3	6.8219	64
H7C5G1;Q2TAA2;C9JE02;C9JDY4;C9J5J2	H7C5G1;Q2TAA2;C9JE02	6;6;3;1;1	6;6;3;1;1	6;6;3;1;1	Isoamyl acetate-hydrolyzing esterase 1 homolog	IAH1				;;	5	6	6	6	3	4	4	1	5	5	3	4	4	3	3	4	4	1	5	5	3	4	4	3	3	4	4	1	5	5	3	4	4	3	32	32	32	25.085	228
H7C5U8;Q9P0M9;D6RAN8;D6RE11;B3KN43	H7C5U8;Q9P0M9;D6RAN8	5;5;4;2;2	5;5;4;2;2	5;5;4;2;2	39S ribosomal protein L27, mitochondrial	MRPL27				;;	5	5	5	5	5	5	5	3	5	5	5	5	4	5	5	5	5	3	5	5	5	5	4	5	5	5	5	3	5	5	5	5	4	5	36.8	36.8	36.8	14.731	136
H7C5V3;Q9Y2Q9;E5RFT8	H7C5V3;Q9Y2Q9;E5RFT8	4;4;2	2;2;2	2;2;2	28S ribosomal protein S28, mitochondrial	MRPS28				;;	3	4	2	2	3	3	4	2	3	4	4	4	3	4	1	1	2	1	1	2	2	2	1	2	1	1	2	1	1	2	2	2	1	2	23.5	10.5	10.5	18.116	162
H7C835;Q9UF56	H7C835;Q9UF56	2;2	2;2	2;2	F-box/LRR-repeat protein 17	FBXL17				;	2	2	2	2	2	2	2	0	2	0	1	1	1	1	2	2	2	0	2	0	1	1	1	1	2	2	2	0	2	0	1	1	1	1	5.6	5.6	5.6	51.555	463
H9KV28	H9KV28	57	1	1		DIAPH1					1	57	1	1	53	50	53	53	53	53	53	51	54	53	0	0	0	1	0	0	0	0	0	0	0	0	0	1	0	0	0	0	0	0	45.4	0.6	0.6	136.85	1228
H9KV31;O15394	H9KV31;O15394	25;25	25;25	25;25	Neural cell adhesion molecule 2	NCAM2	+	+	iBAQ Control_iBAQ IFN-B;iBAQ Control_iBAQ IFN-Y	;	2	25	25	25	22	24	21	23	19	21	20	15	24	22	22	24	21	23	19	21	20	15	24	22	22	24	21	23	19	21	20	15	24	22	39.9	39.9	39.9	91.122	819
H9KV62;H9KV63;Q9BXT4	H9KV62;H9KV63;Q9BXT4	2;2;2	2;2;2	2;2;2	Tudor domain-containing protein 1	TDRD1				;;	3	2	2	2	2	1	1	1	2	1	1	1	2	1	2	1	1	1	2	1	1	1	2	1	2	1	1	1	2	1	1	1	2	1	3.2	3.2	3.2	123.81	1104
I3L0E3;E9PE17;Q9Y2R5	I3L0E3;E9PE17;Q9Y2R5	5;4;4	5;4;4	4;4;4	28S ribosomal protein S17, mitochondrial	hCG_1984214;MRPS17				;;	3	5	5	4	5	5	4	3	4	4	5	5	4	5	5	5	4	3	4	4	5	5	4	5	4	4	3	3	4	4	4	4	4	4	33.3	33.3	29.8	25.72	225
I3L4Y2;I3L0M3	I3L4Y2;I3L0M3	2;2	1;1	1;1		MAZ				;	2	2	1	1	2	2	2	1	2	2	2	2	2	2	1	1	1	0	1	1	1	1	1	1	1	1	1	0	1	1	1	1	1	1	26.9	11.5	11.5	8.5288	78
I3L0N3;P46459;I3L0L3;I3L2G1;K7EQD6;I3L338;I3L4Q9	I3L0N3;P46459	46;46;7;6;4;3;3	46;46;7;6;4;3;3	45;45;7;6;4;3;3	Vesicle-fusing ATPase	NSF				;	7	46	46	45	45	42	46	45	44	45	43	46	42	46	45	42	46	45	44	45	43	46	42	46	44	41	45	44	43	44	42	45	41	45	59.5	59.5	59.5	82.091	739
I3L0U5;Q6PK04	I3L0U5;Q6PK04	7;7	7;7	7;7	Coiled-coil domain-containing protein 137	CCDC137				;	2	7	7	7	7	7	6	4	7	7	7	6	6	6	7	7	6	4	7	7	7	6	6	6	7	7	6	4	7	7	7	6	6	6	27.1	27.1	27.1	33.524	292
I3L170	I3L170	3	3	1	Microtubule-associated protein	MAPT					1	3	3	1	2	3	1	3	3	2	2	2	3	2	2	3	1	3	3	2	2	2	3	2	1	1	1	1	1	1	1	1	1	1	11.7	11.7	3.5	35.671	341
I3L1H5;Q9BZG8;I3L3X9;A0A0A0MTR4	I3L1H5;Q9BZG8	8;8;3;2	8;8;3;2	8;8;3;2	Diphthamide biosynthesis protein 1	DPH1				;	4	8	8	8	8	8	8	8	8	8	8	8	8	8	8	8	8	8	8	8	8	8	8	8	8	8	8	8	8	8	8	8	8	8	20	20	20	47.313	431
I3L1P8;Q02978	I3L1P8;Q02978	14;14	14;14	14;14	Mitochondrial 2-oxoglutarate/malate carrier protein	SLC25A11				;	2	14	14	14	14	14	14	9	12	14	14	13	12	14	14	14	14	9	12	14	14	13	12	14	14	14	14	9	12	14	14	13	12	14	57.8	57.8	57.8	32.182	296
I3L1Q2;Q8WUZ0;I3L4D5	I3L1Q2;Q8WUZ0	7;6;2	7;6;2	6;5;1	B-cell CLL/lymphoma 7 protein family member C	BCL7C				;	3	7	7	6	6	7	7	1	7	7	5	7	6	6	6	7	7	1	7	7	5	7	6	6	5	6	6	1	6	6	5	6	6	5	40.3	40.3	36.9	32.725	293
I3L204;I3L4D4;I3L3Y6;I3L168;I3L3F5	I3L204;I3L4D4;I3L3Y6;I3L168;I3L3F5	12;7;7;6;6	1;1;1;1;1	1;1;1;1;1		MYO1C				;;;;	5	12	1	1	12	11	10	9	11	11	10	11	9	11	1	0	1	0	0	0	0	0	0	0	1	0	1	0	0	0	0	0	0	0	49.4	3	3	30.682	267
I3L213	I3L213	2	1	1		PHKB					1	2	1	1	2	2	2	2	2	2	2	2	2	2	1	1	1	1	1	1	1	1	1	1	1	1	1	1	1	1	1	1	1	1	12.4	8.1	8.1	23.538	210
I3NI21;I3L288;I3NI23;Q96B96	I3NI21;I3L288;I3NI23;Q96B96	1;1;1;1	1;1;1;1	1;1;1;1	Promethin	TMEM159				;;;	4	1	1	1	1	1	1	0	1	1	1	1	1	1	1	1	1	0	1	1	1	1	1	1	1	1	1	0	1	1	1	1	1	1	28.3	28.3	28.3	5.2408	46
J3QS48;I3L295;J3KT75;J3QW43;J3QRD5;O75352;J3KSI4;I3L1D2;I3L4E0;J3KTK8;J3QQZ4;I3L405;I3L261	J3QS48;I3L295;J3KT75;J3QW43;J3QRD5;O75352;J3KSI4;I3L1D2;I3L4E0;J3KTK8;J3QQZ4	3;3;3;3;3;3;2;2;2;2;2;1;1	3;3;3;3;3;3;2;2;2;2;2;1;1	3;3;3;3;3;3;2;2;2;2;2;1;1	Mannose-P-dolichol utilization defect 1 protein	MPDU1		+	iBAQ Control_iBAQ IFN-B	;;;;;;;;;;	13	3	3	3	3	3	3	3	3	2	3	3	3	3	3	3	3	3	3	2	3	3	3	3	3	3	3	3	3	2	3	3	3	3	33.7	33.7	33.7	10.978	101
I3L2B0	I3L2B0	46	2	2		CLUH					1	46	2	2	45	44	45	45	44	45	43	42	44	41	2	2	1	1	2	2	1	1	2	2	2	2	1	1	2	2	1	1	2	2	48.8	3.1	3.1	138.23	1236
I3L2C7;P57678;I3L399;I3L4A4;I3L4M4;E7EN12;I3L1J7	I3L2C7;P57678	36;36;11;10;6;5;3	36;36;11;10;6;5;3	36;36;11;10;6;5;3	Gem-associated protein 4	GEMIN4				;	7	36	36	36	31	33	31	30	30	35	34	33	33	33	31	33	31	30	30	35	34	33	33	33	31	33	31	30	30	35	34	33	33	33	41.3	41.3	41.3	118.82	1047
I3L2J0;A0A0A0MQR4;Q96RK0;I3L2I4	I3L2J0;A0A0A0MQR4;Q96RK0	8;5;5;1	8;5;5;1	8;5;5;1	Protein capicua homolog	CIC				;;	4	8	8	8	8	6	8	7	6	7	6	8	7	6	8	6	8	7	6	7	6	8	7	6	8	6	8	7	6	7	6	8	7	6	6.8	6.8	6.8	257.75	2514
I3L2N2;O14641;I3L2W9;I3L0Z8	I3L2N2;O14641;I3L2W9	3;3;2;1	2;2;1;1	2;2;1;1	Segment polarity protein dishevelled homolog DVL-2	DVL2				;;	4	3	2	2	1	2	2	2	2	2	2	1	2	2	1	2	1	1	1	1	1	1	1	1	1	2	1	1	1	1	1	1	1	1	5.8	3.7	3.7	78.375	730
I3L496;I3L2P4;Q8IYR2	I3L496;I3L2P4;Q8IYR2	1;1;1	1;1;1	1;1;1	SET and MYND domain-containing protein 4	SMYD4				;;	3	1	1	1	1	1	1	1	1	1	1	0	1	1	1	1	1	1	1	1	1	0	1	1	1	1	1	1	1	1	1	0	1	1	7.3	7.3	7.3	20.096	177
I3L2W2;Q96JN8;K7EPS7;I3L2Z9;I3L100	I3L2W2;Q96JN8	4;4;1;1;1	4;4;1;1;1	4;4;1;1;1	Neuralized-like protein 4	NEURL4				;	5	4	4	4	3	2	4	2	3	4	2	2	1	2	3	2	4	2	3	4	2	2	1	2	3	2	4	2	3	4	2	2	1	2	5.1	5.1	5.1	164.31	1538
I3L397;I3L504;P63241;Q6IS14;F8WCJ1;C9J7B5;C9J4W5;Q9GZV4	I3L397;I3L504;P63241;Q6IS14;F8WCJ1;C9J7B5;C9J4W5;Q9GZV4	17;17;17;12;9;9;9;9	17;17;17;12;9;9;9;9	17;17;17;12;9;9;9;9	Eukaryotic translation initiation factor 5A;Eukaryotic translation initiation factor 5A-1;Eukaryotic translation initiation factor 5A-1-like;Eukaryotic translation initiation factor 5A-2	EIF5A;EIF5AL1;EIF5A2				;;;;;;;	8	17	17	17	17	16	15	14	16	17	17	17	15	17	17	16	15	14	16	17	17	17	15	17	17	16	15	14	16	17	17	17	15	17	76.7	76.7	76.7	16.019	146
I3L3R5	I3L3R5	1	1	1	Coiled-coil domain-containing glutamate-rich protein 2	CCER2					1	1	1	1	0	1	0	1	0	0	0	1	0	1	0	1	0	1	0	0	0	1	0	1	0	1	0	1	0	0	0	1	0	1	3.8	3.8	3.8	30.351	266
I3L448;Q5TC12;A8MRA7;H0YD21;H0YEW4;H0YCA6;H0YDD6	I3L448;Q5TC12;A8MRA7;H0YD21;H0YEW4	13;13;10;9;8;2;1	13;13;10;9;8;2;1	13;13;10;9;8;2;1	ATP synthase mitochondrial F1 complex assembly factor 1	ATPAF1				;;;;	7	13	13	13	12	11	13	6	11	13	13	13	11	12	12	11	13	6	11	13	13	13	11	12	12	11	13	6	11	13	13	13	11	12	38.2	38.2	38.2	38.861	351
I3L4A1;Q96FZ7;I3L4G8;I3L3E4	I3L4A1;Q96FZ7;I3L4G8;I3L3E4	5;5;4;3	5;5;4;3	5;5;4;3	Charged multivesicular body protein 6	CHMP6				;;;	4	5	5	5	4	3	5	5	4	5	5	4	4	5	4	3	5	5	4	5	5	4	4	5	4	3	5	5	4	5	5	4	4	5	24.1	24.1	24.1	25.824	224
J3KQU4;I3L4I4;O75674;I3L3T4;I3L367;I3L1G1;I3NI44;I3L4G0;I3L1Q1;I3L4N3;I3L0N2;I3L3M3	J3KQU4;I3L4I4;O75674;I3L3T4;I3L367;I3L1G1;I3NI44;I3L4G0	6;6;6;5;5;5;5;4;2;2;1;1	6;6;6;5;5;5;5;4;2;2;1;1	6;6;6;5;5;5;5;4;2;2;1;1	TOM1-like protein 1	TOM1L1				;;;;;;;	12	6	6	6	6	6	6	5	5	5	5	6	5	6	6	6	6	5	5	5	5	6	5	6	6	6	6	5	5	5	5	6	5	6	17.2	17.2	17.2	51.686	465
I3L4N8	I3L4N8	16	1	1		ACTG1		+	iBAQ Control_iBAQ IFN-B		1	16	1	1	16	16	16	15	16	16	16	16	16	16	1	1	1	0	1	1	1	1	1	1	1	1	1	0	1	1	1	1	1	1	78.4	5	5	26.877	241
I3L4X7;Q13227;I3L3Y9	I3L4X7;Q13227;I3L3Y9	5;5;4	5;5;4	5;5;4	G protein pathway suppressor 2	GPS2				;;	3	5	5	5	5	4	5	3	3	4	1	4	5	4	5	4	5	3	3	4	1	4	5	4	5	4	5	3	3	4	1	4	5	4	18.1	18.1	18.1	29.334	259
I3L500	I3L500	9	1	1		TBCD					1	9	1	1	7	7	7	8	6	8	7	4	4	6	0	1	0	0	0	1	0	0	0	0	0	1	0	0	0	1	0	0	0	0	44.6	3.2	3.2	28.157	251
I3VM54;Q9Y2K7	I3VM54;Q9Y2K7	24;24	24;24	24;24	Lysine-specific demethylase 2A	KDM2A				;	2	24	24	24	21	19	21	20	21	20	19	22	19	22	21	19	21	20	21	20	19	22	19	22	21	19	21	20	21	20	19	22	19	22	26.4	26.4	26.4	130.66	1145
J3KMZ7;Q9H0H0;J3KRH0	J3KMZ7;Q9H0H0	18;18;2	18;18;2	18;18;2	Integrator complex subunit 2	INTS2				;	3	18	18	18	16	14	15	15	14	18	15	15	17	16	16	14	15	15	14	18	15	15	17	16	16	14	15	15	14	18	15	15	17	16	20.4	20.4	20.4	133.38	1196
J3KMZ8;Q92785	J3KMZ8;Q92785	8;8	8;8	6;6	Zinc finger protein ubi-d4	DPF2				;	2	8	8	6	6	7	6	7	7	5	7	6	6	6	6	7	6	7	7	5	7	6	6	6	4	5	4	5	5	4	5	4	4	4	31.9	31.9	25.9	45.78	405
J3KMZ9;P01130;H0YMD1;H0YMQ3;H0YM92	J3KMZ9;P01130;H0YMD1	3;3;2;1;1	3;3;2;1;1	3;3;2;1;1	Low-density lipoprotein receptor	LDLR				;;	5	3	3	3	3	2	2	2	2	2	2	2	2	2	3	2	2	2	2	2	2	2	2	2	3	2	2	2	2	2	2	2	2	2	4.2	4.2	4.2	104.56	945
J3KN01;P55196;A8MQ02;Q5TIG5;H0Y7R8;H0Y8L4;H0Y8U8;H0Y948;F8W9I4;E9PFY5;H0YA98;H0Y9I0	J3KN01;P55196;A8MQ02;Q5TIG5	31;30;28;27;9;4;3;3;3;3;2;1	31;30;28;27;9;4;3;3;3;3;2;1	31;30;28;27;9;4;3;3;3;3;2;1	Afadin	MLLT4				;;;	12	31	31	31	26	24	26	24	23	23	25	22	25	21	26	24	26	24	23	23	25	22	25	21	26	24	26	24	23	23	25	22	25	21	22.5	22.5	22.5	207.62	1831
J3KN29;O00233;F5H5V4;F5GX23;F5H7X1;F5H169	J3KN29;O00233;F5H5V4;F5GX23;F5H7X1;F5H169	10;10;9;9;5;5	10;10;9;9;5;5	10;10;9;9;5;5	26S proteasome non-ATPase regulatory subunit 9	PSMD9				;;;;;	6	10	10	10	8	7	10	8	9	8	10	10	10	10	8	7	10	8	9	8	10	10	10	10	8	7	10	8	9	8	10	10	10	10	41.4	41.4	41.4	24.553	222
J3KN66	J3KN66	8	1	1		TOR1AIP1					1	8	1	1	8	6	7	7	3	5	3	7	6	5	1	1	1	1	0	0	0	1	1	1	1	1	1	1	0	0	0	1	1	1	19.9	2.5	2.5	67.821	599
J3KN67;D6RGJ6;H0YLS7	J3KN67	33;4;1	6;4;1	0;0;0		TPM3					3	33	6	0	27	30	32	27	32	31	29	30	31	31	5	4	5	4	5	5	4	3	4	4	0	0	0	0	0	0	0	0	0	0	71.9	17.2	0	33.222	285
J3KNC0;P52655	J3KNC0;P52655	1;1	1;1	1;1	Transcription initiation factor IIA subunit 1;Transcription initiation factor IIA alpha chain;Transcription initiation factor IIA beta chain	GTF2A1				;	2	1	1	1	1	1	1	0	1	1	1	1	1	1	1	1	1	0	1	1	1	1	1	1	1	1	1	0	1	1	1	1	1	1	18.6	18.6	18.6	6.7407	59
J3KNF4;O14618;E9PP76;E9PK03	J3KNF4;O14618;E9PP76	9;9;5;2	9;9;5;2	9;9;5;2	Copper chaperone for superoxide dismutase;Superoxide dismutase [Cu-Zn]	CCS				;;	4	9	9	9	7	6	8	4	7	7	9	8	5	7	7	6	8	4	7	7	9	8	5	7	7	6	8	4	7	7	9	8	5	7	39.6	39.6	39.6	27.086	255
J3KNF5;O15078;S4R322	J3KNF5;O15078	3;3;1	3;3;1	3;3;1	Centrosomal protein of 290 kDa	CEP290				;	3	3	3	3	3	3	3	2	3	3	2	3	3	2	3	3	3	2	3	3	2	3	3	2	3	3	3	2	3	3	2	3	3	2	1.3	1.3	1.3	290.54	2481
J3KNF8;H3BUX2;O43169;D6RFH4;J3QR91	J3KNF8;H3BUX2;O43169;D6RFH4	5;4;4;3;1	5;4;4;3;1	5;4;4;3;1	Cytochrome b5 type B	CYB5B				;;;	5	5	5	5	5	5	5	3	4	5	3	5	5	5	5	5	5	3	4	5	3	5	5	5	5	5	5	3	4	5	3	5	5	5	59.3	59.3	59.3	16.694	150
J3KNL6;F1T0I1;O15027;X6RGP5;A0A0C4DH09;Q8N9G1	J3KNL6;F1T0I1;O15027;X6RGP5	67;66;61;35;24;8	67;66;61;35;24;8	67;66;61;35;24;8	Protein transport protein Sec16A	SEC16A				;;;	6	67	67	67	60	59	51	58	50	52	57	58	61	55	60	59	51	58	50	52	57	58	61	55	60	59	51	58	50	52	57	58	61	55	48.1	48.1	48.1	251.89	2357
J3KNN3;P15735;H3BP07;H3BTW6;H3BTI9;H3BN16	J3KNN3;P15735;H3BP07;H3BTW6	11;11;7;7;3;1	11;11;7;7;3;1	11;11;7;7;3;1	Phosphorylase b kinase gamma catalytic chain, liver/testis isoform	PHKG2				;;;	6	11	11	11	8	10	7	9	9	7	7	8	7	9	8	10	7	9	9	7	7	8	7	9	8	10	7	9	9	7	7	8	7	9	32	32	32	46.886	410
J3KNN5;Q9UJV9;H0Y8L8;D6RGI7;H0YA06	J3KNN5;Q9UJV9	29;29;7;4;3	29;29;7;4;3	29;29;7;4;3	Probable ATP-dependent RNA helicase DDX41	DDX41				;	5	29	29	29	24	21	26	24	23	26	28	23	19	26	24	21	26	24	23	26	28	23	19	26	24	21	26	24	23	26	28	23	19	26	50.6	50.6	50.6	71.648	640
J3KNQ4;Q9NVD7;E9PS97;Q9HBI1;A0A087WZB5	J3KNQ4;Q9NVD7;E9PS97	13;13;8;3;2	13;13;8;3;2	13;13;8;3;2	Alpha-parvin	PARVA		+	iBAQ Control_iBAQ IFN-B	;;	5	13	13	13	10	11	12	11	10	13	8	11	11	12	10	11	12	11	10	13	8	11	11	12	10	11	12	11	10	13	8	11	11	12	31.6	31.6	31.6	46.589	412
J3KNZ9;Q9HAH7	J3KNZ9;Q9HAH7	5;4	5;4	5;4	Probable fibrosin-1	FBRS				;	2	5	5	5	5	5	5	5	5	5	5	5	5	5	5	5	5	5	5	5	5	5	5	5	5	5	5	5	5	5	5	5	5	5	8	8	8	103.77	980
J3KP15;Q01130;J3QL05	J3KP15;Q01130;J3QL05	9;9;8	9;9;8	7;7;6	Serine/arginine-rich splicing factor 2	SRSF2				;;	3	9	9	7	9	9	9	8	9	9	9	9	9	9	9	9	9	8	9	9	9	9	9	9	7	7	7	6	7	7	7	7	7	7	57.1	57.1	45.9	15.371	133
J3KP58;F5H0N7;F5H6A0;F6VGP8;F5H1T5;F5H270;F5H367	J3KP58;F5H0N7;F5H6A0	58;40;33;17;16;5;4	1;0;0;0;0;0;0	1;0;0;0;0;0;0		CLIP1				;;	7	58	1	1	51	50	54	50	53	51	51	51	51	54	1	0	0	0	0	0	1	0	0	1	1	0	0	0	0	0	1	0	0	1	47.2	0.8	0.8	148.13	1316
J3KP75;O75167;F6TH74	J3KP75;O75167	5;5;1	5;5;1	5;5;1	Phosphatase and actin regulator;Phosphatase and actin regulator 2	PHACTR2				;	3	5	5	5	5	5	5	5	4	5	5	5	4	4	5	5	5	5	4	5	5	5	4	4	5	5	5	5	4	5	5	5	4	4	13	13	13	68.295	622
J3KPA2;Q9BX74	J3KPA2;Q9BX74	1;1	1;1	1;1	TM2 domain-containing protein 1	TM2D1				;	2	1	1	1	1	1	1	0	1	0	0	1	1	0	1	1	1	0	1	0	0	1	1	0	1	1	1	0	1	0	0	1	1	0	4.5	4.5	4.5	28.807	269
J3KPD3;F5GXV8;I3L521;F5H606;F5H674;G3V1T9	J3KPD3;F5GXV8;I3L521;F5H606	9;8;7;5;2;2	1;1;1;0;0;0	1;1;1;0;0;0		RBM7				;;;	6	9	1	1	6	9	8	4	7	9	7	8	6	9	1	1	1	1	1	1	1	1	1	1	1	1	1	1	1	1	1	1	1	1	55.4	12	12	30.59	267
J3KPH8;Q8WUI4;H0YH91;C9J102;C9JNI4;A0A087WYQ4;F8VWY3;H0YI15	J3KPH8;Q8WUI4	9;9;4;2;2;2;2;1	9;9;4;2;2;2;2;1	9;9;4;2;2;2;2;1	Histone deacetylase;Histone deacetylase 7	HDAC7				;	8	9	9	9	6	7	6	8	9	7	6	7	7	6	6	7	6	8	9	7	6	7	7	6	6	7	6	8	9	7	6	7	7	6	14.1	14.1	14.1	108.97	1014
J3KPM9;H7BZB5	J3KPM9	49;3	1;0	1;0	Signal transducer and activator of transcription	STAT1	+	+	iBAQ Control_iBAQ IFN-B;iBAQ Control_iBAQ IFN-Y		2	49	1	1	42	42	46	43	48	47	48	49	47	49	1	0	1	1	1	1	1	1	1	1	1	0	1	1	1	1	1	1	1	1	62.5	1.3	1.3	83.359	714
S4R360;J3KPP0;S4R2Z7;Q9Y6G3	S4R360;J3KPP0;S4R2Z7;Q9Y6G3	1;1;1;1	1;1;1;1	1;1;1;1	39S ribosomal protein L42, mitochondrial	MRPL42				;;;	4	1	1	1	1	1	1	1	1	1	1	1	1	1	1	1	1	1	1	1	1	1	1	1	1	1	1	1	1	1	1	1	1	1	11.7	11.7	11.7	14.882	128
J3KPP4;O95232;D6RDI2;C9JL41;H0YA81;D6RHH0;H7C5U7;U3KQT3;E7EN55	J3KPP4;O95232	16;16;7;3;3;2;2;2;1	16;16;7;3;3;2;2;2;1	16;16;7;3;3;2;2;2;1	Luc7-like protein 3	LUC7L3		+	iBAQ Control_iBAQ IFN-B	;	9	16	16	16	14	15	13	12	14	13	12	12	13	12	14	15	13	12	14	13	12	12	13	12	14	15	13	12	14	13	12	12	13	12	31.3	31.3	31.3	58.22	489
J3KPS0;Q9NXW2;V9GYN7;V9GY70	J3KPS0;Q9NXW2;V9GYN7	5;5;4;1	5;5;4;1	5;5;4;1	DnaJ homolog subfamily B member 12	DNAJB12				;;	4	5	5	5	5	2	5	4	2	3	1	4	3	4	5	2	5	4	2	3	1	4	3	4	5	2	5	4	2	3	1	4	3	4	13.7	13.7	13.7	45.489	409
J3KPT4;Q9H4I3	J3KPT4;Q9H4I3	1;1	1;1	1;1	TraB domain-containing protein	TRABD				;	2	1	1	1	1	0	1	0	0	1	0	1	0	0	1	0	1	0	0	1	0	1	0	0	1	0	1	0	0	1	0	1	0	0	3.2	3.2	3.2	42.692	379
J3KPX7;Q99623;F5GY37;F5GWA7;F5H3X6;F5H0C5;F5H2D2;U3KPZ5	J3KPX7;Q99623;F5GY37;F5GWA7	21;21;19;14;10;5;4;3	21;21;19;14;10;5;4;3	21;21;19;14;10;5;4;3	Prohibitin-2	PHB2				;;;	8	21	21	21	17	19	21	17	20	20	19	20	19	20	17	19	21	17	20	20	19	20	19	20	17	19	21	17	20	20	19	20	19	20	71.1	71.1	71.1	33.239	298
J3KQ32;Q9NTK5;C9JTK6;C9JCJ9	J3KQ32;Q9NTK5	28;28;8;7	28;28;8;7	28;28;8;7	Obg-like ATPase 1	OLA1				;	4	28	28	28	25	25	27	24	25	26	23	26	20	26	25	25	27	24	25	26	23	26	20	26	25	25	27	24	25	26	23	26	20	26	73.1	73.1	73.1	46.937	416
J3KQ47;Q53HI1	J3KQ47;Q53HI1	1;1	1;1	1;1	Protein unc-50 homolog	UNC50				;	2	1	1	1	0	1	1	0	1	0	0	1	0	1	0	1	1	0	1	0	0	1	0	1	0	1	1	0	1	0	0	1	0	1	7.2	7.2	7.2	32.437	276
J3KQ48;Q9Y3E5	J3KQ48;Q9Y3E5	7;7	7;7	7;7	Peptidyl-tRNA hydrolase 2, mitochondrial	PTRH2				;	2	7	7	7	7	7	6	6	7	7	6	6	5	7	7	7	6	6	7	7	6	6	5	7	7	7	6	6	7	7	6	6	5	7	55	55	55	19.325	180
J3KQ61;O95696	J3KQ61;O95696	3;3	3;3	3;3	Bromodomain-containing protein 1	BRD1				;	2	3	3	3	3	3	3	3	3	3	3	3	3	3	3	3	3	3	3	3	3	3	3	3	3	3	3	3	3	3	3	3	3	3	6.7	6.7	6.7	57.893	509
J3KQJ1;Q8NBJ7;A8MXB9;C9JL30;C9J660;H7C3B2;F8WA42;E9PBT8;J3QT17;F8WEX5;E9PG02;F8WEV7;F8WES7	J3KQJ1;Q8NBJ7;A8MXB9;C9JL30;C9J660;H7C3B2;F8WA42;E9PBT8;J3QT17	10;10;9;8;8;7;7;6;5;3;3;2;2	10;10;9;8;8;7;7;6;5;3;3;2;2	10;10;9;8;8;7;7;6;5;3;3;2;2	Sulfatase-modifying factor 2	SUMF2				;;;;;;;;	13	10	10	10	9	8	8	2	8	9	10	8	5	8	9	8	8	2	8	9	10	8	5	8	9	8	8	2	8	9	10	8	5	8	35.9	35.9	35.9	35.922	320
J3KQL8	J3KQL8	12	12	1		APOL2	+	+	iBAQ Control_iBAQ IFN-B;iBAQ Control_iBAQ IFN-Y		1	12	12	1	4	9	12	4	11	12	12	12	12	12	4	9	12	4	11	12	12	12	12	12	1	1	1	1	1	1	1	1	1	1	26.5	26.5	3.8	48.915	449
J3KQN4;P83881;H0Y5B4;H7BZ11;R4GN19;H7BY91;H0Y3V9	J3KQN4;P83881;H0Y5B4;H7BZ11	7;7;6;6;3;3;3	7;7;6;6;3;3;3	2;2;2;2;0;2;2	60S ribosomal protein L36a	RPL36A;RPL36A-HNRNPH2				;;;	7	7	7	2	7	7	6	6	7	7	7	7	7	7	7	7	6	6	7	7	7	7	7	7	2	2	2	2	2	2	2	2	2	2	33.8	33.8	7	16.378	142
J3KQQ5;Q96FL9	J3KQQ5;Q96FL9	3;3	3;3	3;3	Polypeptide N-acetylgalactosaminyltransferase 14	GALNT14				;	2	3	3	3	3	3	3	3	3	3	3	3	3	3	3	3	3	3	3	3	3	3	3	3	3	3	3	3	3	3	3	3	3	3	7.8	7.8	7.8	47.262	400
J3KQR7;Q9Y4F5	J3KQR7;Q9Y4F5	11;11	11;11	11;11	Centrosomal protein of 170 kDa protein B	CEP170B				;	2	11	11	11	10	9	10	9	9	10	10	10	9	10	10	9	10	9	9	10	10	10	9	10	10	9	10	9	9	10	10	10	9	10	13.2	13.2	13.2	171.76	1590
J3KR35;Q8WUD4;S4R331;C9JUN5	J3KR35;Q8WUD4	8;8;3;3	8;8;3;3	8;8;3;3	Coiled-coil domain-containing protein 12	CCDC12				;	4	8	8	8	5	6	8	3	7	5	6	7	7	6	5	6	8	3	7	5	6	7	7	6	5	6	8	3	7	5	6	7	7	6	44.7	44.7	44.7	20.501	179
J3KR44;Q96FW1;F5H6Q1;F5GYN4;F5GYJ8;F5H3F0	J3KR44;Q96FW1;F5H6Q1;F5GYN4;F5GYJ8;F5H3F0	13;13;12;11;11;7	13;13;12;11;11;7	13;13;12;11;11;7	Ubiquitin thioesterase OTUB1	OTUB1				;;;;;	6	13	13	13	12	12	13	12	13	13	13	12	12	13	12	12	13	12	13	13	13	12	12	13	12	12	13	12	13	13	13	12	12	13	59.9	59.9	59.9	31.44	272
J3KR51;M0R2N3;J3KR62;A0A087WXT7;Q6ZN06;Q86XN6;Q96IR2;A0A0X1KG74;Q8N8H1;Q0VGE8	J3KR51;M0R2N3;J3KR62;A0A087WXT7;Q6ZN06;Q86XN6;Q96IR2	3;2;2;2;2;2;2;1;1;1	2;1;2;1;1;1;1;1;1;1	2;1;2;1;1;1;1;1;1;1	Zinc finger protein 813;Zinc finger protein 761;Zinc finger protein 845	ZNF525;ZNF845;ZNF761;ZNF813				;;;;;;	10	3	2	2	2	2	2	1	1	1	2	2	1	2	1	1	1	1	1	1	1	1	1	1	1	1	1	1	1	1	1	1	1	1	7.7	6.1	6.1	56.029	479
J3KR69;Q9H892;E9PP06;C9JPY5;E9PIS6;E9PJI9;C9J1D2;E9PKU6;A8MTE9	J3KR69;Q9H892;E9PP06;C9JPY5;E9PIS6;E9PJI9;C9J1D2;E9PKU6;A8MTE9	2;2;1;1;1;1;1;1;1	2;2;1;1;1;1;1;1;1	2;2;1;1;1;1;1;1;1	Tetratricopeptide repeat protein 12	TTC12				;;;;;;;;	9	2	2	2	2	2	2	2	2	2	2	2	2	2	2	2	2	2	2	2	2	2	2	2	2	2	2	2	2	2	2	2	2	2	2.3	2.3	2.3	79.483	711
J3KR72;P49848;C9JFL8;C9JTY6;E5RKA5;F8WEJ7;C9J7C4;C9JIS2;E5RHA1;C9J088;C9JHQ8	J3KR72;P49848	20;20;8;8;4;4;4;4;4;4;2	20;20;8;8;4;4;4;4;4;4;2	20;20;8;8;4;4;4;4;4;4;2	Transcription initiation factor TFIID subunit 6	TAF6				;	11	20	20	20	13	17	17	18	19	17	20	15	16	20	13	17	17	18	19	17	20	15	16	20	13	17	17	18	19	17	20	15	16	20	36.1	36.1	36.1	78.948	734
J3KR97;Q9BTW9;A0A0J9YWI5;A0A0J9YVR1;I3L439;I3L163;I3L143;I3L0V3;I3L3H4;I3L131;I3L1S3;I3L4D2;I3L120;A0A0J9YXU4;A0A0J9YVU1;A0A0J9YY08;A0A0J9YYG2	J3KR97;Q9BTW9	34;34;11;11;10;9;8;8;7;7;6;5;4;4;2;1;1	34;34;11;11;10;9;8;8;7;7;6;5;4;4;2;1;1	26;26;10;10;2;1;1;3;1;1;0;1;4;4;1;0;0	Tubulin-specific chaperone D	TBCD				;	17	34	34	26	29	28	31	29	29	31	27	24	26	29	29	28	31	29	29	31	27	24	26	29	22	22	24	21	23	24	20	20	22	23	35.9	35.9	27.4	136.55	1230
J3KRA9;Q96Q15;H3BQN7;I3L144;I3L400;I3L0W2;H3BPS6;A0A087WXM7;E9PNP6	J3KRA9;Q96Q15	16;16;5;2;2;2;1;1;1	16;16;5;2;2;2;1;1;1	16;16;5;2;2;2;1;1;1	Serine/threonine-protein kinase SMG1	SMG1				;	9	16	16	16	8	14	5	13	4	10	10	15	13	10	8	14	5	13	4	10	10	15	13	10	8	14	5	13	4	10	10	15	13	10	6	6	6	398.84	3551
J3KSH1;J3KS38;J3KRS2;J3QLK6;J3KTM1;J3KRD0;Q86W34	J3KSH1;J3KS38;J3KRS2;J3QLK6;J3KTM1;J3KRD0;Q86W34	3;3;3;3;3;3;3	3;3;3;3;3;3;3	3;3;3;3;3;3;3	Archaemetzincin-2	AMZ2				;;;;;;	7	3	3	3	3	3	2	3	2	3	2	3	3	3	3	3	2	3	2	3	2	3	3	3	3	3	2	3	2	3	2	3	3	3	21.5	21.5	21.5	22.346	195
J3KRF9;E7ENB8;J3QQV4;M0QZA4;M0R099;A0A087WXU7;M0R1T0;F8WEN0;C9JUE3;C9J3R7;M0R1K6;I3L137;K7ENX6;M0R1N1;E5RGC2;M0R0I7;M0QYU5;Q6IQ01;M0R183;M0R079;M0QZ38;M0QX59;M0R2R1;M0R0C2;M0QXZ4;F8WBQ5;M0QYA4;F5H490;M0R1V2;C9K0H2;M0QYA6;M0QYM6;J3KQN0;V9GYJ2;M0QZA2;F6W2C3;M0QYV6;M0QZG9;E9PLF5;M0R3A5;K7ENW2;K7EIP5;A0A0A0MRD3;M0R2P3;K7ERS7;K7EL03;L0R8M2;A0A0B4J2B2;M0QZA6;M0QXZ2;K7ENQ3;A0A0G2JQ71;K7ERD9;M0R2I1;M0R0D…	J3KRF9;E7ENB8;J3QQV4;M0QZA4;M0R099;A0A087WXU7;M0R1T0;F8WEN0;C9JUE3;C9J3R7;M0R1K6;I3L137;K7ENX6;M0R1N1;E5RGC2;M0R0I7;M0QYU5;Q6IQ01;M0R183;M0R079;M0QZ38;M0QX59;M0R2R1;M0R0C2;M0QXZ4;F8WBQ5;M0QYA4;F5H490;M0R1V2;C9K0H2;M0QYA6;M0QYM6;J3KQN0;V9GYJ2;M0QZA2;F6W2C3;M0QYV6;M0QZG9;E9PLF5;M0R3A5;K7ENW2;K7EIP5;A0A0A0MRD3;M0R2P3;K7ERS7;K7EL03;L0R8M2;A0A0B4J2B2;M0QZA6;M0QXZ2;K7ENQ3;A0A0G2JQ71;K7ERD9;M0R2I1;M0R0D…	2;1;1;1;1;1;1;1;1;1;1;1;1;1;1;1;1;1;1;1;1;1;1;1;1;1;1;1;1;1;1;1;1;1;1;1;1;1;1;1;1;1;1;1;1;1;1;1;1;1;1;1;1;1;1;1;1;1;1;1;1;1;1;1;1;1;1;1;1;1;1;1;1;1;1;1;1;1;1;1;1;1;1;1;1;1;1;1;1;1;1;1;1;1;1;1;1;1;1;1;1;1;1;1;1;1;1;1;1;1;1;1;1;1;1;1;1;1;1;1;1;1;1;1;1;1;1;1;1;1;1;1;1;1;1;1;1	1;0;1;0;0;0;0;0;0;0;0;0;0;0;0;0;0;0;0;0;0;0;0;0;0;0;0;0;0;0;0;0;0;0;0;0;0;0;0;0;0;0;0;0;0;0;0;0;0;0;0;0;0;0;0;0;0;0;0;0;0;0;0;0;0;0;0;0;0;0;0;0;0;0;0;0;0;0;0;0;0;0;0;0;0;0;0;0;0;0;0;0;0;0;0;0;0;0;0;0;0;0;0;0;0;0;0;0;0;0;0;0;0;0;0;0;0;0;0;0;0;0;0;0;0;0;0;0;0;0;0;0;0;0;0;0;0	1;0;1;0;0;0;0;0;0;0;0;0;0;0;0;0;0;0;0;0;0;0;0;0;0;0;0;0;0;0;0;0;0;0;0;0;0;0;0;0;0;0;0;0;0;0;0;0;0;0;0;0;0;0;0;0;0;0;0;0;0;0;0;0;0;0;0;0;0;0;0;0;0;0;0;0;0;0;0;0;0;0;0;0;0;0;0;0;0;0;0;0;0;0;0;0;0;0;0;0;0;0;0;0;0;0;0;0;0;0;0;0;0;0;0;0;0;0;0;0;0;0;0;0;0;0;0;0;0;0;0;0;0;0;0;0;0	Putative zinc finger protein 56;Putative zinc finger protein 735;Zinc finger protein 789;Zinc finger protein 713;Zinc finger protein 506;Zinc finger protein 610;Zinc finger protein 486;Zinc finger protein 766;Zinc finger protein 716;Zinc finger protein 253;Zinc finger protein 888;Zinc finger protein 286A;Zinc finger protein 468;Zinc finger protein 765;Zinc finger protein 479;Zinc finger protein 7…	ZNF286A;ZNF525;ZNF83;ZNF761;ZNF789;ZNF320;ZNF66;ZNF527;ZNF415;ZNF354A;ZNF677;ZNF616;ZNF766;ZNF90;ZNF506;ZNF528;ZNF257;ZNF610;ZNF30;ZNF695;ZNF841;ZNF195;ZNF573;ZNF624;ZNF670;ZNF468;ZNF486;ZNF28;ZNF354B;ZNF701;ZNF813;ZNF534;ZNF445;ZNF479;ZNF56;ZNF735;ZNF713;ZNF716;ZNF253;ZNF888;ZNF765;ZNF92;ZNF333;ZNF347;ZNF729				;;;;;;;;;;;;;;;;;;;;;;;;;;;;;;;;;;;;;;;;;;;;;;;;;;;;;;;;;;;;;;;;;;;;;;;;;;;;;;;;;;;;;;;;;;;;;;;;;;;;;;;;;;;;;;;;;;;;;;;;;;;;;;;;;;;;;;;;	137	2	1	1	2	2	2	0	1	1	2	1	1	2	1	1	1	0	1	1	1	0	1	1	1	1	1	0	1	1	1	0	1	1	21.7	14.2	14.2	12.05	106
J3KRJ4;J3KSY1	J3KRJ4	8;2	1;1	1;1		GPS1					2	8	1	1	6	6	7	6	8	7	5	5	6	8	0	0	1	1	1	1	0	0	1	1	0	0	1	1	1	1	0	0	1	1	51.8	10.7	10.7	27.771	253
J3KRK0;J3KT82;J3QQN4;J3QS73;J3KST4;B3KRP1	J3KRK0	14;2;1;1;1;1	1;0;0;0;0;0	0;0;0;0;0;0		TLK2					6	14	1	0	10	12	11	10	13	11	13	12	10	10	1	1	0	1	1	1	1	1	1	0	0	0	0	0	0	0	0	0	0	0	32.9	3.7	0	68.832	593
J3KRR7;Q9NQC7	J3KRR7;Q9NQC7	1;1	1;1	1;1	Ubiquitin carboxyl-terminal hydrolase CYLD	CYLD				;	2	1	1	1	1	1	1	0	1	1	1	1	1	1	1	1	1	0	1	1	1	1	1	1	1	1	1	0	1	1	1	1	1	1	1.4	1.4	1.4	101.9	910
J3QS74;J3KRZ0;J3QL03;J3KSP0;Q8WVK7	J3QS74;J3KRZ0;J3QL03;J3KSP0;Q8WVK7	1;1;1;1;1	1;1;1;1;1	1;1;1;1;1	Spindle and kinetochore-associated protein 2	SKA2				;;;;	5	1	1	1	1	1	1	0	1	1	1	1	1	1	1	1	1	0	1	1	1	1	1	1	1	1	1	0	1	1	1	1	1	1	18	18	18	7.1077	61
J3KS15;Q14197;J3QRF8	J3KS15;Q14197	10;10;3	10;10;3	10;10;3	Peptidyl-tRNA hydrolase ICT1, mitochondrial	ICT1				;	3	10	10	10	9	9	7	5	9	9	9	10	5	9	9	9	7	5	9	9	9	10	5	9	9	9	7	5	9	9	9	10	5	9	43.8	43.8	43.8	21.905	192
J3KS22;Q7Z4W1;J3KRZ4;J3QL34;J3QS45;J3KSZ5;J3QRQ2	J3KS22;Q7Z4W1;J3KRZ4;J3QL34	13;13;8;7;6;6;1	13;13;8;7;6;6;1	2;2;2;0;0;0;0	L-xylulose reductase	DCXR				;;;	7	13	13	2	12	10	12	10	12	13	12	13	10	11	12	10	12	10	12	13	12	13	10	11	1	1	1	1	1	2	1	2	1	2	65.5	65.5	4	23.803	223
J3KS23;J3KRT0	J3KS23;J3KRT0	6;5	1;1	1;1		CBFB				;	2	6	1	1	4	4	4	3	6	6	5	5	4	4	0	0	0	0	1	1	0	1	0	0	0	0	0	0	1	1	0	1	0	0	69.5	12.2	12.2	9.6798	82
J3KS54	J3KS54	24	1	1		FLII					1	24	1	1	21	21	23	23	22	22	20	20	22	22	1	1	1	1	1	1	1	1	1	1	1	1	1	1	1	1	1	1	1	1	43.4	2.7	2.7	78.086	700
J3KTF4;J3QRG5;J3KSJ5;Q9BQA9;J3QQQ4;J3QKS6;H0Y2X1;J3QRZ2;J3QLB7	J3KTF4;J3QRG5;J3KSJ5;Q9BQA9;J3QQQ4;J3QKS6	3;3;3;3;2;2;1;1;1	3;3;3;3;2;2;1;1;1	3;3;3;3;2;2;1;1;1	Uncharacterized protein C17orf62	C17orf62				;;;;;	9	3	3	3	3	3	2	1	3	1	1	2	3	3	3	3	2	1	3	1	1	2	3	3	3	3	2	1	3	1	1	2	3	3	44.3	44.3	44.3	9.8064	88
J3KSZ8;Q68DK7;J3QQY0;J3KRQ4	J3KSZ8;Q68DK7;J3QQY0	3;3;2;1	3;3;2;1	3;3;2;1	Male-specific lethal 1 homolog	MSL1	+		iBAQ Control_iBAQ IFN-Y	;;	4	3	3	3	2	2	2	3	2	3	2	3	3	2	2	2	2	3	2	3	2	3	3	2	2	2	2	3	2	3	2	3	3	2	10.2	10.2	10.2	65.539	598
J3KTA4;P17844;J3QSF1;J3QRQ7;J3KRZ1;J3KRX8;J3QR02;X6RLV5;J3QRN5;J3QKN9;J3QLG9;J3QR62	J3KTA4;P17844	43;43;14;14;13;9;8;5;2;1;1;1	43;43;14;14;13;9;8;5;2;1;1;1	34;34;9;12;6;9;8;5;2;1;1;1	Probable ATP-dependent RNA helicase DDX5	DDX5				;	12	43	43	34	40	42	41	41	41	42	40	39	39	40	40	42	41	41	41	42	40	39	39	40	31	33	32	32	32	33	31	30	30	31	70.5	70.5	56.5	69.086	614
J3KTC1	J3KTC1	7	1	1		MSI2					1	7	1	1	7	7	7	5	7	7	7	7	6	6	1	1	1	0	1	1	1	1	0	0	1	1	1	0	1	1	1	1	0	0	60.7	12.1	12.1	15.46	140
J3KTD8	J3KTD8	2	2	2		CBFB					1	2	2	2	2	1	2	2	1	1	1	2	2	2	2	1	2	2	1	1	1	2	2	2	2	1	2	2	1	1	1	2	2	2	30	30	30	6.8585	60
J3QR09;J3KTE4;P84098;J3QL15	J3QR09;J3KTE4;P84098	9;9;9;4	9;9;9;4	9;9;9;4	Ribosomal protein L19;60S ribosomal protein L19	RPL19				;;	4	9	9	9	9	9	9	7	9	9	8	9	9	9	9	9	9	7	9	9	8	9	9	9	9	9	9	7	9	9	8	9	9	9	36.3	36.3	36.3	23.134	193
J3KTI2;Q9BRT3	J3KTI2;Q9BRT3	4;4	4;4	4;4	Migration and invasion enhancer 1	MIEN1				;	2	4	4	4	2	2	1	1	3	1	2	2	1	1	2	2	1	1	3	1	2	2	1	1	2	2	1	1	3	1	2	2	1	1	57.8	57.8	57.8	12.401	116
J3KTL2;Q07955;J3KSR8;J3QQV5;J3KSW7	J3KTL2;Q07955	20;20;8;7;7	20;20;8;7;7	19;19;8;7;7	Serine/arginine-rich splicing factor 1	SRSF1				;	5	20	20	19	17	18	19	17	19	19	18	19	18	18	17	18	19	17	19	19	18	19	18	18	16	17	18	16	18	18	17	18	17	17	54.5	54.5	51.8	28.329	253
J3QKP5	J3QKP5	15	1	1	Fructose-bisphosphate aldolase	ALDOC					1	15	1	1	13	12	15	13	15	14	14	10	13	13	1	1	1	1	1	1	1	0	1	1	1	1	1	1	1	1	1	0	1	1	73.3	3.9	3.9	19.698	180
J3QL56;O75880	J3QL56;O75880	4;4	4;4	4;4	Protein SCO1 homolog, mitochondrial	SCO1				;	2	4	4	4	4	4	4	3	3	4	3	4	3	4	4	4	4	3	3	4	3	4	3	4	4	4	4	3	3	4	3	4	3	4	21.9	21.9	21.9	30.178	270
J3QL71;Q96FV2;J3QRJ1;J3QR84;J3KT79;J3QQM9;J3KS57	J3QL71;Q96FV2;J3QRJ1;J3QR84	6;6;5;4;2;2;1	6;6;5;4;2;2;1	6;6;5;4;2;2;1	Secernin-2	SCRN2				;;;	7	6	6	6	6	5	6	6	5	6	5	6	5	6	6	5	6	6	5	6	5	6	5	6	6	5	6	6	5	6	5	6	5	6	19.9	19.9	19.9	47.493	433
J3QL92;Q9Y4B5	J3QL92;Q9Y4B5	5;5	5;5	3;3	Microtubule cross-linking factor 1	MTCL1				;	2	5	5	3	4	2	3	4	3	4	4	2	4	4	4	2	3	4	3	4	4	2	4	4	2	1	2	2	2	3	3	1	2	3	13	13	10.2	55.249	509
J3QLB2;Q8N1S5;J3QLA9;J3KRX2;J3QS49;A0A0J9YXZ0;A0A0J9YXE3;J3QQP1;J3QRN3;A0A0J9YXX3;J3KS66	J3QLB2;Q8N1S5;J3QLA9;J3KRX2;J3QS49	3;3;2;2;2;1;1;1;1;1;1	3;3;2;2;2;1;1;1;1;1;1	3;3;2;2;2;1;1;1;1;1;1	Zinc transporter ZIP11	SLC39A11				;;;;	11	3	3	3	2	3	3	1	3	3	3	3	2	3	2	3	3	1	3	3	3	3	2	3	2	3	3	1	3	3	3	3	2	3	23.2	23.2	23.2	19.293	185
J3QLK4	J3QLK4	4	1	1		ELAC2					1	4	1	1	4	3	3	3	3	2	3	4	3	3	1	0	1	1	0	0	0	1	0	0	1	0	1	1	0	0	0	1	0	0	29.1	4.7	4.7	16.543	148
J3QLS3;Q9Y2R9;J3QQS1;J3QKW2;J3KSI8	J3QLS3;Q9Y2R9;J3QQS1;J3QKW2;J3KSI8	15;15;11;11;10	15;15;11;11;10	15;15;11;11;10	28S ribosomal protein S7, mitochondrial	MRPS7				;;;;	5	15	15	15	13	13	13	11	12	14	14	13	11	11	13	13	13	11	12	14	14	13	11	11	13	13	13	11	12	14	14	13	11	11	49.8	49.8	49.8	31.704	271
J3QQ67;Q07020;G3V203;H0YHA7;F8VYV2;A0A075B7A0;F8VUA6;F8VXR6	J3QQ67;Q07020;G3V203;H0YHA7;F8VYV2;A0A075B7A0;F8VUA6	10;10;9;9;8;7;6;1	10;10;9;9;8;7;6;1	10;10;9;9;8;7;6;1	60S ribosomal protein L18	RPL18				;;;;;;	8	10	10	10	10	10	10	10	10	10	10	10	10	10	10	10	10	10	10	10	10	10	10	10	10	10	10	10	10	10	10	10	10	10	45.8	45.8	45.8	21.728	190
J3QQJ0;Q9UHR5;X6R3T8;J3QLH3;F5H478;J3KRU5;J3KS14;J3KRR6;J3QLM2	J3QQJ0;Q9UHR5;X6R3T8;J3QLH3	11;11;8;8;5;5;4;4;3	11;11;8;8;5;5;4;4;3	11;11;8;8;5;5;4;4;3	SAP30-binding protein	SAP30BP				;;;	9	11	11	11	10	10	11	8	10	9	11	9	9	10	10	10	11	8	10	9	11	9	9	10	10	10	11	8	10	9	11	9	9	10	34.5	34.5	34.5	35.772	325
J3QQJ5;Q9Y2L5;J3KSL8;J3QSA1;J3QR00	J3QQJ5;Q9Y2L5;J3KSL8;J3QSA1	11;11;10;7;1	11;11;10;7;1	11;11;10;7;1	Trafficking protein particle complex subunit 8	TRAPPC8				;;;	5	11	11	11	9	7	8	9	8	9	9	7	10	8	9	7	8	9	8	9	9	7	10	8	9	7	8	9	8	9	9	7	10	8	11.8	11.8	11.8	154.98	1381
[truncated: 5,493 more rows]
[truncated: 78 more columns]
