# Supplementary material for: The Effect of Interferons on Presentation of Defective Ribosomal Products as HLA Peptides
Source: Mol Cell Proteomics. 2021 Jun 1;20:100105. doi: 10.1016/j.mcpro.2021.100105 (PMC8724922; doi:10.1016/j.mcpro.2021.100105)
Supplement: Supplemental Table S4 [file mmc5.xlsx]

## Sheet: Sheet1
Supplementary table S4: Dynamic SILAC data of filtered HLA peptides, matched with their source proteins																						Quantified				HLA peptides data
																									ln(H/L ratio) of HLA peptide									H/L ratio of HLA peptide										Intensity of HLA peptide
Sequence	Length	Start position	End position	Amino acid before	First amino acid	Second amino acid	Second last amino acid	Last amino acid	Amino acid after	Allels	minimum (Rank %)	Affinity(nm)	N-term cleavage window	C-term cleavage window	Proteins	Leading razor protein	Gene names	Protein names	Mol. weight [kDa] of source protein	Sequence length of source proteins	Core ISGs	Control	IFN-Y	IFN-B	control 12h	control 16h	control 20h	IFN-Y 12h	IFN-Y 16h	IFN-Y 20h	IFN-B 12h	IFN-B 16h	IFN-B 20h	control for labeling	control 12h	control 16h	control 20h	IFN-Y 12h	IFN-Y 16h	IFN-Y 20h	IFN-B 12h	IFN-B 16h	IFN-B 20h	Intensity control for labeling	Intensity control 12h	Intensity control 16h	Intensity control 20h	Intensity IFN-Y 12h	Intensity IFN-Y 16h
AAAAVIPTV	9	461	469	A	A	A	T	V	S	HLA-A0201	0.9	76.1	PDPASAAAAAAAAAAAAAAVIPTVSTPPPF	AAAAAAAAAAVIPTVSTPPPFQGRPITPVY	B7Z8Z7;A0AV96	B7Z8Z7	RBM47	RNA-binding protein 47	64.098	593																												21.2167
AAAPAGTTF	9	136	144	S	A	A	T	F	V	HLA-C0501	0.6	1178.4	FVGYSYPAAVPQALSAAAPAGTTFVQYQAP	VPQALSAAAPAGTTFVQYQAPQLQPDRMQ_	A6NG75;Q9H0Z9	A6NG75	RBM38	RNA-binding protein 38	13.604	158																										18.5766		21.7593	21.2377
AAAPVVPAV	9	100	108	V	A	A	A	V	S	HLA-A0201	1.4	155.3	DGTSCCSTTSTICTVAAAPVVPAVSTSSAA	STICTVAAAPVVPAVSTSSAAGVAPNPAGS	O95271;E5RHD2;E7EWY6	O95271	TNKS	Tankyrase-1	NaN	NaN																								22.1778	20.3417	22.7064		22.9638	23.3603
AAASESLFVSNHAY	14	355	368	G	A	A	A	Y	-	HLA-B1801	0.3	102.9	SLACQGKYTPSGQAGAAASESLFVSNHAY_	GAAASESLFVSNHAY_______________	J3KPS3;P04075;H3BR68	J3KPS3	ALDOA	Fructose-bisphosphate aldolase;Fructose-bisphosphate aldolase A	39.42	364
AAATGGSVL	9	269	277	A	A	A	V	L	N	HLA-C0501	0.5	720.6	EKEMVEKQKQQEIAAAAATGGSVLNVAALL	QQEIAAAAATGGSVLNVAALLASGTQVTPQ	Q7L4I2;E1B6W4	Q7L4I2	RSRC2	Arginine/serine-rich coiled-coil protein 2	50.559	434
KEKICDYLF	9	295	303	I	K	E	L	F	N	HLA-B4402	0.25	114.3	SALEDPLEFLDMAEIKEKICDYLFNVSDSS	LDMAEIKEKICDYLFNVSDSSALNLAKNIG	H0YCK3;P55265	H0YCK3	ADAR	Double-stranded RNA-specific adenosine deaminase	134.355	1195	+		+					1.28357										3.6095										19.3174
AADAGFALF	9	578	586	A	A	A	L	F	E	HLA-C0501	0.01	5.2	QPVNSLREEERRESAAADAGFALFEKKGAL	ERRESAAADAGFALFEKKGALAERQQLIPE	P52756	P52756	RBM5	RNA-binding protein 5	92.153	815		+	+	+		-2.05878	-0.67357	-2.3649	-1.45643	-0.574755	-2.89276	-1.34112	-0.505142			0.12761	0.509885	0.093959	0.233067	0.562842	0.055423	0.261553	0.60342		19.2921	20.2107	19.6604	22.3967	22.8144
AADAGLLQF	9	38	46	L	A	A	Q	F	L	HLA-C0501	0.025	13.3	WSVEEIRRSSQSWSLAADAGLLQFLQEFSQ	SQSWSLAADAGLLQFLQEFSQQTISRTHEI	E7ESD2;A0A0A0MR88;A0A096LPC5;Q9Y4E1;Q641Q2;Q5T1D7;A0A087WYF6	E7ESD2	FAM21A;FAM21C	WASH complex subunit FAM21C;WASH complex subunit FAM21A	147.115	1341		+	+	+	-0.277943	0.0239118		-0.344217	0.100388	0.72919	-1.18236	0.0385907	0.483352		0.75734	1.0242		0.708775	1.1056	2.0734	0.306555	1.03935	1.6215		20.2651	20.2256		22.9269	22.8235
AADAGTFL	8	12	19	L	A	A	F	L	S	HLA-C0501	0.3	356	______________________________	DFNVKKLAADAGTFLSRAVQFTEEKLGQAE	A0A087WW40;Q9Y371	A0A087WW40	SH3GLB1	Endophilin-B1	40.796	365		+	+	+	-1.7015	-0.937012	-0.594485	-1.1619	-0.797347	-0.328018	-1.10395	-0.553768	-0.0892165	0.53989	0.18241	0.391797	0.551847	0.31289	0.450523	0.72035	0.33156	0.57478	0.914648	21.5574	21.7	23.1292	22.3506	23.8597	25.1363
AADAKPESL	9	224	232	A	A	A	S	L	M	HLA-C0501	0.5	876.6	RLQRVQNQLKSMRQAAADAKPESLMKRLEE	KSMRQAAADAKPESLMKRLEEEIKFNLYMV	F8W1J4;H0YHE2;Q8WYA0	F8W1J4	IFT81	Intraflagellar transport protein 81 homolog	NaN	NaN
AADAVTGL	8	46	53	S	A	A	G	L	K	HLA-C0501	1	2365.1	GWALTMLSRENIGFSAADAVTGLKLVEEGV	RENIGFSAADAVTGLKLVEEGVPKEHLALL	H7C562;O00400	H7C562	SLC33A1	Acetyl-coenzyme A transporter 1	NaN	NaN				+									-0.512778										0.59883
AADDFLYLE	9	42	50	A	A	A	L	E	C	HLA-C0501	0.2	196.3	MRDALLAEGRGGGLAAADDFLYLECCKCFS	RGGGLAAADDFLYLECCKCFSQESQIAMVC	Q6IE37	Q6IE37	OVOS1	Ovostatin homolog 1	NaN	NaN																								22.8715
AADDHQAL	8	285	292	T	A	A	A	L	I	HLA-C0501	0.6	985.2	NGIAWAPHSSCHICTAADDHQALIWDIQQM	SSCHICTAADDHQALIWDIQQMPRAIEDPI	P61962	P61962	DCAF7	DDB1- and CUL4-associated factor 7	38.926	342		+	+	+	-1.10328	-0.00944952	0.849702	-0.786771	0.0546515	1.06565	-1.2661	0.0408516	0.97764		0.33178	0.990595	2.33895	0.455312	1.05617	2.90272	0.28193	1.0417	2.65817	24.6511	23.5455	24.7453	23.9895	26.748	26.1439
AADDHQALI	9	285	293	T	A	A	L	I	W	HLA-C0501	0.01	6.7	NGIAWAPHSSCHICTAADDHQALIWDIQQM	SCHICTAADDHQALIWDIQQMPRAIEDPIL	P61962	P61962	DCAF7	DDB1- and CUL4-associated factor 7	38.926	342		+	+	+	-1.24273	-0.00878348	0.933364	-0.878995	0.0350847	1.09639	-1.3223	0.0777478	1.04236		0.288595	0.991255	2.54305	0.4152	1.03571	2.99335	0.266522	1.08085	2.8359	27.0848	26.6099	27.3902	26.6204	29.1238	28.7003
AADDHTVKL	9	165	173	S	A	A	K	L	W	HLA-C0501	0.025	15.1	VRCLRFSPDGKWLASAADDHTVKLWDLTAG	GKWLASAADDHTVKLWDLTAGKMMSEFPGH	Q9BVA0;H3BPD8;H3BPK1	Q9BVA0	KATNB1	Katanin p80 WD40 repeat-containing subunit B1	72.333	655		+	+	+		-1.75805	-1.85912		-1.73426	-1.01044	0.413632	-1.88885	-1.36188			0.17238	0.155809		0.17653	0.36406	1.5123	0.151245	0.25618			19.9639	20.2936		21.4315
MEMPSFYSH	9	472	480	I	M	E	S	H	G	HLA-B1801	0.125	29.6	DLNSIRAAPGEFRAIMEMPSFYSHGLPRCS	GEFRAIMEMPSFYSHGLPRCSPYKKLTECQ	H0YCK3;P55265	H0YCK3	ADAR	Double-stranded RNA-specific adenosine deaminase	134.355	1195	+
AADDPEVRV	9	167	175	L	A	A	R	V	L	HLA-C0501	0.015	8.8	THSPQAHDNPQEKRLAADDPEVRVLHSIGH	PQEKRLAADDPEVRVLHSIGHSAAPRLFPL	P20827	P20827	EFNA1	Ephrin-A1;Ephrin-A1, secreted form	23.787	205		+	+	+	-0.369355	0.156927	0.743096	-0.427577	-0.118082	1.29322	-0.535849	0.210161	0.471503		0.69118	1.16991	2.10244	0.652087	0.888623	3.64448	0.585173	1.23388	1.6024	24.8783	24.1105	25.1656	23.1412	26.0817	25.234
AADDPEVRVL	10	167	176	L	A	A	V	L	H	HLA-C0501	0.6	1208.7	THSPQAHDNPQEKRLAADDPEVRVLHSIGH	QEKRLAADDPEVRVLHSIGHSAAPRLFPLA	P20827	P20827	EFNA1	Ephrin-A1;Ephrin-A1, secreted form	23.787	205		+	+	+	0.948371	2.02521		0.470052	0.20138		0.543196	0.898142		0.095912	2.5815	7.5777		1.60008	1.22309		1.7215	2.45504		23.122	22.053	22.0915		25.1479	24.8363
AADDQGRLL	9	226	234	L	A	A	L	L	Y	HLA-C0501	0.03	16.7	GTKLVKDLSPGDRVLAADDQGRLLYSDFLT	PGDRVLAADDQGRLLYSDFLTFLDRDDGAK	Q15465	Q15465	SHH	Sonic hedgehog protein;Sonic hedgehog protein N-product;Sonic hedgehog protein C-product	NaN	NaN			+	+				0.536727			0.117867	0.469128						1.7104			1.1251	1.5986		20.4871				21.6124
AADDSADKV	9	606	614	N	A	A	K	V	N	HLA-C0501	0.05	27.2	VLSPAHKDTQDFHKNAADDSADKVNKNPTP	QDFHKNAADDSADKVNKNPTPAYLDLLKKR	O75362	O75362	ZNF217	Zinc finger protein 217	115.27	1048		+	+	+	-1.12676	-0.00103301	0.97488	-0.744425	-0.0953414	1.03675	-0.697135	-0.108725	0.914249	1.8386	0.32408	0.998968	2.65085	0.475008	0.909063	2.82005	0.49801	0.896977	2.4949	22.0301	21.5558	22.7032	21.9732	24.4769	24.0635
AADDSSVKL	9	410	418	T	A	A	K	L	W	HLA-C0501	0.05	25.9	ITSIAFSENGYYLATAADDSSVKLWDLRKL	GYYLATAADDSSVKLWDLRKLKNFKTLQLD	Q9UMS4	Q9UMS4	PRPF19	Pre-mRNA-processing factor 19	55.18	504		+	+	+	-1.13126	-0.689474		-0.714636	-0.529941	0.26513	-0.77579	-0.388195	0.188801		0.322625	0.50184		0.48937	0.58864	1.3036	0.46034	0.67828	1.2078	23.7214	23.2621	22.0364		23.3352	22.6199
AADEDEVSF	9	215	223	S	A	A	S	F	Q	HLA-C0501	0.025	13.2	PGGGGKRYRAVYDYSAADEDEVSFQDGDTI	AVYDYSAADEDEVSFQDGDTIVNVQQIDDG	Q14847	Q14847	LASP1	LIM and SH3 domain protein 1	29.717	261																													18.8044
AADEPSSL	8	68	75	T	A	A	S	L	G	HLA-C0501	0.4	510.4	LTDEEIDMAFQQSGTAADEPSSLGPATQVV	AFQQSGTAADEPSSLGPATQVVPVQPPHLI	K7EK59;O75381	K7EK59	PEX14	Peroxisomal membrane protein PEX14	41.236	377		+	+	+	-1.59939	-0.775812	-0.0752625	-1.12632	-0.593456	0.0763126	-1.50251	-0.565555	0.119293		0.20202	0.46033	0.9275	0.324223	0.552415	1.0793	0.22257	0.568045	1.1267	22.198	20.3537	19.4998	21.2194	23.3159	23.1051
AADEPVTV	8	183	190	C	A	A	T	V	L	HLA-C0501	0.25	232.4	RTASPDPGEVVSSACAADEPVTVLTVILDA	EVVSSACAADEPVTVLTVILDADLTKMTPK	Q14118	Q14118	DAG1	Dystroglycan;Alpha-dystroglycan;Beta-dystroglycan	97.44	895																								21.8482	20.8897	20.8207	20.0742	23.6689	22.0047
AADEPVTVL	9	183	191	C	A	A	V	L	T	HLA-C0501	0.01	6.1	RTASPDPGEVVSSACAADEPVTVLTVILDA	VVSSACAADEPVTVLTVILDADLTKMTPKQ	Q14118	Q14118	DAG1	Dystroglycan;Alpha-dystroglycan;Beta-dystroglycan	97.44	895		+	+	+	-0.144067	1.01953	1.74092	0.377974	0.872396	1.5755	-0.0202639	1.27142	1.89826		0.86583	2.7719	5.7026	1.45932	2.39264	4.83315	0.97994	3.5659	6.67425	23.4015	21.7829	23.181	22.5321	25.3623	25.1918
AADEPVYI	8	131	138	F	A	A	Y	I	A	HLA-C0501	0.15	126.6	VEFENIDSAKECVTFAADEPVYIAGQQAFF	AKECVTFAADEPVYIAGQQAFFNYSTSKRI	B7WPG3;C9IYN3;D6W592;Q8WVV9;C9JJZ7;H7BXH8	B7WPG3	HNRNPLL;HNRPLL	Heterogeneous nuclear ribonucleoprotein L-like	59.663	537
AADEPVYIA	9	131	139	F	A	A	I	A	G	HLA-C0501	0.08	55.6	VEFENIDSAKECVTFAADEPVYIAGQQAFF	KECVTFAADEPVYIAGQQAFFNYSTSKRIT	B7WPG3;C9IYN3;D6W592;Q8WVV9;C9JJZ7;H7BXH8	B7WPG3	HNRNPLL;HNRPLL	Heterogeneous nuclear ribonucleoprotein L-like	59.663	537																										21.9482	20.9958	24.5045	24.6206
AADETLRL	8	462	469	A	A	A	R	L	W	HLA-C0501	1.1	2974.9	LSLTMSPDGATVASAAADETLRLWRCFELD	GATVASAAADETLRLWRCFELDPARRRERE	Q12834	Q12834	CDC20	Cell division cycle protein 20 homolog	54.722	499			+	+				-0.0957549	0.358262		-0.481829	0.896639	0.572109					0.908687	1.43084		0.617652	2.45135	1.772					24.8437	23.268
AADEVLAVL	9	135	143	G	A	A	V	L	K	HLA-C0501	0.02	10.4	IQAALGDQPRDILCGAADEVLAVLKNEKLR	RDILCGAADEVLAVLKNEKLRDKERRKEID	O75643	O75643	SNRNP200	U5 small nuclear ribonucleoprotein 200 kDa helicase	244.5	2136		+	+	+	-1.02957	-0.486805	-0.0759707	-1.09984	-0.413366	0.316367	-1.68806	-0.395546	0.283498	0.066678	0.35716	0.614587	0.926843	0.332923	0.66142	1.37213	0.184878	0.673313	1.32777	22.6044	21.8541	23.3914	21.6639	24.781	24.9095
AADFEIGHF	9	280	288	L	A	A	H	F	L	HLA-C0501	0.125	107.7	VPESGDLDDDAEAILAADFEIGHFLRERII	DAEAILAADFEIGHFLRERIIPRSVLYFTG	F8VV59;F8W543;B7Z9C2;F8W0J6;F5H4R6;H0YIV4;P55209;B7Z4K9	F8VV59	NAP1L1	Nucleosome assembly protein 1-like 1	34.61	296																										22.0652	22.6111	23.8872	24.0866
AADFENSV	8	467	474	L	A	A	S	V	R	HLA-C0501	1.8	5978.7	NMNEALEYYERALRLAADFENSVRQGP___	YERALRLAADFENSVRQGP___________	P09914	P09914	IFIT1	Interferon-induced protein with tetratricopeptide repeats 1	55.36	478
AADFGPLQL	9	86	94	S	A	A	Q	L	G	HLA-C0501	0.04	18.9	QHQHLAYAAPGMPASAADFGPLQLGGGGDA	PGMPASAADFGPLQLGGGGDAEAREPAARH	Q5T953	Q5T953	IER5L	Immediate early response gene 5-like protein	NaN	NaN		+	+	+	0.379805	1.24228		0.0317893	0.264362	-0.0732591	0.142692	0.760186	-2.01276	0.23803	1.462	3.4635		1.0323	1.3026	0.92936	1.15338	2.13867	0.13362	19.6138	20.9562	18.5726		23.6198	22.2899
AADFQRAQF	9	12	20	L	A	A	Q	F	A	HLA-C0501	0.07	41.5	______________________________	EEIRRLAADFQRAQFAEATQRLSERNCIEI	O94874	O94874	UFL1	E3 UFM1-protein ligase 1	89.594	794
AADFSITQF	9	813	821	L	A	A	Q	F	K	HLA-C0501	0.05	24.4	CGVGVEGKEGKQASLAADFSITQFKHLGRL	GKQASLAADFSITQFKHLGRLLMVHGRNSY	O75110;K7EQQ5;A0A0A0MR22;O43861	O75110	ATP9A;ATP9B	Probable phospholipid-transporting ATPase IIA;Phospholipid-transporting ATPase;Probable phospholipid-transporting ATPase IIB	118.58	1047																								20.0948	21.5964	21.3235	22.1127	23.7593	24.1575
AADGGPKLV	9	287	295	T	A	A	L	V	F	HLA-C0501	0.04	22	YDIDTNTWMLLSEDTAADGGPKLVFDHQMC	LLSEDTAADGGPKLVFDHQMCMDSEKHMIY	C9J7E8;Q9UL63	C9J7E8	MKLN1	Muskelin	84.767	735
AADGHTDL	8	1287	1294	I	A	A	D	L	S	HLA-C0501	1.4	4369.8	LGELPTIPDLIGESIAADGHTDLSKLEVSL	DLIGESIAADGHTDLSKLEVSLTLTNKFEG	F2Z2E2;Q86VI3	F2Z2E2	IQGAP3	Ras GTPase-activating-like protein IQGAP3	184.7	1631		+	+	+	-1.43238	-0.94713	-0.388923	-1.34795	-0.836712	-0.29786	-1.9098	-0.597951	-0.374072		0.23874	0.387852	0.677787	0.259773	0.433132	0.742405	0.14811	0.549937	0.687927		20.9545	22.5547	21.4959	24.2375	23.5909
AADGKGVVV	9	54	62	P	A	A	V	V	V	HLA-C0501	0.07	40.1	RYNGLIHRKTVGVEPAADGKGVVVVIKRRS	TVGVEPAADGKGVVVVIKRRSGRKSGNCHR	H0YMF4;H0YKD8;P46779;H0YLP6	H0YMF4	RPL28	60S ribosomal protein L28	15.747	137		+	+	+	-0.031661	0.955992	1.48907	0.635598	1.32168	1.91393	0.0573062	1.37042	1.80663		0.968835	2.60125	4.43295	1.88815	3.7497	6.77968	1.05898	3.937	6.08988	26.8477	25.9893	27.4277	26.0202	29.4484	28.8116
AADGKGVVVV	10	54	63	P	A	A	V	V	I	HLA-C0501	1.5	4656.9	RYNGLIHRKTVGVEPAADGKGVVVVIKRRS	VGVEPAADGKGVVVVIKRRSGRKSGNCHRG	H0YMF4;H0YKD8;P46779	H0YMF4	RPL28	60S ribosomal protein L28	15.747	137		+	+	+		0.547428		0.272353			-0.1579	0.151299				1.7288		1.31305			0.853935	1.16334				20.3351		22.921
AADGKLLKL	9	724	732	L	A	A	K	L	N	HLA-C0501	0.9	2320.9	FSLVNSYGTADINSLAADGKLLKLNSRSTL	ADINSLAADGKLLKLNSRSTLAMDWDSETR	Q13107;H7C189	Q13107	USP4	Ubiquitin carboxyl-terminal hydrolase 4;Ubiquitin carboxyl-terminal hydrolase	108.56	963																												21.1536
AADGKVQV	8	78	85	D	A	A	Q	V	L	HLA-C0501	1.2	3222.5	VAEQWVLSAAHCLEDAADGKVQVLLGAHSL	AAHCLEDAADGKVQVLLGAHSLSQPEPSKR	K7ERG9;P00746	K7ERG9	CFD	Complement factor D	NaN	NaN
AADGKVQVL	9	78	86	D	A	A	V	L	L	HLA-C0501	0.175	186.6	VAEQWVLSAAHCLEDAADGKVQVLLGAHSL	AHCLEDAADGKVQVLLGAHSLSQPEPSKRL	K7ERG9;P00746	K7ERG9	CFD	Complement factor D	NaN	NaN			+	+				0.947983			0.476979	0.57695						2.5805			1.6112	1.7806		20.5938		19.8625		20.6819	20.2326
AADGPQKLL	9	103	111	R	A	A	L	L	K	HLA-C0501	0.09	62	FCGLMVQLLHKLSVRAADGPQKLLKVSVEY	HKLSVRAADGPQKLLKVSVEYTEKMVSISN	A0A087WVM7;V9GYP5;A0A087WWQ2;Q92979	A0A087WVM7	EMG1	Ribosomal RNA small subunit methyltransferase NEP1	26.72	244		+	+	+	-1.92158	-1.29912	-0.881253	-1.84469	-1.27116	-0.780482	-1.84744	-1.29214	-1.09814		0.146375	0.272772	0.414263	0.158074	0.280507	0.458185	0.15764	0.274683	0.33349	25.5234	24.9785	25.732	24.9461	27.3996	27.2523
AADGRGTAI	9	7	15	S	A	A	A	I	T	HLA-C0501	0.09	57.6	______________________________	MLLLPSAADGRGTAITHALTSASTLCQVEP	Q99543;F2Z3H0;F2Z3N9	Q99543	DNAJC2	DnaJ homolog subfamily C member 2;DnaJ homolog subfamily C member 2, N-terminally processed	71.996	621		+	+	+	-0.589616	-0.293828	0.105935	-0.724333	-0.264516	0.116671	-1.02512	-0.25789	0.128393		0.55454	0.745405	1.11175	0.484648	0.767578	1.12375	0.358752	0.77268	1.137		18.4914	21.0507	20.18	22.9213	22.264
AADGSDTVVL	10	31	40	E	A	A	V	L	S	HLA-C0501	2	6946.7	TPASELGDPEDPGEEAADGSDTVVLSLFPC	DPGEEAADGSDTVVLSLFPCTPEPVNPEPD	F5H7D2;K7ENE6;F5GY33;A0A024R7P0;O14593	F5H7D2	RFXANK	DNA-binding protein RFXANK	NaN	NaN		+	+		-1.36086		-0.416759			-0.213305					0.25644		0.65918			0.80791					19.857		19.7154
AADGSPGL	8	474	481	L	A	A	G	L	K	HLA-C0501	1.3	3975.3	KENLILQETSVIESLAADGSPGLKSVLSTS	TSVIESLAADGSPGLKSVLSTSRNLSNNCD	B1ALB4;E9PD50;Q92540	B1ALB4	SMG7	Protein SMG7	130.86	1170		+	+	+		-0.873255	-0.358806	-1.2658	-0.699789	-0.134297	-2.09777	-0.579319	-0.0991576			0.41759	0.69851	0.282015	0.49669	0.87433	0.12273	0.56028	0.9056			18.409	18.1852	20.5168	19.6839
AADGSVKLW	9	300	308	C	A	A	L	W	S	HLA-C0501	0.4	469.8	STVSLDPKDVNLASCAADGSVKLWSLDSDE	VNLASCAADGSVKLWSLDSDEPVADIEGHT	O43172	O43172	PRPF4	U4/U6 small nuclear ribonucleoprotein Prp4	58.449	522		+	+	+			0.00429078	0.941256	-1.84478			-1.81253	-1.19711				1.0043	2.5632	0.15806			0.16324	0.302067				19.2563	22.9383	22.7282
AADGTVEL	8	822	829	C	A	A	E	L	K	HLA-C0501	0.6	1016.1	PTGPALISGASPVHCAADGTVELKAGPSKN	GASPVHCAADGTVELKAGPSKNIPNPSASS	E7EWD6;Q76L83	E7EWD6	ASXL2	Putative Polycomb group protein ASXL2	NaN	NaN		+	+	+	-1.31718		0.509645	-0.63723	0.0943961	0.660314	-1.11862		0.545401		0.26789		1.6647	0.528755	1.09899	1.9354	0.32673		1.7253		20.1854		22.1948	24.7301	24.3279
AADGVLSEV	9	7	15	A	A	A	E	V	R	HLA-C0501	0.09	58.6	______________________________	EQELKAAADGVLSEVRKKQADTKRMVDILR	H3BT73;Q8N8D1	H3BT73	PDCD7	Programmed cell death protein 7	NaN	NaN		+	+	+		0.669264		0.0955587	0.706434	1.60871	-0.47673	0.0784414	1.57145			1.9528		1.10027	2.02675	4.99635	0.62081	1.0816	4.8136			20.2141		23.1916	22.8349
AADHYSQQM	9	345	353	R	A	A	Q	M	A	HLA-C0501	0.08	48.7	VTALAQLENPAAVQRAADHYSQQMAQQLRL	PAAVQRAADHYSQQMAQQLRLPTDTLQELL	Q96PP9	Q96PP9	GBP4	Guanylate-binding protein 4	73.164	640																												18.6662	19.8009
AADIAVQL	8	355	362	V	A	A	Q	L	C	HLA-C0501	1.5	4738.3	SVLDKMRDHLIAKNVAADIAVQLCESVANK	HLIAKNVAADIAVQLCESVANKLEGKVMGT	P08240	P08240	SRPR	Signal recognition particle receptor subunit alpha	69.81	638		+	+	+	-1.23724	-1.35716	-1.17149	-1.4512	-1.19142	-0.524834	-1.74993	-1.34663	-0.810918	0.35685	0.290185	0.25739	0.309905	0.23429	0.30379	0.591653	0.173787	0.260117	0.44445	23.1796	22.2767	22.5066	22.034	24.3115	24.509
AADIDTRSEF	10	233	242	Q	A	A	E	F	Y	HLA-C0501	1.1	2747	VEGVGVAELLFNTIQAADIDTRSEFYKHIV	FNTIQAADIDTRSEFYKHIVLSGGSTMYPG	F5H6T1;P61160	F5H6T1	ACTR2	Actin-related protein 2	44.76	394			+	+				0.54893			-0.154983	1.11429						1.7314			0.85643	3.0474						20.8848
AADIPINI	8	1941	1948	S	A	A	N	I	S	HLA-C0501	1.1	2753	TGDDSMRMSHLKVGSAADIPINISETDLSL	SHLKVGSAADIPINISETDLSLLTATVVPP	Q60FE5;P21333;Q5HY54;A0A087WWY3;H0Y5F3;H7C2E7	Q60FE5	FLNA	Filamin-A	279.48	2633.5																									21.8272	21.456	21.0227	24.9627	25.6441
AADIRPHGV	9	499	507	A	A	A	G	V	H	HLA-C0501	0.3	329.6	YTATIEDILSFLGEAAADIRPHGVHMVLNQ	SFLGEAAADIRPHGVHMVLNQQGRPSGDAF	Q9H6T0	Q9H6T0	ESRP2	Epithelial splicing regulatory protein 2	78.4	727		+	+	+		-0.368299	0.0323704	-0.18589	-0.776779	0.00435048	-0.57024	-0.193694	-0.0766003	3.7393		0.69191	1.0329	0.830365	0.459885	1.00436	0.56539	0.82391	0.92626	21.1772		18.8908	16.7416	24.1662	23.2959
AADKGHYKF	9	1299	1307	I	A	A	K	F	C	HLA-C0501	0.05	24.9	NAPPVPSSRDTALTIAADKGHYKFCELLIH	DTALTIAADKGHYKFCELLIHRGAHIDVRN	Q8IWZ3;E9PDP5;H7C2F5;H3BLS9;O75179;H0YLQ3;H0YM23	Q8IWZ3	ANKHD1;ANKRD17	Ankyrin repeat and KH domain-containing protein 1;Ankyrin repeat domain-containing protein 17	266.35	2514.5		+	+	+	-1.41108	-0.930956	-0.147283	-1.74298	-0.963129	-0.174434	-2.08174	-0.968387	-0.152901		0.24388	0.394177	0.86305	0.174998	0.381697	0.839933	0.124713	0.379695	0.858215		21.3324	23.3422	22.0966	25.5179	24.8076
AADKLIQNL	9	58	66	K	A	A	N	L	D	HLA-C0501	0.6	1174.7	QKELNHMLSDTGNRKAADKLIQNLDANHDG	DTGNRKAADKLIQNLDANHDGRISFDEYWT	Q96FQ6	Q96FQ6	S100A16	Protein S100-A16	11.801	103		+	+	+	-0.277723	-0.0367911	0.114102	-0.32455	-0.359919	0.233193	-0.653042	-0.203606	0.103907		0.757507	0.963877	1.12087	0.722852	0.697733	1.26262	0.52046	0.815783	1.1095	24.8013	23.7922	24.8522	24.2834	26.6114	26.5543
MESTESRHY	9	950	958	A	M	E	H	Y	P	HLA-B4402	0.01	11	CGDGALFDKSCSDRAMESTESRHYPVFENP	SCSDRAMESTESRHYPVFENPKQGKLRTKV	H0YCK3;P55265	H0YCK3	ADAR	Double-stranded RNA-specific adenosine deaminase	134.355	1210.5	+		+	+				-1.13417	-0.631159	-0.32255		-0.292239	0.205631					0.32169	0.531975	0.7243		0.74659	1.2283					20.4891	20.7307
AADKRLTVL	9	993	1001	T	A	A	V	L	C	HLA-C0501	0.125	106.6	KYTMKLKNYLAPDATAADKRLTVLCLRCES	LAPDATAADKRLTVLCLRCESLLYLRLFKL	Q9UHB7	Q9UHB7	AFF4	AF4/FMR2 family member 4	127.46	1163																												25.4269
AADKRSKAL	9	40	48	R	A	A	A	L	K	HLA-C0501	0.3	424.1	WIGMGLMGFIVYKIRAADKRSKALKGKIFA	IVYKIRAADKRSKALKGKIFASENGWEWKT	A0A0A0MTQ5;P56378	A0A0A0MTQ5	C14orf2;MP68	6.8 kDa mitochondrial proteolipid	NaN	NaN																								22.3399	20.9044	20.4995	20.2938	22.6595	22.7534
AADKTISKL	9	2017	2025	M	A	A	K	L	M	HLA-C0501	0.3	353.5	KKEWWENAGNKIYTMAADKTISKLMTEYKK	NKIYTMAADKTISKLMTEYKKRKQQHNLSA	Q5TH69	Q5TH69	ARFGEF3	Brefeldin A-inhibited guanine nucleotide-exchange protein 3	240.65	2177		+	+	+		-1.05981	-0.411101	-1.72802	-1.04412	-0.498167	-2.09777	-1.00874	-0.606548			0.34652	0.66292	0.177635	0.352	0.607643	0.12273	0.36468	0.54523			21.6038	20.895	22.4296	22.8316
AADLAHNF	8	324	331	L	A	A	N	F	T	HLA-C0501	1.5	4491.1	EKRGLDLRVSGYLNLAADLAHNFTDGLAIG	VSGYLNLAADLAHNFTDGLAIGASFRGGRG	Q92504	Q92504	SLC39A7	Zinc transporter SLC39A7	50.117	469		+	+	+	0.880705		0.627248	0.500806	0.574645	0.878713	0.257429	0.286456	0.572983		2.4126		1.87245	1.65005	1.7765	2.4078	1.2936	1.3317	1.77355		19.1794		20.1581	22.9038	22.6318
AADLGSPSL	9	972	980	A	A	A	S	L	Q	HLA-C0501	0.08	53.6	TTSVSSGTATAATHAAADLGSPSLQHSRDD	TAATHAAADLGSPSLQHSRDDSLDLSPQGR	Q14669	Q14669	TRIP12	E3 ubiquitin-protein ligase TRIP12	220.43	1992		+	+	+	-2.05245	-1.2097	-0.604459	-1.94203	-1.23819	-0.505208	-2.23658	-1.07248	-0.299043		0.12842	0.298288	0.54637	0.143413	0.289907	0.60338	0.106823	0.342158	0.741527	24.073	23.3011	24.3981	23.3208	25.7497	25.4634
AADLPARGF	9	78	86	S	A	A	G	F	S	HLA-C0501	0.04	22.7	SFLQLRNWTASLLCSAADLPARGFSNQIPL	ASLLCSAADLPARGFSNQIPLVARGNCTFY	A0A087WZ93;Q8TCT7;A0A087WZ50	A0A087WZ93	SPPL2B	Signal peptide peptidase-like 2B	NaN	NaN		+	+	+	-1.27084	-0.153345	0.196504	-0.84123	0.177811	0.976859	-1.14947	-0.119807	0.535559		0.280595	0.857833	1.21714	0.43118	1.1946	2.6561	0.316803	0.887092	1.7084		23.0143	24.6489	22.5856	24.7291	25.1882
AADLQGEGL	9	347	355	Q	A	A	G	L	S	HLA-C0501	0.15	149.7	GLDRESFPTYTLVVQAADLQGEGLSTTATA	YTLVVQAADLQGEGLSTTATAVITVTDTND	A0A087WXI5;P12830;H3BVI7;H3BNC6;A0A087WX17;A0A087WU43	A0A087WXI5	CDH1	Cadherin-1;E-Cad/CTF1;E-Cad/CTF2;E-Cad/CTF3	100.03	903		+	+	+	-0.211289	-0.02714	1.14084	0.0657409		-0.015723	-0.49342	0.0833296	1.39679		0.80954	0.973225	3.1294	1.06795		0.9844	0.610535	1.0869	4.0422	22.6632	20.5789	22.226	21.5135	24.7854	23.8374
AADLVIFQF	9	73	81	E	A	A	Q	F	P	HLA-C0501	0.07	41.4	GHLSPDIVAEQKKLEAADLVIFQFPLQWFG	EQKKLEAADLVIFQFPLQWFGVPAILKGWF	H3BNV2;P15559	H3BNV2	NQO1	NAD(P)H dehydrogenase [quinone] 1	30.867	274			+	+				0.17915	0.701363		0.00460445	0.671553	1.3858					1.1962	2.0165		1.00462	1.95728	3.99803					20.842	21.6701
AADMPANM	8	12	19	N	A	A	N	M	D	HLA-C0501	0.9	2164.2	______________________________	WSDRLQNAADMPANMDKHALKKYRREAYHR	P49902;S4R3E7;S4R3A6;Q5JUV4	P49902	NT5C2	Cytosolic purine 5-nucleotidase	64.969	561
AADNQIYI	8	98	105	Y	A	A	Y	I	A	HLA-C0501	0.5	707.5	VEFEDVLGACNAVNYAADNQIYIAGHPAFV	ACNAVNYAADNQIYIAGHPAFVNYSTSQKI	M0QXS5;P14866;M0QYL7;M0R1W6;B4DVF8	M0QXS5	HNRNPL	Heterogeneous nuclear ribonucleoprotein L	64.132	589
AADPEAPEI	9	2032	2040	V	A	A	E	I	Q	HLA-C0501	0.1	68.2	KDVLIQLPGQEVSHVAADPEAPEIQMFPQA	QEVSHVAADPEAPEIQMFPQAQESPAAVEV	Q9C0G0	Q9C0G0	ZNF407	Zinc finger protein 407	NaN	NaN																								20.6492				21.8394	21.7477
AADPGSDLF	9	1208	1216	S	A	A	L	F	S	HLA-C0501	0.01	6.7	DDTKEQIEKKCQALSAADPGSDLFSVQALQ	KCQALSAADPGSDLFSVQALQRRHEGFERD	P02549	P02549	SPTA1	Spectrin alpha chain, erythrocytic 1	NaN	NaN			+	+					-1.87712			-1.49767							0.15303			0.22365							21.6786
AADPHKADL	9	743	751	A	A	A	D	L	V	HLA-C0501	0.09	59.8	RFQAEIPLMRDRALAAADPHKADLVWQPWE	RDRALAAADPHKADLVWQPWEDLESSREKQ	A0A0A0MSU2;A0A1C7CYX1;Q6PJG2	A0A0A0MSU2	ELMSAN1	ELM2 and SANT domain-containing protein 1	120.73	1099		+	+	+	-1.06106	-0.901612	-0.510548	-1.20108	-1.11813	-0.321266	-1.87863	-1.24346	-0.585711		0.34609	0.405915	0.600167	0.30087	0.32689	0.72523	0.1528	0.288385	0.55671		21.7255	23.2061	23.1837	24.0791	24.6621
AADPISGDF	9	195	203	N	A	A	D	F	K	HLA-C0501	0.02	12.3	TNVHSSEHAGRNGRNAADPISGDFKEISSV	GRNGRNAADPISGDFKEISSVKLVSRYGEL	P46013	P46013	MKI67	Antigen KI-67	358.69	3256																								19.4598	19.8636	20.9271	21.0833	23.553	22.9323
AADPLVGVF	9	43	51	R	A	A	V	F	L	HLA-C0501	0.025	13.8	TKKKHFVQQKVKVFRAADPLVGVFLWGVAH	KVKVFRAADPLVGVFLWGVAHSINELSQVP	F8VU68;Q8TBX8	F8VU68	PIP4K2C	Phosphatidylinositol 5-phosphate 4-kinase type-2 gamma	47.299	421		+	+	+	-0.0586306	-0.757755	-0.716416	-1.25297	-1.01975	-0.472747	-1.46436	-1.15131	-0.730647		0.943055	0.468717	0.4885	0.285655	0.360685	0.623287	0.231227	0.316222	0.481597		21.8524	22.5585	20.625	23.4811	23.597
AADPSVVNL	9	60	68	L	A	A	N	L	G	HLA-C0501	0.08	45.1	IEGLDSNVWIEFTKLAADPSVVNLGQGFPD	IEFTKLAADPSVVNLGQGFPDISPPTYVKE	A0A0A0MRN7;Q6YP21	A0A0A0MRN7	CCBL2	Kynurenine--oxoglutarate transaminase 3	51.4	454		+	+	+	-0.398058	0.158817	0.509405	0.155293	0.681024	0.702885	-0.193169	0.585896	0.671183		0.671623	1.17212	1.6643	1.168	1.9759	2.01957	0.824342	1.7966	1.95655	23.0086	22.2878	23.8177	22.602	25.5607	25.5879
AADQAKQLL	9	24	32	C	A	A	L	L	Q	HLA-C0501	0.08	48.7	KHQVMINQFVLTAGCAADQAKQLLQAAHWQ	VLTAGCAADQAKQLLQAAHWQFESSQGHPQ	K7EM52;K7EKR5;K7EM88;K7EQ49;Q8IYN6;Q8TB05	K7EM52	UBALD1;UBALD2	UBA-like domain-containing protein 2;UBA-like domain-containing protein 1	NaN	NaN		+	+	+		0.199752		-0.356389	-0.136026		-0.700958	-0.0506882	0.500654	0.72853		1.2211		0.7002	0.87282		0.49611	0.950575	1.6498	23.4062		21.4165		24.9842	23.7668
AADQPENL	8	1535	1542	C	A	A	N	L	A	HLA-C0501	1	2372.1	QGCNSEECGWDGLDCAADQPENLAEGTLVI	GWDGLDCAADQPENLAEGTLVIVVLMPPEQ	Q04721	Q04721	NOTCH2	Neurogenic locus notch homolog protein 2;Notch 2 extracellular truncation;Notch 2 intracellular domain	265.4	2471		+	+	+	-0.902881	-0.0492042		-0.642145	0.116923	1.29722	-1.05265	0.184174	1.10094		0.4054	0.951987		0.526163	1.12403	3.6591	0.34901	1.20222	3.007		19.1967	21.3093		23.0142	22.7207
AADRGSPAL	9	535	543	G	A	A	A	L	S	HLA-C0501	0.06	30.2	SLDYEALQAFEFRVGAADRGSPALSSEALV	FEFRVGAADRGSPALSSEALVRVLVLDAND	Q9Y5E7	Q9Y5E7	PCDHB2	Protocadherin beta-2	NaN	NaN		+	+	+	0.127689	1.83151		0.441283	1.59795		0.142831	-0.938843			1.1362	6.2433		1.5547	4.9429		1.15354	0.39108			19.529	21.5507		21.2999	21.1919
AADRLEQEL	9	192	200	K	A	A	E	L	L	HLA-C0501	0.4	462.2	QKRRLDKVRRKKEEKAADRLEQELLRDTVK	RKKEEKAADRLEQELLRDTVKFGEVVLQPP	I3L0U5;Q6PK04	I3L0U5	CCDC137	Coiled-coil domain-containing protein 137	33.524	292				+									-1.40169										0.24618
AADRPGVSL	9	342	350	E	A	A	S	L	T	HLA-C0501	0.06	31.3	RHTDSIDRRFCFDIEAADRPGVSLTMQAFS	FCFDIEAADRPGVSLTMQAFSEEERKQWLE	A1A4S6;H0Y8W5	A1A4S6	ARHGAP10	Rho GTPase-activating protein 10	89.374	786		+	+	+	-0.744746	0.14842	0.500284	-0.584033	0.163415	0.502642	-0.812128	0.219557	0.910363		0.474855	1.16	1.64919	0.557645	1.17753	1.65308	0.443913	1.24553	2.48522	26.0443	25.1376	25.8139	25.0727	27.0046	26.7575
AADRRPVKM	9	2	10	X	A	A	K	M	Q	HLA-C0501	0.5	720.3	______________________________	______________________________	J3KSU5;Q2TAC2	J3KSU5	CCDC57	Coiled-coil domain-containing protein 57	28.521	248		+	+	+		1.11599	2.98417	0.923604	-0.158544	3.79382	0.156149	1.56296				3.0526	19.77	2.51835	0.853385	44.426	1.169	4.77295				19.3456	18.9762	23.1618	20.6966
AADSATAF	8	470	477	D	A	A	A	F	G	HLA-C0501	0.3	385.1	SGPRCLLCMCALDVDAADSATAFGAQTSSR	MCALDVDAADSATAFGAQTSSRLSQMQSPI	H3BSW6;Q2VPK5	H3BSW6	CTU2	Cytoplasmic tRNA 2-thiolation protein 2	56.107	515
AADSPGSGL	9	577	585	A	A	A	G	L	A	HLA-C0501	0.025	14.3	GDSASQPSSPGSACAAADSPGSGLADEAAE	PGSACAAADSPGSGLADEAAEDSGEEGAPE	Q92618	Q92618	ZNF516	Zinc finger protein 516	NaN	NaN			+	+					-0.759543	-0.151672			-0.0899903						0.46788	0.85927			0.91394						18.3066
AADSPNKHV	9	112	120	A	A	A	H	V	S	HLA-C0501	0.03	16.1	CEIPSEEFSKDVAAAAADSPNKHVSVPDRI	KDVAAAAADSPNKHVSVPDRITGRAGLKEL	U3KQP1;C9IYZ1;Q9NWL6	U3KQP1	ASNSD1	Asparagine synthetase domain-containing protein 1	27.686	246		+	+	+		-0.852565		-1.36035	-0.574387	-0.220597		-0.810918	-0.123242	0.35142		0.42632		0.25657	0.56305	0.80204		0.44445	0.88405	19.6357		19.1951		21.1663	20.4121
AADSPSIL	8	1903	1910	S	A	A	I	L	S	HLA-C0501	0.7	1429.1	LSKRLKDMCRMCGISAADSPSILSACLVAM	CRMCGISAADSPSILSACLVAMEPQGSFVI	Q9UHV7;H0YIQ9;Q71F56	Q9UHV7	MED13;MED13L	Mediator of RNA polymerase II transcription subunit 13;Mediator of RNA polymerase II transcription subunit 13-like	240.945	2192		+	+	+		-0.961759	-0.108973	-1.76887	-0.878676	0.026301	-2.43359	-0.776605	-0.105997			0.38222	0.896755	0.170525	0.415332	1.02665	0.087721	0.459965	0.899428			22.1573	21.0445	23.7541	23.4725
AADSPSQNL	9	12	20	P	A	A	N	L	T	HLA-C0501	0.1	73.2	______________________________	KYLCIPAADSPSQNLTRHFKESIKFIHECR	S4R3A4;Q9NRW4	S4R3A4	DUSP22	Dual specificity protein phosphatase 22	NaN	NaN		+	+	+		-0.94523	1.137		0.332583		0.0463109	-0.0800719				0.38859	3.1174		1.39456		1.0474	0.92305				17.6481	19.9269		20.8316
AADSSPSEL	9	140	148	E	A	A	E	L	K	HLA-C0501	0.05	29.2	LFEEFKKLIRNRQSEAADSSPSELKYLGLD	RNRQSEAADSSPSELKYLGLDTHSRKKRQL	P04090	P04090	RLN2	Prorelaxin H2;Relaxin B chain;Relaxin A chain	NaN	NaN																								18.9805					18.5662
AADSYFSLL	9	60	68	N	A	A	L	L	Q	HLA-C0501	0.05	25.4	ELFTDLSCNPEMMKNAADSYFSLLQGFINS	PEMMKNAADSYFSLLQGFINSLDESTQESK	Q5VW33;F5GXQ0;Q5VW32	Q5VW33	BROX	BRO1 domain-containing protein BROX	46.476	411			+	+						1.48283	0.0345946	1.12109	0.500907							4.4054	1.0352	3.0682	1.65022
AADTLVTKF	9	178	186	T	A	A	K	F	N	HLA-C0501	0.06	37.5	IARPEKVVALIGVATAADTLVTKFNQLPVE	LIGVATAADTLVTKFNQLPVELKKEVEMKG	Q9NUJ1	Q9NUJ1	ABHD10	Mycophenolic acid acyl-glucuronide esterase, mitochondrial	33.932	306		+	+	+	-0.216454			0.166192	1.02349		-0.14897	1.06091		0.6713	0.80537			1.1808	2.7829		0.861595	2.889		22.6553	21.4325			21.5025	21.2838
AADTNQVL	8	680	687	S	A	A	V	L	K	HLA-C0501	0.9	2175.3	LVNAAQSVFVQASSSAADTNQVLKQAKQWK	FVQASSSAADTNQVLKQAKQWKTCPVCNEL	Q6IQ32	Q6IQ32	ADNP2	ADNP homeobox protein 2	122.83	1131			+	+						-0.243767		-0.773067	-0.297436							0.78367		0.461595	0.74272
AADTPAIM	8	328	335	T	A	A	I	M	N	HLA-C0501	0.5	858.8	LTNVGEPTEFKLMRTAADTPAIMNWDLFFT	EFKLMRTAADTPAIMNWDLFFTMKRNTKVI	Q4J6C6	Q4J6C6	PREPL	Prolyl endopeptidase-like	83.926	727																												19.4455
AADTPPLETL	10	10	19	A	A	A	T	L	S	HLA-C0501	1.9	6448.7	______________________________	SESGAAADTPPLETLSFHGDEEIIEVVELD	C9JEH3;Q13685	C9JEH3	AAMP	Angio-associated migratory cell protein	44.693	415
AADTTIIL	8	421	428	G	A	A	I	L	S	HLA-C0501	1	2618.9	LKSGSGKVYQGPAKGAADTTIILSDEDFME	YQGPAKGAADTTIILSDEDFMEVVLGKLDP	E7EPL9;G5E9S2;E7ET17;E7EWE5;P51659	E7EPL9	HSD17B4	Peroxisomal multifunctional enzyme type 2;(3R)-hydroxyacyl-CoA dehydrogenase;Enoyl-CoA hydratase 2	79.685	736		+	+	+		-0.308436	0.224023	-0.881418	-0.538942	-0.238511	-1.19811	-0.541242	-0.118136			0.734595	1.2511	0.414195	0.583365	0.7878	0.301765	0.582025	0.888575			20.2391	19.076	21.9079	21.9609
AADTVKELM	9	350	358	V	A	A	L	M	C	HLA-C0501	0.08	53.2	LHAVQRINKAIRRRVAADTVKELMCPEAQL	AIRRRVAADTVKELMCPEAQLPPVYPVASS	F2Z2E2;Q86VI3	F2Z2E2	IQGAP3	Ras GTPase-activating-like protein IQGAP3	184.7	1631
AADVGTKSDF	10	178	187	F	A	A	D	F	I	HLA-C0501	1.7	5748.7	HNFVIRCNLAPVVEFAADVGTKSDFITMNP	PVVEFAADVGTKSDFITMNPSVVQRAFGGF	Q92187	Q92187	ST8SIA4	CMP-N-acetylneuraminate-poly-alpha-2,8-sialyltransferase	41.294	359		+	+	+	0.442954	1.60674	2.41408	0.27333	1.71148	2.51029	0.032968	1.83106	2.40273	0.35118	1.5573	4.98655	11.1795	1.31433	5.53715	12.3085	1.03352	6.24047	11.0533	24.3364	21.5677	25.2011	25.3809	27.57	28.7459
AAEAAAAVV	9	273	281	A	A	A	V	V	A	HLA-C0501	0.6	1001.4	PVPTTEIPTTMSTMAAAEAAAAVVAAAAAA	TMSTMAAAEAAAAVVAAAAAAAAAAAAANA	O75400;F5H578;H0YG38	O75400	PRPF40A	Pre-mRNA-processing factor 40 homolog A	108.8	957																													20.5604
AAEAGAMTL	9	127	135	S	A	A	T	L	C	HLA-C0501	1	2506.4	EGRAERLEATEYLVSAAEAGAMTLCITNPL	TEYLVSAAEAGAMTLCITNPLWVTKTRLML	Q9H2D1	Q9H2D1	SLC25A32	Mitochondrial folate transporter/carrier	35.407	315			+	+				0.382401			-0.206526							1.4658			0.813405							19.2548
AAEAKATTV	9	181	189	K	A	A	T	V	P	HLA-C0501	1.7	5328.5	RLDLDACKARLKKAKAAEAKATTVPDFQET	RLKKAKAAEAKATTVPDFQETRPRNYILSA	B7ZC38;Q9NR46	B7ZC38	SH3GLB2	Endophilin-B2	44.361	400		+	+	+	-0.80285	-0.432658	-0.0248564	-0.497498	-0.207649	0.279373	-0.77284	-0.198262	0.0618756		0.44805	0.648782	0.97545	0.60805	0.812492	1.3223	0.4617	0.820155	1.06383		18.3178	21.4559	18.8629	22.8489	22.5572
AAEATPVAL	9	43	51	E	A	A	A	L	D	HLA-C0501	1.2	3460.6	LSRTPVPSKPQDKVEAAEATPVALDSDTSG	PQDKVEAAEATPVALDSDTSGAENAAVSAM	Q96F63	Q96F63	CCDC97	Coiled-coil domain-containing protein 97	38.946	343				+								-1.59354	-1.31438									0.203205	0.26864					19.8818	19.3807
AAEDAVYEL	9	1368	1376	R	A	A	E	L	Q	HLA-C0501	0.5	778.3	ERLRQEVREAAQKRRAAEDAVYELQSKRLL	AAQKRRAAEDAVYELQSKRLLLERRKPEEK	K7EKI0;Q92817	K7EKI0	EVPL	Envoplakin	231.6	2033		+	+	+	-1.89375	-1.12056	-0.527315	-1.84399	-1.16142	-0.347068	-2.28091	-1.08847	-0.367942	0.65391	0.150507	0.326097	0.590187	0.158185	0.31304	0.706758	0.102191	0.33673	0.692158	24.1296	23.8757	24.5333	24.167	25.4786	26.0509
AAEDEQVFL	9	355	363	L	A	A	F	L	M	HLA-C0501	0.4	552.5	IVKPPVRKLVHDKELAAEDEQVFLMKQQSL	VHDKELAAEDEQVFLMKQQSLLAKQPATPT	O43237;J3KRI4;J3KSD2	O43237	DYNC1LI2	Cytoplasmic dynein 1 light intermediate chain 2	54.099	492		+	+	+		-1.24452	-0.85768	-2.14918	-1.52625	-0.527726	-2.31258	-1.36154	-0.653177	0.15204		0.28808	0.424145	0.11658	0.21735	0.589945	0.099005	0.256265	0.52039	21.6635		20.5622	21.2726	22.6441	23.3352
AAEDIAYQL	9	243	251	E	A	A	Q	L	S	HLA-C0501	0.3	381.9	LATAGDGLIELRKLEAAEDIAYQLSRSRNI	ELRKLEAAEDIAYQLSRSRNITYLPAGQSV	P35232	P35232	PHB	Prohibitin	29.804	272																												21.2754	20.6044
AAEDIVYTL	9	987	995	H	A	A	T	L	Q	HLA-C0501	0.5	720.2	QSLKLKWGDSNSKTHAAEDIVYTLQLEDRN	SNSKTHAAEDIVYTLQLEDRNKRFISIYRG	Q53EP0	Q53EP0	FNDC3B	Fibronectin type III domain-containing protein 3B	NaN	NaN
AAEDKSWRV	9	72	80	Q	A	A	R	V	R	HLA-C0501	0.9	2332.9	PQEDLEALVMPTLRQAAEDKSWRVRYMVAD	MPTLRQAAEDKSWRVRYMVADKFTELQKAV	B3KQV6;P30153;C9J9C1;P30154	B3KQV6	PPP2R1A;PPP2R1B	Serine/threonine-protein phosphatase 2A 65 kDa regulatory subunit A alpha isoform;Serine/threonine-protein phosphatase 2A 65 kDa regulatory subunit A beta isoform	65.7605	595			+	+				-2.13419	-1.59983	-0.737193		-1.55725	-0.804705					0.11834	0.20193	0.478455		0.210715	0.44722					22.0225	22.3216
AAEDPSLDF	9	55	63	I	A	A	D	F	R	HLA-C0501	0.15	151.6	ANILIAANGTKRKAIAAEDPSLDFRNNPTK	TKRKAIAAEDPSLDFRNNPTKEDLGKLQPL	I3L233;I3L243;I3L4J3;A0A0J9YVS1;A0A0G2JQF5;A0A0G2JNB1;A0A0G2JQF4;A0A0G2JNT7;Q7Z3B3	I3L233	KANSL1	KAT8 regulatory NSL complex subunit 1	NaN	NaN				+								-0.000590201										0.99941						19.2626
AAEDVNVTF	9	9	17	A	A	A	T	F	E	HLA-C0501	0.09	62.4	______________________________	ATMKKAAAEDVNVTFEDQQKINKFARNTSR	E9PQY2;Q9NQP4	E9PQY2	PFDN4	Prefoldin subunit 4	15.314	134																								25.6075	25.6244	25.8654	25.0146	26.8874	26.3904
AAEEAASTL	9	1143	1151	R	A	A	T	L	A	HLA-C0501	0.6	1036.2	KTLEAHKDSHKEVVRAAEEAASTLASSIHP	HKEVVRAAEEAASTLASSIHPEQCIKVLCP	H0Y5T1;F8WA11;Q7Z460	H0Y5T1	CLASP1	CLIP-associating protein 1	169.45	1538		+	+	+		-0.121648		-0.632071	0.0178547		-1.16695	-0.194888	0.252547			0.88546		0.53149	1.01802		0.311315	0.822927	1.2873	19.243		18.6989		21.3556	20.5253
AAEEAGTSV	9	151	159	D	A	A	S	V	T	HLA-C0501	0.4	478.2	ERDKVMPLIIQGFKDAAEEAGTSVTGGQTV	IQGFKDAAEEAGTSVTGGQTVL________	Q5T5U6;P49903	Q5T5U6	SEPHS1	Selenide, water dikinase 1	42.91	392																								20.6683		20.6991	19.2259	21.6121	21.2992
AAEEANAVL	9	72	80	R	A	A	V	L	G	HLA-C0501	0.15	146.3	LGEEELLHDPMGQDRAAEEANAVLGLDTQG	PMGQDRAAEEANAVLGLDTQGDHMVMLSVI	D6RBD9;D6RB48;H0Y997;Q96J42	D6RBD9	TXNDC15	Thioredoxin domain-containing protein 15	NaN	NaN		+	+	+		-1.36348		-1.61402	-1.44075		-2.08626	-1.27132	-0.777355			0.25577		0.199085	0.23675		0.12415	0.28046	0.45962			19.1496		21.4596	21.0005
AAEEGALVA	9	671	679	L	A	A	V	A	A	HLA-C0501	1	2712.5	PRGQPAPQPLHTLVLAAEEGALVAAVEPGP	LHTLVLAAEEGALVAAVEPGPLADGAAVRL	Q96F46	Q96F46	IL17RA	Interleukin-17 receptor A	NaN	NaN		+	+			-3.14437	-2.26596	-3.12851	-3.6898							0.043094	0.10373	0.043783	0.024977							21.9379	21.9494	23.4031	23.0944
AAEEGGTAV	9	202	210	D	A	A	A	V	T	HLA-C0501	0.08	46.7	EREKVTPLMVKGFRDAAEEGGTAVTGGQTV	VKGFRDAAEEGGTAVTGGQTVVNPWIIIGG	Q99611	Q99611	SEPHS2	Selenide, water dikinase 2	47.305	448																												21.254	19.6724
AAEEKGGLV	9	17	25	S	A	A	L	V	S	HLA-C0501	0.3	399.3	EPESDGEAGIEAVGSAAEEKGGLVSDAYGE	IEAVGSAAEEKGGLVSDAYGEDDFSRLGGD	J3QQJ0;Q9UHR5;F5H478;J3KRU5;X6R3T8;J3QLH3	J3QQJ0	SAP30BP	SAP30-binding protein	35.772	325		+	+	+	-1.94526	-0.553855	-0.000390069	-1.27572	-0.700182	0.0538251	-1.68697	-1.00309	0.0116321		0.14295	0.57473	0.99961	0.27923	0.496495	1.0553	0.18508	0.366743	1.0117		19.6626	20.5858	20.6132	24.0668	23.8118
AAEEPNAAV	9	696	704	V	A	A	A	V	P	HLA-C0501	0.06	35.4	YRMIKLGLGIDEDEVAAEEPNAAVPDEIPP	IDEDEVAAEEPNAAVPDEIPPLEGDEDASR	P08238	P08238	HSP90AB1	Heat shock protein HSP 90-beta	83.263	724																								23.4188	21.2065	24.8115	24.1081	25.8765	25.597
AAEEPVSEV	9	76	84	R	A	A	E	V	T	HLA-C0501	0.175	169.7	AHIYEGRVIQIVLMRAAEEPVSEVTVGVSV	QIVLMRAAEEPVSEVTVGVSVLAERCKKNN	C9J9P1;C9K0E3;Q05655	C9J9P1	PRKCD	Protein kinase C delta type;Protein kinase C delta type regulatory subunit;Protein kinase C delta type catalytic subunit	77.504	676																													20.1721
AAEERPLVF	9	75	83	A	A	A	V	F	L	HLA-C0501	0.4	497.1	SVADMERAQLEEEAAAAEERPLVFLCSGCR	LEEEAAAAEERPLVFLCSGCRRPLGDSLSW	Q9NYP9	Q9NYP9	MIS18A	Protein Mis18-alpha	25.863	233			+	+				-0.6381	-0.459222		-0.699829	-0.137888	-0.419006					0.528295	0.631775		0.49667	0.871197	0.6577					23.2902	23.1448
AAEFGGESF	9	205	213	L	A	A	S	F	T	HLA-C0501	1.3	3722.9	FQKLQKVNATNFQALAAEFGGESFTSTFQT	TNFQALAAEFGGESFTSTFQTQSPPSFYRA	A0A0C4DFN5;Q6NUS6	A0A0C4DFN5	TCTN3	Tectonic-3	NaN	NaN																								22.2818	20.4077	22.0639	21.7499	23.677	23.227
AAEFVPSFL	9	65	73	H	A	A	F	L	R	HLA-C0501	0.4	654.9	RKLNVNAKPFVPNVHAAEFVPSFLRGPTQP	FVPNVHAAEFVPSFLRGPTQPPTLPAGSGS	Q8IYD1	Q8IYD1	GSPT2	Eukaryotic peptide chain release factor GTP-binding subunit ERF3B	NaN	NaN			+	+				-1.1341	-2.32993	-1.64997	-1.4496	-2.13006	-1.6299					0.32171	0.0973025	0.192055	0.234665	0.11883	0.19595					20.1088	20.8886
AAEGGSTTL	9	933	941	S	A	A	T	L	R	HLA-C0501	1.1	2912.9	SVEPPAEDEGSARPSAAEGGSTTLRRRTPS	GSARPSAAEGGSTTLRRRTPSCEATPHRDS	H3BMW6;H3BUA8;H3BNT0;O95180	H3BMW6	CACNA1H	Voltage-dependent T-type calcium channel subunit alpha-1H	NaN	NaN		+	+	+	0.335758	0.992918	1.59907	0.352041	1.14527	1.59154	-0.133052	1.12791	1.59222		1.399	2.6991	4.94845	1.42197	3.1433	4.9113	0.87542	3.0892	4.91465	20.6501	18.1084	19.1356	19.5354	21.5661	20.7036
AAEILPAEL	9	449	457	L	A	A	E	L	R	HLA-C0501	1.6	5313.7	ADPSLDPTSTPVDNLAAEILPAELRETLLR	TPVDNLAAEILPAELRETLLRLQLENKRLC	Q96ED9	Q96ED9	HOOK2	Protein Hook homolog 2	83.206	719		+	+	+		-1.03925	-0.804593	-1.16562	-0.864402	-0.437459	-2.06168	-0.931493	-0.524295			0.35372	0.44727	0.31173	0.421303	0.645675	0.12724	0.393965	0.591972			21.5701	20.4375	24.272	24.4072
AAEKGDVGL	9	372	380	E	A	A	G	L	V	HLA-C0501	1	2373.8	VAQATGRQLESVRAEAAEKGDVGLVAENSR	ESVRAEAAEKGDVGLVAENSRSTQRLMLPP	M0R0Q7;F5GZ28;P18858	M0R0Q7	LIG1	DNA ligase;DNA ligase 1	101.73	919		+	+	+	0.794123	-1.49611	-0.841717	-1.44528	-1.40019	-0.758241	-2.30279	-1.45412	-0.932433	0.111487	2.2125	0.224	0.43097	0.23568	0.24655	0.46849	0.09998	0.233605	0.393595	23.8668	20.3619	21.0115	21.3059	23.9952	22.936
AAEKGTSKL	9	127	135	E	A	A	K	L	P	HLA-C0501	1	2587	FVKNAMSLPQLNEKEAAEKGTSKLPKSLSS	QLNEKEAAEKGTSKLPKSLSSSPVKKANDG	Q9H3Q1	Q9H3Q1	CDC42EP4	Cdc42 effector protein 4	37.979	356		+	+	+		-2.41616	-1.31677	-2.99097	-2.26192	-1.56024	-3.91834	-2.25489	-1.31332			0.089264	0.268	0.0502385	0.10415	0.210085	0.019874	0.104885	0.268925			20.0671	19.482	23.1471	22.2507
AAELAGVEI	9	40	48	A	A	A	E	I	C	HLA-C0501	1	2596	PAEDTFLLLDALEAAAAELAGVEICLEVGS	DALEAAAAELAGVEICLEVGSGSGVVSAFL	B2RA97;Q9Y5N5	B2RA97	HEMK2;N6AMT1	HemK methyltransferase family member 2	22.957	214			+	+				0.338328	0.631272	0.401524	0.261672	0.609331	0.639324					1.4026	1.88	1.4941	1.2991	1.8392	1.8952					19.4377	20.5049
AAELGKTLL	9	31	39	L	A	A	L	L	D	HLA-C0501	0.6	955.3	EPWYDHQDLQQDLQLAAELGKTLLDRNTEL	QQDLQLAAELGKTLLDRNTELEDSVQQMYT	Q01850;Q86X02	Q01850	CDR2;CDR2L	Cerebellar degeneration-related protein 2;Cerebellar degeneration-related protein 2-like	27	234
AAEMYGSSF	9	101	109	S	A	A	S	F	D	HLA-C0501	0.7	1460.6	AEPKVNRGKAGVKRSAAEMYGSSFDLDYDF	AGVKRSAAEMYGSSFDLDYDFQRDYYDRMY	G3V4W0;B4DY08;B2R5W2;G3V4C1;A0A0G2JPF8;A0A0G2JNQ3;P0DMR1;O60812;B7ZW38;B2RXH8;G3V2D6;G3V5X6;G3V3K6;G3V251	G3V4W0	HNRNPC;HNRNPCL4;HNRNPCL1;HNRNPCL3;HNRNPCL2	Heterogeneous nuclear ribonucleoprotein C-like 4;Heterogeneous nuclear ribonucleoprotein C-like 1;Heterogeneous nuclear ribonucleoprotein C-like 3;Heterogeneous nuclear ribonucleoprotein C-like 2	32.19	292.5																										19.86		23.3411	22.2922
AAENVVTYL	9	805	813	E	A	A	Y	L	T	HLA-C0501	0.2	225.3	ALEARNKLLLGTGNEAAENVVTYLTAVLTD	LGTGNEAAENVVTYLTAVLTDLLHTQRDPL	O60287	O60287	URB1	Nucleolar pre-ribosomal-associated protein 1	254.39	2271			+	+				-0.323558	0.554718		-0.49583	0.629994	0.982696					0.72357	1.74145		0.609065	1.8776	2.67165					20.3108	20.7331
AAEPHVVTV	9	796	804	N	A	A	T	V	T	HLA-C0501	1	2493.2	LKQVETGVAKMNTINAAEPHVVTVTMNGVA	KMNTINAAEPHVVTVTMNGVAGRNHSVNSH	Q13873	Q13873	BMPR2	Bone morphogenetic protein receptor type-2	NaN	NaN
AAEPQPSSL	9	2	10	M	A	A	S	L	S	HLA-C0501	1.7	5403.1	______________________________	______________________________	Q6ZNC8	Q6ZNC8	MBOAT1	Lysophospholipid acyltransferase 1	NaN	NaN		+	+	+		0.271553		0.186438	0.133187	-0.119437	-0.45904	-0.247769	-0.157321			1.312		1.20495	1.14246	0.88742	0.63189	0.78054	0.85443	19.8817		18.5228		22.2726	22.6295
AAEPTPTQV	9	346	354	Q	A	A	Q	V	Y	HLA-C0501	0.5	685.3	LPTVPQKPSQNFQIQAAEPTPTQVYIRTPS	QNFQIQAAEPTPTQVYIRTPSGEVQTVLVQ	Q02086	Q02086	SP2	Transcription factor Sp2	NaN	NaN																													18.9037
AAEPVPTGF	9	129	137	L	A	A	G	F	F	HLA-C0501	0.175	179.2	DGSVRIWELREKQQLAAEPVPTGFFNM___	REKQQLAAEPVPTGFFNM____________	D6RJA5;H0YAA3;Q9HAD4	D6RJA5	WDR41	WD repeat-containing protein 41	NaN	NaN																												19.413
AAESNATFF	9	396	404	V	A	A	F	F	N	HLA-C0501	0.15	119.1	FGPPGNGKTMLAKAVAAESNATFFNISAAS	MLAKAVAAESNATFFNISAASLTSKYVGEG	Q9UBP0	Q9UBP0	SPAST	Spastin	67.196	616																												20.5607	20.491
AAESVSTFL	9	1142	1150	N	A	A	F	L	K	HLA-C0501	0.4	460.9	LPALFFLFKLGAVENAAESVSTFLKKKQET	LGAVENAAESVSTFLKKKQETKRPPKADKE	Q8IY21	Q8IY21	DDX60	Probable ATP-dependent RNA helicase DDX60	NaN	NaN			+	+				-2.32627		-1.25903	-0.606959	0.919104	1.30257					0.097659		0.28393	0.545006	2.50704	3.67873					20.6625
AAETTLTEL	9	291	299	G	A	A	E	L	R	HLA-C0501	1.3	3903.8	EESTTVVTTQSAEVGAAETTLTELRRTVQS	QSAEVGAAETTLTELRRTVQSLEIDLDSMR	P05783;F8VZY9	P05783	KRT18	Keratin, type I cytoskeletal 18	48.057	430		+	+	+	-1.5719	-1.41484	-1.09486	-1.55465	-1.20686	-1.12457	-1.46938	-1.36713	-0.918268	0.011768	0.20765	0.242965	0.334585	0.211262	0.299135	0.324793	0.230068	0.254837	0.39921	28.1729	26.6354	27.977	27.7416	30.4664	30.301
AAEVAATEI	9	8	16	A	A	A	E	I	K	HLA-C0501	1.3	3947.4	______________________________	AAGVEAAAEVAATEIKMEEESGAPGVPSGN	M0R0Y6;M0QYQ7;M0R0N3;M0R019;M0R2T0;A0A087X0X3;P52272	M0R0Y6	HNRNPM	Heterogeneous nuclear ribonucleoprotein M	77.515	730																								21.321	20.453	23.6885	22.2001	25.3324	24.9175
AAEYPAVKF	9	206	214	L	A	A	K	F	C	HLA-C0501	0.6	1219	GIPGTEAMNGCMICLAAEYPAVKFCKVKSS	GCMICLAAEYPAVKFCKVKSSVIGASSQFT	Q13371	Q13371	PDCL	Phosducin-like protein	34.281	301			+	+				-0.086746				0.192519	-0.886198					0.91691				1.2123	0.41222	21.6494				23.1233
AAFDGGFTV	9	833	841	N	A	A	T	V	K	HLA-A0201	0.5	35.2	DLSFVTASCLDEVLNAAFDGGFTVKTRPGL	LDEVLNAAFDGGFTVKTRPGLLNSKL____	Q86WA8	Q86WA8	LONP2	Lon protease homolog 2, peroxisomal	NaN	NaN																								22.1757		21.194	21.3082	22.5384	22.5457
AAGSVVAAV	9	204	212	V	A	A	A	V	Q	HLA-C0501	1.2	3223.9	CATDVKFISNPPSMVAAGSVVAAVQGLNLR	NPPSMVAAGSVVAAVQGLNLRSPNNFLSYY	P24385	P24385	CCND1	G1/S-specific cyclin-D1	33.729	295																													19.6122
AALDVLANV	9	389	397	A	A	A	N	V	Y	HLA-A0201	0.7	54.2	DDDTISDWNLRKCSAAALDVLANVYRDELL	LRKCSAAALDVLANVYRDELLPHILPLLKE	Q92973;A0A075B780;O14787	Q92973	TNPO1;TNPO2	Transportin-1;Transportin-2	101.87	897.5		+					-0.943842							1.448			0.38913							20.7128			18.6781
AALPNVYEV	9	326	334	L	A	A	E	V	I	HLA-A0201	0.7	60.9	AGAVSPQEEEEFRRLAALPNVYEVISKSIA	EEFRRLAALPNVYEVISKSIAPSIFGGTDM	P33992;B1AHB1	P33992	MCM5	DNA replication licensing factor MCM5;DNA helicase	82.285	734		+	+	+	-2.93928	-1.78839	-1.21697	-2.25132	-1.56179	-0.818824	-2.91231	-1.67194	-0.91103		0.052904	0.16723	0.296127	0.10526	0.20976	0.44095	0.05435	0.187882	0.40211	24.6281	24.4183	24.7068	25.0709	24.7958	25.4985
AALSKIFAV	9	231	239	V	A	A	A	V	A	HLA-A0201	0.6	44.9	RLPEAQLSTVEYISVAALSKIFAVAATYPY	VEYISVAALSKIFAVAATYPYQVVRARLQD	Q9H2D1	Q9H2D1	SLC25A32	Mitochondrial folate transporter/carrier	35.407	315		+	+	+	-1.34178	-0.389119	0.282569	-0.896668	0.0428519	0.428009	-1.90623	-0.240196	1.14177		0.26138	0.677653	1.32653	0.407927	1.04378	1.5342	0.14864	0.786473	3.1323		20.1161	21.6919	21.3574	22.5093	22.7066
AAPPPSVTV	9	767	775	A	A	A	T	V	G	HLA-C0501	1.2	3538.3	IPGAVPITPPITTIAAAPPPSVTVGGSLSS	PITTIAAAPPPSVTVGGSLSSVLGPPVPEI	H7BXF5;Q9H0E3	H7BXF5	SAP130	Histone deacetylase complex subunit SAP130	111.28	1056																								20.5251	19.3515	20.6026		21.5415	21.9003
AASALPALV	9	35	43	L	A	A	L	V	M	HLA-C0501	1.4	4027	RVNTTQKRYAICSALAASALPALVMSKGHR	AICSALAASALPALVMSKGHRIEEVPELPL	H3BM89;P36578;H3BTP7	H3BM89	RPL4	60S ribosomal protein L4	47.697	427			+	+				0.491673	1.01062		-0.166946	-0.307266	-0.0453321					1.63505	2.7473		0.846245	0.735455	0.95568	19.1814				21.6658	19.4931
AAVGGQSYL	9	627	635	V	A	A	Y	L	S	HLA-C0501	1.5	4741.4	RYCNCNSSMPRPVKVAAVGGQSYLSSILRF	PRPVKVAAVGGQSYLSSILRFFVKSLANKT	Q6VY07;B4DF77;E9PNZ9	Q6VY07	PACS1	Phosphofurin acidic cluster sorting protein 1	104.9	963
AAVPGPAAL	9	310	318	V	A	A	A	L	P	HLA-C0501	0.9	2151.2	AGEWSEGSQAHVTPVAAVPGPAALPFLYVP	AHVTPVAAVPGPAALPFLYVPGSPTQMNSY	Q9UBD0	Q9UBD0	HSFX1	Heat shock transcription factor, X-linked	NaN	NaN			+							-0.733303										0.48032
ADFGSASM	8	62	69	L	A	D	S	M	A	HLA-C0501	1.4	4222.8	KAGNILLTEPGQVKLADFGSASMASPANSF	EPGQVKLADFGSASMASPANSFVGTPYWMA	H0YF68;Q9H2K8;Q7L7X3	H0YF68	TAOK3;TAOK1	Serine/threonine-protein kinase TAO3;Serine/threonine-protein kinase TAO1	110.735	949.5																										19.7961
ADGIVSKNF	9	75	83	K	A	D	N	F	-	HLA-B4402	0.9	1043.4	RRMGESDDSILRLAKADGIVSKNF______	ILRLAKADGIVSKNF_______________	P63220	P63220	RPS21	40S ribosomal protein S21	8.85	81			+	+				1.64083	2.01569		1.04534	2.26461		0.28607				5.15942	7.5059		2.84438	9.6274		18.9906				27.2283	26.3429
ADIAQKLQL	9	420	428	L	A	D	Q	L	D	HLA-B4402	1.8	2944.6	TGVRMISLSYSRISLADIAQKLQLDSPEDA	YSRISLADIAQKLQLDSPEDAEFIVAKAIR	O43242	O43242	PSMD3	26S proteasome non-ATPase regulatory subunit 3	60.977	534		+	+	+			0.078349		-0.424587		-1.42641		-1.20668				1.0815		0.65404		0.24017		0.29919				25.5246		24.5948
ADIDTRSEFY	10	234	243	A	A	D	F	Y	K	HLA-B4402	1.1	1410.2	EGVGVAELLFNTIQAADIDTRSEFYKHIVL	NTIQAADIDTRSEFYKHIVLSGGSTMYPGL	F5H6T1;P61160	F5H6T1	ACTR2	Actin-related protein 2	44.76	394			+	+				0.511745	-0.575969	1.09779	-0.0395312	1.00547						1.6682	0.56216	2.99752	0.96124	2.7332						22.8744	23.4154
ADNNHVRTW	9	439	447	C	A	D	T	W	T	HLA-B4402	0.06	32.5	VTKIMLSEKHLVSVCADNNHVRTWTVTRFR	HLVSVCADNNHVRTWTVTRFRGMISTQPGS	Q9Y597;H0Y5P8;M0R204;M0QYB1;M0R0E3;M0R0S1;M0R0S2;M0QZF4;M0R2P6;Q8TBC3	Q9Y597	KCTD3;SHKBP1	BTB/POZ domain-containing protein KCTD3;SH3KBP1-binding protein 1	88.983	815			+	+				-0.765761	0.0446483	0.837853		-0.13167	0.442568					0.46498	1.04566	2.3114		0.87663	1.5567					20.0931	20.1862
ADTSLTTL	8	358	365	V	A	D	T	L	A	HLA-C0501	1.8	5820	AQLFCCKAERPEPPVADTSLTTLAVMGTVP	ERPEPPVADTSLTTLAVMGTVPGTGSIQMS	P32247	P32247	BRS3	Bombesin receptor subtype-3	NaN	NaN			+							0.214869										1.2397
AEAALKKEV	9	95	103	D	A	E	E	V	G	HLA-B4402	0.1	52.8	DKDQQPSGSEGEDDDAEAALKKEVGDIKAS	EGEDDDAEAALKKEVGDIKASTEMRLRRFQ	H3BNW0;Q9NXG2	H3BNW0	THUMPD1	THUMP domain-containing protein 1	39.315	353			+	+						-1.08161			-0.742674							0.33905			0.47584
AEAASAVLS	9	37	45	R	A	E	L	S	N	HLA-B4402	0.5	303.4	TLSTATSISQVPFPRAEAASAVLSNSPHSR	QVPFPRAEAASAVLSNSPHSRDLAGWPLGV	Q02505	Q02505	MUC3A	Mucin-3A	NaN	NaN		+	+	+		-0.645176	0.216058	-1.19933	-0.168537	0.843103	-2.03914	-0.514415	0.634803			0.52457	1.24117	0.301395	0.8449	2.32357	0.13014	0.59785	1.88665			23.4373	23.9992	24.9058	24.9309
AEADKPRRL	9	398	406	E	A	E	R	L	G	HLA-B4402	0.5	318.2	AELARRQRRRQARREAEADKPRRLGRLKYQ	RQARREAEADKPRRLGRLKYQAPDIDVQLS	Q9NZM5;M0QZU5;M0QYZ9;M0QZ34	Q9NZM5	GLTSCR2	Glioma tumor suppressor candidate region gene 2 protein	54.389	478																												25.5817	25.2934
AEAEAVREVY	10	493	502	D	A	E	V	Y	E	HLA-B4402	0.05	24.7	NYDAWFDYLRLVESDAEAEAVREVYERAIA	LVESDAEAEAVREVYERAIANVPPIQEKRH	Q5JY65;Q9BZJ0	Q5JY65	CRNKL1	Crooked neck-like protein 1	99.172	836																												22.7636	22.0494
AEAEKTFSY	9	26	34	R	A	E	S	Y	P	HLA-B4402	0.06	30.7	KAGGLIYQLDSYAPRAEAEKTFSYPLDLLL	DSYAPRAEAEKTFSYPLDLLLKLHDERVLV	G3V1A0;G5EA23;E9PKS9;E9PQE8;J3KP27;E9PN70;Q9Y296	G3V1A0	TRAPPC4	Trafficking protein particle complex subunit 4	24.34	219			+	+					0.160672	1.41381		0.742699	-1.12989						1.1743	4.1116		2.1016	0.32307					21.4223	20.2628
AEAEMQERYF	10	747	756	E	A	E	Y	F	E	HLA-B4402	0.03	17	KILKAKSKHTGILKEAEAEMQERYFEPLVK	GILKEAEAEMQERYFEPLVKKEQMEEKMRN	Q5T670;Q7L590	Q5T670	MCM10	Protein MCM10 homolog	NaN	NaN
AEAFEAIPRAL	11	442	452	F	A	E	A	L	A	HLA-B4402	0.8	757.8	GETCPGLEQYAIKKFAEAFEAIPRALAENS	IKKFAEAFEAIPRALAENSGVKANEVISKL	P50990	P50990	CCT8	T-complex protein 1 subunit theta	59.62	548			+							-0.1263										0.88135
AEAFLEHLW	9	349	357	F	A	E	L	W	K	HLA-B4402	0.01	7.3	VQFFMFYLCSFKLGFAEAFLEHLWKKLQDP	SFKLGFAEAFLEHLWKKLQDPSNPAIIRQA	F5H148;H3BMT1;Q2M238;Q9NYV6	F5H148	RRN3;RRN3P1	Putative RRN3-like protein RRN3P1;RNA polymerase I-specific transcription initiation factor RRN3	72.787	638
AEAGAGSATEF	11	140	150	K	A	E	E	F	Q	HLA-B4402	0.6	476.5	DTYRRSAVPPGADKKAEAGAGSATEFQFRG	ADKKAEAGAGSATEFQFRGGFGRGRGQPPQ	P46783;F6U211;S4R435;Q9NQ39	P46783	RPS10;RPS10-NUDT3;RPS10P5	40S ribosomal protein S10;Putative 40S ribosomal protein S10-like	25.747	225.5																												23.1766	21.4412
AEAGPAGEL	9	109	117	E	A	E	E	L	A	HLA-B4402	0.8	716.8	LEPHAGLRPLSRRLEAEAGPAGELAGARGF	LSRRLEAEAGPAGELAGARGFFQARHLEMD	J3KPS2;Q6ZRV2	J3KPS2	FAM83H	Protein FAM83H	127.12	1179
AEAHARIHL	9	774	782	M	A	E	H	L	R	HLA-B4402	0.6	431	SIPITVRHIESMIRMAEAHARIHLRDYVIE	ESMIRMAEAHARIHLRDYVIEDDVNMAIRV	P49736;H0Y8E6	P49736	MCM2	DNA replication licensing factor MCM2	101.89	904			+	+				-0.0992294	0.0195085	1.04634		-0.0173496	-0.0382316					0.905535	1.0197	2.8472		0.9828	0.96249					21.163	20.0892
AEAHRQVRKY	10	172	181	A	A	E	K	Y	V	HLA-B4402	0.08	43.3	LDQASEEIWNDFREAAEAHRQVRKYVMSWI	DFREAAEAHRQVRKYVMSWIKPGMTMIEIC	F8VQZ7;P50579;G3V1U3;F8VRR3;F8VY03;F8VZX9	F8VQZ7	METAP2	Methionine aminopeptidase 2	52.8555	477.5			+	+				-0.558214	-0.171756	0.0193711	-1.41539	-0.734938	-0.185517					0.57223	0.842185	1.01956	0.24283	0.479535	0.830675					21.6932	22.2217
AEAKQIVRKL	10	189	198	I	A	E	K	L	T	HLA-B4402	0.25	133.7	LPADNCIMDEHKREIAEAKQIVRKLTMVVL	HKREIAEAKQIVRKLTMVVLSSEKMDEREK	A0A0C4DG98;Q8NI27	A0A0C4DG98	THOC2	THO complex subunit 2	182.77	1593																												20.5123	20.5893
AEALAAHKY	9	35	43	F	A	E	K	Y	L	HLA-B4402	0.01	7.4	PEEEDHVLVLRKSNFAEALAAHKYLLVEFY	LRKSNFAEALAAHKYLLVEFYAPWCGHCKA	P07237;I3L0S0;I3L3P5;I3L3U6;I3L312;H7BZ94;I3L514;I3NI03	P07237	P4HB	Protein disulfide-isomerase	57.116	508			+	+						-0.362628			0.314811							0.695845			1.37
AEALPKQSV	9	166	174	L	A	E	S	V	D	HLA-B4402	0.15	74.6	LNQLGADSLTSLRRLAEALPKQSVDGKAPL	TSLRRLAEALPKQSVDGKAPLATGEDDDDE	P20290;D6RDG3	P20290	BTF3	Transcription factor BTF3	16.985	206			+	+				-4.04418	-1.06449	-0.124974		-1.24414	-0.585417					0.017524	0.344905	0.88252		0.28819	0.556873					25.4165	24.9228
AEAPPPQKRY	10	11	20	G	A	E	R	Y	Y	HLA-B4402	0.05	25.9	______________________________	RNVAGAEAPPPQKRYYRQRAHSNPMADHTL	F8VSD9;H0YHX0;Q9UBP6	F8VSD9	METTL1	tRNA (guanine-N(7)-)-methyltransferase	31.471	276			+	+				0.162331	0.67478	0.869562		0.631165	0.534755					1.17625	1.9636	2.38587		1.8798	1.70703					21.4928	21.5334
AEASHVSRY	9	501	509	T	A	E	R	Y	G	HLA-B4402	0.015	11.4	TSSPVIGELWSPDQTAEASHVSRYGGSPRD	WSPDQTAEASHVSRYGGSPRDPVLTLRAFA	Q86XL3	Q86XL3	ANKLE2	Ankyrin repeat and LEM domain-containing protein 2	104.11	938			+	+						-0.226136			1.03422							0.79761			2.8129
AEATAEGAL	9	865	873	A	A	E	A	L	K	HLA-B4402	1.4	1941.2	EEAEEGPAKGKDAEAAEATAEGALKAEKKE	GKDAEAAEATAEGALKAEKKEGGSGRATTA	C9JE98;C9J0Q5;C9JFD3;Q9Y618;C9J7T7;C9JQE8	C9JE98	NCOR2	Nuclear receptor corepressor 2	221	2062			+	+				0.382623	1.2218		-0.230907	1.33967						1.46613	3.3933		0.793813	3.8178						22.5003	21.2509
AEAYDIALD	9	3036	3044	F	A	E	L	D	I	HLA-B4402	2	3536.1	ENLLGVVQIENIMVFAEAYDIALDITFPKG	ENIMVFAEAYDIALDITFPKGAEGGLDFGI	Q4G0P3	Q4G0P3	HYDIN	Hydrocephalus-inducing protein homolog	NaN	NaN																								21.8334
AEAYGKKEW	9	100	108	L	A	E	E	W	K	HLA-B4402	0.01	9.9	LRASHGTKMMTPEVLAEAYGKKEWKHFLSD	MTPEVLAEAYGKKEWKHFLSDTGMACRSGK	Q5QPD0;Q5TFE4	Q5QPD0	NT5DC1	5-nucleotidase domain-containing protein 1	51.844	455			+	+				0.107598		-0.177238		-1.19063						1.1136		0.83758		0.30403						20.5424
AEDDKKAFI	9	229	237	G	A	E	F	I	G	HLA-C0501	0.2	231.1	EVDANSFFPRCYCLGAEDDKKAFIGDKQPK	RCYCLGAEDDKKAFIGDKQPKKQEKNPVLV	A0A0A6YYG9;H3BLT7;H0Y5E3;J3KQB2;Q9Y4R7;C9JQ30;C9JUK0;C9JKU2;H7C197;F8WD18	A0A0A6YYG9	ARPC4-TTLL3;TTLL3	Tubulin monoglycylase TTLL3	19.667	625																									23.0147
AEDEGVSQRKF	11	157	167	S	A	E	K	F	L	HLA-B4402	0.7	557.4	NYLTSPLPEEVDETSAEDEGVSQRKFLDGN	DETSAEDEGVSQRKFLDGNELTLADCNLLP	O00299	O00299	CLIC1	Chloride intracellular channel protein 1	26.922	241			+	+				-1.99921	-2.0808	-1.43125		-2.03853	-1.68292					0.135442	0.12483	0.23901		0.13022	0.18583					23.7872	23.199
AEDELFNRY	9	415	423	M	A	E	R	Y	E	HLA-B4402	0.5	386.6	GNPYRRIWKISCWRMAEDELFNRYERAIYA	ISCWRMAEDELFNRYERAIYAALSGNLKQL	P57740	P57740	NUP107	Nuclear pore complex protein Nup107	106.37	925			+	+				0.0469075		1.61016	0.653158							1.04803		5.0036	1.9216							22.5397
AEDENGKIVGY	11	45	55	I	A	E	G	Y	V	HLA-B1801	0.8	571.7	YYFYHGLSWPQLSYIAEDENGKIVGYVLAK	LSYIAEDENGKIVGYVLAKMEEDPDDVPHG	F8W808;A8MWP7;P41227	F8W808	NAA10	N-alpha-acetyltransferase 10	26.458	235			+	+				0.595314	0.961149	1.72778	-0.379337	0.871565	1.56955					1.8136	2.6147	5.62815	0.684315	2.39065	4.8045					24.328	24.0629
AEDGLKHEY	9	665	673	S	A	E	E	Y	F	HLA-B1801	0.25	90.3	LMNKFLTYFPGRRISAEDGLKHEYFRETPL	PGRRISAEDGLKHEYFRETPLPIDPSMFPT	Q5QPR4;J3QR29;A0A0D9SEI3;Q5QPR3;B7ZVY7;A0A0D9SER5;A0A0D9SEN2;J3QR44;Q9UQ88;P21127	Q5QPR4	CDK11A;CDK11B;CDC2L1	Cyclin-dependent kinase 11A;Cyclin-dependent kinase 11B	90.231	783
AEDKENYKKF	10	420	429	L	A	E	K	F	Y	HLA-B4402	0.25	133.6	RKNIVKKCLELFSELAEDKENYKKFYEAFS	LFSELAEDKENYKKFYEAFSKNLKLGIHED	P07900;P08238	P08238	HSP90AA1;HSP90AB1	Heat shock protein HSP 90-alpha;Heat shock protein HSP 90-beta	83.961	728																								22.2257	24.2962	24.4908	24.7372	27.5678	28.2563
AEDKENYKKFY	11	420	430	L	A	E	F	Y	E	HLA-B4402	1.6	2615	RKNIVKKCLELFSELAEDKENYKKFYEAFS	FSELAEDKENYKKFYEAFSKNLKLGIHEDS	P07900;P08238	P08238	HSP90AA1;HSP90AB1	Heat shock protein HSP 90-alpha;Heat shock protein HSP 90-beta	83.961	728																												24.4163	25.0225
AEDLNSRVSYW	11	172	182	R	A	E	Y	W	S	HLA-B4402	0.09	44.5	SQTHYRLREAQDRARAEDLNSRVSYWSVGE	DRARAEDLNSRVSYWSVGETIALFVVSFSQ	Q9Y3Q3	Q9Y3Q3	TMED3	Transmembrane emp24 domain-containing protein 3	24.777	217
AEDMTSKDY	9	26	34	N	A	E	D	Y	Y	HLA-B4402	0.175	85.5	MEVSCGQAESSEKPNAEDMTSKDYYFDSYA	SSEKPNAEDMTSKDYYFDSYAHFGIHEEML	A0A087X1W2;H7C2I1;Q99873;H0YDE4;E9PMW9;E9PMZ2	A0A087X1W2	PRMT1	Protein arginine N-methyltransferase 1	35.201	305			+	+						-0.00140097			-0.434806							0.9986			0.64739
AEDPSLERHF	10	6	15	C	A	E	H	F	K	HLA-B4402	0.3	176.4	______________________________	MAAPCAEDPSLERHFKGHRDAVTCVDFSIN	Q8NBT0	Q8NBT0	POC1A	POC1 centriolar protein homolog A	NaN	NaN			+							1.16733										3.2134
AEDQLHHSF	9	151	159	F	A	E	S	F	K	HLA-B1801	0.125	27.9	SAIIFSIKPLQFHIFAEDQLHHSFKGRLDN	LQFHIFAEDQLHHSFKGRLDNWSFLQTFNY	Q4G148	Q4G148	GXYLT1	Glucoside xylosyltransferase 1	50.566	440			+	+				0.245375	0.76118	0.984435		0.397702	0.867731					1.2781	2.1408	2.6763		1.4884	2.3815					21.427	20.7307
AEDSVMDHHF	10	335	344	H	A	E	H	F	R	HLA-B4402	0.07	35.8	KKGFVLHKSKSEEAHAEDSVMDHHFRKPAN	SEEAHAEDSVMDHHFRKPANDITSQLEINF	Q8NC51	Q8NC51	SERBP1	Plasminogen activator inhibitor 1 RNA-binding protein	44.965	408																													21.0878
AEDTSDHRRAF	11	495	505	V	A	E	A	F	T	HLA-B4402	0.8	718.3	VLSAILEGSKQFLSVAEDTSDHRRAFTPFS	FLSVAEDTSDHRRAFTPFSVMIACSIRELH	Q6AI08;K7EIX2;A0A087WXZ7	Q6AI08	HEATR6	HEAT repeat-containing protein 6	128.78	1181			+	+				-1.06353	-0.27789	0.101383	-2.08586	-0.465295	0.00248362					0.345235	0.75738	1.1067	0.1242	0.62795	1.00249					23.4332	24.2158
AEEAMKHVY	9	411	419	S	A	E	V	Y	F	HLA-B4402	0.08	40.9	LITKFLQYESKKRVSAEEAMKHVYFRSLGP	SKKRVSAEEAMKHVYFRSLGPRIHALPESV	F5H6Z0;Q00537	F5H6Z0	CDK17	Cyclin-dependent kinase 17	53.533	470			+	+						0.380216			0.10643							1.4626			1.1123
AEEEFVQRF	9	236	244	A	A	E	R	F	R	HLA-B4402	0.04	19.8	FIRLLEKLLTSQCGAAEEEFVQRFRRSVTL	TSQCGAAEEEFVQRFRRSVTLESKKQLIEP	P82933	P82933	MRPS9	28S ribosomal protein S9, mitochondrial	45.834	396				+								0.560986										1.7524							19.518
AEEEGPKREL	10	34	43	D	A	E	E	L	G	HLA-B4402	0.6	477.8	LGPGALHFDLRDDDDAEEEGPKRELGVRRP	RDDDDAEEEGPKRELGVRRPGGAGKEGVRV	Q9BQ70;H3BTU3;H3BR53;H3BMJ8;Q9H7D3;H3BSP8	Q9BQ70	TCF25	Transcription factor 25	76.666	676			+	+				-0.761822	-0.015035	0.349304	-0.683032	-0.301907	-0.215523					0.466815	0.985078	1.41808	0.505083	0.739407	0.80612					24.4063	23.5384
AEEEIGTPRKF	11	326	336	D	A	E	K	F	T	HLA-B4402	0.9	892.5	LTVGDFDERIFLGADAEEEIGTPRKFTRDT	LGADAEEEIGTPRKFTRDTPLGKLTAQANV	P28749;H0YE05	P28749	RBL1	Retinoblastoma-like protein 1	120.85	1068			+	+				-0.264604	-0.578917	-0.49319		-1.08957	0.115068					0.76751	0.560505	0.610675		0.33636	1.12195					22.069	22.4374
AEEERKAKY	9	29	37	Q	A	E	K	Y	A	HLA-B4402	0.2	102.4	DAAKKEEERQEALRQAEEERKAKYAKMEAE	QEALRQAEEERKAKYAKMEAEREAVRQGIR	D6RAG3;O14810	D6RAG3	CPLX1	Complexin-1	NaN	NaN		+	+	+	-0.788953	0.334542		0.0800119		-1.06703	-0.877743				0.45432	1.3973		1.0833		0.34403	0.41572				20.3995	20.9093		21.9916
AEEESFRKL	9	142	150	D	A	E	K	L	H	HLA-B4402	0.7	683.7	YDRVIDFDENTALDDAEEESFRKLHLKDKK	NTALDDAEEESFRKLHLKDKKRFEKANQDS	Q14257	Q14257	RCN2	Reticulocalbin-2	36.876	317																													21.88
AEEESKGSATY	11	58	68	V	A	E	T	Y	C	HLA-B4402	0.7	627.1	TAEGFQERVRAQRAVAEEESKGSATYCTVC	QRAVAEEESKGSATYCTVCSKKFASFNAYE	Q969S3	Q969S3	ZNF622	Zinc finger protein 622	54.271	477			+	+					0.0673782				0.421863						1.0697				1.5248						19.4081
AEEFAHQF	8	789	796	V	A	E	Q	F	H	HLA-B4402	0.15	75	SHSTNGKSKPWEPFVAEEFAHQFHESVLQS	KPWEPFVAEEFAHQFHESVLQSTQKALQKH	H0Y613;Q14687;H7C3B5	H0Y613	GSE1	Genetic suppressor element 1	136.16	1217																												24.1381	23.1924
AEEGSLWTL	9	208	216	E	A	E	T	L	L	HLA-B1801	0.5	205.4	VTPTEAAQAPEVTYEAEEGSLWTLLLTSLD	PEVTYEAEEGSLWTLLLTSLDGHLLEPDAE	Q96DV4	Q96DV4	MRPL38	39S ribosomal protein L38, mitochondrial	44.596	380
AEEKAHAF	8	2186	2193	Q	A	E	A	F	A	HLA-B4402	0.175	93.9	RQLQLAQEAAQKRLQAEEKAHAFAVQQKEQ	AAQKRLQAEEKAHAFAVQQKEQELQQTLQQ	Q15149	Q15149	PLEC	Plectin	531.78	4684			+	+				-0.627406	-0.0576397	0.446255		-0.374214	-0.130211					0.533975	0.94399	1.56245		0.68783	0.87791					21.8904	21.9375
AEEKEDGRRW	10	242	251	A	A	E	R	W	R	HLA-B4402	0.07	37.2	TTEVIRKGSITEYTAAEEKEDGRRWRMFRI	TEYTAAEEKEDGRRWRMFRIGEQDHRVDMK	J3KN59;Q12982	J3KN59	BNIP2	BCL2/adenovirus E1B 19 kDa protein-interacting protein 2	24.225	435			+	+				-1.51063	-0.461092	-0.349912	-1.81936	-0.66523	-0.556111					0.22077	0.630595	0.70475	0.16213	0.514155	0.573435					21.6411	22.6277
AEEKQTKSF	9	720	728	L	A	E	S	F	T	HLA-B4402	0.09	44.3	PSSDVEKAKKQLLHLAEEKQTKSFTVDIRA	KQLLHLAEEKQTKSFTVDIRAKPEYHKFLI	A0A024R4E5;Q00341;H0Y394;H7BZC3	A0A024R4E5	HDLBP	Vigilin	141.44	1268			+	+				-1.14922	-1.59731	-1.22197		-2.14179						0.316884	0.20244	0.29465		0.117445						23.3759	23.3685
AEELFARKF	9	364	372	G	A	E	K	F	N	HLA-B4402	0.025	15.3	PDLALRMAVRNNLAGAEELFARKFNALFAQ	RNNLAGAEELFARKFNALFAQGNYSEAAKV	A0A087WVQ6;Q00610	A0A087WVQ6	CLTC	Clathrin heavy chain;Clathrin heavy chain 1	192.06	1679		+	+	+	-0.47488	-0.250952	-0.532276	0.42457	-0.00787087	-0.0769135	-0.0554986	0.159414	0.141586		0.62196	0.77806	0.587267	1.52893	0.99216	0.92597	0.946013	1.17282	1.1521		21.1699	20.7228	22.1012	27.451	25.9182
AEELGHTETY	10	193	202	E	A	E	T	Y	A	HLA-B4402	0.5	363.7	VQSQPEEEDEAEEEEAEELGHTETYADYVP	AEEEEAEELGHTETYADYVPSKSKIGKQHP	K7ES28;Q9Y2G9	K7ES28	SBNO2	Protein strawberry notch homolog 2	NaN	NaN			+					0.210605	0.55354	0.987047								1.23443	1.7394	2.6833								21.3753	21.5489
AEELPHIHAF	10	127	136	L	A	E	A	F	E	HLA-B4402	0.02	13.5	GKPLLQRHRLVNACLAEELPHIHAFEQKTL	VNACLAEELPHIHAFEQKTLTPDQWARERQ	A0A087WZT3;Q9H3K6	A0A087WZT3	BOLA2	BolA-like protein 2	10.116	152			+	+				-1.37591	-1.06074	-0.882675			-1.08173					0.25261	0.3462	0.413675			0.33901					21.7221	22.7753
AEEMHIKAI	9	448	456	E	A	E	A	I	Q	HLA-B4402	0.4	199.4	GNLGRLYQSMRKFKEAEEMHIKAIQIKEQL	MRKFKEAEEMHIKAIQIKEQLLGQEDYEVA	Q92624	Q92624	APPBP2	Amyloid protein-binding protein 2	66.853	585			+	+				0.608043	1.62827	2.3351	-0.284135							1.83683	5.09505	10.3305	0.752665							21.8306	21.252
AEENTRVLY	9	734	742	V	A	E	L	Y	S	HLA-B4402	0.2	108.5	ILDLAPFCTLKCKNVAEENTRVLYSLYGVV	LKCKNVAEENTRVLYSLYGVVEHSGTMRSG	Q9Y5T5	Q9Y5T5	USP16	Ubiquitin carboxyl-terminal hydrolase 16	93.569	823			+							-0.604148										0.54654
AEERAEAKKKF	11	121	131	D	A	E	K	F	R	HLA-B4402	1.2	1506.9	PSYATRYAMTVWYFDAEERAEAKKKFRNLT	WYFDAEERAEAKKKFRNLTRKTESALTED_	F8W1G2;Q9H6Z9	F8W1G2	EGLN3	Egl nine homolog 3	46.02	426
AEESDLSRQY	10	434	443	F	A	E	Q	Y	Q	HLA-B4402	0.06	31.4	DEGRQRTTKYISCVFAEESDLSRQYQREKA	ISCVFAEESDLSRQYQREKARSELLTTVSL	Q12789	Q12789	GTF3C1	General transcription factor 3C polypeptide 1	238.87	2109			+	+				-0.283428	0.212932	0.6202	-0.935416	-0.298563	0.176723					0.753197	1.2373	1.8593	0.392422	0.741883	1.1933					24.7818	22.9655
AEFELPKTM	9	122	130	V	A	E	T	M	N	HLA-B1801	0.08	19.8	EHFINYLTQCHCYHVAEFELPKTMNNSAEN	CHCYHVAEFELPKTMNNSAENHTANSSMAY	P78318	P78318	IGBP1	Immunoglobulin-binding protein 1	39.221	339		+	+	+	-1.04825	1.38689		-1.39606	-0.740595	-0.371339	-0.997284	-0.195802	-0.708742		0.35055	4.0024		0.24757	0.47683	0.68981	0.36888	0.822175	0.492263		19.4799	22.1219		21.9755	20.5806
AEFEQGHQF	9	115	123	V	A	E	Q	F	L	HLA-B4402	0.03	18.3	LAALKKLQDQRQYIVAEFEQGHQFLREREE	QRQYIVAEFEQGHQFLREREEHLLEQLAKL	A0A0G2JIW2;A2AE48;Q12899	A0A0G2JIW2	TRIM26	Tripartite motif-containing protein 26	62.165	539																												20.9095
AEFKEAFQLF	10	10	19	T	A	E	L	F	D	HLA-B4402	0.01	9.6	______________________________	TEDQTAEFKEAFQLFDRTGDGKILYSQCGD	F8W1R7;J3KND3;G8JLA2;G3V1V0;B7Z6Z4;P60660;G3V1Y7	F8W1R7	MYL6	Myosin light polypeptide 6	16.29	145			+	+				-0.198756		1.00251			0.867815					0.81975		2.7251			2.3817					18.3262
AEFQSPKYIF	10	389	398	E	A	E	I	F	H	HLA-B4402	0.025	15.3	QNITFQTESSVAEQEAEFQSPKYIFHNFME	VAEQEAEFQSPKYIFHNFMERLWAYLTIQQ	H7C0L5;B7ZKJ8;Q14624	H7C0L5	ITIH4	Inter-alpha-trypsin inhibitor heavy chain H4;70 kDa inter-alpha-trypsin inhibitor heavy chain H4;35 kDa inter-alpha-trypsin inhibitor heavy chain H4	NaN	NaN				+									-0.703288										0.494955
AEFTKSIAKF	10	188	197	E	A	E	K	F	F	HLA-B4402	0.025	16	LKLTFISGRTKQQREAEFTKSIAKFFDHSG	KQQREAEFTKSIAKFFDHSGTLVMDAYEPE	A0A087WUC6;E9PI68;Q15005;E9PL01;E9PRB9	A0A087WUC6	SPCS2	Signal peptidase complex subunit 2	25.09	227			+							0.33146										1.393
AEFTVTVKETY	11	422	432	Q	A	E	T	Y	C	HLA-B1801	0.5	211.1	LSYRPVQDSSPGTDQAEFTVTVKETYCSVT	GTDQAEFTVTVKETYCSVTNLVPNTQYEFW	A1L4K1	A1L4K1	FSD2	Fibronectin type III and SPRY domain-containing protein 2	NaN	NaN		+	+	+			1.61275	1.73718	1.81373			1.77798					5.0166	5.6813	6.1333			5.9179					22.0159	24.9083	25.8345
AEFYHPAQEY	10	60	69	L	A	E	E	Y	N	HLA-B4402	0.01	9.1	INNTDFKLRLIDWGLAEFYHPAQEYNVRVA	IDWGLAEFYHPAQEYNVRVASRYFKGPELL	H3BSA1;P19784	H3BSA1	CSNK2A2	Casein kinase II subunit alpha	41.213	350
AEFYHPGQEY	10	179	188	L	A	E	E	Y	N	HLA-B4402	0.01	10	IDHEHRKLRLIDWGLAEFYHPGQEYNVRVA	IDWGLAEFYHPGQEYNVRVASRYFKGPELL	P68400;E7EU96;Q8NEV1	P68400	CSNK2A1;CSNK2A3	Casein kinase II subunit alpha;Casein kinase II subunit alpha 3	45.31	385																												19.9023	20.2733
AEGASAPLM	9	623	631	D	A	E	L	M	E	HLA-B4402	0.05	26.2	LCELAQDKEAADAIDAEGASAPLMELLHSR	AADAIDAEGASAPLMELLHSRNEGTATYAA	P14923	P14923	JUP	Junction plakoglobin	81.744	745			+	+					-0.0399474	0.599907			0.95628						0.96084	1.82195			2.602						21.0244
AEGEINNVQW	10	312	321	T	A	E	Q	W	A	HLA-B4402	0.06	30.3	QQMPRAIEDPILAYTAEGEINNVQWASTQP	ILAYTAEGEINNVQWASTQPDWIAICYNNC	P61962	P61962	DCAF7	DDB1- and CUL4-associated factor 7	38.926	342
AEGGANKGY	9	63	71	F	A	E	G	Y	V	HLA-B4402	0.4	203.5	VGNATQSQCLGQQAFAEGGANKGYVQQGVY	LGQQAFAEGGANKGYVQQGVYSRGGYPGAP	E7EWM3;A0A087X127;Q8NF64	E7EWM3	ZMIZ2	Zinc finger MIZ domain-containing protein 2	115.48	1067
AEGIGSTVF	9	169	177	V	A	E	V	F	R	HLA-B4402	0.6	492.1	EHNFTRPNEKGEYEVAEGIGSTVFRAILDY	KGEYEVAEGIGSTVFRAILDYYKTGIIRCP	B7Z503;Q9BSF8	B7Z503	BTBD10	BTB/POZ domain-containing protein 10	NaN	NaN
AEGIHTGQF	9	79	87	A	A	E	Q	F	V	HLA-B4402	0.25	121.9	RDPYRFKKRTELFIAAEGIHTGQFVYCGKK	TELFIAAEGIHTGQFVYCGKKAQLNIGNVL	P62917;G3V1A1;E9PKZ0;E9PKU4	P62917	RPL8	60S ribosomal protein L8	28.024	257																									20.7708			25.9774	25.543
AEGLTLAQV	9	423	431	I	A	E	Q	V	T	HLA-B4402	0.7	622.3	MLIVNMVQGSFMATIAEGLTLAQVTGQSQQ	SFMATIAEGLTLAQVTGQSQQTLLDILNQG	K7EMM8	K7EMM8	GLYR1		60.556	553																								25.3761	19.2015			21.4772	23.6222
AEGNHIKSY	9	571	579	Q	A	E	S	Y	V	HLA-B4402	0.08	39.6	QSVGPDSCYILTAYQAEGNHIKSYVLGVKG	ILTAYQAEGNHIKSYVLGVKGADIRDSGDL	Q5T7W0	Q5T7W0	ZNF618	Zinc finger protein 618	104.95	954		+	+	+		1.6346		-0.591602	-0.245048	0.143494	-0.595857	0.0746065	0.453917			5.1274		0.55344	0.782667	1.1543	0.55109	1.07746	1.57447			17.6995		21.4724	21.7037
AEGPPRLAI	9	224	232	R	A	E	A	I	Q	HLA-B4402	0.4	202.9	LEFRRLESSGAGGRRAEGPPRLAIQGPEDS	GAGGRRAEGPPRLAIQGPEDSPSRQSRRYD	Q15773	Q15773	MLF2	Myeloid leukemia factor 2	28.147	248		+	+	+	1.55098			-0.600842	-0.526515	0.595319	-0.258693	0.201683	0.868029		4.7161			0.54835	0.59066	1.81361	0.77206	1.22346	2.38221		22.8182			25.8081	26.0205
AEGPSDTKQF	10	373	382	G	A	E	Q	F	F	HLA-B4402	0.09	45.7	RRVEASRTRAPAEEGAEGPSDTKQFFLQCL	PAEEGAEGPSDTKQFFLQCLNLRPSAAGDS	Q92618	Q92618	ZNF516	Zinc finger protein 516	NaN	NaN
AEGPSREETW	10	209	218	R	A	E	T	W	V	HLA-B4402	0.15	70.9	IDYNLAEQDVQALQRAEGPSREETWVPVFT	QALQRAEGPSREETWVPVFTQRNPEHLIRV	O76027	O76027	ANXA9	Annexin A9	38.363	345			+	+						0.253246			-0.236191							1.2882			0.78963
AEGSVAREEW	10	49	58	K	A	E	E	W	H	HLA-B4402	0.015	12	AEAPGGELMGYIMGKAEGSVAREEWHGHVT	YIMGKAEGSVAREEWHGHVTALSVAPEFRR	A8MZB2;P61599	A8MZB2	NAA20	N-alpha-acetyltransferase 20	20.368	178																													20.1579
AEGTAQQRL	9	1838	1846	L	A	E	R	L	A	HLA-B4402	0.25	125.5	QRELAEQELEKQRQLAEGTAQQRLAAEQEL	EKQRQLAEGTAQQRLAAEQELIRLRAETEQ	Q15149	Q15149	PLEC	Plectin	531.78	4684			+	+				-0.331309	-0.0096262	0.406431		-0.385596	0.0723672					0.717983	0.99042	1.50145		0.680045	1.07505					22.8923	22.5827
AEGTLSKKL	9	200	208	P	A	E	K	L	A	HLA-B4402	0.3	158.7	VFVGNLPVTCNKKIPAEGTLSKKLAAIKRK	CNKKIPAEGTLSKKLAAIKRKIHPDQKNIN	A2A2V2;P42696	A2A2V2	RBM34	RNA-binding protein 34	48.564	430
AEGVPASAY	9	338	346	R	A	E	A	Y	R	HLA-B4402	0.01	7.1	ATPESSAAASPRRIRAEGVPASAYRSVSEP	SPRRIRAEGVPASAYRSVSEPPGYQAHSCL	Q8IUW3	Q8IUW3	SPATA2L	Spermatogenesis-associated protein 2-like protein	NaN	NaN																												20.5841
AEHAGVRTY	9	148	156	Q	A	E	T	Y	F	HLA-B4402	0.04	19.3	VDEAEASSTRCLSPQAEHAGVRTYFFSAES	RCLSPQAEHAGVRTYFFSAESPEEQEAWIQ	Q5VTI5;A0A1B0GUN5;Q9Y2H5	Q5VTI5	PLEKHA6	Pleckstrin homology domain-containing family A member 6	NaN	NaN			+	+				-2.36035	-0.947885	-0.317063		-1.62389	-1.00398					0.094387	0.38756	0.728285		0.19713	0.36642					20.6214	21.2117
AEHDRIARQW	10	192	201	R	A	E	Q	W	T	HLA-B4402	0.03	17	DPLVGSIATQYLTNRAEHDRIARQWTKRYA	YLTNRAEHDRIARQWTKRYAT_________	Q969T4	Q969T4	UBE2E3	Ubiquitin-conjugating enzyme E2 E3	19.13	207			+	+						-1.45051			-1.59805							0.23445			0.20229
AEHDRMARQW	10	136	145	R	A	E	Q	W	T	HLA-B4402	0.03	17	DPLVGSIATQYMTNRAEHDRMARQWTKRYA	YMTNRAEHDRMARQWTKRYAT_________	H7C061;P51965;Q96LR5	H7C061	UBE2E1;UBE2E2	Ubiquitin-conjugating enzyme E2 E1;Ubiquitin-conjugating enzyme E2 E2	19.2325	174			+	+				0.931573		-0.403332			-0.609624					2.5385		0.66809			0.543555					17.6964
AEHFEKHNF	9	730	738	I	A	E	N	F	Q	HLA-B4402	0.125	57.5	LSNCCYLERHTFLNIAEHFEKHNFQGIEKI	HTFLNIAEHFEKHNFQGIEKITQVSMASLK	Q96KP1	Q96KP1	EXOC2	Exocyst complex component 2	104.07	924			+	+						1.07997			0.748535							2.9446			2.1139
AEHFLEQQM	9	64	72	V	A	E	Q	M	H	HLA-B4402	0.4	270.1	GTTSVIILAGEMLSVAEHFLEQQMHPTVVI	GEMLSVAEHFLEQQMHPTVVISAYRKALDD	B4DUR8;P49368;E9PQ35;E9PM09;Q5SZW8;E9PRC8;Q5SZX6;Q5SZX9	B4DUR8	CCT3	T-complex protein 1 subunit gamma	60.533	545		+	+	+	-0.173961	0.537487		0.324219	0.616875	1.47089	-0.126473	0.672659	1.48784	4.7705	0.84033	1.7117		1.38295	1.85313	4.3531	0.881198	1.95944	4.42753	22.1142	20.2417	19.3339		26.2548	25.9532
AEHLGDFHRTY	11	114	124	D	A	E	T	Y	K	HLA-B4402	1	1108.9	QQVADLTLNLDDYIDAEHLGDFHRTYKNSE	DYIDAEHLGDFHRTYKNSEELRSRIVSGII	Q5QPM9;Q5QPM7;Q92530	Q5QPM9	PSMF1	Proteasome inhibitor PI31 subunit	29.386	267			+	+				-1.12187	-1.05258	-0.50422		-1.20307	-0.541594					0.32567	0.349035	0.603977		0.30027	0.58182					20.0636	22.8737
AEHPGRNSI	9	281	289	A	A	E	S	I	E	HLA-B4402	1.7	2885.6	ERINKLHSEGDQLLAAEHPGRNSIEAHMEA	GDQLLAAEHPGRNSIEAHMEAVHADWKEYL	K7EKI8;O60437	K7EKI8	PPL	Periplakin	204.74	1756			+	+				-1.94764	-1.19231	-0.566344	-3.16628		-0.628802	22.291				0.14261	0.30352	0.567597	0.04216		0.53323	22.2982				23.3516	22.7028
AEHQRKQEI	9	464	472	V	A	E	E	I	K	HLA-B4402	0.125	61.1	MEQDLYQLAESVANVAEHQRKQEIKRLSTE	ESVANVAEHQRKQEIKRLSTEHSSVSEYHP	Q12929	Q12929	EPS8	Epidermal growth factor receptor kinase substrate 8	91.88	822			+	+						-1.06887			-0.781629							0.343395			0.45766
AEHSPELVSEF	11	177	187	L	A	E	E	F	R	HLA-B4402	0.25	138.3	LAAYNLQAELGDYDLAEHSPELVSEFRFVP	DYDLAEHSPELVSEFRFVPIQTEEMELAIF	Q9HCM4	Q9HCM4	EPB41L5	Band 4.1-like protein 5	81.855	733			+							-0.895116										0.40856
AEIDARNDSF	10	1960	1969	K	A	E	S	F	T	HLA-B4402	0.07	34.5	VSSVELLMNNHQGIKAEIDARNDSFTTCIE	HQGIKAEIDARNDSFTTCIELGKSLLARKH	A0A087WUZ3;Q01082	A0A087WUZ3	SPTBN1	Spectrin beta chain, non-erythrocytic 1	274.61	2364			+							-1.28114										0.27772
AEIDDRKQL	9	85	93	A	A	E	Q	L	T	HLA-B4402	0.5	301.9	EDACMLLADYNGRLAAEIDDRKQLTRMLAD	YNGRLAAEIDDRKQLTRMLADFLRCQKEAL	K7EP82;A0A0C4DGQ6;Q96P16	K7EP82	RPRD1A	Regulation of nuclear pre-mRNA domain-containing protein 1A	35.719	312		+	+	+		-1.8509		-0.99057	-0.680014	-0.369992	-1.09919	-0.964554	-0.58804			0.157095		0.371365	0.50661	0.69074	0.33314	0.381153	0.555415			20.016		24.2281	24.4897
AEIDEPNAF	9	230	238	G	A	E	A	F	G	HLA-B4402	0.015	11.8	ASGQIEVVKYLLRMGAEIDEPNAFGNTALH	YLLRMGAEIDEPNAFGNTALHIACYLGQDA	Q8NB46	Q8NB46	ANKRD52	Serine/threonine-protein phosphatase 6 regulatory ankyrin repeat subunit C	115.08	1076																												20.4606
VSDSSALNL	9	305	313	N	V	S	N	L	A	HLA-C0501	0.125	84.3	DMAEIKEKICDYLFNVSDSSALNLAKNIGL	CDYLFNVSDSSALNLAKNIGLTKARDINAV	H0YCK3;P55265	H0YCK3	ADAR	Double-stranded RNA-specific adenosine deaminase	134.355	1210.5	+		+	+				-1.0776		-0.70437		-0.542007	-0.105338	0.3838				0.34041		0.49442		0.58158	0.90002	20.6394				22.1678
AEIEIVKEEF	10	1575	1584	I	A	E	E	F	N	HLA-B4402	0.015	12.1	LQASYMGKENLKKRIAEIEIVKEEFNEHLE	LKKRIAEIEIVKEEFNEHLEVVDKINQVCK	G3V5X4;A0A0A0MRE3;Q8WXH0	G3V5X4	SYNE2	Nesprin-2	787.71	6818			+							0.361861										1.436
AEIEKLGQKY	10	93	102	M	A	E	K	Y	R	HLA-B4402	0.015	13.1	CLYAKCIPCITDCVMAEIEKLGQKYRVALR	TDCVMAEIEKLGQKYRVALRIAKDPRFERL	G3V5S9;G3V1S4;Q9Y324;G3V2M5	G3V5S9	FCF1	rRNA-processing protein FCF1 homolog	21.491	183		+	+	+			-0.536793	-1.25394	-0.535375	0.215084	-1.54057	-0.386648	0.179986				0.58462	0.285378	0.58545	1.23997	0.21426	0.67933	1.1972				18.6802	23.9378	23.8338
AEIGNKDIKF	10	744	753	N	A	E	K	F	K	HLA-B4402	0.25	114.7	QLDFRTPPGFDRTRNAEIGNKDIKFKHLEE	DRTRNAEIGNKDIKFKHLEEAFTSEHWLVR	Q8TCJ2	Q8TCJ2	STT3B	Dolichyl-diphosphooligosaccharide--protein glycosyltransferase subunit STT3B	93.673	826			+	+				-1.77514	-1.18388	-0.0978697		-1.77735	-0.907595					0.16946	0.30609	0.906767		0.169085	0.403493					21.6681	23.153
AEIKDGERL	9	333	341	D	A	E	R	L	P	HLA-B4402	0.9	1005.4	KHSEVQQANLKAMGDAEIKDGERLPLAVKD	LKAMGDAEIKDGERLPLAVKDMGSCEIYPQ	P35606	P35606	COPB2	Coatomer subunit beta	102.49	906			+	+				-0.514622	0.0654131	0.523841	-0.292715	-0.245715	0.723822					0.597727	1.0676	1.6885	0.746235	0.782145	2.0623					22.6759	21.9687
AEINENNVREF	11	132	142	Q	A	E	E	F	C	HLA-B4402	0.175	85.9	AEIDRRISAFIERKQAEINENNVREFCNVI	ERKQAEINENNVREFCNVIDCNQENSCART	S4R3P6;S4R3N2;A0A087X1L0;S4R2X9;Q9NS73	S4R3P6	MBIP	MAP3K12-binding inhibitory protein 1	NaN	NaN			+	+				0.766769	1.53329	1.87226	0.358932	1.01309	1.70446					2.1528	4.6334	6.503	1.4318	2.7541	5.4984					22.6354	22.2375
AEINNIIKI	9	521	529	N	A	E	K	I	V	HLA-B4402	0.09	47.7	ILNVREASHKQIMENAEINNIIKIVGLQYK	KQIMENAEINNIIKIVGLQYKKSYDDAESL	E9PCY5;Q02880;P11388	E9PCY5	TOP2B;TOP2A	DNA topoisomerase 2;DNA topoisomerase 2-beta;DNA topoisomerase 2-alpha	178.82	1578.5
AEINPNHPFQGQY	13	558	570	L	A	E	Q	Y	S	HLA-B4402	0.25	140.4	THNYRVWNSNKHPALAEINPNHPFQGQYSV	ALAEINPNHPFQGQYSVSDMKLRFSHSVQN	Q8NBF6	Q8NBF6	AVL9	Late secretory pathway protein AVL9 homolog	71.947	648
AEINSRTGSKL	11	1179	1189	G	A	E	K	L	G	HLA-B4402	1.6	2524.7	SGGYVNIIKILLNAGAEINSRTGSKLGISP	LNAGAEINSRTGSKLGISPLMLAAMNGHVP	Q8IWZ3;E9PDP5;H7C2F5;H3BLS9;O75179;H0YLQ3;H0YM23	Q8IWZ3	ANKHD1;ANKRD17	Ankyrin repeat and KH domain-containing protein 1;Ankyrin repeat domain-containing protein 17	266.35	2514.5			+	+				-1.77213	-1.29653	-0.689713		-1.07216	-0.780624					0.16997	0.27348	0.50172		0.34227	0.45812					21.5226	21.5964
AEIRIIPAKKY	11	227	237	A	A	E	K	Y	V	HLA-B4402	0.4	200.1	YAVPWSCGTLGFLVAAEIRIIPAKKYVKLR	FLVAAEIRIIPAKKYVKLRFEPVRGLEAIC	Q15392;Q3LIE7	Q15392	DHCR24;Nbla03646	Delta(24)-sterol reductase	60.101	516			+	+				-1.14692	-0.872597	-0.161984	-1.97847	-1.05021	-0.107669					0.317615	0.417865	0.850455	0.13828	0.349863	0.897925					23.1728	24.6077
AEITGEIQQY	10	965	974	V	A	E	Q	Y	Q	HLA-B4402	0.06	32.9	RHGKELINFSKRRKVAEITGEIQQYQNQPY	KRRKVAEITGEIQQYQNQPYCLRVESDIKR	G5E9C8;Q07889;Q07890	G5E9C8	SOS1;SOS2	Son of sevenless homolog 1;Son of sevenless homolog 2	150.86	1318																												20.4137
AEITKEQRL	9	214	222	V	A	E	R	L	R	HLA-B4402	0.7	625.2	GNEPTDEFSDLPLRVAEITKEQRLRRESQY	DLPLRVAEITKEQRLRRESQYQENRGSLVV	E9PD99;Q96II8	E9PD99	LRCH3	Leucine-rich repeat and calponin homology domain-containing protein 3	NaN	NaN			+	+				-0.808889	-0.703036	-0.0291646	0.721759	-0.29246	-0.188036					0.445352	0.49508	0.971257	2.05805	0.746425	0.828585					22.7299	21.5694
AEIVEGENHTY	11	2161	2171	E	A	E	T	Y	C	HLA-B4402	0.5	311.7	DMTAQVTSPSGKTHEAEIVEGENHTYCIRF	KTHEAEIVEGENHTYCIRFVPAEMGTHTVS	Q60FE5;P21333;Q5HY54;H0Y5C6	Q60FE5	FLNA	Filamin-A	278.22	2620																								19.1574				24.3626	24.5259
AEIVKKDDF	9	167	175	L	A	E	D	F	V	HLA-B4402	0.15	81.9	NLERKNAGSLLTRSLAEIVKKDDFVLDSEY	LLTRSLAEIVKKDDFVLDSEYLVTLLVVVP	P21283;E7EV59	P21283	ATP6V1C1	V-type proton ATPase subunit C 1	43.941	382			+							-0.588463										0.55518
AEIVRLKNY	9	28	36	D	A	E	N	Y	Y	HLA-B4402	0.05	27.2	FCAEDYTESLLQLHDAEIVRLKNYYEVHKE	LLQLHDAEIVRLKNYYEVHKELFEGVQKWE	H0YL53;O43663	H0YL53	PRC1	Protein regulator of cytokinesis 1	71.606	620			+							0.973351										2.6468
AEKAVTKEEF	10	218	227	A	A	E	E	F	Q	HLA-B4402	0.06	30	FYRDPEEIEKEEQAAAEKAVTKEEFQGEWT	EEQAAAEKAVTKEEFQGEWTAPAPEFTATQ	C9J9K3;A0A0C4DG17;P08865	C9J9K3	RPSA	40S ribosomal protein SA	29.404	263			+	+				0.384121	0.982749	0.50525	0.450821		0.786045					1.46832	2.67179	1.6574	1.5696		2.1947					20.7085	20.4515
AEKAYHEQL	9	238	246	S	A	E	Q	L	-	HLA-B4402	0.8	799.2	PRIHFPLATYAPVISAEKAYHEQL______	YAPVISAEKAYHEQL_______________	F8VVB9;F5H5D3;Q9BQE3;Q71U36;P68363;Q6PEY2;Q13748;P68366;C9JDS9;V9GZ17;C9J2C0;Q9NY65	F8VVB9	TUBA1B;TUBA1C;TUBA1A;TUBA3E;TUBA3C;TUBA4A;TUBA8	Tubulin alpha-1C chain;Tubulin alpha-1A chain;Tubulin alpha-1B chain;Tubulin alpha-3E chain;Tubulin alpha-3C/D chain;Tubulin alpha-4A chain;Tubulin alpha-8 chain	50.143	451			+	+				-2.07912	-1.82697	-1.07561	-0.448649		-1.54456					0.12504	0.1609	0.34109	0.63849		0.213405					22.7574	21.2229
AEKDGVSSSF	10	377	386	A	A	E	S	F	S	HLA-B4402	0.07	33.3	SSLGVQSLPLDGSGAAEKDGVSSSFSSSSW	DGSGAAEKDGVSSSFSSSSWKRVSSSESDF	Q6AI08;K7EIX2;A0A087WXZ7;K7ELR8	Q6AI08	HEATR6	HEAT repeat-containing protein 6	128.78	1181			+					-0.59583		0.291699								0.551105		1.3387								22.5604
AEKLGFAGL	9	312	320	T	A	E	G	L	V	HLA-B4402	0.6	513.5	IATGGRIVPRFSELTAEKLGFAGLVQEISF	RFSELTAEKLGFAGLVQEISFGTTKDKMLV	B7ZAR1;E9PCA1;P48643;E7ENZ3	B7ZAR1	CCT5	T-complex protein 1 subunit epsilon	59.67	541			+	+				-0.476545	0.0938546	-1.15728	-0.961471	0.0214679	-2.13987					0.620925	1.0984	0.31434	0.38233	1.0217	0.11767					22.125	21.7076
AEKNVEKKI	9	120	128	Q	A	E	K	I	D	HLA-B4402	0.9	911.6	IHYRKKKQLMRLRKQAEKNVEKKIDKYTEV	MRLRKQAEKNVEKKIDKYTEVLKTHGLLV_	Q8J015;M0QYS1;P40429	Q8J015	RPL13a;RPL13A	60S ribosomal protein L13a	23.577	203
AEKRDPQEL	9	110	118	E	A	E	E	L	V	HLA-B4402	0.6	465.7	RAEESHSKHDKDNTEAEKRDPQELVASFSE	DKDNTEAEKRDPQELVASFSERVRNMSPDE	J3QQJ0;Q9UHR5;F5H478;J3KRU5;X6R3T8;J3QLH3;J3KS14	J3QQJ0	SAP30BP	SAP30-binding protein	35.772	325			+	+				-1.45419	-0.736076	0.0152827			-0.0842842					0.23359	0.47899	1.0154			0.91917					19.237	19.1257
AELDRQIKSF	10	2136	2145	L	A	E	S	F	R	HLA-B4402	0.06	29.6	FRSSLSSAQADFNQLAELDRQIKSFRVASN	DFNQLAELDRQIKSFRVASNPYTWFTMEAL	A0A0D9SF54;A0A0D9SGF6;Q13813	A0A0D9SF54	SPTAN1	Spectrin alpha chain, non-erythrocytic 1	286.07	2485		+	+	+			-1.01855	-0.170261	-0.151852	0.0882581	-0.728982	-0.132304	-0.250084				0.36112	0.843445	0.859115	1.09227	0.4824	0.876075	0.778735				17.9165	23.6776	21.9063
AELEDRRQL	9	28	36	A	A	E	Q	L	A	HLA-B4402	0.7	548.8	DEACLLLAEYNGRLAAELEDRRQLARMLVE	YNGRLAAELEDRRQLARMLVEYTQNQKDVL	A0A087X2D2;A2A2M0;Q9NQG5	A0A087X2D2	RPRD1B	Regulation of nuclear pre-mRNA domain-containing protein 1B	36.899	326																												20.1507	20.8712
AELEENQRSY	10	1342	1351	K	A	E	S	Y	-	HLA-B4402	0.05	27.7	ESEDEQRPRTRSAKKAELEENQRSY_____	RSAKKAELEENQRSY_______________	A0A096LNL9;P46100	A0A096LNL9	ATRX	Transcriptional regulator ATRX	282.58	2492			+	+					-1.40658	-0.747941			-0.906637						0.24498	0.47334			0.40388						19.3351
AELELQKQL	9	495	503	E	A	E	Q	L	E	HLA-B4402	0.175	96.1	GAPPPGSPQVLEEDEAELELQKQLEKGRRL	VLEEDEAELELQKQLEKGRRLRQLQQLQQL	O43290	O43290	SART1	U4/U6.U5 tri-snRNP-associated protein 1	90.254	800
AELESPEVM	9	897	905	E	A	E	V	M	P	HLA-B1801	0.9	676.3	MEGEAEFEDEPPPREAELESPEVMPEEEDE	EPPPREAELESPEVMPEEEDEDDEDGGEEA	M0R2Z9;Q8IX01	M0R2Z9	SUGP2	SURP and G-patch domain-containing protein 2	121.54	1096																												19.3509
AELGEYIRRI	10	2512	2521	R	A	E	R	I	T	HLA-B4402	0.4	220.6	AILWSLSGDSRLKMRAELGEYIRRITTVPL	RLKMRAELGEYIRRITTVPLPTAPNIPIID	Q14204	Q14204	DYNC1H1	Cytoplasmic dynein 1 heavy chain 1	532.4	4646			+							0.722755										2.0601
AELGSSTSL	9	129	137	S	A	E	S	L	E	HLA-B4402	0.7	684.3	ACTQTALLQKLTWASAELGSSTSLETSIQL	KLTWASAELGSSTSLETSIQLCGLIRACAE	G3V1B8;H0YEB6;O60232	G3V1B8	SSSCA1	Sjoegren syndrome/scleroderma autoantigen 1	21.474	199
AELNAEDQNRW	11	40	50	L	A	E	R	W	D	HLA-B4402	0.4	202.9	PVDHEELSRELQARLAELNAEDQNRWDYDF	QARLAELNAEDQNRWDYDFQQDMPLRGPGR	A6NK88;A0A0G2JH30;A0A0G2JPX0;P49918	A6NK88	CDKN1C	Cyclin-dependent kinase inhibitor 1C	NaN	NaN
AELTPHQTF	9	427	435	G	A	E	T	F	V	HLA-B4402	0.015	13	QNFALFFQLVDVNTGAELTPHQTFVRLHNQ	VDVNTGAELTPHQTFVRLHNQKTGQEVVFV	P04844	P04844	RPN2	Dolichyl-diphosphooligosaccharide--protein glycosyltransferase subunit 2	69.283	631			+	+						-0.449762		0.201143	-0.0473432							0.63778		1.2228	0.95376
AELYINEHDY	10	162	171	L	A	E	D	Y	A	HLA-B4402	0.06	31.7	YLEQFVGDQEAWHELAELYINEHDYAKAAF	AWHELAELYINEHDYAKAAFCLEELMMTNP	Q15006	Q15006	EMC2	ER membrane protein complex subunit 2	34.833	297		+	+	+	0.0790884			0.43058	0.964509	0.78666	1.04932	0.79471	1.1705		1.0823			1.53815	2.6235	2.19605	2.8557	2.2138	3.2236		19.8522			21.4032	22.7162
AEMEAARHEH	10	306	315	E	A	E	E	H	Q	HLA-B4402	0.15	69.4	EQVDRNIREAKEKLEAEMEAARHEHQLMLM	KEKLEAEMEAARHEHQLMLMRQDLMRRQEE	Q8WXF1	Q8WXF1	PSPC1	Paraspeckle component 1	58.743	523			+	+				-0.925811	-0.320136	0.298993		-0.684009	-0.0382056					0.39621	0.72605	1.3485		0.50459	0.962515					20.08	20.0451
AEMEEHREH	9	923	931	E	A	E	E	H	I	HLA-B4402	0.3	148.2	RGDQGPKTIDQIHKEAEMEEHREHIKVQQL	DQIHKEAEMEEHREHIKVQQLMAKGSDKRR	E9PGM1;E7EUU4;Q04637;E7EX73;H7C044	E9PGM1	EIF4G1	Eukaryotic translation initiation factor 4 gamma 1	169.195	1536.5			+							-1.33094										0.26423
AEMEKHKKF	9	2302	2310	D	A	E	K	F	A	HLA-B4402	0.025	14.6	AQAEQAALRQKQAADAEMEKHKKFAEQTLR	QKQAADAEMEKHKKFAEQTLRQKAQVEQEL	Q15149	Q15149	PLEC	Plectin	531.78	4684
AEMETQKEKI	10	310	319	I	A	E	K	I	H	HLA-B4402	0.02	14	NHVCQYYIYELQKRIAEMETQKEKIHEDTK	LQKRIAEMETQKEKIHEDTKEINEKSNILS	E9PD53;Q9NTJ3;C9JR83	E9PD53	SMC4	Structural maintenance of chromosomes protein;Structural maintenance of chromosomes protein 4	147.18	1288			+	+						0.955819			0.497376							2.6008			1.6444
AEMEVKRESY	10	303	312	Q	A	E	S	Y	A	HLA-B4402	0.01	6.3	EEVEAAKAAALLAKQAEMEVKRESYARERS	LLAKQAEMEVKRESYARERSTVARIQFRLP	Q92575	Q92575	UBXN4	UBX domain-containing protein 4	56.777	508			+	+					-0.830641	-0.122546		-1.24474	-0.680804						0.43577	0.884665		0.288015	0.50621						21.8995
AEMNRGSNEW	10	53	62	F	A	E	E	W	K	HLA-B4402	0.01	3.8	DEKVELYRIKFKESFAEMNRGSNEWKTVVG	FKESFAEMNRGSNEWKTVVGGAMFFIGFTA	H3BPG0;H3BN72;H3BNV9;P13073	H3BPG0	COX4I1	Cytochrome c oxidase subunit 4 isoform 1, mitochondrial	19.576	169			+							1.5251										4.5956
AEMNRGSNEWK	11	53	63	F	A	E	W	K	T	HLA-B4402	0.03	16.5	DEKVELYRIKFKESFAEMNRGSNEWKTVVG	KESFAEMNRGSNEWKTVVGGAMFFIGFTAL	H3BPG0;H3BN72;H3BNV9;P13073	H3BPG0	COX4I1	Cytochrome c oxidase subunit 4 isoform 1, mitochondrial	19.576	169			+	+					-0.272885	0.715691			0.582662						0.76118	2.0456			1.7908						18.9685
AEMQWKRDY	9	82	90	E	A	E	D	Y	K	HLA-B4402	0.01	4.2	DITECKEEDIMCMYEAEMQWKRDYKVDQEI	IMCMYEAEMQWKRDYKVDQEIINIMQDRLK	O96000;H3BV16	O96000	NDUFB10	NADH dehydrogenase [ubiquinone] 1 beta subcomplex subunit 10	20.776	172			+	+				0.213336	0.513416	1.23471	-0.252495		0.782134					1.2378	1.67099	3.43738	0.77686		2.18613					22.0805	22.4
AENAGSYSL	9	3	11	E	A	E	S	L	Q	HLA-B4402	0.025	14.6	______________________________	______________________________	F5H0I7;Q13569	F5H0I7	TDG	G/T mismatch-specific thymine DNA glycosylase	28.909	257			+							1.02994										2.8009
AENDFVHRI	9	14	22	S	A	E	R	I	Q	HLA-B4402	0.01	8.9	______________________________	GVFLSSAENDFVHRIQEELDRFLLQKQLSK	A0A0D9SFI4;A0A0D9SG39;E5RHX3;E5RIQ4;E5RIK1;A0A0D9SF44;A0A0R4J2E2;Q9Y3T6	A0A0D9SFI4	R3HCC1	R3H and coiled-coil domain-containing protein 1	NaN	NaN			+	+				-0.674836	-0.513529	0.419207	0.615618		-0.525979					0.50924	0.59838	1.52075	1.8508		0.590977					19.3994	20.0468
AENEYQTAI	9	235	243	N	A	E	A	I	S	HLA-B4402	0.025	15.1	NEAQTAKEFIKIIENAENEYQTAISENYQT	IKIIENAENEYQTAISENYQTMSDTTFKAL	P52907;P47755	P52907	CAPZA1;CAPZA2	F-actin-capping protein subunit alpha-1;F-actin-capping protein subunit alpha-2	32.9355	286
AENGHFHNL	9	642	650	F	A	E	N	L	A	HLA-B4402	0.4	200.3	EEYVSSKLSDKLLSFAENGHFHNLAAVQDT	DKLLSFAENGHFHNLAAVQDTVPTMQENSS	Q9H116	Q9H116	GZF1	GDNF-inducible zinc finger protein 1	NaN	NaN			+	+				-1.33651	-0.38431	0.279902		-0.301964	0.278919					0.26276	0.68092	1.323		0.739365	1.3217					20.4958	21.2149
AENHAHHEW	9	496	504	L	A	E	E	W	Y	HLA-B4402	0.01	4.2	KVLRQAGYYSHALYLAENHAHHEWYLKIQL	SHALYLAENHAHHEWYLKIQLEDIKNYQEA	B7Z879;A0A087WXL6;Q9H270;A0A087X2J4	B7Z879	VPS11	Vacuolar protein sorting-associated protein 11 homolog	107.81	941
AENIQPGEQKY	11	497	507	N	A	E	K	Y	E	HLA-B4402	0.4	258	EADETWDSKEDKIHNAENIQPGEQKYEYKS	KIHNAENIQPGEQKYEYKSDQWKPLNLEEK	E9PGM1;E7EUU4;Q04637;E7EX73;C9JF13;C9J2Z7;C9K073;C9J6B6	E9PGM1	EIF4G1	Eukaryotic translation initiation factor 4 gamma 1	169.195	1536.5			+	+					-1.47867	-0.971658		-1.54597	-1.19688						0.22794	0.378455		0.213105	0.302137					20.4108	21.4894
AENKEIQKL	9	22	30	F	A	E	K	L	A	HLA-B4402	0.08	43	HLDECPHSQALKKVFAENKEIQKLAEQFVL	ALKKVFAENKEIQKLAEQFVLLNLVYETTD	H7C3Z9;C9J3E2;B5MC07;O95994	H7C3Z9	AGR2	Anterior gradient protein 2 homolog	19.979	175		+	+	+		-1.31427		-0.442431	-0.161281	-0.036734	-0.728847	0.0410044	0.247758			0.26867		0.642473	0.851053	0.963933	0.482465	1.04186	1.28115			19.4349		23.7603	24.2983
AENQTVVKY	9	378	386	D	A	E	K	Y	I	HLA-B4402	0.01	8	DFALTSTDIWALWHDAENQTVVKYINFEHN	WALWHDAENQTVVKYINFEHNVAGQWNPVF	G3V198;Q12769;E9PR16	G3V198	NUP160	Nuclear pore complex protein Nup160	162.12	1436																													21.0368
AEPDESNARYF	11	25	35	K	A	E	Y	F	H	HLA-B4402	0.8	809.3	KETQRLLAEPVPGIKAEPDESNARYFHVVI	PGIKAEPDESNARYFHVVIAGPQDSPFEGG	F8VZ29;F8VSD4;F8VV71;P61088;Q5JXB2	F8VZ29	UBE2N;UBE2NL	Ubiquitin-conjugating enzyme E2 N;Putative ubiquitin-conjugating enzyme E2 N-like	17.138	152
AEPYGKIKNY	10	277	286	L	A	E	N	Y	I	HLA-B4402	0.6	400.7	NLPHSGYSDSAVLKLAEPYGKIKNYILMRM	AVLKLAEPYGKIKNYILMRMKSQAFIEMET	H0Y8T4;B3KM87;D6REM6;A0A0R4J2E8;A8MXP9;P43243	H0Y8T4	MATR3	Matrin-3	97.294	871		+	+	+			-1.347	-2.39237	-2.19965	-1.49662		-2.81611	-1.30805				0.26002	0.0914128	0.110842	0.223885		0.0598385	0.270347				18.5347	24.5046	23.543
AEQAIKHLKQY	11	314	324	V	A	E	Q	Y	S	HLA-B4402	0.25	138.3	SVMSTVEWNKKEELVAEQAIKHLKQYSPLL	EELVAEQAIKHLKQYSPLLAAFTTQGQSEL	Q7L1Q6;H0Y503	Q7L1Q6	BZW1	Basic leucine zipper and W2 domain-containing protein 1	48.043	419			+	+						-1.07406		-0.66353								0.34162		0.51503
AEQALKHLKQY	11	239	249	V	A	E	Q	Y	A	HLA-B4402	0.2	99.8	CIMNAVEWNKKEELVAEQALKHLKQYAPLL	EELVAEQALKHLKQYAPLLAVFSSQGQSEL	B5MCH7;E7ETZ4;Q9Y6E2;B5MCE7	B5MCH7	BZW2	Basic leucine zipper and W2 domain-containing protein 2	46.913	408
AEQDFISKFF	10	528	537	L	A	E	F	F	K	HLA-B4402	0.01	9.5	KIFEQVLSELEPLCLAEQDFISKFFKLQQH	EPLCLAEQDFISKFFKLQQHQSMPGTMAEA	Q9NV70	Q9NV70	EXOC1	Exocyst complex component 1	101.98	894			+	+					1.15127	0.997908			1.04201						3.1622	2.7126			2.8349						18.3896
AEQEDRALRSF	11	1043	1053	Q	A	E	S	F	K	HLA-B4402	0.5	338.8	DRAKAGLLERVKELQAEQEDRALRSFKLSV	KELQAEQEDRALRSFKLSVTVDPKYHPKII	A0A024R4E5;Q00341;H0Y394	A0A024R4E5	HDLBP	Vigilin	141.44	1268			+							-0.319902										0.72622
AEQERQHNY	9	786	794	K	A	E	N	Y	L	HLA-B4402	0.01	10.6	VCKKNLGRLTRLYLKAEQERQHNYLKDGPY	TRLYLKAEQERQHNYLKDGPYITAEEAVAV	Q6P2Q9;I3L0J9	Q6P2Q9	PRPF8	Pre-mRNA-processing-splicing factor 8	273.6	2335			+	+				-0.299761	0.458816	0.97303	-1.32667	0.118109	0.731454					0.740995	1.5822	2.64595	0.26536	1.12537	2.0781					21.4284	21.0054
AEQESARQL	9	2165	2173	R	A	E	Q	L	Q	HLA-B4402	0.07	34.7	RLKAKVEEARRLRERAEQESARQLQLAQEA	RRLRERAEQESARQLQLAQEAAQKRLQAEE	Q15149	Q15149	PLEC	Plectin	531.78	4684			+	+				-0.583504	-0.240016	0.188386	-0.988458	-0.454209	-0.0985725					0.55794	0.786615	1.2073	0.37215	0.63495	0.90613					24.5428	23.7342
AEQIIFDHF	9	1305	1313	E	A	E	H	F	S	HLA-B4402	0.06	32.8	EEQPKLGRSREDMTEAEQIIFDHFSDPKFV	REDMTEAEQIIFDHFSDPKFVEQLITFLSL	Q14997	Q14997	PSME4	Proteasome activator complex subunit 4	211.33	1843
AEQMPQHTL	9	111	119	D	A	E	T	L	K	HLA-B4402	0.07	34.7	KKQKRKNESSDEISDAEQMPQHTLKDQDSQ	SDEISDAEQMPQHTLKDQDSQ_________	H3BRU9;H3BSP3;H3BTW3;Q3L8U1	H3BRU9	CHD9	Chromodomain-helicase-DNA-binding protein 9	NaN	NaN			+	+					-0.859934	-0.0306912	1.1433	-0.791786	1.29975						0.42319	0.969775	3.1371	0.453035	3.66838						21.2349
AEQPTRYETL	10	18	27	D	A	E	T	L	F	HLA-B4402	0.6	450.7	RWLRDFVLPTAACQDAEQPTRYETLFQALD	AACQDAEQPTRYETLFQALDRNGDGVVDIG	Q6NUK1;H3BMI3;J3KN42	Q6NUK1	SLC25A24	Calcium-binding mitochondrial carrier protein SCaMC-1	53.354	477
AEQQDSGRLY	10	494	503	R	A	E	L	Y	L	HLA-B4402	0.015	12.9	SHNGSLINVGSLLQRAEQQDSGRLYLENKI	SLLQRAEQQDSGRLYLENKIHTLELKLEES	G3V119;H0YB24;Q8N163	G3V119	CCAR2	Cell cycle and apoptosis regulator protein 2	102.9	923
AEQSGMRTY	9	151	159	Q	A	E	T	Y	Y	HLA-B4402	0.025	14.4	GMRALIYNSSTAGSQAEQSGMRTYYFSADT	STAGSQAEQSGMRTYYFSADTQEDMNAWVR	A0A1B0GTN9;E9PKC0;Q6IQ23	A0A1B0GTN9	PLEKHA7	Pleckstrin homology domain-containing family A member 7	144.42	1271
AEQWAAEFIQ	10	261	270	Q	A	E	I	Q	Q	HLA-B4402	0.8	841.2	GQVSLESGAGSGRAQAEQWAAEFIQQQGTS	SGRAQAEQWAAEFIQQQGTSDAWVDQFTRP	B4E0T2;P50542	B4E0T2	PEX5	Peroxisomal targeting signal 1 receptor	NaN	NaN																												19.2781
AESASEAAKKY	11	140	150	Q	A	E	K	Y	M	HLA-B4402	0.6	520.9	QQATLLASNEAFKKQAESASEAAKKYMEEN	FKKQAESASEAAKKYMEENDQLKKGAAVDG	C9JMD7;C9JSP1;C9JQ75;C9J0M4;P51572	C9JMD7	BCAP31	B-cell receptor-associated protein 31	27.991	246		+	+	+	-2.32879	-1.60007	-1.22154	-1.20529	-0.993394	-0.523577	-1.32857	-0.712763	-0.519642		0.097414	0.201883	0.294777	0.299605	0.370318	0.592398	0.264855	0.490287	0.594733	21.9828	20.6032	22.0099	21.4718	26.5936	26.4138
AESDFASTF	9	56	64	L	A	E	T	F	R	HLA-B4402	0.015	11.5	YVFGELLDMPNVRELAESDFASTFRLLTVF	PNVRELAESDFASTFRLLTVFAYGTYADYL	F5H4U8;F5H7C6;F5GYF7;F5H248;Q9UBW8	F5H4U8	COPS7A	COP9 signalosome complex subunit 7a	30.276	275
AESDVKHRT	9	372	380	E	A	E	R	T	R	HLA-B4402	1.3	1855	LDAISTNEEEKEENEAESDVKHRTRDYKKT	EKEENEAESDVKHRTRDYKKTSLAPYVKVF	P49642	P49642	PRIM1	DNA primase small subunit	49.901	420			+					-0.764858										0.4654										19.7295
AESEKSQKL	9	1257	1265	M	A	E	K	L	E	HLA-B4402	0.25	137.9	LEKEGESKELKRLVMAESEKSQKLEEGCAC	LKRLVMAESEKSQKLEEGCACCRQRQPATV	A0A087WY61;Q14980;H0YFY6	A0A087WY61	NUMA1	Nuclear mitotic apparatus protein 1	237.21	2107			+	+						-1.38163		-0.897052								0.25117		0.40777
AESELQKEL	9	179	187	V	A	E	E	L	K	HLA-B4402	0.125	54.2	CTLIISYQKPKEVVVAESELQKELKKVKTA	PKEVVVAESELQKELKKVKTAHSNDGDCKT	Q9BVM2	Q9BVM2	DPCD	Protein DPCD	23.239	203																												19.9863
AESGSPAQL	9	1478	1486	V	A	E	Q	L	L	HLA-B4402	0.4	252.2	VMDCARVLVMDKGQVAESGSPAQLLAQKGL	MDKGQVAESGSPAQLLAQKGLFYRLAQESG	A0A0G2JMG3;O95255	A0A0G2JMG3	ABCC6	Multidrug resistance-associated protein 6	NaN	NaN			+	+				0.489439	1.2256				1.46566					1.6314	3.4062				4.3304					22.2088	23.3438
AESGVERQV	9	214	222	I	A	E	Q	V	L	HLA-B4402	1.5	2327	ERDGSSGGVIRLAAIAESGVERQVLLGDQI	IRLAAIAESGVERQVLLGDQIPKFAVATLP	P28072	P28072	PSMB6	Proteasome subunit beta type-6	25.357	239																													21.2659
AESHSLHSH	9	407	415	R	A	E	S	H	P	HLA-B4402	1.1	1346.6	WNPVSLMDNTLETRRAESHSLHSHPAAFEP	TLETRRAESHSLHSHPAAFEPSRQAAVPLV	H0Y613;Q14687	H0Y613	GSE1	Genetic suppressor element 1	136.16	1217
AESIVVHTY	9	513	521	Q	A	E	T	Y	A	HLA-B4402	0.01	6.5	EHLLVSIPLLINHLQAESIVVHTYAAHALE	LINHLQAESIVVHTYAAHALERLFTMRGPN	P55060	P55060	CSE1L	Exportin-2	110.42	971																												23.074	23.9124
AESKEIVRGY	10	38	47	A	A	E	G	Y	K	HLA-B4402	0.07	36.5	VLIRVHSAPRSGAPAAESKEIVRGYKWAEY	SGAPAAESKEIVRGYKWAEYHADIYDKVSG	Q9NRX4	Q9NRX4	PHPT1	14 kDa phosphohistidine phosphatase	13.832	125		+	+	+		1.45049	1.4916	-0.0310625	-0.0715577	0.610893	-0.988699	-0.148187	0.0453915			4.26521	4.44418	0.969415	0.930943	1.84208	0.372061	0.86227	1.04644			21.9667	20.8629	23.6339	23.7632
AESLIAKKI	9	113	121	E	A	E	K	I	H	HLA-B4402	0.08	41.6	GTTSVTVLAAELLREAESLIAKKIHPQTII	AELLREAESLIAKKIHPQTIIAGWREATKA	P78371;F5GWF6;F8VQ14	P78371	CCT2	T-complex protein 1 subunit beta	57.488	535		+	+	+	-2.24224	-1.58236		-1.47995	-0.895729	-0.057322	-2.11223	-0.92542	-0.189648		0.10622	0.20549		0.22765	0.40831	0.94429	0.120967	0.396365	0.82725		20.7333	21.5034		26.6993	27.0038
AESLQPKGY	9	291	299	A	A	E	G	Y	T	HLA-B4402	0.04	20.6	TTLGPKKEITDIAAAAESLQPKGYTLATTQ	TDIAAAAESLQPKGYTLATTQVKTPIPLLL	A0A087X0E3;A0A0A0MS59;A0A0C4DFX4;Q6ZRS2	A0A087X0E3	SRCAP	Helicase SRCAP	NaN	NaN		+	+	+	0.139501			-0.60956	-0.21132	0.23436	-1.22305	-0.027988	0.463105		1.1497			0.54359	0.809515	1.2641	0.29433	0.9724	1.589		18.393			21.7887	22.2127
AESPAGHSF	9	490	498	C	A	E	S	F	L	HLA-B4402	0.03	17.5	ITQAKHTAKSISDQCAESPAGHSFLSWLGF	SISDQCAESPAGHSFLSWLGFSSMDTNGSY	H7C1Q6;H7BXF4;B1PBA3;Q9NXE4;H7C235;H7C0W5	H7C1Q6	SMPD4	Sphingomyelin phosphodiesterase 4	94.584	837																												24.3151	23.0331
AESSGQKSF	9	18	26	S	A	E	S	F	A	HLA-B4402	0.025	16	VTRSARAKASIQAASAESSGQKSFAANGIQ	SIQAASAESSGQKSFAANGIQAHPESSTGS	Q5QJE6;J3KP30	Q5QJE6	DNTTIP2	Deoxynucleotidyltransferase terminal-interacting protein 2	84.468	756			+	+				-1.10841	0.255804	-0.373763			-0.525812					0.330085	1.2915	0.68814			0.591075					20.8815	21.3649
AESVGAKHY	9	151	159	Y	A	E	H	Y	H	HLA-B4402	0.04	23	LEKERHVSIQEAESYAESVGAKHYHTSAKQ	QEAESYAESVGAKHYHTSAKQNKGIEELFL	Q9UL25	Q9UL25	RAB21	Ras-related protein Rab-21	24.347	225		+	+	+			-0.590013	-0.732605	-0.507	-0.585723	-1.40973	-0.932022	-0.511926				0.55432	0.480655	0.6023	0.556703	0.24421	0.393757	0.59934				19.2154	20.4733	20.2643
AETDFEKRDF	10	149	158	I	A	E	D	F	R	HLA-B4402	0.06	32.8	QEFKNANAVMEYEKIAETDFEKRDFRKVVF	EYEKIAETDFEKRDFRKVVFCMDRALEFAP	Q99615;K7EJL5;K7EN19;K7EJV7;K7ER44;K7EPP7;K7ESP1;K7EIH8	Q99615	DNAJC7	DnaJ homolog subfamily C member 7	56.44	494			+	+				-1.70686	-1.20696	-0.728971	-0.794981	-1.22566	-0.697989					0.181435	0.299105	0.482405	0.45159	0.293565	0.497585					23.6959	23.4577
AETDRKEYV	9	907	915	V	A	E	Y	V	T	HLA-B4402	1.9	3170.4	LLQVVPSCVASLDDVAETDRKEYVTVKIRK	ASLDDVAETDRKEYVTVKIRKKWNSKLYDL	Q96NW4	Q96NW4	ANKRD27	Ankyrin repeat domain-containing protein 27	116.98	1050
AETEERSLDNF	11	2	12	M	A	E	N	F	F	HLA-B4402	1.2	1601.4	______________________________	______________________________	Q9UKY7	Q9UKY7	CDV3	Protein CDV3 homolog	27.335	258																											19.7684
AETEPIVKM	9	86	94	Q	A	E	K	M	F	HLA-B4402	0.25	136.3	REKRTTVVAQLKQLQAETEPIVKMFEDPET	QLKQLQAETEPIVKMFEDPETTRQMQSTRD	P60228;H0YBR5;E5RIT4	P60228	EIF3E	Eukaryotic translation initiation factor 3 subunit E	52.22	445			+					0.613779										1.8474										21.6319
AETESHIY	8	5	12	S	A	E	I	Y	R	HLA-B1801	0.5	231.6	______________________________	______________________________	U3KQU4;O14569	U3KQU4	CYB561D2	Cytochrome b561 domain-containing protein 2	NaN	NaN																												20.3368
AETGLVGRY	9	501	509	G	A	E	R	Y	F	HLA-B4402	0.5	354	APQNARLSFFLLEQGAETGLVGRYFTINRD	FLLEQGAETGLVGRYFTINRDNGIVSSLVP	Q9UN70	Q9UN70	PCDHGC3	Protocadherin gamma-C3	NaN	NaN
AETGQVQKI	9	497	505	F	A	E	K	I	V	HLA-B4402	0.25	127.5	VYLRANVPNKVIQCFAETGQVQKIVLYAKK	KVIQCFAETGQVQKIVLYAKKVGYTPDWIF	A0A087WVQ6;Q00610	A0A087WVQ6	CLTC	Clathrin heavy chain;Clathrin heavy chain 1	192.06	1679		+	+	+	-0.876115	-0.366318	0.0290392	0.705644	0.903651	1.5206	-0.015629	0.931268	1.45335		0.416398	0.693282	1.02946	2.02515	2.4686	4.57498	0.984492	2.53772	4.2774	25.3556	24.3044	25.5675	24.6421	29.8066	29.7077
AETGSGKTL	9	194	202	A	A	E	T	L	A	HLA-B4402	1	1055.9	TLAPAIRDKLDILGAAETGSGKTLAFAIPM	LDILGAAETGSGKTLAFAIPMIHAVLQWQK	G3V529;Q9GZR7;Q9NUL7	G3V529	DDX24;DDX28	ATP-dependent RNA helicase DDX24;Probable ATP-dependent RNA helicase DDX28	75.53	678			+	+				-1.22685	-0.569373	0.303875	-1.72364	-0.493275	0.222183					0.293215	0.56588	1.3551	0.178415	0.610623	1.2488					23.9697	22.9471
AETPDIKLF	9	12	20	V	A	E	L	F	G	HLA-B4402	0.06	33.1	______________________________	TAAPAVAETPDIKLFGKWSTDDVQINDISL	M0QZN2;M0R0F0;M0R0R2;P46782	M0QZN2	RPS5	40S ribosomal protein S5;40S ribosomal protein S5, N-terminally processed	22.391	200		+	+	+	-0.434482	-0.692994	-0.625788	0.782957	0.318769	-0.385471	-0.175953	-0.890404	1.04098		0.6476	0.500077	0.53484	2.18793	1.37543	0.68013	0.838657	0.41049	2.832		21.6016	21.5366	19.332	26.2515	26.0644
AETPQAKKI	9	604	612	E	A	E	K	I	K	HLA-B4402	0.3	156.8	SGSLKKRKQNEAAKEAETPQAKKIKLQTPN	NEAAKEAETPQAKKIKLQTPNTFPKRKKGE	A0A0A0MRM9;Q14978	A0A0A0MRM9	NOLC1	Nucleolar and coiled-body phosphoprotein 1	73.602	699			+	+				-3.18059	-2.79744	-1.99613		-2.86659	-2.20973					0.0415612	0.060966	0.13586		0.0568925	0.10973					25.6686	25.7044
AETPVYRF	8	328	335	H	A	E	R	F	S	HLA-B4402	0.25	113.9	WSQKRHYQEAYLNGHAETPVYRFSLADGTI	EAYLNGHAETPVYRFSLADGTIVTAQTKSK	Q9Y6Q9	Q9Y6Q9	NCOA3	Nuclear receptor coactivator 3	155.29	1424			+					0.250381		-0.456211								1.28452		0.63368								24.051
AETTGARHY	9	51	59	G	A	E	H	Y	S	HLA-B4402	0.03	16.6	ELLGSSDLPTPASRGAETTGARHYSRLIVQ	TPASRGAETTGARHYSRLIVQYFCGNRDLA	A0A087WXS8	A0A087WXS8	CEP89		NaN	NaN			+	+				1.05852		2.07282			-0.176296					2.8821		7.9472			0.83837					19.3975
AEVAAEKSF	9	280	288	A	A	E	S	F	N	HLA-B4402	0.07	35.8	QRQQCAFIQFATRQAAEVAAEKSFNKLIVN	FATRQAAEVAAEKSFNKLIVNGRRLNVKWG	Q9NW64	Q9NW64	RBM22	Pre-mRNA-splicing factor RBM22	46.895	420
AEVAEHVQY	9	142	150	L	A	E	Q	Y	M	HLA-B4402	0.05	25.7	KDNEIARLKKENKELAEVAEHVQYMAELIE	KENKELAEVAEHVQYMAELIERLNGEPLDN	E2QRF9;O75496	E2QRF9	GMNN	Geminin	20.539	179																												20.7956	21.2554
AEVDKVTGRF	10	37	46	V	A	E	R	F	N	HLA-B4402	0.25	133.3	RIIGAKDHASIQMNVAEVDKVTGRFNGQFK	IQMNVAEVDKVTGRFNGQFKTYAICGAIRR	P63220;Q8WVC2;Q9BYK1	P63220	RPS21	40S ribosomal protein S21	8.85	81																												22.9827	22.3142
AEVDLERTF	9	28	36	R	A	E	T	F	T	HLA-B4402	0.125	65.9	KDVLLRPKRSSLKSRAEVDLERTFTFRNSK	SSLKSRAEVDLERTFTFRNSKQTYSGIPII	P36959	P36959	GMPR	GMP reductase 1	37.418	345
AEVDPVTVF	9	147	155	P	A	E	V	F	A	HLA-B4402	0.15	79.5	GGIVSKNFTKKIQLPAEVDPVTVFASLSPE	KKIQLPAEVDPVTVFASLSPEGLLIIEAPQ	Q9UJY1	Q9UJY1	HSPB8	Heat shock protein beta-8	21.604	196
AEVEGAGVKAW	11	187	197	I	A	E	A	W	R	HLA-B4402	0.175	90.1	VSYKAKRWIHDVRTIAEVEGAGVKAWRRAQ	VRTIAEVEGAGVKAWRRAQWHEQILVPALP	Q5T370;Q8N5I2	Q5T370	ARRDC1	Arrestin domain-containing protein 1	45.981	433
AEVEQKKKRTF	11	2	12	M	A	E	T	F	R	HLA-B4402	0.8	714	______________________________	______________________________	K7EJ78;K7EQJ5;K7ELC2;P62841	K7EJ78	RPS15	40S ribosomal protein S15	17.04	145																												18.2318
AEVGFVRFF	9	15	23	A	A	E	F	F	Q	HLA-B4402	0.04	23.3	______________________________	LQLESAAEVGFVRFFQGMPEKPTTTVRLFD	E9PHA6;P43246	E9PHA6	MSH2	DNA mismatch repair protein Msh2	104.74	934			+	+						0.554575			0.429702							1.7412			1.5368
AEVKYGIKEY	10	535	544	E	A	E	E	Y	A	HLA-B4402	0.125	59.6	PIVGVRLVSEFPYIEAEVKYGIKEYACTAV	FPYIEAEVKYGIKEYACTAVDMISRRTRLA	P43304	P43304	GPD2	Glycerol-3-phosphate dehydrogenase, mitochondrial	80.852	727
AEVLPQHKF	9	12	20	L	A	E	K	F	D	HLA-B4402	0.01	7.2	______________________________	TGESDLAEVLPQHKFDSKSLEAYLNQHLSG	Q709F0;F8WEV0;D6RDI8	Q709F0	ACAD11	Acyl-CoA dehydrogenase family member 11	NaN	NaN
AEVPEQKNY	9	501	509	C	A	E	N	Y	V	HLA-B4402	0.05	27.5	TSNKEIRFNSVTELCAEVPEQKNYVGMQNC	SVTELCAEVPEQKNYVGMQNCPKDGFPVPA	F8VUJ3;Q8N4A0	F8VUJ3	POC1B-GALNT4;GALNT4	Polypeptide N-acetylgalactosaminyltransferase;Polypeptide N-acetylgalactosaminyltransferase 4	66.237	575
AEVSETAL	8	610	617	M	A	E	A	L	Y	HLA-B4402	1.9	3308.4	LDDRTVLVGQRLPLMAEVSETALYCGIRPS	GQRLPLMAEVSETALYCGIRPSNPESSEKW	Q71F56	Q71F56	MED13L	Mediator of RNA polymerase II transcription subunit 13-like	242.6	2210		+		+			1.24358					-1.85681	-2.25561				3.468					0.15617	0.10481				19.2307
AEWDQVTVY	9	49	57	R	A	E	V	Y	L	HLA-B1801	0.1	25.4	LPLSAHGIVVAWLSRAEWDQVTVYLFCDDH	VAWLSRAEWDQVTVYLFCDDHKLQRYALNR	Q9Y4W2	Q9Y4W2	LAS1L	Ribosomal biogenesis protein LAS1L	83.064	734
AEYGEIKNI	9	26	34	F	A	E	N	I	H	HLA-B4402	0.5	290.9	GVHEEATEEDIHDKFAEYGEIKNIHLNLDR	DIHDKFAEYGEIKNIHLNLDRRTGYLKGYT	A0A0J9YW13;Q9Y5S9	A0A0J9YW13	RBM8A	RNA-binding protein 8A	19.889	174			+	+				-0.503651	-0.278326	0.213752	-1.30655	-0.598674						0.60432	0.75705	1.23831	0.270753	0.54954						25.1755	25.2831
AEYIQKNVQLY	11	57	67	F	A	E	L	Y	K	HLA-B4402	0.25	116.7	ILLLCVGEAGDTVQFAEYIQKNVQLYKMRN	TVQFAEYIQKNVQLYKMRNGYELSPTAAAN	P49721	P49721	PSMB2	Proteasome subunit beta type-2	22.836	201																													20.2929
AEYNSDLHQF	10	76	85	F	A	E	Q	F	F	HLA-B4402	0.015	12.6	KYHNDPRFISYCLKFAEYNSDLHQFFEFLY	YCLKFAEYNSDLHQFFEFLYNHGIGTLSSP	O43683;C9JRC7;C9JQA4	O43683	BUB1	Mitotic checkpoint serine/threonine-protein kinase BUB1	NaN	NaN			+	+				-0.0784266	0.84634	1.55574		0.68949						0.92457	2.3311	4.7386		1.9927						20.9747	21.1314
AGDDAPRAV	9	22	30	F	A	G	A	V	F	HLA-C0501	0.15	114.4	ALVIDNGSGMCKAGFAGDDAPRAVFPSIVG	MCKAGFAGDDAPRAVFPSIVGRPRHQGVMV	P60709;E7EVS6;G5E9R0;C9JUM1;C9JZR7;C9JTX5;F8WCH0;P63261;I3L4N8;I3L3R2;I3L3I0;I3L1U9;J3KT65;K7EM38;A5A3E0;P0CG39;Q6S8J3;P0CG38;A6NL76;P68133;P68032;P63267;P62736;C9JFL5;F6UVQ4;F6QUT6;F8WB63;B8ZZJ2	P63261	ACTB;ACTG2;ACTG1;POTEF;POTEJ;POTEE;POTEI;ACTA1;ACTC1;ACTA2	Actin, cytoplasmic 1;Actin, cytoplasmic 1, N-terminally processed;Actin, cytoplasmic 2;Actin, cytoplasmic 2, N-terminally processed;POTE ankyrin domain family member F;POTE ankyrin domain family member J;POTE ankyrin domain family member E;POTE ankyrin domain family member I;Actin, alpha skeletal muscle;Actin, alpha cardiac muscle 1;Actin, gamma-enteric smooth muscle;Actin, aortic smooth muscle	41.792	375		+	+	+	-0.785559	-0.82852	-0.485542	-0.534039	-0.516328	-0.38434	-0.742605	-0.883315	-0.626074		0.455865	0.436695	0.615363	0.586232	0.596708	0.6809	0.475873	0.41341	0.534687	24.223	21.9473	24.4054	23.1872	26.2211	25.8395
AGDDGIVVV	9	53	61	S	A	G	V	V	W	HLA-C0501	0.04	19.9	IVRFLVQLDDYRFASAGDDGIVVVWNAQTG	DYRFASAGDDGIVVVWNAQTGEKLLELNGH	H0YAA3;Q9HAD4;D6RH33;D6R9E7;D6RB94;B4DK73;B4DHS8;D6RBY6;D6RE66	H0YAA3	WDR41	WD repeat-containing protein 41	NaN	NaN																								19.6134				20.3666
AGDDPSVPL	9	121	129	N	A	G	P	L	H	HLA-C0501	0.08	47.3	ADALGLELAQVKVFNAGDDPSVPLHVLSRL	QVKVFNAGDDPSVPLHVLSRLAINSDLCCS	O95685	O95685	PPP1R3D	Protein phosphatase 1 regulatory subunit 3D	32.559	299		+	+	+		-1.93254		-1.92244				-1.60719	-1.09207			0.14478		0.14625				0.20045	0.33552			21.0704		21.3847
AGDDRGSVF	9	69	77	W	A	G	V	F	S	HLA-C0501	0.05	26.9	RVLALSFDAPGRLLWAGDDRGSVFSFLFDM	PGRLLWAGDDRGSVFSFLFDMATGKLTKAK	A0A087X091	A0A087X091	WDR13		NaN	NaN		+	+	+	0.921557	1.26702	1.54321	0.605026	2.04227	1.29508	0.144533	-1.13716	1.29233		2.5132	3.55027	4.6796	1.8313	7.7081	3.6513	1.1555	0.32073	3.64125		23.0735	24.6794	23.3895	25.2896	23.8212
AGDDVVVF	8	1328	1335	N	A	G	V	F	Y	HLA-C0501	0.7	1409.8	YVKKCQDMIMTELTNAGDDVVVFYNDKASL	IMTELTNAGDDVVVFYNDKASLAHLLDMMK	Q14573	Q14573	ITPR3	Inositol 1,4,5-trisphosphate receptor type 3	304.1	2671
AGDEAMVQM	9	532	540	A	A	G	Q	M	L	HLA-C0501	0.175	184.1	TMDDQGMTPLMYACAAGDEAMVQMLIDAGA	LMYACAAGDEAMVQMLIDAGANLDIQVPSN	Q8N961	Q8N961	ABTB2	Ankyrin repeat and BTB/POZ domain-containing protein 2	NaN	NaN																												19.4337
AGDEFETRF	9	49	57	A	A	G	R	F	R	HLA-C0501	0.09	58.3	GEGPAADPLHQAMRAAGDEFETRFRRTFSD	HQAMRAAGDEFETRFRRTFSDLAAQLHVT_	G3V3G8;G3V5A9;G3V4B7;Q92843	G3V3G8	BCL2L2	Bcl-2-like protein 2	NaN	NaN		+	+	+	-0.403819	-0.444461	-0.126232	-0.81323	-0.483973	-0.246918	-1.05091	0.336108	-0.0337947		0.667765	0.64117	0.88141	0.443423	0.61633	0.781205	0.34962	1.39949	0.96677	21.632	20.9891	21.6598	19.5634	23.719	22.5115
AGDEGRVLL	9	78	86	A	A	G	L	L	D	HLA-C0501	0.08	45.3	EVPASQPAPLLSAAAAGDEGRVLLDTWYVI	LLSAAAAGDEGRVLLDTWYVIKPGNTKEKV	K7ERN4;Q6PJ61	K7ERN4	FBXO46	F-box only protein 46	NaN	NaN		+	+	+	-2.0165				-1.49749	-0.220023		-1.26734	-0.281647		0.13312				0.22369	0.8025		0.28158	0.75454		19.9627				22.8037
AGDGEVTKI	9	118	126	G	A	G	K	I	M	HLA-C0501	1.7	5646	KINPDWKTHRLLDLGAGDGEVTKIMSPHFE	RLLDLGAGDGEVTKIMSPHFEEIYATELSE	Q8TD49;Q9H1A3;H3BN86;H3BQD2;H3BM54	Q8TD49	PAP1;METTL9	Methyltransferase-like protein 9	32.884	282		+	+	+	-0.441439	0.221622	0.522102	-0.432188	0.178648	0.715349	-0.789317	0.0783259	0.633928		0.64311	1.2481	1.68557	0.649087	1.1956	2.0449	0.454155	1.08148	1.885	24.4779	23.554	25.0581	24.2128	26.6403	26.2572
AGDGPGGAF	9	443	451	G	A	G	A	F	A	HLA-C0501	0.09	61.8	KLVMRRKGISGKGPGAGDGPGGAFARVSDS	SGKGPGAGDGPGGAFARVSDSIPPLPPPQQ	A8MWX3	A8MWX3	WASH4P	Putative WAS protein family homolog 4	NaN	NaN																								20.5345	19.6007		20.0726	20.2288	21.8327
AGDGPPRSF	9	153	161	G	A	G	S	F	D	HLA-C0501	0.6	1087.3	LRELGPDGEEAEGPGAGDGPPRSFDWGYEE	EAEGPGAGDGPPRSFDWGYEERSGAHSSAS	A0A0A0MSN9;P18615;A0A0G2JI50;E9PD43;A0A0A0MT02	A0A0A0MSN9	NELFE	Negative elongation factor E	43.239	380		+	+	+		-0.914567	-0.653638	-0.470254	-1.01214	-0.697557	-0.353715	-0.921479	-0.938332	0.74682		0.40069	0.52015	0.624843	0.36344	0.4978	0.702075	0.39793	0.39128	21.691		19.404	19.2262	23.5531	22.3642
AGDGPQFQF	9	237	245	K	A	G	Q	F	T	HLA-C0501	0.25	243.6	EWEDFSTQPDAQGLKAGDGPQFQFTLMSYN	DAQGLKAGDGPQFQFTLMSYNILAQDLMQQ	Q9UNK9	Q9UNK9	ANGEL1	Protein angel homolog 1	NaN	NaN																												18.4406	22.7773
AGDGSVLLI	9	544	552	Y	A	G	L	I	P	HLA-C0501	0.3	396.3	ENGRPYSPSQYALQYAGDGSVLLIPRTMAD	QYALQYAGDGSVLLIPRTMADQQARRQERK	J3QKY3;B4DYE1;F5H1B7;J9JIE5;Q14494	J3QKY3	NFE2L1	Nuclear factor erythroid 2-related factor 1	NaN	NaN																												20.298	19.4696
AGDHPGRAV	9	316	324	T	A	G	A	V	Q	HLA-C0501	0.15	149.1	AVVDGRLSIHRIKRTAGDHPGRAVQTLQME	HRIKRTAGDHPGRAVQTLQMELQQIMKGNF	Q06210	Q06210	GFPT1	Glutamine--fructose-6-phosphate aminotransferase [isomerizing] 1	78.806	699		+	+	+	0.224902	0.537136	0.873007	0.325592	0.487168	1.09838	0.105081	0.731406	0.856116		1.2522	1.7111	2.3941	1.38485	1.6277	2.9993	1.1108	2.078	2.354		18.2514	19.6879	19.74	21.8701	20.7836
AGDLDSTTF	9	130	138	T	A	G	T	F	G	HLA-C0501	0.175	167	QIAKIVTQQEQQNLTAGDLDSTTFGTIPPH	EQQNLTAGDLDSTTFGTIPPHPPPPPPPLP	H0YBZ4;Q15390	H0YBZ4	MTFR1	Mitochondrial fission regulator 1	31.932	291		+	+	+		-0.00580682	0.748771		-0.269777	0.0525925	-1.49571	-0.499622	-0.147746			0.99421	2.1144		0.76355	1.054	0.22409	0.60676	0.86265			19.3625	19.6494		20.3396
AGDNSTLL	8	420	427	A	A	G	L	L	S	HLA-C0501	1.6	4958	ERNGRMRVKAIFSHAAGDNSTLLSFKEGDL	KAIFSHAAGDNSTLLSFKEGDLITLLVPEA	I3L4C2;I3L3C6;B4DWA1;Q9UQB8	I3L4C2	BAIAP2	Brain-specific angiogenesis inhibitor 1-associated protein 2	61.124	552.5		+	+	+	-0.506236			-1.28562	-0.849427	-0.439994	-1.78171	-0.99685	-0.53705		0.60276			0.27648	0.42766	0.64404	0.16835	0.36904	0.58447		20.0654			21.975	21.2278
AGDQPGADL	9	64	72	N	A	G	D	L	G	HLA-C0501	0.125	88.7	WLPELVEHAKNLRVNAGDQPGADLGPLITP	KNLRVNAGDQPGADLGPLITPQAKERVCNL	G3V4Z4;Q02252	G3V4Z4	ALDH6A1	Methylmalonate-semialdehyde dehydrogenase [acylating], mitochondrial	57.839	535				+							0.108585	0.808795									1.1147	2.2452
AGDSPGSQF	9	284	292	G	A	G	Q	F	S	HLA-C0501	0.05	28.5	RAAKKKASLQSGQEGAGDSPGSQFSKWPAS	QSGQEGAGDSPGSQFSKWPASPGSHSNDDF	Q12778	Q12778	FOXO1	Forkhead box protein O1	NaN	NaN																												21.7741	20.831
AGDSVYTYF	9	31	39	S	A	G	Y	F	S	HLA-C0501	0.04	18.3	LDGYSGPAYSDTYSSAGDSVYTYFSAVAGQ	SDTYSSAGDSVYTYFSAVAGQDGEVDAEEL	C9JV47;C9JIZ3;C9JWQ8;H7BXD5;P28676	C9JV47	GCA	Grancalcin	16.712	146																												18.821
AGDTLPIEV	9	82	90	L	A	G	E	V	Y	HLA-C0501	0.3	339.6	VQKFVNKGEKGIMVLAGDTLPIEVYCHLPV	KGIMVLAGDTLPIEVYCHLPVMCEDRNLPY	D6RC52;D6RCB9;Q9NX24;H0YC83	D6RC52	NHP2	H/ACA ribonucleoprotein complex subunit 2	17.201	153		+	+	+	0.873328	1.82174	1.70771	0.758076	1.55286	2.03341	0.309786	1.60135	1.65952		2.39487	6.1826	5.5163	2.13417	4.72497	7.6401	1.36313	4.95973	5.2568	22.3245	21.7144	21.6973	21.3217	24.3824	24.2547
AGDTTNFHF	9	71	79	H	A	G	H	F	S	HLA-C0501	0.09	58.7	SPEGKAKIQLQLVLHAGDTTNFHFSNESTA	LQLVLHAGDTTNFHFSNESTAVKERDAVKD	P32780;E9PL58	P32780	GTF2H1	General transcription factor IIH subunit 1	62.031	548
AGGDSGTLL	9	616	624	G	A	G	L	L	T	HLA-C0501	1.2	3522.6	KAPHLQLIEGKIDGGAGGDSGTLLTAQTIT	GKIDGGAGGDSGTLLTAQTITSESVSTTTT	E9PII3;E9PK52;E9PHY5;O43491;E9PPC9;E9PN54;Q6R5J7	E9PII3	EPB41L2	Band 4.1-like protein 2	104.36	935
AIAGAPVTV	9	750	758	V	A	I	T	V	W	HLA-A0201	1.3	131.7	LSLMGLIHKPQVFKVAIAGAPVTVWMAYDT	PQVFKVAIAGAPVTVWMAYDTGYTERYMDV	Q86TI2	Q86TI2	DPP9	Dipeptidyl peptidase 9	98.262	863																								19.5647		19.1173		19.057	19.8974
AIAPIIAAV	9	47	55	A	A	I	A	V	K	HLA-A0201	0.25	16.9	LVLKAKEMGLPVGTAAIAPIIAAVKDGKSI	LPVGTAAIAPIIAAVKDGKSITHEGREVLQ	H7C2I4;E7ES68;G5E9D5;Q9BQ52;V9GYS7	H7C2I4	ELAC2	Zinc phosphodiesterase ELAC protein 2	92.218	826																								24.4259	23.8823	24.6098	24.437	25.0287	24.7602
AIASGIYLL	9	115	123	L	A	I	L	L	V	HLA-A0201	0.25	18.4	PAGFLLATILGTACLAIASGIYLLVSGAL_	LGTACLAIASGIYLLVSGAL__________	H3BR52;H3BNP7;P13498	H3BR52	CYBA	Cytochrome b-245 light chain	21.012	195		+	+	+	-0.866061	0.362766	1.17155	-0.588886	0.247739		-1.22244	0.23552			0.420605	1.4373	3.227	0.554945	1.28113		0.29451	1.26557		21.0854	20.9722	19.9656	20.9577	22.9993	22.8486
AIDAALTSV	9	420	428	T	A	I	S	V	V	HLA-A0201	0.6	40.5	NGSYHRIRALKRGQTAIDAALTSVVDQDGG	LKRGQTAIDAALTSVVDQDGGVHILQVPVW	Q8TEM1	Q8TEM1	NUP210	Nuclear pore membrane glycoprotein 210	205.11	1887		+	+	+		-1.53809	-0.670838	-1.74646	-1.32023	-0.676182		-1.14233	-0.619469			0.21479	0.51128	0.17439	0.267073	0.508555		0.319073	0.53823	19.4886		21.238	20.2506	20.7225	22.0175
AIDDDIIML	9	536	544	L	A	I	M	L	T	HLA-C0501	0.125	78	NRFFPYDEIETEAVLAIDDDIIMLTSDELQ	ETEAVLAIDDDIIMLTSDELQFGYEVWREF	Q93063	Q93063	EXT2	Exostosin-2	NaN	NaN		+	+	+	-0.131864	1.02457	-1.22268	-0.675057	0.854256	1.40675	-1.25634	1.06345	1.7132		0.87646	2.7859	0.29444	0.509127	2.34963	4.08265	0.284695	2.89635	5.54667	22.4454	21.7455	21.507	20.5715	25.2805	24.9471
AIDDIQVL	8	181	188	I	A	I	V	L	S	HLA-C0501	1.8	5873.2	VIFEAEVSGGRSGYIAIDDIQVLSYPCDKS	GGRSGYIAIDDIQVLSYPCDKSPHFLRLGD	Q5TG12;E9PGC5;Q15262	Q5TG12	PTPRK	Protein-tyrosine-phosphatase;Receptor-type tyrosine-protein phosphatase kappa	163.15	1448.5
AIDDSSASI	9	101	109	K	A	I	S	I	S	HLA-C0501	0.09	59.6	TYVISRTEPAMATTKAIDDSSASISLAQLT	AMATTKAIDDSSASISLAQLTKTANLAEAN	I3L3Y2;H3BUN0;Q7Z6E9	I3L3Y2	RBBP6	E3 ubiquitin-protein ligase RBBP6	201.56	1792																								19.3571					20.0614
AIDDSSSMV	9	5388	5396	L	A	I	M	V	D	HLA-C0501	0.04	19.6	LRRTKPSKRQYQICLAIDDSSSMVDNHTKQ	QYQICLAIDDSSSMVDNHTKQLAFESLAVI	Q9NU22	Q9NU22	MDN1	Midasin	NaN	NaN																													20.2294
AIDEKVQAV	9	2222	2230	A	A	I	A	V	H	HLA-C0501	0.175	177.2	SSPADAPDIDKLKMAAIDEKVQAVHNLKMF	DKLKMAAIDEKVQAVHNLKMFWQSTPQHST	A0A087WW06;Q96AY4	A0A087WW06	TTC28	Tetratricopeptide repeat protein 28	NaN	NaN																									20.8991				21.9153
AIDFPESKL	9	1748	1756	L	A	I	K	L	Y	HLA-C0501	0.8	1849.2	NRTLLFSGQKGPVGLAIDFPESKLYWISSG	KGPVGLAIDFPESKLYWISSGNHTINRCNL	Q07954	Q07954	LRP1	Prolow-density lipoprotein receptor-related protein 1;Low-density lipoprotein receptor-related protein 1 85 kDa subunit;Low-density lipoprotein receptor-related protein 1 515 kDa subunit;Low-density lipoprotein receptor-related protein 1 intracellular domain	NaN	NaN
AIDLIVQHV	9	288	296	V	A	I	H	V	H	HLA-C0501	0.4	533.8	RLADIVVPRGSGNTVAIDLIVQHVHSQLEE	GSGNTVAIDLIVQHVHSQLEERELSVRAAL	Q9NWZ5	Q9NWZ5	UCKL1	Uridine-cytidine kinase-like 1	61.14	548
AIDLVLEEF	9	877	885	S	A	I	E	F	S	HLA-C0501	0.6	1089.6	VINHKLYKNRVEFDSAIDLVLEEFSIDIVC	RVEFDSAIDLVLEEFSIDIVCLAGFMRILS	P22102;A0A140TA71	P22102	GART	Trifunctional purine biosynthetic protein adenosine-3;Phosphoribosylamine--glycine ligase;Phosphoribosylformylglycinamidine cyclo-ligase;Phosphoribosylglycinamide formyltransferase	107.77	1010				+									-0.661649										0.516
AIDPHLLLSV	10	274	283	F	A	I	S	V	M	HLA-A0201	1.5	171.7	SDLSEHVFDLIQELFAIDPHLLLSVMPQLE	IQELFAIDPHLLLSVMPQLEFKLKSNDGEE	Q29RF7	Q29RF7	PDS5A	Sister chromatid cohesion protein PDS5 homolog A	150.83	1337		+	+	+	0.924814	-0.183482	-0.252154	-1.58636	-0.869129	-0.103479		-0.951659	-0.275595	1.8026	2.5214	0.832367	0.777125	0.20467	0.419317	0.901695		0.3861	0.75912	23.2031	21.9044	21.7116	21.6131	19.9718	22.7049
AIDRAGAEV	9	269	277	S	A	I	E	V	K	HLA-C0501	0.15	136	EKCLIATGGTPRSLSAIDRAGAEVKSRTTL	TPRSLSAIDRAGAEVKSRTTLFRKIGDFRS	O95831	O95831	AIFM1	Apoptosis-inducing factor 1, mitochondrial	66.9	613		+	+	+	-0.201994	0.468096		0.0779651	0.647051	1.09993	-0.216441	0.0736717	0.931987		0.8171	1.59695		1.08108	1.9099	3.00395	0.80538	1.07645	2.53955	22.244	21.6384	24.0066	22.2987	24.6487	24.3275
AIDRVTTSV	9	516	524	H	A	I	S	V	-	HLA-C0501	0.2	203	NAAKGLDSNKNEVNHAIDRVTTSV______	KNEVNHAIDRVTTSV_______________	Q9BTT6	Q9BTT6	LRRC1	Leucine-rich repeat-containing protein 1	59.241	524		+	+	+	-1.60026	-1.00477	-0.372011	-1.69309	-1.0787	-0.395453	-2.21338	-0.935295	-0.456364		0.201845	0.36613	0.689347	0.18395	0.340037	0.673375	0.10933	0.39247	0.633583	23.6398	22.8542	23.5663	23.5123	24.7416	24.1303
AIDSPVSF	8	562	569	E	A	I	S	F	L	HLA-C0501	1.5	4795.5	QTGLKVVRLCAKSREAIDSPVSFLALHNQI	LCAKSREAIDSPVSFLALHNQIRNMDSMPE	Q92900	Q92900	UPF1	Regulator of nonsense transcripts 1	124.34	1129																													18.9231
AIDSPVSFL	9	562	570	E	A	I	F	L	A	HLA-C0501	0.08	48.6	QTGLKVVRLCAKSREAIDSPVSFLALHNQI	CAKSREAIDSPVSFLALHNQIRNMDSMPEL	Q92900	Q92900	UPF1	Regulator of nonsense transcripts 1	124.34	1129			+	+				-1.91536	-2.30229	-1.62197	-1.33181	-2.13555	-0.447616					0.147289	0.10003	0.19751	0.264	0.11818	0.63915	20.4507		20.643		22.4973	22.9101
AIDTGAFEV	9	381	389	D	A	I	E	V	N	HLA-C0501	0.09	65.7	LIDCIRSKDTDALIDAIDTGAFEVNFMDDV	TDALIDAIDTGAFEVNFMDDVGQTLLNWAS	A0A087X2H1;Q9ULT8;G3V4V5	A0A087X2H1	HECTD1	E3 ubiquitin-protein ligase HECTD1	289.63	2614																								19.0903	20.6934	21.3635	20.811	21.7711	22.8943
AIDVVPPNV	9	29	37	V	A	I	N	V	R	HLA-C0501	0.9	2280.9	DTDEKEMLLFLCRDVAIDVVPPNVRDLLDI	FLCRDVAIDVVPPNVRDLLDILRERGKLSV	C9JSU3;C9J4Q0;C9JV51;C9J408;F8WBH9;E9PAP3;O15519	C9JSU3	CFLAR	CASP8 and FADD-like apoptosis regulator;CASP8 and FADD-like apoptosis regulator subunit p43;CASP8 and FADD-like apoptosis regulator subunit p12	NaN	NaN																												20.6318
AIEDTIFYL	9	337	345	N	A	I	Y	L	G	HLA-A0201	0.5	32	APLYKQILNLYAEENAIEDTIFYLGEALRR	LYAEENAIEDTIFYLGEALRRGVIDLDVFL	F5H442;Q99816;J3QRU6;J3QKS4	F5H442	TSG101	Tumor susceptibility gene 101 protein	43.944	390		+	+	+	0.091576		0.345326	0.0584481	0.221462		-0.0618754	0.291998			1.0959		1.41245	1.06019	1.2479		0.94	1.3391		19.1861	20.537		21.1242	20.6796	20.0083
YQDQEQRIL	9	131	139	I	Y	Q	I	L	K	HLA-C0501	0.7	1409.8	RGVDCLSSHFQELSIYQDQEQRILKFLEEL	FQELSIYQDQEQRILKFLEELGEGKATTAH	H0YCK3;P55265	H0YCK3	ADAR	Double-stranded RNA-specific adenosine deaminase	134.355	1210.5	+		+	+						-0.7227	-0.115905	0.754571								0.48544	0.89056	2.1267
AIIDKYIKL	9	189	197	E	A	I	K	L	V	HLA-A0201	1.7	206.3	KAYIQGLKEKFPQEEAIIDKYIKLVKVVSS	KFPQEEAIIDKYIKLVKVVSSGAPHAILLK	Q6NUM9;H7BZ16;H7BZ81	Q6NUM9	RETSAT	All-trans-retinol 13,14-reductase	NaN	NaN		+	+	+		-1.53225	-0.629228	-2.1852	-1.64343	-0.565097	-3.24	-1.44646	-0.61201			0.21605	0.533003	0.112455	0.193316	0.568305	0.039164	0.235402	0.54226			19.1267	21.9889	22.4212	22.7497
AIIGGMFTV	9	97	105	C	A	I	T	V	A	HLA-A0201	0.06	6.9	TEKHRSFTHFLTGVCAIIGGMFTVAGLIDS	FLTGVCAIIGGMFTVAGLIDSLIYHSARAI	H0Y802;H0Y6Z0;H0Y5K5;Q9Y282	H0Y802	ERGIC3	Endoplasmic reticulum-Golgi intermediate compartment protein 3	44.568	397																								23.8925	23.1352	22.2777	21.414	22.1521	24.4261
AIIGGTFTV	9	258	266	C	A	I	T	V	A	HLA-A0201	0.08	8.2	TERRQPLYRFITTICAIIGGTFTVAGILDS	FITTICAIIGGTFTVAGILDSCIFTASEAW	Q969X5	Q969X5	ERGIC1	Endoplasmic reticulum-Golgi intermediate compartment protein 1	32.592	290																								25.3802	25.0172	25.6641	25.7322	25.7817	25.5027
AIISELVSI	9	650	658	R	A	I	S	I	S	HLA-A0201	0.9	79.1	DIPLVKSYLAQFAARAIISELVSISELAQP	AQFAARAIISELVSISELAQPLESGTHFPL	P78344;D3DQV9;H0Y3P2;H0YE22	P78344	EIF4G2	Eukaryotic translation initiation factor 4 gamma 2	102.36	907		+	+	+		0.83082				-1.83321			-1.81936			2.2952				0.1599			0.16213			18.2649
AILAHLNTV	9	848	856	E	A	I	T	V	P	HLA-A0201	0.4	25.1	LYLANKDVEGQDVVEAILAHLNTVPRTRKQ	GQDVVEAILAHLNTVPRTRKQIIHHLVQMG	Q9UNS1	Q9UNS1	TIMELESS	Protein timeless homolog	138.66	1208		+	+	+		0.648986		-2.26683		0.147126			-0.527548			1.9136		0.10364		1.1585			0.59005			22.0715		23.8847	22.4944
AILDHNPSI	9	624	632	L	A	I	S	I	L	HLA-A0201	1.1	108	EINFRLRQYMDKIILAILDHNPSILEIKH_	MDKIILAILDHNPSILEIKH__________	Q86YS3	Q86YS3	RAB11FIP4	Rab11 family-interacting protein 4	NaN	NaN		+	+	+	-1.97227	-1.07744	-0.583892	-1.83266	-0.868602	-0.774806	-2.44511	-1.17356	-0.413044		0.13914	0.340467	0.557723	0.159987	0.419537	0.460793	0.0867167	0.309265	0.661633		22.1707	24.189	23.3985	25.2566	25.5213
AILEKVFTA	9	81	89	N	A	I	T	A	I	HLA-A0201	0.4	23.4	ALNIQANGPQIAPPNAILEKVFTAITKHPD	QIAPPNAILEKVFTAITKHPDEKRLEGLSK	Q6ZMG9	Q6ZMG9	CERS6	Ceramide synthase 6	44.889	384																											21.2574
AILESLQTA	9	226	234	S	A	I	T	A	G	HLA-A0201	1.2	126.3	IINLTHHFSVGALMSAILESLQTAGLSLQR	VGALMSAILESLQTAGLSLQRMVGLTTTHT	Q7L775	Q7L775	EPM2AIP1	EPM2A-interacting protein 1	70.369	607		+	+	+	-0.760934			-0.463878	-0.318031	-0.0963677	-0.606841				0.46723			0.62884	0.72758	0.90813	0.54507				22.651			22.4603	23.2529
AILETAPKEV	10	168	177	A	A	I	E	V	P	HLA-A0201	1.7	221.2	VSSVVNSIQVLTSKAAILETAPKEVPMVVV	LTSKAAILETAPKEVPMVVVPPVGAKGNTP	A0A0A0MRV0;Q9P2E9;A2A2S5	A0A0A0MRV0	RRBP1	Ribosome-binding protein 1	152.45	1410			+	+					-2.39127			-0.501214	-0.228533						0.091513			0.605795	0.7957						20.9129
AILGETSTV	9	102	110	A	A	I	T	V	E	HLA-A0201	1.5	169.8	MDLQNDLGQTALHLAAILGETSTVEKLYAA	TALHLAAILGETSTVEKLYAAGAGLCVAER	Q15653;I3L1A4;I3L4X3;G5E9C2	Q15653	NFKBIB	NF-kappa-B inhibitor beta	25.119	233		+	+	+	-1.36152	-1.30826	-0.689932	-1.39235	-1.3601	-0.677313	-1.45792	-1.50481	-1.08788		0.25627	0.27029	0.50161	0.24849	0.256635	0.50798	0.23272	0.22206	0.33693	20.4353	19.9644	20.9097	20.6926	21.3025	21.7994
AILGIHNEV	9	502	510	L	A	I	E	V	S	HLA-A0201	1.1	105	EQFKATLPDADKERLAILGIHNEVSKIVQT	ADKERLAILGIHNEVSKIVQTYHVNMAGTN	H9KV75;P12814;H7C5W8	H9KV75	ACTN1	Alpha-actinin-1	103.06	892		+	+	+	-2.34616	-1.22305	-0.8094	-1.51467	-1.23646	-0.723318	-1.61868	-0.73006			0.095736	0.29433	0.445125	0.21988	0.29041	0.48514	0.19816	0.48188		22.4981	21.0634	21.3268	22.785	22.9507	23.4948
AILGPTFTL	9	162	170	M	A	I	T	L	D	HLA-A0201	0.6	48.2	SNSQDEVRENIARGMAILGPTFTLDALVEC	NIARGMAILGPTFTLDALVECLVIGVGTMS	P04035	P04035	HMGCR	3-hydroxy-3-methylglutaryl-coenzyme A reductase	NaN	NaN		+	+	+	-0.558599	0.191116			0.450566	1.64954	-1.33951	0.320887			0.57201	1.2106			1.5692	5.2046	0.261975	1.37835		23.1605	18.9027	18.1081		20.6014	22.7013
AILPTSIFL	9	229	237	A	A	I	F	L	T	HLA-A0201	0.6	48.5	SNHVIDRWLGEPIKAAILPTSIFLTNKKGF	GEPIKAAILPTSIFLTNKKGFPVLSKMHQR	O14744;H0YJX6	O14744	PRMT5	Protein arginine N-methyltransferase 5;Protein arginine N-methyltransferase 5, N-terminally processed	72.683	637		+	+	+	-1.07091	-0.00922235	0.598173	-0.257686	0.333629	0.89024	-1.04923	0.255553	1.13449		0.342697	0.99082	1.81879	0.772838	1.39602	2.43571	0.350207	1.29118	3.1096	22.4925	23.9216	19.2093	24.558	24.7533	24.8288
AILSVAAEA	9	683	691	E	A	I	E	A	Q	HLA-A0201	2	285.6	SLSLMVESLSTTQEEAILSVAAEAQVFMNP	STTQEEAILSVAAEAQVFMNPSHIQLEDQE	Q9ULL0	Q9ULL0	KIAA1210	Uncharacterized protein KIAA1210	NaN	NaN			+	+					-1.30039	-0.631808	-0.248026	-1.62893	-0.677008						0.272425	0.53163	0.78034	0.19614	0.508135						21.0378
AIMDIVIKV	9	183	191	A	A	I	K	V	S	HLA-A0201	0.03	4.8	TEESKIISDVEEQEAAIMDIVIKVSVADWK	VEEQEAAIMDIVIKVSVADWKVMAFSKKGG	C9J185;E7ER02;Q9NZJ5	C9J185	EIF2AK3	Eukaryotic translation initiation factor 2-alpha kinase 3	NaN	NaN			+						-1.94337	-0.650854									0.14322	0.5216				22.3227	23.6102	22.7306	22.4944	20.1558	23.0673
AINDLSVVV	9	530	538	V	A	I	V	V	D	HLA-C0501	1.1	2809.1	VWTMGDIKTSVDSAVAINDLSVVVDLLNIV	SVDSAVAINDLSVVVDLLNIVNQKASLWKL	Q9BVA0;H3BTU7	Q9BVA0	KATNB1	Katanin p80 WD40 repeat-containing subunit B1	72.333	655
AIQDKLFQV	9	96	104	A	A	I	Q	V	A	HLA-A0201	0.3	21.5	SGMKEGVKRYEQEHAAIQDKLFQVAKRERE	YEQEHAAIQDKLFQVAKREREAATKHSKAS	J3QTB2;H0Y922;J3QTA6;Q9BRQ6	J3QTB2	CHCHD6	MICOS complex subunit MIC25	28.817	256		+	+	+	-2.46903	-1.49678	-0.781236	-1.85502	-1.27485	-0.283325	-2.79578	-1.42839	-0.535383		0.0846673	0.22385	0.45784	0.15645	0.279473	0.753275	0.0610675	0.239695	0.585445	27.8252	26.533	26.8901	27.1918	27.6788	27.96
AIQEQITRV	9	2299	2307	E	A	I	R	V	L	HLA-A0201	1.6	194.3	FSCTMLYLFAEANTEAIQEQITRVLLERLI	AEANTEAIQEQITRVLLERLIVNRPHPWGL	A5YKK6	A5YKK6	CNOT1	CCR4-NOT transcription complex subunit 1	266.94	2376																								21.813		21.0131
AISDFYYTV	9	246	254	T	A	I	T	V	M	HLA-A0201	0.06	6.9	VKTRFAPQGAVACLTAISDFYYTVMFRIHA	AVACLTAISDFYYTVMFRIHAEFQLSEPPD	H9KV50;Q9NZV5	H9KV50	SEPN1	Selenoprotein N	NaN	NaN																									19.1062			20.5226	20.2695
AISESNINL	9	238	246	A	A	I	N	L	C	HLA-A0201	2	285.6	FAAFFTRAFDQIRMAAISESNINLCGSHCG	DQIRMAAISESNINLCGSHCGVSIGEDGPS	A0A0B4J1R6;P29401	A0A0B4J1R6	TKT	Transketolase	67.877	623			+							0.785407										2.1933
AITDLISEL	9	89	97	N	A	I	E	L	S	HLA-A0201	1.4	152	VQTTPDYSPQEAFTNAITDLISELSLLEER	QEAFTNAITDLISELSLLEERFRVRAGPGG	F6S314;E2QRJ6;A6NFM0;A0A0B4J2F8;F8WF84;Q9H1A7;Q9GZM3;P52435	F6S314	POLR2J;POLR2J3;POLR2J2	DNA-directed RNA polymerase II subunit RPB11-b2;DNA-directed RNA polymerase II subunit RPB11-b1;DNA-directed RNA polymerase II subunit RPB11-a	13.293	117																								21.0251
AIVDKVPSV	9	147	155	Q	A	I	S	V	S	HLA-A0201	0.3	21.4	TDSTMLQAIERYMKQAIVDKVPSVSSSALV	ERYMKQAIVDKVPSVSSSALVSSLHLLKCS	Q9Y678	Q9Y678	COPG1	Coatomer subunit gamma-1	97.717	874		+	+	+	-2.013	-1.07152	-0.412747	-1.38997	-0.785975	0.2754	-2.31346	-1.13397	0.111273	0.0094505	0.133587	0.342488	0.66183	0.249083	0.455675	1.31706	0.0989183	0.321752	1.1177	29.2425	28.7347	29.4647	29.1436	29.7664	29.947
AIVDKVSSV	9	147	155	Q	A	I	S	V	S	HLA-A0201	0.9	78.7	TDGTMLQAIERYMKQAIVDKVSSVSSSALV	ERYMKQAIVDKVSSVSSSALVSSLHMMKIS	Q9UBF2	Q9UBF2	COPG2	Coatomer subunit gamma-2	97.621	871		+	+	+		-0.964274	-0.496594	-1.62939	-0.562882	0.364897		-0.86088	0.0724555			0.38126	0.6086	0.19605	0.569565	1.44037		0.42279	1.07515			22.1815	21.8578	21.3423	22.592
AIYGGTYML	9	243	251	S	A	I	M	L	N	HLA-A0201	0.3	20.9	LYGLGELPQGFARLSAIYGGTYMLNKPIEE	GFARLSAIYGGTYMLNKPIEEIIVQNGKVI	P50395;Q5SX91;Q5SX87;P31150	P50395	GDI2;GDI1	Rab GDP dissociation inhibitor beta;Rab GDP dissociation inhibitor alpha	50.6225	446			+					-0.593338										0.55248										18.1971
ALAAALAHI	9	558	566	D	A	L	H	I	S	HLA-A0201	0.3	22	SDHQLRLIEEKGAVDALAAALAHISGASSF	EKGAVDALAAALAHISGASSFEPRSLITSD	A0A087WVC1;Q9BQ39;Q9NR30	A0A087WVC1	DDX50;DDX21	ATP-dependent RNA helicase DDX50;Nucleolar RNA helicase 2	84.9535	760																												21.1977	21.1155
ALADDDFLTV	10	846	855	R	A	L	T	V	T	HLA-A0201	0.25	16.3	SDIAITKDMFEEALRALADDDFLTVTGKTV	EEALRALADDDFLTVTGKTVRLL_______	P33991	P33991	MCM4	DNA replication licensing factor MCM4	96.557	863			+	+				-1.02165	-0.622521	0.126985		-0.572577						0.36	0.53659	1.1354		0.56407						19.406	19.906
ALADFLPVM	9	394	402	N	A	L	V	M	K	HLA-A0201	0.07	7.6	MWVLLQFISGSIQKNALADFLPVMKLFDLL	GSIQKNALADFLPVMKLFDLLYPEKEYIPV	Q5JWT2;Q9ULK4	Q5JWT2	MED23	Mediator of RNA polymerase II transcription subunit 23	157.11	1374				+									0.449418										1.5674
ALADGVPVAL	10	847	856	A	A	L	A	L	R	HLA-A0201	0.6	44.7	IHLPPDSKLLLRLEAALADGVPVALRTDDW	LRLEAALADGVPVALRTDDWAVLPLAGDYL	Q2VPB7	Q2VPB7	AP5B1	AP-5 complex subunit beta-1	NaN	NaN		+	+	+	-2.15417	-0.808401	-0.184139	-0.312439	-0.0419372		-2.30466	-0.564297			0.116	0.44557	0.83182	0.73166	0.95893		0.099793	0.56876			21.7678	21.4722	21.0797	21.619	23.0469
ALADGVQKV	9	160	168	R	A	L	K	V	H	HLA-A0201	0.15	11.3	PRLKSELEDNIRRLRALADGVQKVHKGTTI	NIRRLRALADGVQKVHKGTTIANVVSGSLS	O14791	O14791	APOL1	Apolipoprotein L1	NaN	NaN	+	+	+	+	-0.227202	-1.45878		0.0691296	0.356065	-0.0921372	-0.452439	-0.872358	0.316051	0.39058	0.79676	0.23252		1.07158	1.4277	0.91198	0.636075	0.417965	1.3717	18.8845	19.5651	18.6302		27.6939	26.4634
ALADGVVSQA	10	95	104	G	A	L	Q	A	V	HLA-A0201	1.5	169.2	RQPPARPPGPSTDTGALADGVVSQAVKELI	STDTGALADGVVSQAVKELIAESKKSLEER	Q92917	Q92917	GPKOW	G patch domain and KOW motifs-containing protein	52.228	476		+	+	+		-2.33604	-1.39061	-2.82799	-2.13926	-1.26695		-2.26822	-1.38649			0.0967102	0.248923	0.0591315	0.117742	0.28169		0.103497	0.24995	25.3613	24.6474	25.2388	25.2625	26.4324	26.3428
ALADIAQSQL	10	121	130	S	A	L	Q	L	K	HLA-A0201	1.7	214.6	DVVYRGDMLLEKIQSALADIAQSQLKTRSG	EKIQSALADIAQSQLKTRSGEVSVTQAEVQ	F5H872;Q13503	F5H872	MED21	Mediator of RNA polymerase II transcription subunit 21	NaN	NaN																								20.7751				19.0158	19.3619
ALADLQEAV	9	1389	1397	A	A	L	A	V	K	HLA-A0201	0.175	14.2	YARARAKRNSRQFVAALADLQEAVKLCPTN	SRQFVAALADLQEAVKLCPTNQEVKRLLAR	Q9C0D5	Q9C0D5	TANC1	Protein TANC1	202.22	1861																								20.2308		19.9349		19.5691	20.05
ALADVATVL	9	486	494	K	A	L	V	L	G	HLA-A0201	0.4	27.6	LSPEEDLNFVTDTAKALADVATVLGRALYE	VTDTAKALADVATVLGRALYELAGGTNFSD	Q92542;H0Y6T7	Q92542	NCSTN	Nicastrin	78.41	709		+	+	+		-1.68641	-0.252051	-2.14468	-1.08817	0.211826		-1.66249	0.150852			0.185182	0.777205	0.117105	0.336833	1.23593		0.189666	1.16282		22.6976	23.5829	21.3792	24.0579	24.508
ALAEAGVAV	9	189	197	A	A	L	A	V	F	HLA-A0201	0.25	18.1	WSACNIYSTQNEVAAALAEAGVAVFAWKGE	QNEVAAALAEAGVAVFAWKGESEDDFWWCI	O43865	O43865	AHCYL1	Putative adenosylhomocysteinase 2	58.951	530		+	+	+		-1.63034	-0.726859	-2.0512		-0.507037		-1.40393	-0.607942			0.195863	0.483425	0.12858		0.602278		0.24563	0.54447			21.6452	21.1729	20.7037
ALAEAGVGL	9	165	173	G	A	L	G	L	E	HLA-A0201	0.7	51.1	RRGLCGTVLIHKVAGALAEAGVGLEEIAKQ	IHKVAGALAEAGVGLEEIAKQVNVVAKAMG	H0YCY6;Q3LXA3	H0YCY6	TKFC;DAK	Bifunctional ATP-dependent dihydroxyacetone kinase/FAD-AMP lyase (cyclizing);ATP-dependent dihydroxyacetone kinase;FAD-AMP lyase (cyclizing)	58.946	575			+						-0.79651										0.4509					20.8082		18.1186		19.1438	19.0433
ALAEALKEV	9	400	408	A	A	L	E	V	S	HLA-A0201	0.15	12.1	DYCVWIQKVKSKKLAALAEALKEVSLTKAQ	KSKKLAALAEALKEVSLTKAQLGLELEELE	Q6PI26	Q6PI26	SHQ1	Protein SHQ1 homolog	NaN	NaN		+	+	+	-2.21935	-2.03193	-1.17674		-1.9643	-1.09528	-2.71403	-1.81908	-1.52899		0.10868	0.131082	0.308282		0.140253	0.334445	0.066269	0.162175	0.216755	24.9799	23.9996	24.8639	24.6237	23.2365	25.0375
ALAEDPQEL	9	466	474	C	A	L	E	L	R	HLA-A0201	0.5	37.9	LMASPSMEDLYHKSCALAEDPQELRDGFQH	LYHKSCALAEDPQELRDGFQHPARLVKFLV	Q8IX12;F5H3E1;F5H1H2;F5H2E6;A0A0C4DGG8	Q8IX12	CCAR1	Cell division cycle and apoptosis regulator protein 1	132.82	1150		+	+	+			-0.982431	-1.38406			-2.00634	-1.46387					0.3744	0.25056			0.13448	0.23134		22.4559	19.1871	19.7489	20.2072	21.7449	18.8579
LADGVQKV	8	161	168	A	L	A	K	V	H	HLA-C0501	1	2521.7	RLKSELEDNIRRLRALADGVQKVHKGTTIA	NIRRLRALADGVQKVHKGTTIANVVSGSLS	O14791	O14791	APOL1	Apolipoprotein L1	NaN	NaN	+
ALAEGQLRL	9	17	25	L	A	L	R	L	P	HLA-A0201	0.4	30.7	LGVSVTDYTFEDCQLALAEGQLRLPADTCL	FEDCQLALAEGQLRLPADTCLLEFARLVRG	A0A0G2JRI7;A0A0G2JQ62;Q8NF37	A0A0G2JRI7	LPCAT1	Lysophosphatidylcholine acyltransferase 1	59.151	534																								23.1479	22.4153	21.6964		24.5157	24.0371
ALAEKEHKL	9	107	115	E	A	L	K	L	E	HLA-A0201	1.3	137.5	QLTRMLADFLRCQKEALAEKEHKLEVRNLF	LRCQKEALAEKEHKLEVRNLFLL_______	K7EP82;A0A0C4DGQ6;Q96P16	K7EP82	RPRD1A	Regulation of nuclear pre-mRNA domain-containing protein 1A	35.719	312																										21.7282		19.4288
ALAEKFKEL	9	221	229	L	A	L	E	L	K	HLA-A0201	0.9	84.1	GHRPYFLKKSEQRQLALAEKFKELKRSKKL	SEQRQLALAEKFKELKRSKKLENFLSRKRR	Q96EU6	Q96EU6	RRP36	Ribosomal RNA processing protein 36 homolog	29.823	259																									22.3118	20.604
ALAEKTSHV	9	480	488	H	A	L	H	V	-	HLA-A0201	0.25	18.3	WERESTIKFTLPTDHALAEKTSHV______	TLPTDHALAEKTSHV_______________	Q658P3	Q658P3	STEAP3	Metalloreductase STEAP3	54.6	488		+	+	+		-0.422677	0.084433	-0.744777	0.157175	0.33165	-1.87967	-0.411199	0.537896			0.65529	1.0881	0.47484	1.1702	1.39327	0.15264	0.662855	1.7124			19.3979	19.3173	19.768	20.1913
ALAEKVKEA	9	277	285	Q	A	L	E	A	E	HLA-A0201	2	294.7	ISVWNSDTQNPYHQQALAEKVKEAERDVSL	NPYHQQALAEKVKEAERDVSLTSLAKLPSE	I3L2C7;P57678	I3L2C7	GEMIN4	Gem-associated protein 4	118.82	1047																								18.0457
ALAELLHGA	9	50	58	E	A	L	G	A	L	HLA-A0201	0.125	9.5	ILPEPGSETPTVASEALAELLHGALLRRGP	PTVASEALAELLHGALLRRGPEMGYLPGSD	A0A087WYL5;Q6UXD5	A0A087WYL5	SEZ6L2	Seizure 6-like protein 2	NaN	NaN		+	+	+	-0.496463	-0.613449		-1.3163	-0.603099	0.0202926	-0.205758	-0.830801	0.112301		0.60868	0.54148		0.268125	0.547113	1.0205	0.81403	0.4357	1.11885	22.1231	22.4225	22.2298		23.836	23.8602
ALAELSESL	9	353	361	E	A	L	S	L	R	HLA-A0201	0.25	16.8	TDQERELKEKQRNAEALAELSESLRNRAEE	KQRNAEALAELSESLRNRAEEWASKPKMVR	Q9H1B7	Q9H1B7	IRF2BPL	Interferon regulatory factor 2-binding protein-like	82.658	796																								19.9339	19.0923	20.2254		20.3888	20.0619
ALAEQVQKA	9	58	66	V	A	L	K	A	D	HLA-A0201	1.6	186.2	SPYHTHRAGDPLDLVALAEQVQKADEFIRA	DPLDLVALAEQVQKADEFIRANATNKLTVI	Q9BV19	Q9BV19	C1orf50	Uncharacterized protein C1orf50	21.876	199		+	+	+		-3.01422			-2.7362	-1.52602		-2.98959				0.049084			0.064816	0.2174		0.050308		20.0424	18.8033	21.5592		20.4196	22.1964
ALAERQQLI	9	591	599	G	A	L	L	I	P	HLA-A0201	1.2	116.8	SAAADAGFALFEKKGALAERQQLIPELVRN	LFEKKGALAERQQLIPELVRNGDEENPLKR	P52756	P52756	RBM5	RNA-binding protein 5	92.153	815																										19.5846			19.5887
ALAETGIAV	9	306	314	K	A	L	A	V	P	HLA-A0201	0.2	15.4	PQIAMAAQMAALQAKALAETGIAVPSYYNP	AALQAKALAETGIAVPSYYNPAAVNPMKFA	Q7L4I2	Q7L4I2	RSRC2	Arginine/serine-rich coiled-coil protein 2	50.559	434																								22.2327		20.2832		20.4648	20.2688
ALAGAPYQA	9	426	434	V	A	L	Q	A	V	HLA-A0201	1.1	100.6	AAPGEQGFGECLLAVALAGAPYQAVGLVQG	ECLLAVALAGAPYQAVGLVQGTTPVLQGLN	O43175;Q5SZU1	O43175	PHGDH	D-3-phosphoglycerate dehydrogenase	56.65	533
ALAGDILAA	9	76	84	L	A	L	A	A	G	HLA-A0201	0.5	38.5	LLHSHDTETRATMNLALAGDILAAGQDAHC	RATMNLALAGDILAAGQDAHCQLLRFQAHQ	B5MC98;Q9HCU5	B5MC98	PREB	Prolactin regulatory element-binding protein	45.468	417		+	+			-0.399627		-0.208575								0.67057		0.81174								19.2549		19.0729
ALAGDQPSV	9	1713	1721	T	A	L	S	V	Q	HLA-A0201	0.7	56.8	RFGGEHVPNSPFQVTALAGDQPSVQPPLRS	SPFQVTALAGDQPSVQPPLRSQQLAPQYTY	Q60FE5;P21333;A0A087WWY3;H0Y5F3	Q60FE5	FLNA	Filamin-A	279.48	2633.5		+	+	+	-2.69868	-2.15388	-1.6246	-1.54339	-1.95704	-1.22379	-3.0064	-0.0548179	-1.22567	0.03774	0.067294	0.116033	0.19699	0.213656	0.141277	0.294113	0.0494695	0.946658	0.29356	25.1623	23.3821	25.02	24.8694	24.8705	25.0764
ALAGGITMV	9	1492	1500	A	A	L	M	V	C	HLA-A0201	0.09	8.3	PGGTHKEDFASGTAAALAGGITMVCAMPNT	ASGTAAALAGGITMVCAMPNTRPPIIDAPA	P27708;F8VPD4;H7C3Z5	P27708	CAD	CAD protein;Glutamine-dependent carbamoyl-phosphate synthase;Aspartate carbamoyltransferase;Dihydroorotase	242.98	2225		+	+	+	-1.82623	-1.23218	-0.650207	-1.72989	-1.06015	-0.258554	-2.64535	-1.01045	-0.402547		0.16102	0.291655	0.521937	0.177303	0.346402	0.772168	0.0709803	0.364055	0.668615	24.746	24.2904	25.35	24.3863	25.4732	25.7417
ALAGGPLAV	9	716	724	E	A	L	A	V	L	HLA-A0201	0.25	19	FDSQSERQLLLYEAEALAGGPLAVLGLDVA	LLYEAEALAGGPLAVLGLDVAPSTLLPSYD	A0A0A6YYL4;P57737;I3L351	A0A0A6YYL4	CORO7-PAM16;CORO7	Coronin;Coronin-7	107.38	986.5
ALAGVSFEI	9	874	882	Y	A	L	E	I	K	HLA-A0201	0.05	6.2	VLTAVEGTIGDFKAYALAGVSFEIKAEDDQ	GDFKAYALAGVSFEIKAEDDQPLPGVLLSL	A0A0G2JN29;A0A087X117;Q15155;A0A0G2JP90;A0A087WW46;J3KN36;P69849;Q5JPE7	J3KN36	NOMO1;NOMO3;NOMO2	Nodal modulator 1;Nodal modulator 3;Nodal modulator 2	139.49	1267		+	+	+	-1.64026	-0.105105	-0.174062	-0.791234	-0.439315	-0.035565	0.0266419	0.0576106	0.305767	0.057648	0.19393	0.90023	0.840245	0.453285	0.644477	0.96506	1.027	1.0593	1.35767	24.7831	24.5804	21.9775	24.0049	20.7099	23.0691
ALAKAPFAA	9	123	131	A	A	L	A	A	H	HLA-A0201	0.7	52.2	DEHEGPALYYMDYLAALAKAPFAAHGYGAF	YMDYLAALAKAPFAAHGYGAFLTLSILDRY	P49721;A0A087WVV1	P49721	PSMB2	Proteasome subunit beta type-2	22.836	201		+	+	+	-0.313383	0.537283		0.48725	0.320665	1.03048	-0.303748	-1.11018			0.73097	1.71135		1.62783	1.37804	2.8024	0.738047	0.3295			19.3077	20.4361		23.0386	22.0881
LTDVAPVSF	9	335	343	K	L	T	S	F	F	HLA-C0501	0.08	46.6	RVNEPSILEMSRGVKLTDVAPVSFFLVLDV	MSRGVKLTDVAPVSFFLVLDVVYLVYESKH	O14791	O14791	APOL1	Apolipoprotein L1	NaN	NaN	+		+							0.119204										1.1266
ALANHLIKV	9	516	524	F	A	L	K	V	K	HLA-A0201	0.08	7.9	LADVDKDGLLDDEEFALANHLIKVKLEGHE	LDDEEFALANHLIKVKLEGHELPADLPPHL	A0A024R571;Q9H4M9;Q9NZN3	A0A024R571	EHD1;EHD3	EH domain-containing protein 1;EH domain-containing protein 3	60.756	534.5			+	+					-0.717419			-0.891135	-1.1088						0.48801			0.41019	0.329955		22.137	22.0766	22.7198	23.9457	23.4754
ALANQKLYSV	10	1405	1414	A	A	L	S	V	S	HLA-A0201	0.25	18	GDTGCGKTTICQVFAALANQKLYSVSCHLH	CQVFAALANQKLYSVSCHLHMETSDFLGGL	Q9NU22	Q9NU22	MDN1	Midasin	NaN	NaN																								21.5593		19.6013			19.9656
ALAPAPPQV	9	389	397	S	A	L	Q	V	L	HLA-A0201	0.3	20.2	FPTMVFPSGQISQASALAPAPPQVLPQAPA	QISQASALAPAPPQVLPQAPAPAPAPAMVS	E9PKH5;A0A087X0W8;Q04206	E9PKH5	RELA	Transcription factor p65	42.868	418																								20.8219	19.8238		19.5111	20.6145	21.5414
ALAPEELEL	9	247	255	V	A	L	E	L	D	HLA-A0201	0.7	58.5	MSRKGPAPELQGVEVALAPEELELDPMAMT	LQGVEVALAPEELELDPMAMTQKYEEHVRE	H0YEX5;E9PPJ0;Q13435	H0YEX5	SF3B2	Splicing factor 3B subunit 2	100.23	895
ALAPGLPTA	9	21	29	L	A	L	T	A	R	HLA-A0201	0.2	15.4	PRRRLRPLAALALVLALAPGLPTARAGQTP	ALALVLALAPGLPTARAGQTPRPAERGPPV	Q9UMX5	Q9UMX5	NENF	Neudesin	18.856	172		+	+	+	-1.28705	-0.544568	-0.118356	-1.09652	-0.557577	0.353382	-1.59571	-0.698587	0.113887		0.276085	0.580092	0.88838	0.334033	0.572595	1.42387	0.202765	0.497288	1.12063	28.3134	27.5057	27.6692	27.3037	28.1385	28.0454
ALAEEVEQV	9	213	221	R	A	L	Q	V	H	HLA-A0201	0.175	13.5	PRLKRELEDHIRKLRALAEEVEQVHRGTTI	HIRKLRALAEEVEQVHRGTTIANVVSNSVG	J3KQL8;Q9BQE5;E9PM95	J3KQL8	APOL2	Apolipoprotein L2	43.0035	393	+	+	+	+			-2.27393	-1.66297	-1.28181	-0.161749	-2.23128	-1.19736	-0.247366				0.102907	0.189575	0.277533	0.850655	0.107391	0.30199	0.780855	23.0489	22.1059	19.5291	23.0082	25.8323	25.7761
ALAPLLSSL	9	125	133	E	A	L	S	L	N	HLA-A0201	0.175	14.3	PLHVAAANRATKCAEALAPLLSSLNVADRS	ATKCAEALAPLLSSLNVADRSGRSALHHAV	Q8NB46	Q8NB46	ANKRD52	Serine/threonine-protein phosphatase 6 regulatory ankyrin repeat subunit C	115.08	1076
ALAPSPAAA	9	146	154	A	A	L	A	A	A	HLA-A0201	1.6	202.1	ATGPSGAQEVPGPAAALAPSPAAAAGTEGA	VPGPAAALAPSPAAAAGTEGASPDLAPLRP	Q12796	Q12796	PNRC1	Proline-rich nuclear receptor coactivator 1	NaN	NaN			+					0.190786		1.69512								1.2102		5.4473								18.4417
ALAPSTMKI	9	319	327	T	A	L	K	I	K	HLA-A0201	0.6	45	TMYPGIADRMQKEITALAPSTMKIKIIAPP	MQKEITALAPSTMKIKIIAPPERKYSVWIG	P60709;P63261;A6NL76;P68133;P68032;P63267;P62736	P63261	ACTB;ACTG1;ACTA1;ACTC1;ACTG2;ACTA2	Actin, cytoplasmic 1;Actin, cytoplasmic 1, N-terminally processed;Actin, cytoplasmic 2;Actin, cytoplasmic 2, N-terminally processed;Actin, alpha skeletal muscle;Actin, alpha cardiac muscle 1;Actin, gamma-enteric smooth muscle;Actin, aortic smooth muscle	41.792	375		+	+	+		-1.69317	-2.5811		-1.43711		-1.36842	-1.21882	-1.01479			0.183935	0.075691		0.237613		0.25451	0.29558	0.36248	22.4757		21.3622	21.2815		24.1862
ALASEPLKV	9	777	785	G	A	L	K	V	S	HLA-A0201	0.6	40.1	PVLMVIKDSDGQVFGALASEPLKVSDGFYG	DGQVFGALASEPLKVSDGFYGTGETFVFTF	Q8N573;H0YC07;E9PLW2	Q8N573	OXR1	Oxidation resistance protein 1	97.969	874																								27.6886	20.9315	21.9925
ALASGLILI	9	14	22	Q	A	L	L	I	T	HLA-A0201	0.15	11.2	______________________________	MWANEQALASGLILITGGIVATAGRFTQWY	H3BR52;H3BNP7;P13498;H3BPX1	H3BR52	CYBA	Cytochrome b-245 light chain	21.012	195		+	+	+	-1.73765	-0.612323	0.324978	-1.28556	-0.299583	0.58121	-1.99593	-0.508057	0.497816		0.175933	0.54209	1.384	0.276495	0.741127	1.7882	0.135887	0.601663	1.64512	21.434	23.7722	22.8249	23.3863	24.0493	24.6242
ALASGLLAV	9	97	105	L	A	L	A	V	L	HLA-A0201	0.05	6.2	CHLGTLRFLHASALLALASGLLAVLLAGLG	HASALLALASGLLAVLLAGLGLSSAAGSCG	B0QYJ2;B0QYJ1;Q9Y3P4	B0QYJ2	RHBDD3	Rhomboid domain-containing protein 3	NaN	NaN				+								-1.56547										0.20899
ALASHILTA	9	236	244	V	A	L	T	A	L	HLA-A0201	0.25	19.3	DAVDTGISRETSSDVALASHILTALREKQA	ETSSDVALASHILTALREKQAPELSLSSQD	O00273	O00273	DFFA	DNA fragmentation factor subunit alpha	36.521	331		+	+	+	-0.641893	-2.6401	-1.96622		-2.19859	-1.3101		-1.4028	-1.1616		0.526295	0.071354	0.139985		0.11096	0.269792		0.245908	0.312985	22.1169	23.7874	23.3762	22.6323	24.2139	24.434
ALASHLIEA	9	507	515	F	A	L	E	A	K	HLA-A0201	0.175	13.7	LSDVDRDGMLDDEEFALASHLIEAKLEGHG	LDDEEFALASHLIEAKLEGHGLPANLPRRL	Q9NZN4	Q9NZN4	EHD2	EH domain-containing protein 2	NaN	NaN			+	+				-1.24744	-0.368367	-0.0939261	-1.07397	-0.562312	0.389945					0.28724	0.691863	0.91035	0.34165	0.56989	1.4769				19.9801	21.8956	23.305
ALASHLSTV	9	90	98	L	A	L	T	V	E	HLA-A0201	0.08	7.8	MENIELGLSEAQVMLALASHLSTVESEKQK	EAQVMLALASHLSTVESEKQKLRAQVRRLC	Q9NSK0;C9JZE5	Q9NSK0	KLC4	Kinesin light chain 4	68.639	619																								20.3328
ALASKNAEV	9	59	67	P	A	L	E	V	T	HLA-A0201	0.5	35.9	VTQAGLQLLASSDPPALASKNAEVTGTMSQ	ASSDPPALASKNAEVTGTMSQDTEVDMKEV	F5GZS6;J3KPF3;P08195;H0YFS2	F5GZS6	SLC3A2	4F2 cell-surface antigen heavy chain	64.872	599
ALASLENHV	9	830	838	D	A	L	H	V	K	HLA-A0201	0.5	38.5	TPPLSTNLHLESELDALASLENHVKIEPAD	LESELDALASLENHVKIEPADMNESCKQSG	Q9UPN9;H0Y612	Q9UPN9	TRIM33	E3 ubiquitin-protein ligase TRIM33	122.53	1127		+	+	+	-3.13929	-2.42527	-1.87207	-2.68596	-1.93334	-1.42504		-1.97746			0.0433135	0.0884547	0.153805	0.0681555	0.144664	0.2405		0.13842		25.0267	24.1747	24.8664	24.7546	25.3891	25.459
ALASVIMGL	9	165	173	S	A	L	G	L	S	HLA-A0201	0.08	7.9	CIKELVSDANQHVKSALASVIMGLSPILGK	NQHVKSALASVIMGLSPILGKDNTIEHLLP	B3KQV6;P30153;C9J9C1;P30154;H0YDG7	B3KQV6	PPP2R1A;PPP2R1B	Serine/threonine-protein phosphatase 2A 65 kDa regulatory subunit A alpha isoform;Serine/threonine-protein phosphatase 2A 65 kDa regulatory subunit A beta isoform	65.7605	595		+	+	+	-3.36497	-2.44474	-1.72967	-2.78116	-2.15665	-1.30125	-3.533	-2.4204	-1.28008	0.10607	0.034563	0.0867483	0.177343	0.0619667	0.115712	0.272193	0.029217	0.0888863	0.278015	26.5586	26.5004	26.1801	26.0396	26.5491	26.5901
ALASVLAGL	9	74	82	A	A	L	G	L	C	HLA-A0201	0.15	12.3	RENAGPAIVISFLIAALASVLAGLCYGEFG	ISFLIAALASVLAGLCYGEFGARVPKTGSA	P30825;Q5JR49	P30825	SLC7A1	High affinity cationic amino acid transporter 1	67.638	629		+	+	+	-1.74086	-0.977661	-0.206326	-1.03895	-0.445943	0.00924709	-2.07784	-0.607961	0.369181		0.17537	0.37619	0.813568	0.353825	0.64022	1.00929	0.1252	0.54446	1.44655	22.0961	21.3794	19.1493	21.5057	21.8194	22.1531
ALASVMAGL	9	76	84	A	A	L	G	L	C	HLA-A0201	0.175	14.3	KADSGPSIVVSFLIAALASVMAGLCYAEFG	VSFLIAALASVMAGLCYAEFGARVPKTGSA	P52569	P52569	SLC7A2	Cationic amino acid transporter 2	71.672	658		+	+	+			0.412772	-0.795047	-0.178559	0.108478	-1.64875	-0.494149	0.430353				1.511	0.45156	0.836475	1.11458	0.19229	0.61009	1.5378	21.6982			20.3102	20.9846	21.4273
ALATLIHQV	9	26	34	A	A	L	Q	V	L	HLA-A0201	0.06	7	NQEQFLLLAKSAKGAALATLIHQVLEAPGV	KSAKGAALATLIHQVLEAPGVYVFGELLDM	F5H4U8;F5H7C6;F5GYF7;F5H248;Q9UBW8;F5H4Z0;F5H3M6;G3XAP1;F5GXT7	F5H4U8	COPS7A	COP9 signalosome complex subunit 7a	30.276	275		+	+	+	-2.10298	-1.10083	-0.492847	-1.19996	-0.620129	0.309877	-2.22748	-0.769634	0.409723		0.122092	0.332593	0.610885	0.301208	0.537875	1.36326	0.1078	0.463183	1.5064	26.3711	25.8921	25.5111	26.0639	26.3445	26.7265
ALDAGNIKL	9	29	37	A	A	L	K	L	T	HLA-C0501	0.3	337.4	FEDFAHVISFDKRAAALDAGNIKLTFNSLL	FDKRAAALDAGNIKLTFNSLLEKAEARERE	H0YII7;F8VU11;Q6NWY9	H0YII7	PRPF40B	Pre-mRNA-processing factor 40 homolog B	108.8	957																										20.6762		20.8337	20.5376
ALDAGQSEI	9	813	821	V	A	L	E	I	A	HLA-C0501	0.125	112.6	DISLTDRDGSTALMVALDAGQSEIASMLYS	STALMVALDAGQSEIASMLYSRMNIKCSFA	Q63ZY3	Q63ZY3	KANK2	KN motif and ankyrin repeat domain-containing protein 2	91.173	851				+								-0.507764	0.0550562									0.60184	1.0566					19.5834
ALDAHQQSI	9	77	85	H	A	L	S	I	P	HLA-C0501	1.1	2913	GIILINQYIAEMVRHALDAHQQSIPAVLEI	AEMVRHALDAHQQSIPAVLEIPSKEHPYDA	Q16864	Q16864	ATP6V1F	V-type proton ATPase subunit F	13.37	119		+	+	+	-0.148674	0.227481		-0.947738	-0.537364		-1.2442	-2.03157		0.15586	0.86185	1.25543		0.387617	0.584287		0.28817	0.13113		21.2012	20.4795	21.6581		22.8826	21.9922
ALDANIARL	9	845	853	A	A	L	R	L	Q	HLA-A0201	0.6	41.7	TFTSRDEQDFRNGLAALDANIARLQKSLRT	FRNGLAALDANIARLQKSLRTGLLEK____	A0A0A0MR27;J3QT39;Q49A88	A0A0A0MR27	CCDC14	Coiled-coil domain-containing protein 14	NaN	NaN																										20.0876
ALDASILNV	9	220	228	F	A	L	N	V	A	HLA-A0201	0.1	9.2	DDSVFSIGLESHDDFALDASILNVAMIVGY	ESHDDFALDASILNVAMIVGYLGSIELPST	E9PBG5;O14924	E9PBG5	RGS12	Regulator of G-protein signaling 12	NaN	NaN
ALDDEFITV	9	262	270	I	A	L	T	V	H	HLA-A0201	0.05	5.9	SENVIGAAVSFPYVIALDDEFITVHSMLDQ	SFPYVIALDDEFITVHSMLDQQQKQTLPFK	Q8WUH2	Q8WUH2	TGFBRAP1	Transforming growth factor-beta receptor-associated protein 1	97.157	860		+	+	+	-0.861258	-0.296198		-1.04351	-0.66153	-0.0557981	-1.26249	-0.506087	0.174541		0.42263	0.74364		0.352215	0.516061	0.94573	0.28295	0.60285	1.1907		20.4384	20.5351		21.9775	23.7831
ALDDFSISV	9	542	550	L	A	L	S	V	L	HLA-A0201	0.015	3.9	PNIMLLHRDSGILGLALDDFSISVLDIETR	SGILGLALDDFSISVLDIETRKIVREFSGH	A0A0A0MTB8;Q8NI36	A0A0A0MTB8	WDR36	WD repeat-containing protein 36	99.365	895		+	+	+	0.34967	-1.36586	-0.680349	-1.4827	-0.910433	-0.145673		-0.798463	0.00416626	4.2078	1.4186	0.25516	0.50644	0.227025	0.40235	0.86444		0.45002	1.00417	24.8589	22.678	19.2041	22.0967	21.5143	22.4339
ALDDMISTL	9	84	92	K	A	L	T	L	K	HLA-A0201	0.125	10.2	EQQMHPTVVISAYRKALDDMISTLKKISIP	ISAYRKALDDMISTLKKISIPVDISDSDMM	B4DUR8;P49368;E9PQ35;E9PM09;Q5SZW8;E9PRC8;Q5SZX6;Q5SZX9	B4DUR8	CCT3	T-complex protein 1 subunit gamma	60.533	545		+	+	+	-0.364984	0.0298695	0.388922	-0.13643	0.576023	0.558057	-0.575369	0.549811	0.215777	0.047919	0.694207	1.03032	1.47539	0.872468	1.77895	1.74727	0.562497	1.73293	1.24083	26.7631	27.1231	26.9489	25.4576	28.3887	27.273
ALDEAAAAL	9	182	190	C	A	L	A	L	T	HLA-C0501	0.06	33	ADPEVLRRLTSSVSCALDEAAAALTRMKAE	TSSVSCALDEAAAALTRMKAENSHNAGQVD	Q8IWZ3;E9PDP5;D6RHC4;O75179;H0YM23	Q8IWZ3	ANKHD1;ANKRD17	Ankyrin repeat and KH domain-containing protein 1;Ankyrin repeat domain-containing protein 17	266.35	2514.5		+	+	+	-2.15813	-1.35632	-0.546237	-1.97412	-1.27545	-0.487911	-2.27857	-1.11703	-0.454792		0.115541	0.257607	0.579125	0.138883	0.279305	0.613908	0.10243	0.32725	0.63458	22.3834	22.7311	23.7823	22.4014	25.4158	25.0963
ALDEGDIAL	9	24	32	R	A	L	A	L	L	HLA-C0501	0.06	34.3	QRKTKEDEKDDKPIRALDEGDIALLKTYGQ	DDKPIRALDEGDIALLKTYGQSTYSRQIKQ	P35998;C9JLS9	P35998	PSMC2	26S protease regulatory subunit 7	48.633	433																								21.006		19.2101		19.669	19.1995
ALDEGDIALL	10	24	33	R	A	L	L	L	K	HLA-A0201	0.6	49.5	QRKTKEDEKDDKPIRALDEGDIALLKTYGQ	DKPIRALDEGDIALLKTYGQSTYSRQIKQV	P35998;C9JLS9	P35998	PSMC2	26S protease regulatory subunit 7	48.633	433			+					-0.936723	-0.782383									0.39191	0.457315									19.505	19.3992
ALDEKLLNI	9	195	203	R	A	L	N	I	I	HLA-A0201	0.25	17.9	GQRSSFLPSYIIDVRALDEKLLNIIDLQFL	YIIDVRALDEKLLNIIDLQFLHGYYEPTLL	Q10570	Q10570	CPSF1	Cleavage and polyadenylation specificity factor subunit 1	160.88	1443																								25.2897	23.8197	23.3166	23.4942	24.2965	24.4324
ALDEPTTNL	9	1229	1237	I	A	L	N	L	D	HLA-C0501	0.05	23.8	RLALAETFCLNCGIIALDEPTTNLDRENIE	LNCGIIALDEPTTNLDRENIESLAHALVEI	Q92878;H7C0V2	Q92878	RAD50	DNA repair protein RAD50	153.89	1312		+	+	+	-0.9205	0.271172	-0.420711	-0.502171	0.374009	-0.0357775	-1.08657	0.183207	-0.717557		0.39832	1.3115	0.65658	0.605215	1.45355	0.964855	0.337372	1.20106	0.487943	26.2308	24.6201	25.5349	23.5617	27.4389	26.9653
ALDESPYGV	9	23	31	L	A	L	G	V	R	HLA-A0201	0.05	6.4	YVATKGAVTAMTKALALDESPYGVRVNCIS	AMTKALALDESPYGVRVNCISPGNIWTPLW	M0R147;M0QY35;M0R2R3;Q9BPX1	M0R147	HSD17B14	17-beta-hydroxysteroid dehydrogenase 14	NaN	NaN		+	+	+	-1.62641	-0.840355	-0.146881	-1.0231	-0.401755	0.63276	-2.01003	-0.483065	0.351677		0.196635	0.431558	0.863397	0.35948	0.669145	1.8828	0.133985	0.61689	1.42145	23.2009	21.8981	23.3428	22.4835	23.2853	23.673
ALDEVFTKV	9	124	132	E	A	L	K	V	Y	HLA-A0201	0.09	8.7	DLTHDTTGLTAKELEALDEVFTKVYKAKYP	TAKELEALDEVFTKVYKAKYPIVGYTARRI	Q9UMX5	Q9UMX5	NENF	Neudesin	18.856	172																										19.9203
ALDEYTSEL	9	64	72	R	A	L	E	L	M	HLA-C0501	0.06	36.5	CVVIKYVPYVGDSKRALDEYTSELMLGGTN	VGDSKRALDEYTSELMLGGTNTLVLHNTCE	J3QS51;Q9NPH2	J3QS51	ISYNA1	Inositol-3-phosphate synthase 1	61.067	558			+						-0.737622										0.47825					21.7095		19.7438		20.9094	21.1065
ALDGFLFVV	9	120	128	Q	A	L	V	V	N	HLA-A0201	0.025	4.6	QGVIDKDSLGPLLLQALDGFLFVVNRDGNI	GPLLLQALDGFLFVVNRDGNIVFVSENVTQ	Q9Y6Q9	Q9Y6Q9	NCOA3	Nuclear receptor coactivator 3	155.29	1424			+	+				-1.1163	-0.302884	1.17933	-2.36675	-0.755533	0.0740215					0.32749	0.738685	3.2522	0.093785	0.46976	1.07683					19.684	19.7186
ALDGKIYEL	9	624	632	Y	A	L	E	L	D	HLA-A0201	0.07	7.5	ELANEIRTQSTDDEYALDGKIYELDLRPVD	STDDEYALDGKIYELDLRPVDAKSPYFLSQ	A0A0A0MSK6;Q13017	A0A0A0MSK6	ARHGAP5	Rho GTPase-activating protein 5	171.68	1498		+	+	+	-1.45749	-1.71478	-0.949563	-1.80175	-1.522	-0.907802	-2.18555	-1.87627			0.23282	0.180004	0.38691	0.16501	0.218275	0.40341	0.112416	0.15316		25.2931	25.1498	24.9539	24.573	24.1408	24.792
ALDGLLQQV	9	108	116	D	A	L	Q	V	A	HLA-A0201	0.25	18.8	LLRLQKDGLTQADKDALDGLLQQVANMSAK	TQADKDALDGLLQQVANMSAKDGTCTLQDC	U3KQ90;P55199	U3KQ90	ELL	RNA polymerase II elongation factor ELL	68.264	621		+					-1.94659										0.14276										20.6827		21.0147
ALDILITNV	9	8	16	V	A	L	N	V	V	HLA-A0201	0.4	27	______________________________	DADSDVALDILITNVVCVFRTRCHLNLRKI	Q7Z6T9;Q7Z6U0;Q7Z6U1;Q7Z6U2;P62380	Q7Z6T9	TBPL1	TATA box-binding protein-like protein 1	20.886	186			+	+					-0.117827	-1.15709	0.0631625								0.88885	0.3144	1.0652			20.795	19.9065				18.5506
ALDKALTSV	9	380	388	S	A	L	S	V	V	HLA-A0201	0.175	13.1	QLINTVLNGDQHFMSALDKALTSVVNYREP	DQHFMSALDKALTSVVNYREPKSVCKAPEL	A0A0A0MTN0;Q13617;Q5T2B5	A0A0A0MTN0	CUL2	Cullin-2	88.505	758																										21.2341		23.5411	23.8101
ALDKATVLL	9	294	302	A	A	L	L	L	S	HLA-C0501	0.1	67.7	IDSYKGTVDCVQARAALDKATVLLSMSKGG	CVQARAALDKATVLLSMSKGGKRKDSVWGS	Q53EL6	Q53EL6	PDCD4	Programmed cell death protein 4	NaN	NaN																								27.954	26.6894	26.1696	24.2821	22.4424	21.544
ALDKSSSTL	9	1272	1280	V	A	L	T	L	R	HLA-C0501	0.4	524.6	RSLLTVETFSVSSSVALDKSSSTLRIILDE	SVSSSVALDKSSSTLRIILDEAALHLSDKC	Q96BY7	Q96BY7	ATG2B	Autophagy-related protein 2 homolog B	232.76	2078
ALDLGGTNF	9	54	62	L	A	L	N	F	R	HLA-C0501	0.06	35.1	FVRSTPDGTEHGEFLALDLGGTNFRVLWVK	EHGEFLALDLGGTNFRVLWVKVTDNGLQKV	E9PB90;P52789;Q2TB90;P52790;P19367	E9PB90	HK2;HKDC1;HK3;HK1	Hexokinase;Hexokinase-2;Putative hexokinase HKDC1;Hexokinase-3;Hexokinase-1	102.43	917		+	+	+	-0.219442	-0.206062	-0.1293	-0.14915	-0.0445869	0.229762	-0.166884	-0.0338878	0.200796	0.38347	0.802967	0.813783	0.87871	0.86144	0.956393	1.2583	0.846298	0.96668	1.22238	25.166	24.0602	24.9046	24.1543	26.1602	26.4184
ALDMTTLTI	9	113	121	V	A	L	T	I	M	HLA-C0501	0.25	247.8	RRQLDKSKLKPGTRVALDMTTLTIMRYLPR	KPGTRVALDMTTLTIMRYLPREVDPLVYNM	A0A087X2I1;P62333;H0YJS8;H0YJC0	A0A087X2I1	PSMC6	26S protease regulatory subunit 10B	45.796	403																												18.2051
ALDNGLFTL	9	9	17	H	A	L	T	L	G	HLA-A0201	0.04	5.8	______________________________	KGTYIHALDNGLFTLGAPHKEVDEGPSPPE	E9PRR7;Q14331	E9PRR7	FRG1	Protein FRG1	29.172	258		+	+	+			-1.37776	-2.34789	-2.38934	-1.25438		-2.24939	-1.34378				0.252143	0.095571	0.09169	0.285253		0.105463	0.260857	22.5565	19.8817	21.5384	23.0896	23.6031	23.6894
ALDNNPLLL	9	292	300	A	A	L	L	L	N	HLA-C0501	0.08	49.6	PKVLIPVNSIPTYNAALDNNPLLLNTYNKF	IPTYNAALDNNPLLLNTYNKFPYPTMSEIT	Q9UKY1	Q9UKY1	ZHX1	Zinc fingers and homeoboxes protein 1	98.096	873																												21.6843
ALDNPNEEV	9	66	74	L	A	L	E	V	A	HLA-C0501	0.1	67.9	CFGDVLLGASRTLSLALDNPNEEVAEVKIS	SRTLSLALDNPNEEVAEVKISHFPAADLGF	A0A087WV76;Q8IZT6	A0A087WV76	ASPM	Abnormal spindle-like microcephaly-associated protein	NaN	NaN
ALDNSHPIEV	10	408	417	D	A	L	E	V	S	HLA-A0201	0.8	72.2	TQFVSADYTRAQELDALDNSHPIEVSVGHP	AQELDALDNSHPIEVSVGHPSEVDEIFDAI	E9PLK3;A6NEC2;P55786;E9PJ74;E9PRQ5	E9PLK3	NPEPPS;NPEPPSL1	Puromycin-sensitive aminopeptidase-like protein;Puromycin-sensitive aminopeptidase	102.99	915		+	+	+	-0.610186	-0.063611		-0.0032419	0.0030603		-0.542643	0.0510733		0.47366	0.54325	0.93837		0.996763	1.00306		0.58121	1.0524		21.6706	19.9879	21.1339		22.6038	22.6592
ALDPASISV	9	79	87	L	A	L	S	V	L	HLA-A0201	0.175	12.9	NKIGIDGIQQFCDDLALDPASISVLIIAW_	QFCDDLALDPASISVLIIAW__________	C9J0B2;C9JUW4;C9J8R4;C9JVE2;Q96GG9	C9J0B2	DCUN1D1	DCN1-like protein;DCN1-like protein 1	30.124	259		+	+	+	-2.94163	-2.10053	-1.55714	-2.32793	-1.96764	-1.30447	-3.08199	-2.08056	-1.39678		0.0527797	0.122392	0.210737	0.097497	0.139787	0.271318	0.0458677	0.12486	0.247393	24.1567	25.9129	26.6521	26.4438	25.4778	27.4327
ALDPDHPRV	9	976	984	T	A	L	R	V	A	HLA-C0501	0.5	939	QAIVPLQRSLEIRETALDPDHPRVAQSLHQ	LEIRETALDPDHPRVAQSLHQLASVYVQWK	Q7Z494	Q7Z494	NPHP3	Nephrocystin-3	NaN	NaN
ALDPNIATL	9	36	44	A	A	L	T	L	G	HLA-C0501	0.2	211.8	TLGVSLSSLGAIPAAALDPNIATLGEIPQP	GAIPAAALDPNIATLGEIPQPPLMGNVDPS	E5RJ76;Q8WXA9	E5RJ76	SREK1	Splicing regulatory glutamine/lysine-rich protein 1	59.38	508		+	+				-1.94624		-1.07411	-1.67863							0.14281		0.3416	0.18663				21.215		19.6994	19.8575	20.3141	21.7604
ALDQDHVAV	9	267	275	T	A	L	A	V	L	HLA-C0501	0.15	150.5	KAVVSGNARNGVALTALDQDHVAVLGSPLA	NGVALTALDQDHVAVLGSPLAASKECLSVW	Q9H8H0;J3QR28	Q9H8H0	NOL11	Nucleolar protein 11	81.123	719		+	+	+	-1.28426	-0.0244361	0.357045	-1.00118	-0.424847	0.395213	-1.07507	-0.47086	0.334613	0.6078	0.276855	0.97586	1.4291	0.367445	0.65387	1.4847	0.341275	0.624465	1.3974	24.383	22.3456	23.9536	21.3447	24.0612	22.9771
ALDQEIIEV	9	90	98	S	A	L	E	V	D	HLA-A0201	0.125	10.3	EEERERRDNYVPEVSALDQEIIEVDPDTKE	YVPEVSALDQEIIEVDPDTKEMLKLLDFGS	P08708;H0YN88;A0A075B716	P08708	RPS17	40S ribosomal protein S17	15.55	135		+	+	+	-1.41266	-0.257317	0.529436	-0.694869	0.346389	1.10055	-1.24699	0.117279	-0.366	0.026201	0.243494	0.773123	1.69798	0.49914	1.41395	3.00583	0.287368	1.12443	0.693502	26.5273	26.1744	25.8178	26.048	26.82	27.148
ALDSDAVVV	9	832	840	K	A	L	V	V	A	HLA-C0501	0.15	121	SIGDILPKTEDRQCKALDSDAVVVAVFSGL	EDRQCKALDSDAVVVAVFSGLPAVEKRRKM	O94972	O94972	TRIM37	E3 ubiquitin-protein ligase TRIM37	107.9	964			+	+				0.310898	1.30713	2.02881	-0.345304	1.23144						1.36465	3.69555	7.605	0.708005	3.42615				19.1316		22.0244	21.7874
ALDSEGNTF	9	141	149	Q	A	L	T	F	S	HLA-C0501	0.25	265.2	RELYLEDSPLELKIQALDSEGNTFSTLAGL	LELKIQALDSEGNTFSTLAGLVFEWTIVKD	Q8TEM1	Q8TEM1	NUP210	Nuclear pore membrane glycoprotein 210	205.11	1887
ALDSGAFQSV	10	79	88	A	A	L	S	V	W	HLA-A0201	0.4	29.6	KHLAGVPLIGWVLRAALDSGAFQSVWVSTD	WVLRAALDSGAFQSVWVSTDHDEIENVAKQ	Q8NFW8	Q8NFW8	CMAS	N-acylneuraminate cytidylyltransferase	48.379	434																								19.7842				22.3501	21.7155
ALDSGASLL	9	482	490	L	A	L	L	L	H	HLA-C0501	0.06	34.3	TSKLMKILQPQDVDLALDSGASLLHLAVEA	PQDVDLALDSGASLLHLAVEAGQEECAKWL	P57078	P57078	RIPK4	Receptor-interacting serine/threonine-protein kinase 4	NaN	NaN			+	+				-0.0224604				0.150487						0.97779				1.1624				20.1465		21.0858	22.3502
ALDSGFNSV	9	182	190	G	A	L	S	V	D	HLA-A0201	0.175	13.4	FGSCHEELYSSRPYGALDSGFNSVDSGDKR	SSRPYGALDSGFNSVDSGDKRWSGNEPTDE	E9PD99;Q96II8	E9PD99	LRCH3	Leucine-rich repeat and calponin homology domain-containing protein 3	NaN	NaN			+					-1.36399										0.25564										20.2344
ALDSGVSTM	9	198	206	Y	A	L	T	M	N	HLA-C0501	0.125	112.7	SLWLCNSLAYLVNTYALDSGVSTMNEMKSY	YLVNTYALDSGVSTMNEMKSYSQAVTGFFA	E9PIE4;Q9Y6C9	E9PIE4	MTCH2	Mitochondrial carrier homolog 2	30.94	282.5		+	+	+	1.3792	1.61656	1.55003	1.59127	1.60076	1.82494	0.945269	1.78484	1.72195	0.30673	3.97173	5.03575	4.7116	4.90998	4.9568	6.2024	2.5735	5.9586	5.59543	25.1371	23.8249	24.8289	23.6987	27.5232	26.8603
ALDSHPTIV	9	78	86	I	A	L	I	V	S	HLA-C0501	0.175	180.9	EILQHVIDYILDLQIALDSHPTIVSLHHQR	ILDLQIALDSHPTIVSLHHQRPGQNQASRT	Q02363	Q02363	ID2	DNA-binding protein inhibitor ID-2	NaN	NaN		+	+	+	-0.255208	0.694147	1.12171	0.311447	0.627274	1.59621	0.367925	0.937112	0.0927615		0.774755	2.002	3.0701	1.3654	1.8725	4.9343	1.44473	2.5526	1.0972		22.7237	22.9502	20.9672	24.2793	23.8865
ALDSTNVEA	9	85	93	S	A	L	E	A	A	HLA-C0501	0.9	2202.4	RAFAEKNGLSFIETSALDSTNVEAAFQTIL	SFIETSALDSTNVEAAFQTILTEIYRIVSQ	B4DQU5;P62491;H3BN38	B4DQU5	RAB11A	Ras-related protein Rab-11A	22.486	198		+	+	+	-3.17543	-2.41773	-3.13357	-2.7138	-2.25622	-1.39989	-3.08933	-2.26861	-1.48436	0.019313	0.041776	0.089124	0.043562	0.0662847	0.104746	0.246623	0.0455327	0.103455	0.226647	27.0086	26.1552	27.2311	26.643	27.6042	27.5842
ALDSTNVEL	9	156	164	S	A	L	E	L	A	HLA-C0501	0.175	169	RMFAENNGLLFLETSALDSTNVELAFETVL	LFLETSALDSTNVELAFETVLKEIFAKVSK	P57735	P57735	RAB25	Ras-related protein Rab-25	23.495	213		+	+	+	-1.69783	-0.877671	-0.393606	-1.1022	-0.554173	0.246649	-1.79703	-0.726678	0.0761737		0.18308	0.41575	0.67462	0.33214	0.574547	1.27973	0.16579	0.483513	1.07915	28.5579	27.9003	28.6811	28.3583	28.6971	29.2166
ALDTITTV	8	577	584	S	A	L	T	V	A	HLA-A0201	1.5	181.6	VHKTLFGNLLSSSVSALDTITTVALGSLTS	LLSSSVSALDTITTVALGSLTSIPENVSTH	P52732	P52732	KIF11	Kinesin-like protein KIF11	119.16	1056		+	+	+	-0.806854	-0.283146	0.309395	-1.09066	-0.439306	0.331962	-1.58751	-0.457688	0.252353		0.44626	0.75341	1.3626	0.335993	0.644483	1.3937	0.204433	0.632745	1.28705		28.1182	29.1689	19.8245	24.8846	24.2399
ALDTNQVSL	9	369	377	G	A	L	S	L	Q	HLA-C0501	0.4	482.7	QKKHFDNRESQANSGALDTNQVSLQKIDNP	SQANSGALDTNQVSLQKIDNPESQANSGAL	A0A0A0MR47;Q96GC6	A0A0A0MR47	ZNF274	Neurotrophin receptor-interacting factor homolog	NaN	NaN
ALDTPVMV	8	133	140	R	A	L	M	V	H	HLA-C0501	1.2	3519.2	TAANEDYNLYTFDMRALDTPVMVHMDHVSA	LYTFDMRALDTPVMVHMDHVSAVLDVDYSP	A0A087X1F8;A0A087WT20;Q9NV06	A0A087X1F8	DCAF13	DDB1- and CUL4-associated factor 13	67.55	597		+	+	+	-0.457352	0.25712	0.953734	-0.490039	0.28358	0.928522	-0.977059	0.199199	1.00956	0.24425	0.632958	1.2932	2.59538	0.612602	1.32788	2.53077	0.376417	1.22043	2.7444	23.1953	24.0897	20.8876	21.3042	26.1285	25.1433
ALDTSNVMV	9	131	139	Q	A	L	M	V	K	HLA-C0501	0.04	21.8	EYILSNQGYVRQLSQALDTSNVMVKKQVFE	VRQLSQALDTSNVMVKKQVFELLAALCIYS	Q27J81	Q27J81	INF2	Inverted formin-2	135.62	1249		+	+	+	-2.29823	-1.3845	-0.666671	-1.81473	-1.06137	-0.162993	-2.22251	-1.15813	-0.119803	0.059454	0.100436	0.25045	0.513415	0.162883	0.34598	0.849598	0.108337	0.314072	0.887095	25.9049	24.4782	25.9662	26.3209	25.9205	26.8052
ALDTTRHEL	9	239	247	T	A	L	E	L	P	HLA-C0501	1.5	4547.1	AVATRFKEQYRTFATALDTTRHELPVRSIH	YRTFATALDTTRHELPVRSIHLEGDGQQLL	Q9BT25	Q9BT25	HAUS8	HAUS augmin-like complex subunit 8	NaN	NaN		+	+	+	-1.75097	-0.504674	0.296357	-1.0781	-0.315944	0.29251	-2.24568	-0.510105	0.507661	0.055632	0.173605	0.603702	1.34495	0.340243	0.7291	1.33979	0.105856	0.600433	1.6614	24.2506	24.3353	25.773	25.254	26.5068	26.2319
ALDVPASQF	9	1108	1116	G	A	L	Q	F	L	HLA-C0501	0.1	72.1	DRVRSMSGGHGLRVGALDVPASQFLGSATS	HGLRVGALDVPASQFLGSATSPGPRTAPAA	H3BMQ0;P49815	H3BMQ0	TSC2	Tuberin	194.39	1751		+	+	+	-0.723943	0.183716	0.96041	-0.541233	0.276229	1.05939	-1.01266	0.313057	1.01064		0.484837	1.20168	2.61277	0.58203	1.31815	2.8846	0.36325	1.3676	2.74735	21.7444	21.6778	22.6529	21.9028	25.4925	25.3799
ALDVPNTAF	9	1112	1120	Y	A	L	A	F	G	HLA-C0501	0.05	24.5	TETELKFELLEKDPYALDVPNTAFGREHSP	LEKDPYALDVPNTAFGREHSPYGPSPLGWP	Q96PC5;G3V599;O15320	Q96PC5	MIA2;CTAGE5	Melanoma inhibitory activity protein 2;cTAGE family member 5	151.72	1339			+						0.13173										1.1408										21.1689
ALDVPNTML	9	379	387	L	A	L	M	L	D	HLA-C0501	0.07	43.3	SALSANDAALTHELLALDVPNTMLDLFFHY	LTHELLALDVPNTMLDLFFHYVFNNFLHAQ	Q9UPN7	Q9UPN7	PPP6R1	Serine/threonine-protein phosphatase 6 regulatory subunit 1	96.723	881		+	+	+	-0.76026	0.10993	-0.0601588	-0.379203	0.185537	0.380725	-0.976545	-0.244147	0.350141	0.535954	0.467545	1.1162	0.941615	0.684407	1.20387	1.46335	0.37661	0.783373	1.41927	24.5236	23.4023	24.3529	21.6622	26.0782	25.646
ALEEADKMFL	10	105	114	A	A	L	F	L	R	HLA-B4402	0.9	993.8	PEEEQLSGAGYRVSAALEEADKMFLRTREP	YRVSAALEEADKMFLRTREPALDGGFQMHY	H0YN68;Q9Y6B2	H0YN68	EID1	EP300-interacting inhibitor of differentiation 1	NaN	NaN			+	+				-0.202079			0.310627			0.31226				0.81703			1.36428			22.144				22.6201	21.8737
ALEEKLENV	9	93	101	E	A	L	N	V	K	HLA-A0201	1	96.5	ANVEPNQTVEINEQEALEEKLENVKAILQA	EINEQEALEEKLENVKAILQAYHFTGLSGK	Q9BU64	Q9BU64	CENPO	Centromere protein O	NaN	NaN		+	+	+			0.0185813	-1.17642	-0.738263	0.0234577	-1.07227	-0.823552	-0.011812				1.01875	0.30838	0.477943	1.02374	0.34223	0.43887	0.988258		21.21	20.8262	22.0554	22.8998	23.4791
ALEETGTEV	9	321	329	L	A	L	E	V	K	HLA-C0501	1.1	2884.6	FLALLVNLACVEVRLALEETGTEVKEDVVT	CVEVRLALEETGTEVKEDVVTACYALMELG	Q9UBB6	Q9UBB6	NCDN	Neurochondrin	78.863	729			+							-0.135533										0.87325								21.1686	19.8778
ALEEYGPEL	9	149	157	A	A	L	E	L	H	HLA-A0201	0.6	48.8	KARQKVKNTEFLQQAALEEYGPELHVALRS	EFLQQAALEEYGPELHVALRSRRDELHYLR	D6RJG9;Q9Y5W7;D6RDH9;D6RBA7;D6RDA6	D6RJG9	SNX14	Sorting nexin-14	NaN	NaN		+	+	+	0.880954			0.413425	0.915567		0.0802912	0.378697			2.4132			1.51199	2.49819		1.0836	1.46038		21.8055	19.3611		18.8033	22.9115	22.7746
ALEPIDITV	9	305	313	F	A	L	T	V	K	HLA-A0201	0.9	76.1	MTDQTTLVPNEEEAFALEPIDITVKETKAK	NEEEAFALEPIDITVKETKAKRKRKLIVDS	O60216	O60216	RAD21	Double-strand-break repair protein rad21 homolog	71.689	631		+	+	+		0.600099	0.583073	-0.0130802	0.366239	-0.900983	-0.0464524	0.213093	0.82973	0.36513		1.8223	1.79154	0.987005	1.4423	0.40617	0.95461	1.2375	2.2927	20.8642		21.5875	22.1208	24.2224	23.4743
ALFAETMEL	9	103	111	R	A	L	E	L	H	HLA-A0201	0.04	5.8	PTESDAPNHYQAVCRALFAETMELHTFLTK	YQAVCRALFAETMELHTFLTKIKSAK____	K7EQR2;K7ENV1;C9JYR7;J3KNG6;Q08AE8	K7EQR2	SPIRE1	Protein spire homolog 1	62.914	545																								18.547		18.7413			19.3308
ALFASGLIHRV	11	82	92	L	A	L	R	V	C	HLA-A0201	1.2	125	FQAKIFPEILLCLLLALFASGLIHRVCVTT	CLLLALFASGLIHRVCVTTCFIFSMVGLYY	Q8N6L1	Q8N6L1	KRTCAP2	Keratinocyte-associated protein 2	NaN	NaN		+	+	+			-0.0117454	-0.656545	-0.252434	0.351553	-1.70666	-0.316114	0.596177				0.988323	0.51864	0.776908	1.42127	0.18147	0.728977	1.81517				21.9279	22.1967	23.3543
ALFDAQAQV	9	75	83	F	A	L	Q	V	W	HLA-A0201	0.09	8.8	IAHKVGITPPCFNLFALFDAQAQVWLPPNH	PCFNLFALFDAQAQVWLPPNHILEIPRDAS	E9PPF2;P29597;E9PQL2	E9PPF2	TYK2	Non-receptor tyrosine-protein kinase TYK2	NaN	NaN		+	+	+	-2.44472		-1.13656			-0.18592	-1.31836	-1.21301	0.0923968	0.22435	0.08675		0.32092			0.83034	0.267575	0.2973	1.0968	21.0998	21.0128		21.0882
ALFEEVPEL	9	510	518	K	A	L	E	L	L	HLA-A0201	0.015	4	VTGTIGEDEDLIKWKALFEEVPELLTEAEK	DLIKWKALFEEVPELLTEAEKKEWVEKLTE	P31939;H7C1S2	P31939	ATIC	Bifunctional purine biosynthesis protein PURH;Phosphoribosylaminoimidazolecarboxamide formyltransferase;IMP cyclohydrolase	64.615	592		+	+	+	-1.29073	0.269569	-0.115231		-0.0094142	-0.0744111	-1.484	-0.770914	-0.285564	0.122485	0.27507	1.3094	0.89116		0.99063	0.92829	0.22673	0.46259	0.75159	21.3198	20.7819	19.1932	19.4717		20.4257
ALFEGKVQL	9	442	450	A	A	L	Q	L	H	HLA-A0201	0.3	22.1	LGTVASICLHSDYAAALFEGKVQLHLKAKS	HSDYAAALFEGKVQLHLKAKSWMLKKNVRL	D6R9P6;Q8NEZ3	D6R9P6	WDR19	WD repeat-containing protein 19	NaN	NaN																								23.929			23.0489		21.514
ALFISPALI	9	6	14	G	A	L	L	I	R	HLA-A0201	0.9	79	______________________________	______________________________	I3L0Y5;D6R9H7;E7EPU7;P05496	I3L0Y5	ATP5G1	ATP synthase F(0) complex subunit C1, mitochondrial	NaN	NaN		+	+	+	-0.193306		1.61331	1.87191	1.14775	1.70821	-0.159254	0.450757		2.9742	0.82423		5.0194	6.5007	3.1511	5.5191	0.85278	1.5695		21.2221	21.6663		20.8682	24.7217	22.8713
ALFLGGNEV	9	39	47	S	A	L	E	V	K	HLA-A0201	0.5	32	LLSQGESEESSAQGSALFLGGNEVKSRAVV	SSAQGSALFLGGNEVKSRAVVKYSSAPPRT	Q3B7T1;E9PJ07	Q3B7T1	EDRF1	Erythroid differentiation-related factor 1	138.53	1238																								18.4647
ALFNGAQKL	9	116	124	R	A	L	K	L	F	HLA-A0201	0.8	63.9	AGAKIIEVGDTPKDRALFNGAQKLFGMIIT	DTPKDRALFNGAQKLFGMIITIGQSIVYVM	B4DR61;P61619;H7C069;Q8TC24;Q9H9S3;C9JXC6;A6NK38;F2Z2C7;A6NIF9;F8W776	B4DR61	SEC61A1;SEC61A2	Protein transport protein Sec61 subunit alpha isoform 1;Protein transport protein Sec61 subunit alpha isoform 2	52.949	482		+	+	+	-2.2819	-1.5626	-0.737204	-1.94776	-1.50923	-0.851307		-1.37186	-0.720467		0.10209	0.20959	0.47845	0.142593	0.22108	0.426857		0.253635	0.486525	23.4298	23.5203	23.8937	23.6937	25.5441	24.9237
ALFPAPLAQI	10	622	631	R	A	L	Q	I	S	HLA-A0201	0.9	79.2	HERVAASTQPLGRIRALFPAPLAQISTPMF	LGRIRALFPAPLAQISTPMFLPSAQVSYPG	Q8ND24	Q8ND24	RNF214	RING finger protein 214	77.667	703		+	+	+			-0.353651		-2.11528	-1.9454			-2.18738				0.70212		0.1206	0.14293			0.11221				22.132		21.269
ALFPERITV	9	9	17	D	A	L	T	V	L	HLA-A0201	0.3	21	______________________________	FPFDVDALFPERITVLDQHLRPPARRPGTT	Q5SQI0	Q5SQI0	ATAT1	Alpha-tubulin N-acetyltransferase 1	NaN	NaN		+	+	+	-1.7596	-2.02061	-1.15865	-2.50746	-1.86534	-0.676861	-1.76591	-2.0393	-0.817487		0.172114	0.132575	0.31391	0.0814752	0.154843	0.50821	0.171031	0.13012	0.44154		24.5905	24.9597	24.6645	26.134	26.5256
ALFPGDVDRL	10	417	426	A	A	L	R	L	R	HLA-A0201	1.6	182.4	EIIYAINQRHLDHVAALFPGDVDRLRRMSV	LDHVAALFPGDVDRLRRMSVIEEGDCKRIN	P11216	P11216	PYGB	Glycogen phosphorylase, brain form	96.695	843		+	+	+	-0.591331	0.195238	0.130414	-0.237052	0.506376	1.98565	-1.18401	0.390261	1.41517		0.55359	1.2156	1.1393	0.78895	1.65927	7.2838	0.30605	1.47737	4.1172		22.7809	22.0204	19.4785	24.1449	24.225
ALFPGVALL	9	7	15	L	A	L	L	L	L	HLA-A0201	0.08	8.1	______________________________	MRLRRLALFPGVALLLAAARLAAASDVLEL	F8WBS6;F8WBW5;P30101	F8WBS6	PDIA3	Protein disulfide-isomerase A3	56.782	505		+	+	+	-1.11205		-0.0169732	0.225461	-0.0146214	0.265552	-0.855313	0.0302043	1.96977		0.328885		0.98317	1.2529	0.985485	1.30415	0.42515	1.03067	7.169		22.0896		22.1675	21.9989	22.5464
ALFQRPPLI	9	24	32	G	A	L	L	I	A	HLA-A0201	0.4	30.6	EGGTQLSRALETLTGALFQRPPLIAAVKRQ	LETLTGALFQRPPLIAAVKRQLRVRTIYES	H7BZF2;H7C0M1;C9IYT0;O60832	H7BZF2	DKC1	H/ACA ribonucleoprotein complex subunit 4	57.673	514		+	+	+	-2.58108	-1.49778	-0.70751	-1.81836	-0.989191	-0.207615	-2.74527	-1.07218	-0.0472593		0.075692	0.223625	0.49287	0.162292	0.371877	0.81252	0.064231	0.34226	0.95384	22.8452	22.8995	24.0871	24.349	25.3196	25.525
ALFSDTPANA	10	221	230	A	A	L	N	A	S	HLA-A0201	1.4	155.5	LSSPGQSELTNMDLAALFSDTPANASGSAG	NMDLAALFSDTPANASGSAGGSDEALNSGI	H0YAA9;Q2QGD7	H0YAA9	ZXDC	Zinc finger protein ZXDC	NaN	NaN		+	+	+		-1.62791	0.0392207	-1.47784	-0.258421	1.25256		-0.201431	1.07568			0.19634	1.04	0.22813	0.77227	3.4993		0.81756	2.932			20.1956	18.6731	21.1805	20.0528
ALFSGDTGEI	10	259	268	L	A	L	E	I	K	HLA-A0201	1.7	217.5	LHEIDVINSRTQGFLALFSGDTGEIKSEVR	TQGFLALFSGDTGEIKSEVREQINAKVAEW	Q9Y230;M0R0Y3	Q9Y230	RUVBL2	RuvB-like 2	51.156	463		+	+	+	-0.40468	0.314421	0.620845	-0.29881	0.247329		-0.904832	-0.0999972			0.66719	1.36947	1.8605	0.7417	1.2806		0.40461	0.90484		20.7099	19.6723	20.8112	18.6529	21.8893	21.9259
ALFWEQHDL	9	123	131	S	A	L	D	L	V	HLA-A0201	1.1	113.2	YISEHEHFTDFNATSALFWEQHDLVYGDWT	DFNATSALFWEQHDLVYGDWTSGENSDGCY	O96005	O96005	CLPTM1	Cleft lip and palate transmembrane protein 1	76.096	669			+	+				-1.91325	-1.35259	-1.02376			-0.758806					0.1476	0.25857	0.35924			0.468225	20.158				21.8611	21.7282
ALGAALVNV	9	138	146	L	A	L	N	V	Q	HLA-A0201	0.4	30.7	FLHPHLLVLGVAVVLALGAALVNVQIPLLL	GVAVVLALGAALVNVQIPLLLGQLVEVVAK	C9JYI3;C9JTY4;Q9NUT2	C9JYI3	ABCB8	ATP-binding cassette sub-family B member 8, mitochondrial	NaN	NaN
ALGDDSPAL	9	88	96	L	A	L	A	L	K	HLA-A0201	0.9	76.9	PILGLAEFRSCASRLALGDDSPALKEKRVG	SCASRLALGDDSPALKEKRVGGVQSLGGTG	P17174	P17174	GOT1	Aspartate aminotransferase, cytoplasmic	46.247	413		+	+	+		-0.0314391		-0.535323				-0.903868				0.96905		0.58548				0.405		20.6488		18.9806		20.1244
ALGDQILFV	9	184	192	K	A	L	F	V	N	HLA-A0201	0.05	6.4	EDIEEALPNSQKAVKALGDQILFVNRPDKK	SQKAVKALGDQILFVNRPDKK_________	E5RH41;P29084	E5RH41	GTF2E2	Transcription initiation factor IIE subunit beta	33.043	291			+	+				-1.84175	-1.16309	-0.702864		-1.36141	-1.00457					0.15854	0.31252	0.495165		0.2563	0.366203					21.3381	21.4054
ALGEQVIAL	9	714	722	Q	A	L	A	L	S	HLA-A0201	0.5	37.6	SSRNYQQHWILVTCQALGEQVIALSVGNKP	ILVTCQALGEQVIALSVGNKPSLTNPFPAV	Q8TEM1	Q8TEM1	NUP210	Nuclear pore membrane glycoprotein 210	205.11	1887		+	+	+		-0.72627		-1.27243	-0.794682	-0.508063	-1.95928	-1.23941	-0.46922			0.48371		0.28015	0.451725	0.60166	0.14096	0.289555	0.62549			20.245		22.6006	22.8668
ALGGHPLLGV	10	20	29	A	A	L	G	V	S	HLA-A0201	1.1	101.6	GAAGATRVFVAMVAAALGGHPLLGVSATLN	AMVAAALGGHPLLGVSATLNSVLNSNAIKN	O94907	O94907	DKK1	Dickkopf-related protein 1	NaN	NaN		+	+	+	-1.09811	0.167715	0.466677	-0.6741	0.21146	0.797557	-1.47545	0.0823631	1.06782		0.3335	1.1826	1.59469	0.509615	1.23548	2.22011	0.228675	1.08585	2.90903	25.7933	24.5686	23.5857	24.5482	24.9744	24.4154
ALGGSIPTL	9	953	961	P	A	L	T	L	P	HLA-A0201	0.5	35.8	MGRPGGDYNTSLPRPALGGSIPTLPLRSNS	TSLPRPALGGSIPTLPLRSNSIPGARPVLQ	Q9Y6Q9	Q9Y6Q9	NCOA3	Nuclear receptor coactivator 3	155.29	1424		+	+	+	-0.638615	0.240467		-0.36182	0.65548	0.608134	-1.04678	0.209318	0.275129		0.528023	1.27184		0.696407	1.92607	1.837	0.351065	1.23284	1.3167	22.6407	22.8041	22.2978		24.7933	24.8556
ALGGVLVGV	9	302	310	V	A	L	G	V	V	HLA-A0201	0.4	23.5	GIVDIFLGFLSFFVVALGGVLVGVVYGVIA	LSFFVVALGGVLVGVVYGVIAAFTSRFTSH	P19634	P19634	SLC9A1	Sodium/hydrogen exchanger 1	90.762	815		+	+	+	-1.97235	-0.909448	-0.131468	-1.32493	-0.480624	0.679082	-2.22867	-0.591173	0.639061		0.13913	0.402747	0.876808	0.265822	0.618397	1.97207	0.107671	0.553677	1.8947		21.1424	22.6638	22.8602	23.4797	24.1917
ALGKIPQTV	9	57	65	D	A	L	T	V	L	HLA-A0201	1.4	154	MVSEIPEKKAMAIADALGKIPQTVLWRYTG	AMAIADALGKIPQTVLWRYTGTRPSNLANN	B5MCT4;Q9HAW9;Q9HAW8;Q9HAW7;O60656;P19224;P22309;P35504;P35503;P22310	B5MCT4	UGT1A6;UGT1A8;UGT1A10;UGT1A7;UGT1A9;UGT1A1;UGT1A5;UGT1A3;UGT1A4	UDP-glucuronosyltransferase 1-8;UDP-glucuronosyltransferase 1-10;UDP-glucuronosyltransferase 1-7;UDP-glucuronosyltransferase 1-9;UDP-glucuronosyltransferase 1-6;UDP-glucuronosyltransferase 1-1;UDP-glucuronosyltransferase 1-5;UDP-glucuronosyltransferase 1-3;UDP-glucuronosyltransferase 1-4	NaN	NaN		+	+	+	-1.69062	-0.425868	0.675374	-1.33564	-0.378414	0.842084	-2.01021	-0.196654	-0.620008		0.184405	0.653202	1.96477	0.26299	0.684947	2.3212	0.13396	0.821475	0.53794	21.8957	22.5316	22.9847	22.4475	21.8122	22.8157
ALGPGVVGI	9	84	92	D	A	L	G	I	H	HLA-A0201	1.1	101.3	GIISGVFSVINILADALGPGVVGIHGDSPY	INILADALGPGVVGIHGDSPYYFLTSAFLT	Q5TB21;Q96BI3	Q5TB21	APH1A	Gamma-secretase subunit APH-1A	28.996	265		+	+	+	-0.322425	0.528818	1.25369	-0.356725	0.357517	1.15857	-0.783997	0.381343	1.23112		0.72439	1.69693	3.50325	0.699965	1.42977	3.18537	0.456578	1.46425	3.42507		24.4527	24.7558	24.283	25.8204	25.6855
ALGSVIVVV	9	256	264	D	A	L	V	V	N	HLA-A0201	0.5	36.5	GQLNMRGVFLHVLGDALGSVIVVVNALVFY	LHVLGDALGSVIVVVNALVFYFSWKGCSEG	Q9Y6M5	Q9Y6M5	SLC30A1	Zinc transporter 1	55.299	507
ALGTLDFSL	9	126	134	T	A	L	S	L	L	HLA-A0201	0.5	32.7	EDEPDADGYESDDCTALGTLDFSLLYDQEN	ESDDCTALGTLDFSLLYDQENNALHCTITK	A0A0G2JKH4;A0A087WZX8;Q14184	A0A0G2JKH4	DOC2B	Double C2-like domain-containing protein;Double C2-like domain-containing protein beta	NaN	NaN																								21.2459
ALGTLVSHV	9	915	923	K	A	L	H	V	T	HLA-A0201	0.7	58.6	PFLSLAACVMPSRLKALGTLVSHVTLRLLK	MPSRLKALGTLVSHVTLRLLKPECVLDKSW	Q92616	Q92616	GCN1L1	Translational activator GCN1	292.75	2671		+	+	+			-0.495395	-1.28668		-1.04997		-0.630003	-0.442824				0.60933	0.276185		0.34995		0.53259	0.64222				18.0863	21.1607
ALHDILTEI	9	276	284	L	A	L	E	I	H	HLA-A0201	0.125	10	TAYRNITELKTLKGLALHDILTEIHLFVHR	KTLKGLALHDILTEIHLFVHRVDFPSSVRI	P40937	P40937	RFC5	Replication factor C subunit 5	38.496	340		+	+	+	-1.37867	-0.587014	0.00774665	-1.00491	-0.231608	0.321842	-1.59352	-0.299326	0.0862649	0.30514	0.251913	0.555985	1.00778	0.366077	0.793257	1.37967	0.20321	0.741318	1.0901	28.4528	27.0936	25.5943	26.7425	27.1909	28.3265
ALHDQSQEL	9	357	365	K	A	L	E	L	Q	HLA-A0201	1.2	116.7	LILGLRRCCLWTELKALHDQSQELQDAAGH	LWTELKALHDQSQELQDAAGHRQLLLRELQ	O94927	O94927	HAUS5	HAUS augmin-like complex subunit 5	71.682	633																								19.2993
ALHDSSDYL	9	237	245	M	A	L	Y	L	L	HLA-A0201	0.4	30.3	FSWFANYIRAGTLIMALHDSSDYLLEVR__	AGTLIMALHDSSDYLLEVR___________	Q5SZE4;Q5SZE1;H0YNU7;Q96G23;H0YLQ6	Q5SZE4	CERS2	Ceramide synthase 2	44.876	380																										20.9554			21.2269
ALHGESNSV	9	55	63	T	A	L	S	V	L	HLA-A0201	1	92.3	VQVQYKHLSELLKRTALHGESNSVLIIGPR	ELLKRTALHGESNSVLIIGPRGSGKTMLIN	C9JGH7;C9J2X8;Q53SE3;O43929	C9JGH7	ORC4;ORC4L	Origin recognition complex subunit 4	NaN	NaN		+	+	+	-1.27311	-0.365409	-0.0264672	-0.540632	-0.0857267	0.224519	-1.42508	-0.144223	0.413069		0.27996	0.693913	0.97388	0.58238	0.917845	1.25172	0.24049	0.865695	1.51145	20.3706	18.8915	21.7926	20.6949	23.0374	22.5319
ALHHKDIAL	9	334	342	S	A	L	A	L	S	HLA-A0201	1.9	269.5	DPNGEKCVTAPRQVSALHHKDIALSLVAAS	APRQVSALHHKDIALSLVAASDGATVCVTT	E7EPI0;Q9P2D0;E9PDR5	E7EPI0	IBTK	Inhibitor of Bruton tyrosine kinase	149.01	1338		+	+	+	-1.54295	-0.874861	-0.568049	-1.47745			-1.63501	-0.914417			0.21375	0.41692	0.56663	0.22822			0.19495	0.40075		22.9287	21.1367	21.7913	21.5679	21.438
ALIAEGIAL	9	814	822	Q	A	L	A	L	V	HLA-A0201	1	88.4	NTISLLVAGLKKEVQALIAEGIALVWESYK	LKKEVQALIAEGIALVWESYKLDPYVQRLA	Q14204	Q14204	DYNC1H1	Cytoplasmic dynein 1 heavy chain 1	532.4	4646		+	+	+	-1.26808	-0.541073	0.0795472	-0.812922	-0.209247	0.455302	-1.39353	-0.305968	0.361374		0.28137	0.582123	1.0828	0.44356	0.811195	1.57665	0.248197	0.73641	1.4353	20.929	19.9373	20.5648	20.8148	22.5148	21.955
ALIARVTNV	9	121	129	A	A	L	N	V	E	HLA-A0201	0.175	14.3	SAAKPGLHFIDQHRAALIARVTNVEWLLDA	IDQHRAALIARVTNVEWLLDALYGKVLTDE	Q9ULZ3	Q9ULZ3	PYCARD	Apoptosis-associated speck-like protein containing a CARD	21.627	195		+	+	+		-2.94202	-2.19747	-2.85604	-2.42781	-1.28686		-2.35615	-1.26358			0.052759	0.111084	0.057496	0.0882297	0.276137		0.0947845	0.28264		20.7328	22.8116	22.7975	21.5442	24.0962
ALIDSMSLA	9	456	464	D	A	L	L	A	K	HLA-A0201	0.3	20.3	SKKYAPTEAQLNAVDALIDSMSLAKKDEKT	QLNAVDALIDSMSLAKKDEKTDTLEDLFPT	P13010	P13010	XRCC5	X-ray repair cross-complementing protein 5	82.704	732			+	+				-0.922082	0.494816	0.0368573	0.873007	-0.786821	-0.232083	1.9693				0.39769	1.6402	1.03754	2.3941	0.45529	0.79288	21.7515				21.0179	22.1534
ALIEDEHNL	9	677	685	M	A	L	N	L	D	HLA-A0201	0.5	37.6	SALSKQDSDEGSETMALIEDEHNLDNTIYI	EGSETMALIEDEHNLDNTIYIPFARSTPEK	A0A0A0MR27;J3QT39;Q49A88	A0A0A0MR27	CCDC14	Coiled-coil domain-containing protein 14	NaN	NaN		+	+	+		-1.53336	0.33017	-1.86672	-3.17761	-0.232563	-1.21804	-1.15795	0.0982831	0.331995		0.21581	1.39121	0.15463	0.041685	0.7925	0.29581	0.314129	1.10328	24.7391	21.773	23.3275	23.5658	24.185	22.0981
ALIEGAGILL	10	124	133	L	A	L	L	L	T	HLA-A0201	0.8	70.9	PVAMVGSAAMGGILLALIEGAGILLTRFAS	GGILLALIEGAGILLTRFASAQFPNGPQFA	Q99595	Q99595	TIMM17A	Mitochondrial import inner membrane translocase subunit Tim17-A	18.023	171
ALIEGVGILL	10	144	153	L	A	L	L	L	T	HLA-A0201	0.5	36.7	PLAMVGSAMMGGILLALIEGVGILLTRYTA	GGILLALIEGVGILLTRYTAQQFRNAPPFL	V9GYS0;O60830	V9GYS0	TIMM17B	Mitochondrial import inner membrane translocase subunit Tim17-B	18.273	172		+	+	+	-1.86743		-0.510209	-1.08173	-0.523886	0.268232		-0.705068	-0.870541		0.15452		0.60037	0.33901	0.592215	1.30765		0.494075	0.418725	24.7288	23.6999		21.709	21.1255	23.1213
ALIEKLVEL	9	22	30	E	A	L	E	L	C	HLA-A0201	0.05	6	QLAEELQIFGLDCEEALIEKLVELCVQYGQ	GLDCEEALIEKLVELCVQYGQNEEGMVGEL	Q14181	Q14181	POLA2	DNA polymerase alpha subunit B	65.947	598																								23.8982	21.2083	19.9528	20.7551	23.9275	21.8533
ALIEVPDGFTA	11	62	72	S	A	L	T	A	V	HLA-A0201	1.7	225.6	FFPCFDTPAVKYKYSALIEVPDGFTAVMSA	YKYSALIEVPDGFTAVMSASTWEKRGPNKF	C9JMZ3;A6NKB8;Q9H4A4	C9JMZ3	RNPEP	Aminopeptidase B	72.595	650		+	+	+	-0.78069	-1.21835	-0.536691	-1.24092	-0.576338	0.605558	-2.36099	-0.586389	0.827314		0.45809	0.295717	0.58468	0.289117	0.561953	1.83227	0.094327	0.556332	2.28717		22.7386	22.2848	23.2928	22.6274	24.0773
ALIGDFLIGA	10	186	195	P	A	L	G	A	G	HLA-A0201	0.3	21.7	GQHLPIFPAWVYERPALIGDFLIGAGISTD	VYERPALIGDFLIGAGISTDTALPIGTLPL	Q9BSJ2;F2Z2B9	Q9BSJ2	TUBGCP2	Gamma-tubulin complex component 2	102.53	902		+	+	+	-2.55795		-0.45391	-1.44494	-0.927427	0.195073		-1.09548	0.0573227	0.2287	0.077463		0.63514	0.23576	0.39557	1.2154		0.33438	1.059	25.2575	23.5826	20.0633	24.7838	23.468	24.4671
ALIGILTGL	9	107	115	C	A	L	G	L	V	HLA-A0201	0.125	10.5	HTAFRTVEIKRWVICALIGILTGLVACFID	KRWVICALIGILTGLVACFIDIVVENLAGL	H0Y2M6;P51798;H3BNG8;I3L470	H0Y2M6	CLCN7	H(+)/Cl(-) exchange transporter 7	NaN	NaN				+									0.101609										1.10695	23.893
ALIIAMSTI	9	187	195	T	A	L	T	I	F	HLA-A0201	1.6	199.3	QHAHKELSGQGHLATALIIAMSTIFIMAIA	QGHLATALIIAMSTIFIMAIAIVLIIMFYI	Q9UNE0	Q9UNE0	EDAR	Tumor necrosis factor receptor superfamily member EDAR	NaN	NaN		+	+	+	-0.798952	0.064476	1.08576	-0.437498	0.0734828	0.231852	-1.29832	0.151696	0.0702845		0.4498	1.0666	2.9617	0.64565	1.07625	1.26093	0.27299	1.16381	1.07281		20.3488	19.5955	20.4356	22.2647	21.453
ALILEPSLYTV	11	3	13	E	A	L	T	V	K	HLA-A0201	0.8	66.4	______________________________	______________________________	F8VYZ4;F8VVA7;P61923;F8VXB1;F8W156;F8W651;F8VUC5	F8VYZ4	COPZ1	Coatomer subunit zeta-1	22.34	198		+	+	+			-0.971434	-1.17668	-0.80673	-0.0483468		-0.973298	0.227813				0.37854	0.3083	0.446315	0.952803		0.377835	1.25585				21.1725	20.8526	21.2779
ALITRIFGV	9	1259	1267	S	A	L	G	V	K	HLA-A0201	0.02	4.4	SPVWAVRNSSTLLFSALITRIFGVKRAKDE	STLLFSALITRIFGVKRAKDEHSKTNRMTG	Q6YHU6;H0Y3V5	Q6YHU6	THADA	Thyroid adenoma-associated protein	219.6	1953			+	+					-0.701099	-0.24357		-1.28468	-0.441891						0.49604	0.783825		0.27674	0.64282						21.5373
ALKDPVHTV	9	42	50	L	A	L	T	V	S	HLA-A0201	1.1	105.7	DEEPPTEQDKRKKMLALKDPVHTVSLQQFI	KRKKMLALKDPVHTVSLQQFIYEKLKAQQE	E7EMB7;Q9UI26	E7EMB7	IPO11	Importin-11	112.53	975
ALKPDLVNV	9	519	527	M	A	L	N	V	I	HLA-A0201	1.6	182.2	PPLNQPVSWCKVEAMALKPDLVNVIKDVSP	CKVEAMALKPDLVNVIKDVSPPPLVVMAFS	A0A087WU64;A6NMQ1;P09884	A0A087WU64	POLA1	DNA polymerase;DNA polymerase alpha catalytic subunit	165.77	1461		+		+		-1.38003						-0.0390215				0.25157						0.96173		23.9523		22.0477
ALLAEAPTL	9	34	42	I	A	L	T	L	P	HLA-A0201	0.3	20	MEHRAQMAEGGQSSIALLAEAPTLPLIEEL	GGQSSIALLAEAPTLPLIEELLEESPGEQP	O95972	O95972	BMP15	Bone morphogenetic protein 15	NaN	NaN			+	+					-1.11731		-2.73304								0.32716		0.065021							20.9877	21.9108
ALLAENSEL	9	380	388	E	A	L	E	L	K	HLA-A0201	0.7	53.3	QQLRRENAALRRRLEALLAENSELKLGSGN	LRRRLEALLAENSELKLGSGNRKVVCIMVF	Q99941	Q99941	ATF6B	Cyclic AMP-dependent transcription factor ATF-6 beta;Processed cyclic AMP-dependent transcription factor ATF-6 beta	NaN	NaN		+	+	+	-1.28562	-0.557079		-0.759575	-0.363671		-1.26422	-0.131807			0.27648	0.57288		0.467865	0.69512		0.28246	0.87651		22.522	20.2713	20.6089		22.692	21.2878
ALLAGSEYL	9	439	447	C	A	L	Y	L	K	HLA-A0201	0.125	10.2	ELKNNSYKLARWTCCALLAGSEYLKLGYVS	ARWTCCALLAGSEYLKLGYVSRYHVKDSSR	O15371	O15371	EIF3D	Eukaryotic translation initiation factor 3 subunit D	63.972	548		+	+	+		-1.44494	-0.765202		-0.860454	-0.159682	-2.60304	-1.2678	-0.275865			0.23576	0.46524		0.42297	0.852415	0.074048	0.28145	0.758915	23.6415	22.6797	23.8788	22.2953	24.6404	24.7201
ALLAYTLGV	9	137	145	H	A	L	G	V	K	HLA-A0201	0.01	3.6	EFEAGISKNGQTREHALLAYTLGVKQLIVG	GQTREHALLAYTLGVKQLIVGVNKMDSTEP	Q5VTE0;P68104;A0A087WV01;Q5JR01;Q05639	Q5VTE0	EEF1A1P5;EEF1A1;EEF1A2	Putative elongation factor 1-alpha-like 3;Elongation factor 1-alpha 1;Elongation factor 1-alpha;Elongation factor 1-alpha 2	50.305	462.5																								20.0183			20.128
ALLDGRLQV	9	368	376	P	A	L	Q	V	V	HLA-A0201	0.3	19.6	WAPNLHFHSPNPEIPALLDGRLQVVDQPLP	PNPEIPALLDGRLQVVDQPLPVRGGNVGIN	A0A0U1RQF0;P49327	A0A0U1RQF0	FASN	Fatty acid synthase;[Acyl-carrier-protein] S-acetyltransferase;[Acyl-carrier-protein] S-malonyltransferase;3-oxoacyl-[acyl-carrier-protein] synthase;3-oxoacyl-[acyl-carrier-protein] reductase;3-hydroxyacyl-[acyl-carrier-protein] dehydratase;Enoyl-[acyl-carrier-protein] reductase;Oleoyl-[acyl-carrier-protein] hydrolase	273.42	2511																											21.2514
ALLDGRVQL	9	1286	1294	L	A	L	Q	L	R	HLA-A0201	0.7	55.8	LLYNGNARGKDFLALALLDGRVQLRFDTGS	KDFLALALLDGRVQLRFDTGSGPAVLTSAV	A0A087X208;O00468	A0A087X208	AGRN	Agrin;Agrin N-terminal 110 kDa subunit;Agrin C-terminal 110 kDa subunit;Agrin C-terminal 90 kDa fragment;Agrin C-terminal 22 kDa fragment	NaN	NaN																								25.1632	23.5427		23.5173	22.8013
ALLDGTVFEI	10	54	63	L	A	L	E	I	V	HLA-A0201	0.09	8.9	FQQRLSYTTLSDLALALLDGTVFEIVQGLL	SDLALALLDGTVFEIVQGLLEIQHLTEKSL	F8WCX1;K7ELY4;Q9BY27;Q14129	F8WCX1	DGCR6L;DGCR6	Protein DGCR6L;Protein DGCR6	NaN	NaN			+	+						-0.00840521			0.207854							0.99163			1.23103	22.8614	21.1299		20.1292	18.8444	20.1577
ALLDKLYAL	9	78	86	A	A	L	A	L	G	HLA-A0201	0.01	3.5	RDLPERDQFRVRASAALLDKLYALGLVPTR	RVRASAALLDKLYALGLVPTRGSLELCDFV	Q9NV31	Q9NV31	IMP3	U3 small nucleolar ribonucleoprotein protein IMP3	21.85	184																								27.6725	26.2274	23.184	24.2023	26.7586	17.7737
ALLDNNIGL	9	1092	1100	M	A	L	G	L	V	HLA-A0201	0.125	9.6	RYLMLLVFGEDHPEMALLDNNIGLVLHGVM	EDHPEMALLDNNIGLVLHGVMEYDLSLRFL	I3L2B0;K7EIG1;O75153	I3L2B0	CLUH	Clustered mitochondria protein homolog	140.49	1251
ALLDQALSNA	10	5550	5559	A	A	L	N	A	R	HLA-A0201	1.7	219.2	QARYSEIQDRCCRKAALLDQALSNARLFGE	CCRKAALLDQALSNARLFGEDEVEVLNWLA	H3BPE1;H3BQK9	H3BPE1	MACF1		861.07	7592			+	+				-2.09883	-2.47018		-2.688	-2.67198						0.1226	0.08457		0.068017	0.069115					20.5005	21.1451	21.2921
ALLDQLHTL	9	1052	1060	R	A	L	T	L	L	HLA-A0201	0.04	5.5	LVGPPSNLEGQSDERALLDQLHTLLSNTDA	GQSDERALLDQLHTLLSNTDATGLEEIDRA	Q9Y6Q9	Q9Y6Q9	NCOA3	Nuclear receptor coactivator 3	155.29	1424																								20.6663	22.8785	20.3466	21.0158	20.8097	21.9361
ALLDRIVSV	9	1498	1506	L	A	L	S	V	D	HLA-A0201	0.015	4	RDACDGHEIGRMLALALLDRIVSVDKQQQW	GRMLALALLDRIVSVDKQQQWLLYLSNSGY	Q92621;U3KPX2	Q92621	NUP205	Nuclear pore complex protein Nup205	227.92	2012		+	+	+	-2.85966	-1.82248	-1.11049	-2.11206	-1.50167	-0.363306	-3.08551	-1.52566	-0.430773		0.057288	0.161625	0.329397	0.120989	0.222758	0.695373	0.0457067	0.217478	0.650007	28.0116	27.13	26.7595	27.294	27.5731	28.1743
ALLDSAHLL	9	461	469	S	A	L	L	L	A	HLA-A0201	0.1	9.2	IRVKAIRKFAVSQMSALLDSAHLLASSTQR	AVSQMSALLDSAHLLASSTQRNGICEVLYA	O14617	O14617	AP3D1	AP-3 complex subunit delta-1	130.16	1153																												21.3246
ALLDSFITI	9	46	54	G	A	L	T	I	S	HLA-A0201	0.05	6.3	QTTPEFRAHVAKKLGALLDSFITISEAAKE	VAKKLGALLDSFITISEAAKEPAKAKVQKV	F5H3K2;E7ENF1;G5EA44;F5H7W8;Q96C57	F5H3K2	C12orf43	Uncharacterized protein C12orf43	31.693	293																								22.1638	20.2632		20.8955
ALLDSLNEV	9	3688	3696	K	A	L	E	V	S	HLA-A0201	0.01	3.6	QMRPKELKKEAKNNKALLDSLNEVSSALLE	EAKNNKALLDSLNEVSSALLELVPWRAREG	E9PHM6;F6QMI7;F8W9J4;Q03001;A0A0U1RQJ2	E9PHM6	DST	Dystonin	629.78	5497																								18.4557					17.5806
ALLDTVVQA	9	473	481	R	A	L	Q	A	L	HLA-A0201	0.3	19.7	IARVLKLLKMATGMRALLDTVVQALPQVGN	MATGMRALLDTVVQALPQVGNLGLLFMLLF	H3BMW6;H3BUA8;H3BNT0;O95180;Q9P0X4	H3BMW6	CACNA1H;CACNA1I	Voltage-dependent T-type calcium channel subunit alpha-1H;Voltage-dependent T-type calcium channel subunit alpha-1I	NaN	NaN		+	+	+		-0.815157	-0.681001	-1.0386	-0.752176			-0.28623				0.44257	0.50611	0.35395	0.47134			0.75109			19.8525	21.912	20.0964	19.7687	21.7084
ALLDVTHSEL	10	1350	1359	Q	A	L	E	L	T	HLA-A0201	0.4	29.7	PHGYGCRTLVVCEGQALLDVTHSELTVTVR	VCEGQALLDVTHSELTVTVRVPKGRWLWLD	O15230	O15230	LAMA5	Laminin subunit alpha-5	NaN	NaN																								20.4968	20.1731
ALLDVTPNAV	10	704	713	H	A	L	A	V	D	HLA-A0201	0.1	9.4	IRLHTIKQIIDQDKHALLDVTPNAVDRLNY	DQDKHALLDVTPNAVDRLNYAQWYPIVVFL	G3V1L9;Q07157;A0A087X0K9;G5E9E7	G3V1L9	TJP1	Tight junction protein ZO-1	193.565	1730			+							-1.9821										0.13778								19.1892	21.52
ALLEEVKAL	9	6	14	R	A	L	A	L	L	HLA-A0201	0.7	58	______________________________	______________________________	A0A1B0GU96;A0A1B0GVY9;A0A1B0GTE6;A0A0D9SFK7;A0A1B0GUH6;A0A1B0GUA3;Q96EK5	A0A1B0GU96	KIF1BP;KIAA1279	KIF1-binding protein	74.783	646																											20.8469		20.2357
ALLEGLTVV	9	60	68	I	A	L	V	V	Y	HLA-A0201	0.025	4.6	EKNIFNKTHRTDSEIALLEGLTVVYKSSID	RTDSEIALLEGLTVVYKSSIDLYFYVIGSS	F8VYZ4;F8VVA7;P61923;F8VXB1;F8W156;F8VYE0;F8VXR1	F8VYZ4	COPZ1	Coatomer subunit zeta-1	22.34	198		+	+	+	-2.14956	-1.39012	-0.881036	-1.38904	-0.698153	0.189336	-2.48682	-1.08601	0.0234699		0.116535	0.249045	0.414353	0.249315	0.497503	1.20845	0.083174	0.33756	1.02375	21.225	23.3266	23.4033	23.0093	23.2099	23.8519
ALLEKGITEA	10	683	692	K	A	L	E	A	E	HLA-A0201	0.7	54.5	KEMFIMVQEERRLRKALLEKGITEAEREAF	RRLRKALLEKGITEAEREAFELLPDDERQC	P41229	P41229	KDM5C	Lysine-specific demethylase 5C	175.72	1560		+	+	+		-0.840163	-0.857468	-1.24834	-1.45985			-1.1805				0.43164	0.424235	0.28698	0.23227			0.307125				22.4122	20.8213	20.654	21.8617
ALLELLHEL	9	268	276	A	A	L	E	L	Y	HLA-A0201	0.015	4	CERKTDEFCQAKQKAALLELLHELYNFLAI	QAKQKAALLELLHELYNFLAIQAGNFECGN	Q8NC56	Q8NC56	LEMD2	LEM domain-containing protein 2	56.974	503																													19.488
ALLEMDARL	9	197	205	I	A	L	R	L	H	HLA-A0201	0.3	20.6	GPQLALALLPASGQIALLEMDARLHEDHLE	PASGQIALLEMDARLHEDHLERVLEAAAQA	Q9NPD3;E9PI41	Q9NPD3	EXOSC4	Exosome complex component RRP41	26.383	245																								24.4832	24.6402	22.861	21.7873	23.8597
ALLENPKMEL	10	340	349	E	A	L	E	L	H	HLA-A0201	0.6	42.2	GTYIKQGTEIVPVGEALLENPKMELHIPQK	VPVGEALLENPKMELHIPQKRRTSMSEGIK	A0A0C4DGC9;Q8N165;Q8TDR2	A0A0C4DGC9	STK35;PDIK1L	Serine/threonine-protein kinase PDIK1L;Serine/threonine-protein kinase 35	NaN	NaN																								22.8657	22.2839	22.3033	20.0759	20.5527	21.5641
ALLEQVNAL	9	99	107	V	A	L	A	L	V	HLA-A0201	0.175	14.1	LQFILAEEQFILSQVALLEQVNALVPMLDS	FILSQVALLEQVNALVPMLDSAHIKAVPEH	X6RA56;X6RLR1;O75935	X6RA56	DCTN3	Dynactin subunit 3	21.119	186		+	+	+	-1.47745	-1.84478			-1.77936	-0.45719		-1.69761	-0.683534		0.22822	0.15806			0.168747	0.63306		0.18312	0.50483		21.2698	20.5788			22.8798
ALLERGYSL	9	164	172	D	A	L	S	L	V	HLA-A0201	0.2	15	EYSLQVLKNARAMADALLERGYSLVSGGTD	ARAMADALLERGYSLVSGGTDNHLVLVDLR	H0YIZ0;P34897;G3V2Y4	H0YIZ0	SHMT2	Serine hydroxymethyltransferase;Serine hydroxymethyltransferase, mitochondrial	55.992	504																									21.8336	20.3147
ALLETNPYL	9	348	356	V	A	L	Y	L	L	HLA-A0201	0.025	4.7	ELYEQSDEEQDSVKVALLETNPYLLALTII	QDSVKVALLETNPYLLALTIIVSIVHSVFE	O96005;K7EJ16	O96005	CLPTM1	Cleft lip and palate transmembrane protein 1	76.096	669																											20.2682	20.8915	18.8202
ALLETNPYLL	10	348	357	V	A	L	L	L	A	HLA-A0201	0.3	22.3	ELYEQSDEEQDSVKVALLETNPYLLALTII	DSVKVALLETNPYLLALTIIVSIVHSVFEF	O96005;K7EJ16	O96005	CLPTM1	Cleft lip and palate transmembrane protein 1	76.096	669																								21.8724	21.5774		18.9841	21.6881	22.4237
ALLGAAHRL	9	28	36	A	A	L	R	L	G	HLA-A0201	0.7	54.7	LFPSFLLLACGTLVAALLGAAHRLGLFYQL	CGTLVAALLGAAHRLGLFYQLLHKVDKASV	E9PL44;E9PJS0;A1L0T0;E9PNL1	E9PL44	ILVBL	Acetolactate synthase-like protein	67.867	632																													20.2409
ALLGDLTKA	9	697	705	F	A	L	K	A	C	HLA-A0201	0.8	66.2	QCMQDKMPEVRQSSFALLGDLTKACFQHVK	VRQSSFALLGDLTKACFQHVKPCIADFMPI	Q92973;A0A075B780;O14787	Q92973	TNPO1;TNPO2	Transportin-1;Transportin-2	101.87	897.5																								24.5014		22.9258
ALLGGGPYML	10	119	128	V	A	L	M	L	C	HLA-A0201	0.6	48.7	DKVLQQFSQLVNGDVALLGGGPYMLCTDGQ	VNGDVALLGGGPYMLCTDGQQLLRQVLHPE	Q9H6T0	Q9H6T0	ESRP2	Epithelial splicing regulatory protein 2	78.4	727		+		+		-1.57644	0.711871				0.566279			2.7789		0.20671	2.0378				1.7617			22.8881	21.5258	22.2657	20.9189	20.8759	22.3224
ALLGGLVNV	9	139	147	L	A	L	N	V	A	HLA-A0201	0.05	6	GAPGSLPCYLRMDALALLGGLVNVARLPER	LRMDALALLGGLVNVARLPERWGPGRFDYW	I3L265;I3L1A2;Q8N4S7	I3L265	PAQR4	Progestin and adipoQ receptor family member 4	NaN	NaN		+	+	+	-2.47661	-1.07488	-0.600559	-1.10328	-0.337548	0.0847577	-2.04459	-0.809041	0.36839		0.0840272	0.341338	0.548505	0.33178	0.713517	1.08845	0.129433	0.445285	1.44541	26.6055	26.2661	24.5666	25.8618	26.3686	26.8104
ALLGHTDTV	9	3122	3130	Q	A	L	T	V	T	HLA-A0201	0.2	15.3	MGTSKEKAKTVTLKQALLGHTDTVTCATAS	TVTLKQALLGHTDTVTCATASLAYHIIVSG	Q8IZQ1	Q8IZQ1	WDFY3	WD repeat and FYVE domain-containing protein 3	NaN	NaN		+				-2.79752										0.060961										25.7629
ALLGNISSI	9	265	273	V	A	L	S	I	A	HLA-A0201	0.3	19.6	LDAFCQVGQQPLIAVALLGNISSIAFFNFA	QPLIAVALLGNISSIAFFNFAGISVTKELS	Q8N357	Q8N357	SLC35F6	Solute carrier family 35 member F6	40.214	371		+	+	+			-0.278894	-0.42185	0.181515	0.517702		-0.623864					0.75662	0.655833	1.19903	1.67817		0.53587					18.7625	22.4536	23.1509
ALLGRIPSA	9	320	328	S	A	L	S	A	V	HLA-A0201	0.2	15.9	IDNIFRFTQAGSEVSALLGRIPSAVGYQPT	AGSEVSALLGRIPSAVGYQPTLATDMGTMQ	P06576;H0YI37;H0YH81;F8W0P7;F8W079	P06576	ATP5B	ATP synthase subunit beta, mitochondrial;ATP synthase subunit beta	42.4755	399.5		+	+	+	-2.26567	-1.93088		-0.583647	0.0110488	0.875828	-1.81278	-0.487439	1.00748		0.10376	0.14502		0.55786	1.01111	2.40086	0.1632	0.614197	2.7387		20.1794	19.4197		24.1747	23.6701
ALLGTIISA	9	24	32	L	A	L	S	A	Y	HLA-A0201	0.25	17.1	FPWPSLRTYTGLSGLALLGTIISAYRALSQ	TGLSGLALLGTIISAYRALSQPEAGPGEPD	Q9UKV5	Q9UKV5	AMFR	E3 ubiquitin-protein ligase AMFR	72.995	643		+	+	+		-1.81508	-1.0053	-2.12628	-1.11151	-0.397504	-3.03854	-1.23533	-0.372562			0.162825	0.365933	0.11928	0.329063	0.671995	0.047905	0.29074	0.688967			22.2434	22.489	24.6314	24.1838
ALLKDSIVQL	10	29	38	Q	A	L	Q	L	C	HLA-A0201	0.6	50.6	SLRECELYVQKHNIQALLKDSIVQLCTARP	KHNIQALLKDSIVQLCTARPERPMAFLREY	K7EPB2;P10644;K7EK41;K7EMU2;K7EMZ6;K7EIE5;K7EID3;K7EJ40;K7EPR5;K7EQK3;X6RAV4	K7EPB2	PRKAR1A	cAMP-dependent protein kinase type I-alpha regulatory subunit;cAMP-dependent protein kinase type I-alpha regulatory subunit, N-terminally processed	42.981	381																												19.5437
ALLKGLAAV	9	292	300	I	A	L	A	V	Q	HLA-A0201	0.06	6.9	WLSWPLAQHVDTWVIALLKGLAAVQKFTIL	VDTWVIALLKGLAAVQKFTILIDVTLLKIE	Q8NB14;E9PRM2;H0Y9H5;Q9P2H5	Q8NB14	USP38;USP35	Ubiquitin carboxyl-terminal hydrolase 38;Ubiquitin carboxyl-terminal hydrolase 35	NaN	NaN
ALLKIEGVYA	10	26	35	T	A	L	Y	A	R	HLA-A0201	1.8	240.2	FAGYKRGLRNQREHTALLKIEGVYARDETE	QREHTALLKIEGVYARDETEFYLGKRCAYV	C9K025;P18077;F8WBS5;F8WB72	C9K025	RPL35A	60S ribosomal protein L35a	12.538	110		+	+	+	-1.80914	-0.633676	-0.0304592	-0.805219	-0.0403082	0.823912	-1.75262	-0.0414681	-0.118288		0.163795	0.530638	0.97	0.44699	0.960493	2.2794	0.17332	0.95938	0.88844	26.4457	25.9596	25.1275	25.1838	26.4702	26.3071
ALLKQIQEA	9	63	71	L	A	L	E	A	Y	HLA-A0201	1	85.9	EYMSSARSLSSEEKLALLKQIQEAYGKCKE	SSEEKLALLKQIQEAYGKCKEFGDDKVQLA	Q9UNL4	Q9UNL4	ING4	Inhibitor of growth protein 4	NaN	NaN		+	+	+		-1.47015	-0.994441		-0.963304	-0.230055		-0.990058	-0.436553	0.30947		0.22989	0.36993		0.38163	0.79449		0.371555	0.64626	20.4281		20.332	20.0313		20.6572
ALLKVNQEL	9	277	285	G	A	L	E	L	A	HLA-A0201	0.5	38.6	MVIDSRNSSILPRRGALLKVNQELAGYTGG	ILPRRGALLKVNQELAGYTGGDVSFIKEDF	Q9Y512	Q9Y512	SAMM50	Sorting and assembly machinery component 50 homolog	51.976	469																									21.3776				21.4974
ALLNAILHSA	10	586	595	A	A	L	S	A	Y	HLA-A0201	0.8	61.6	ETKESTSCPVVQKRAALLNAILHSAYSETF	VQKRAALLNAILHSAYSETFLLPHLKDIPA	Q9H8H0	Q9H8H0	NOL11	Nucleolar protein 11	81.123	719		+	+	+	-2.51241	-1.44147	-0.744335	-1.61767	-1.12447	-0.0813872		-1.17209	-0.146237		0.081073	0.23658	0.47505	0.19836	0.324825	0.921837		0.30972	0.863953	21.7446	21.0559	20.4404	22.1048	22.5802	22.1549
ALLNGEYLL	9	45	53	L	A	L	L	L	A	HLA-A0201	0.125	9.9	NLLTYRGGQAGPRGLALLNGEYLLAAQLGK	AGPRGLALLNGEYLLAAQLGKNYISAWELQ	K7EIR0;A0A0A0MQU0;Q9BV38;A0A087X237;K7EKX5;K7EML4;U3KQC1	K7EIR0	WDR18	WD repeat-containing protein 18	43.237	394																								21.6858	21.9648	19.9406	19.9195	20.3547	21.4777
ALLNILSEV	9	782	790	D	A	L	E	V	K	HLA-A0201	0.025	4.6	TVYCIPFAEEDLSADALLNILSEVKIQEFK	EDLSADALLNILSEVKIQEFKPSNKVVQTD	A0AVT1	A0AVT1	UBA6	Ubiquitin-like modifier-activating enzyme 6	117.97	1052			+	+				-1.4439	-0.786623	0.0214238		-1.36043	-0.0978141	0.020082				0.236005	0.45538	1.02165		0.25655	0.906817	24.5478	18.9848			21.9781	23.0282
ALLPALVDA	9	452	460	V	A	L	D	A	G	HLA-A0201	1.1	107.3	KFLAWNSPPLTSEFVALLPALVDAGTALEM	LTSEFVALLPALVDAGTALEMLHALLDLPC	O43299	O43299	AP5Z1	AP-5 complex subunit zeta-1	88.604	807			+							0.411911										1.5097
ALLPASAGV	9	22	30	W	A	L	G	V	K	HLA-A0201	0.125	9.6	RASAPLLRVPLSDSWALLPASAGVKTLLPV	PLSDSWALLPASAGVKTLLPVPSFEDVSIP	Q9NX20	Q9NX20	MRPL16	39S ribosomal protein L16, mitochondrial	28.449	251		+	+	+	-1.50166	-0.714207	-0.646976	-0.866239	-0.287889	0.631322	-2.10353	-0.543722	0.10061		0.22276	0.48958	0.523627	0.42053	0.749845	1.8801	0.122024	0.580583	1.10584	23.0324	22.2671	24.0482	23.0051	24.2034	23.9739
ALLPDLPAL	9	229	237	D	A	L	A	L	V	HLA-A0201	0.05	6.2	PSLVLYMVDLLDLPDALLPDLPALVGPKQL	LLDLPDALLPDLPALVGPKQLIVLGNKVDL	Q8NC60	Q8NC60	NOA1	Nitric oxide-associated protein 1	78.457	698																								21.2852
ALLPIFFGA	9	43	51	M	A	L	G	A	L	HLA-A0201	0.08	8.2	TPEGIALAYGSLLLMALLPIFFGALRSVRC	GSLLLMALLPIFFGALRSVRCARGKNASDM	Q8TCT9;A0A0C4DGU3;A0A075B6F6	Q8TCT9	HM13	Minor histocompatibility antigen H13	41.488	377			+	+					-1.29521	-1.01777			-0.912764						0.27384	0.3614			0.401413						17.1765
ALLPQNHKL	9	796	804	L	A	L	K	L	I	HLA-A0201	1.1	104	PWTEETVKQCLYLYLALLPQNHKLIHELAA	CLYLYLALLPQNHKLIHELAAVYTEAIADI	A0A087WUE9;Q92797	A0A087WUE9	SYMPK	Symplekin	141.15	1274
ALLPSSPTL	9	609	617	E	A	L	T	L	G	HLA-A0201	0.15	12.4	PLVSTQPAKKVATGEALLPSSPTLGAEPAR	KVATGEALLPSSPTLGAEPARPQAVLVESG	Q92994	Q92994	BRF1	Transcription factor IIIB 90 kDa subunit	73.839	677		+	+	+	-2.4223	-1.716	-1.13423	-1.98931	-1.55957	-0.4568	-2.97976	-1.3527	-0.481596		0.0887175	0.179783	0.32167	0.13679	0.210227	0.633307	0.050805	0.25854	0.617797	25.5458	24.5386	24.2544	24.1493	25.1627	25.0493
ALLQQVHSA	9	900	908	S	A	L	S	A	S	HLA-A0201	0.8	64.1	QSSLQELQHNAAAQSALLQQVHSASALESY	NAAAQSALLQQVHSASALESYPAQPDGFPS	Q86XN7	Q86XN7	PROSER1	Proline and serine-rich protein 1	11.827	944		+	+	+			-1.13029	-2.24413	-1.3991	-0.790264		-1.75394	-0.782875				0.32294	0.10602	0.24682	0.453725		0.17309	0.45709	22.672	21.3916	21.437	22.0767	23.2391	23.3778
ALLSAVTRL	9	130	138	R	A	L	R	L	L	HLA-A0201	0.4	25	PCSSVKRGNMVRAARALLSAVTRLLILADM	MVRAARALLSAVTRLLILADMADVYKLLVQ	P35221;G3XAM7;E5RJ41;P26232;E5RIB1;E5RGY6;E5RG03	P35221	CTNNA1;CTNNA2	Catenin alpha-1;Catenin alpha-2	102.69	929.5																											19.8167		21.0307
ALLSGIVSI	9	404	412	Y	A	L	S	I	Q	HLA-A0201	0.06	6.7	QILSVLAGLAAMVGYALLSGIVSIQRATPA	AAMVGYALLSGIVSIQRATPARAPGTRTLG	A0A0C4DFQ1;A0A0A0MRK6;Q13505	A0A0C4DFQ1	MTX1	Metaxin-1	51.462	466		+	+	+	-2.10355	-1.4497	-0.77679	-1.25668	-0.799264	-0.133737	-2.0241	-0.870696	-0.290753		0.122023	0.23464	0.45988	0.284598	0.44966	0.87482	0.132113	0.41866	0.7477	25.7237	24.5335	22.0824	24.1886	23.6613	23.9719
ALLSIIATV	9	42	50	D	A	L	T	V	M	HLA-A0201	0.04	5.6	GEGIQCSQRMLSFSDALLSIIATVMILPVT	MLSFSDALLSIIATVMILPVTHTEISPEQW	D6RCD9;D6RHV8;D6RAU7;D6RIZ2;D6RDY8;Q9BSA9	D6RCD9	TMEM175	Transmembrane protein 175	NaN	NaN		+	+	+			-0.395668			0.516112			0.802405				0.67323			1.6755			2.2309	24.0055	22.4726		19.7829
ALLSLDPAAV	10	2867	2876	A	A	L	A	V	S	HLA-A0201	0.5	35	PPFVSCIQDISCQHAALLSLDPAAVSAGCL	SCQHAALLSLDPAAVSAGCLASLQQPVGIR	P78527	P78527	PRKDC	DNA-dependent protein kinase catalytic subunit	469.08	4128		+	+				-0.862158		-1.45222	0.134444							0.42225		0.23405	1.1439				21.122	21.9738		20.1048	21.2164	21.4424
ALLSRPALTL	10	2	11	M	A	L	T	L	L	HLA-A0201	1.7	215.3	______________________________	______________________________	D6RBP5;A0A0C4DGC6;Q9BZM1	D6RBP5	PLA2G12A	Group XIIA secretory phospholipase A2	NaN	NaN																												21.1961
ALLSSGFSL	9	662	670	T	A	L	S	L	E	HLA-A0201	0.15	11.4	NDKAVKDLVVLLFETALLSSGFSLEDPQTH	VLLFETALLSSGFSLEDPQTHSNRIYRMIK	P07900;P08238;Q58FF7	P08238	HSP90AA1;HSP90AB1;HSP90AB3P	Heat shock protein HSP 90-alpha;Heat shock protein HSP 90-beta;Putative heat shock protein HSP 90-beta-3	83.961	728																												19.1059
ALLTAVTNV	9	372	380	R	A	L	N	V	L	HLA-A0201	0.09	8.9	ESAHPRMGVGCRLSRALLTAVTNVLIFFWC	GCRLSRALLTAVTNVLIFFWCLAFLWGLLI	Q8NC56;H0Y8H8;H7C2Z0	Q8NC56	LEMD2	LEM domain-containing protein 2	56.974	503																											19.2482
ALLTGIISKA	10	1674	1683	L	A	L	K	A	A	HLA-A0201	1	98	ILRCQDVSAGSLQELALLTGIISKAALPGI	SLQELALLTGIISKAALPGILSELDVDVNE	Q92621;U3KPX2	Q92621	NUP205	Nuclear pore complex protein Nup205	227.92	2012		+	+	+	-2.46139		-0.220254	-1.19171	-0.438846	0.249201	-1.87542		0.503257		0.085316		0.802315	0.3037	0.64478	1.283	0.15329		1.6541		23.098		23.9499	23.625	24.6411
ALMADMVYV	9	1076	1084	F	A	L	Y	V	T	HLA-A0201	0.01	2.8	VLLQAFISQLKLEGFALMADMVYVTQSAGR	LKLEGFALMADMVYVTQSAGRLMRAIFEIV	O75643	O75643	SNRNP200	U5 small nuclear ribonucleoprotein 200 kDa helicase	244.5	2136			+	+						-0.0066219	-0.694348		-0.191657	1.0633						0.9934	0.4994		0.82559	19.3543
ALMAQEQKL	9	343	351	L	A	L	K	L	P	HLA-A0201	1.3	144.7	LQAVMKDVVLIRKLLALMAQEQKLPEEVAT	LIRKLLALMAQEQKLPEEVATPTTDEEKDS	B9ZVN9;O95602	B9ZVN9	POLR1A	DNA-directed RNA polymerase;DNA-directed RNA polymerase I subunit RPA1	194.81	1720
ALMDHGVKV	9	85	93	Q	A	L	K	V	A	HLA-A0201	0.07	7.2	LRALDKRHLLHHCFQALMDHGVKVASVLAY	LHHCFQALMDHGVKVASVLAYSFSRRCSYI	Q92624;K7EIZ9	Q92624	APPBP2	Amyloid protein-binding protein 2	66.853	585		+	+	+	-1.54459	-0.749882	0.0611186	-1.1787	0.0309802	0.314869	-2.06374	-0.362104	-0.0405269		0.2134	0.472422	1.06302	0.30768	1.03147	1.37008	0.126979	0.69621	0.960283		22.414	24.6036	24.2007	25.4835	25.8669
ALMDKEGLTAL	11	1056	1066	I	A	L	A	L	S	HLA-A0201	0.7	55.5	HLGTVDFLLAQGASIALMDKEGLTALSWAC	GASIALMDKEGLTALSWACLKGHLSVVRSL	J3KRP9;Q9HCD6;A0A087WUE1	J3KRP9	TANC2	Protein TANC2	219.65	1990
ALMDQVHHM	9	349	357	C	A	L	H	M	Q	HLA-A0201	0.1	8.9	EDPEDTNQGISGELCALMDQVHHMQHSKWQ	ISGELCALMDQVHHMQHSKWQHPSDLTTRN	Q96BU1	Q96BU1	S100PBP	S100P-binding protein	NaN	NaN		+	+	+		-1.26526	-0.344785	-1.41085	-0.643691	0.690581	-1.6773	-0.65309	0.651921			0.282165	0.708372	0.243935	0.52535	1.99487	0.186878	0.520435	1.91922	21.6797		22.5354	23.0708	23.6515	24.1205
ALMDSSSSL	9	698	706	L	A	L	S	L	S	HLA-A0201	0.125	10.3	LTVLFFLEVVGFKNLALMDSSSSLSRNPPS	VGFKNLALMDSSSSLSRNPPSYIAPYSCIL	A0A0C4DFP8;Q5HYA8	A0A0C4DFP8	TMEM67	Meckelin	NaN	NaN			+						-0.879356										0.41505					19.5003		18.2318		19.1452	20.143
ALMEAIHSA	9	1004	1012	S	A	L	S	A	G	HLA-A0201	0.02	4.2	PVVQRPVPKDTSLHSALMEAIHSAGGKDRL	DTSLHSALMEAIHSAGGKDRLRKTAEHTGE	H7C1N2;J3KR05;O75128	H7C1N2	COBL	Protein cordon-bleu	NaN	NaN																								19.4442	20.1275	19.6682	19.4045
ALMELFPKL	9	626	634	E	A	L	K	L	Q	HLA-A0201	0.015	4	QRLALCGCKGPLSQEALMELFPKLQANIST	GPLSQEALMELFPKLQANISTGVSKIRLLT	O75691	O75691	UTP20	Small subunit processome component 20 homolog	318.38	2785																													18.403
ALMEQVAHQTI	11	204	214	C	A	L	T	I	V	HLA-A0201	1.7	218.8	YLVIWCIDLEVEEKCALMEQVAHQTIVMQF	EEKCALMEQVAHQTIVMQFILELAKSLKVD	Q16543;K7EKQ2;K7EL68	Q16543	CDC37	Hsp90 co-chaperone Cdc37;Hsp90 co-chaperone Cdc37, N-terminally processed	44.468	378
ALMEVKMKEM	10	269	278	L	A	L	E	M	K	HLA-A0201	0.8	68.3	EEELLRKLNEQRDILALMEVKMKEMKGSIR	QRDILALMEVKMKEMKGSIRHLRLTEAKLR	Q96EK4	Q96EK4	THAP11	THAP domain-containing protein 11	34.455	314		+	+		-2.67257	-1.12655	0.0787188	-0.406541	-0.568155	-0.744841					0.0690745	0.32415	1.0819	0.66595	0.56657	0.47481					22.2907	20.4609	19.4845	19.8867	19.1299
ALMGSPQLV	9	178	186	R	A	L	L	V	A	HLA-A0201	0.09	8.5	AMIVNQLSKKEASRRALMGSPQLVAAVVRT	KEASRRALMGSPQLVAAVVRTMQNTSDLDT	P14923;C9J826;C9JK18;C9JKY1;C9JTX4	P14923	JUP	Junction plakoglobin	81.744	745		+	+	+	-2.60203	-1.84665	-0.986821	-1.50593	-0.8588	0.284427	-2.03767	-1.06224	0.393932	0.16683	0.074123	0.157765	0.37276	0.221811	0.42367	1.329	0.130332	0.34568	1.4828	25.7561	24.6124	25.0296	22.5496	26.0703	25.9764
ALMPTLEAL	9	1093	1101	Q	A	L	A	L	Y	HLA-A0201	0.1	9.1	SQPRKKIFKPEELRQALMPTLEALYRQDPE	PEELRQALMPTLEALYRQDPESLPFRQPVD	Q92793;I3L466;Q09472	Q92793	CREBBP;EP300	CREB-binding protein;Histone acetyltransferase p300	264.755	2428																									22.7553				20.6309
ALMPVLNQV	9	214	222	V	A	L	Q	V	A	HLA-A0201	0.02	4.4	PTRLEEERAAAGLTVALMPVLNQVAGLLGS	AAGLTVALMPVLNQVAGLLGSGEGGLTESW	Q5RKV6	Q5RKV6	EXOSC6	Exosome complex component MTR3	28.235	272		+	+	+	-1.78797	-0.859568	-0.29065	-0.815727	-0.175527	0.350755	-1.81639	-0.279426	0.093611	0.00429955	0.1673	0.423345	0.747778	0.442317	0.839015	1.42014	0.162612	0.756217	1.09813	28.6227	28.2308	27.9001	27.9423	28.6511	29.0642
ALMYESEKV	9	65	73	L	A	L	K	V	G	HLA-A0201	0.3	21.2	LRRAEATAASTSRSLALMYESEKVGVASSE	STSRSLALMYESEKVGVASSEELARQRGVL	O95721	O95721	SNAP29	Synaptosomal-associated protein 29	28.97	258																									20.6695			20.9905	20.6641
ALNDHFVKL	9	302	310	I	A	L	K	L	I	HLA-A0201	0.6	41.3	NSDTHSSTFDAGAGIALNDHFVKLISWYDN	DAGAGIALNDHFVKLISWYDNEFGYSNRVV	P04406;E7EUT5	P04406	GAPDH	Glyceraldehyde-3-phosphate dehydrogenase	36.053	335		+	+	+	-0.371209	-0.658669		0.0768799	0.347522	-0.913445	-0.559863	0.202473	0.919512		0.6899	0.51754		1.07991	1.41556	0.40114	0.571288	1.22443	2.50807		23.2514	20.3697		24.5042	23.8118
ALNEKLVNL	9	349	357	I	A	L	N	L	-	HLA-A0201	0.4	28.9	LLMVTYLANLTQSQIALNEKLVNL______	LTQSQIALNEKLVNL_______________	O00303	O00303	EIF3F	Eukaryotic translation initiation factor 3 subunit F	37.563	357																								25.7056	26.0712	25.8325		27.1049	27.4316
ALNELLQHV	9	777	785	Q	A	L	H	V	K	HLA-A0201	0.125	11	QLLRGVGAAATAVTQALNELLQHVKAHATG	ATAVTQALNELLQHVKAHATGAGPAGRYDQ	Q9Y490	Q9Y490	TLN1	Talin-1	269.76	2541		+	+		0.948603	-2.63729	-2.26039		-2.84214						2.5821	0.071555	0.10431		0.058301					24.1602	22.5919	22.3843	23.0971	21.5653	22.9752
ALNENIDRV	9	534	542	C	A	L	R	V	V	HLA-A0201	0.4	26.1	LVTITNNIGSIARMCALNENIDRVVFVGNF	SIARMCALNENIDRVVFVGNFLRINMVSMK	Q8TE04	Q8TE04	PANK1	Pantothenate kinase 1	NaN	NaN		+	+	+			-0.869359		-1.78454	-0.852354			-0.568031				0.41922		0.167875	0.42641			0.56664				21.3755		22.0704
ALNENINQV	9	73	81	C	A	L	Q	V	V	HLA-A0201	0.25	16.5	LITITNNIGSIARMCALNENINQVVFVGNF	SIARMCALNENINQVVFVGNFLRINTIAMR	V9GYH1;Q9BZ23	V9GYH1	PANK2	Pantothenate kinase 2, mitochondrial	17.217	158		+	+	+	-0.44366	-0.372224	-0.0783868	-0.599497	-0.644554	-0.0864352	-0.520455	-0.548885	0.300697		0.641683	0.6892	0.924607	0.549088	0.524897	0.917195	0.59425	0.577593	1.3508	24.8643	25.1945	25.8056	24.0838	26.0072	25.3118
ALNEQIARL	9	274	282	R	A	L	R	L	E	HLA-A0201	0.6	43.9	NVDAFKLESLEAKNRALNEQIARLEQEREK	LEAKNRALNEQIARLEQEREKEPNRLESLR	O14777	O14777	NDC80	Kinetochore protein NDC80 homolog	73.912	642		+	+	+	-2.02847	-1.29138	-0.538145	-1.23686	-0.863425	0.000332419	-2.09803	-1.09873	-0.150428		0.131536	0.27489	0.58383	0.290293	0.421715	1.00033	0.122698	0.333292	0.86034	26.1876	25.7145	25.864	25.6554	26.8256	26.7403
ALNGHVEMV	9	148	156	A	A	L	M	V	N	HLA-A0201	0.5	32.6	VNVSDRGGRTALHHAALNGHVEMVNLLLAK	TALHHAALNGHVEMVNLLLAKGANINAFDK	Q8N8A2	Q8N8A2	ANKRD44	Serine/threonine-protein phosphatase 6 regulatory ankyrin repeat subunit B	NaN	NaN
ALNNLLHSL	9	465	473	C	A	L	S	L	Q	HLA-A0201	0.3	20.6	VLETAYKLILGEMTCALNNLLHSLQLPEAC	LGEMTCALNNLLHSLQLPEACSEIKHEAFK	J3KRA9;Q96Q15;I3L400;I3L0W2;H3BVE0;H3BQN7	J3KRA9	SMG1	Serine/threonine-protein kinase SMG1	204.478	1818.5																								22.3373				19.9922	20.952
ALNPADITV	9	307	315	G	A	L	T	V	L	HLA-A0201	0.5	34.6	YPRACQALGAMLSKGALNPADITVLFKMFT	AMLSKGALNPADITVLFKMFTSMDPPPVEL	X6RLT1;H0UI80;Q8IXH7	X6RLT1	NELFCD;TH1L	Negative elongation factor C/D	66.432	593		+	+	+	-1.63709	-0.704208	-0.0240647	-0.968578	-0.35322	0.254805	-1.75135	-0.537978	0.291904		0.194545	0.4945	0.976223	0.379623	0.702422	1.29021	0.17354	0.583928	1.33897	25.6073	25.7726	26.2394	26.1487	26.9745	27.2633
ALNPVANFHL	10	415	424	Y	A	L	H	L	Q	HLA-A0201	1.4	146.1	RLCAWYLYGEKHRGYALNPVANFHLQNGAV	KHRGYALNPVANFHLQNGAVLWRINWMADV	O95822	O95822	MLYCD	Malonyl-CoA decarboxylase, mitochondrial	55.003	493		+	+	+			0.349106			0.959178		-0.0168207					1.4178			2.60955		0.98332					20.1378
ALNQETTYV	9	212	220	D	A	L	Y	V	S	HLA-A0201	0.3	21.1	SFAVEWMQDFEAFQDALNQETTYVSNLTRS	FEAFQDALNQETTYVSNLTRSMSLVLDEFY	Q9HCN4	Q9HCN4	GPN1	GPN-loop GTPase 1	41.74	374																												18.5568
ALNSKILSV	9	605	613	C	A	L	S	V	M	HLA-A0201	0.15	11.4	STEIQNRLKETPLKCALNSKILSVMEAYHL	ETPLKCALNSKILSVMEAYHLSFERRQKSS	Q96NW4	Q96NW4	ANKRD27	Ankyrin repeat domain-containing protein 27	116.98	1050		+	+				-1.11109			-0.354036							0.3292			0.70185							21.3508
ALPDDLVEV	9	600	608	Y	A	L	E	V	K	HLA-A0201	0.07	7.8	KYAISVARKIGARIYALPDDLVEVKPKMVM	IGARIYALPDDLVEVKPKMVMTVFACLMGK	Q14651	Q14651	PLS1	Plastin-1	70.253	629																								21.6228		20.885	20.6354
ALPDILTSI	9	182	190	E	A	L	S	I	I	HLA-A0201	0.15	11.6	AVAKLRRLLDSLPREALPDILTSIIRTSNK	DSLPREALPDILTSIIRTSNKEKLQILDAV	Q86WA8;H3BUW8	Q86WA8	LONP2	Lon protease homolog 2, peroxisomal	NaN	NaN																								20.924
ALPDIQSSA	9	38	46	N	A	L	S	A	A	HLA-A0201	2	284.2	GVANFASSARAGRRNALPDIQSSAATDGTS	RAGRRNALPDIQSSAATDGTSDLPLKLEAL	Q5T0Z6;Q9C010	Q5T0Z6	PKIB	cAMP-dependent protein kinase inhibitor beta	NaN	NaN			+					-1.08844		0.341744								0.33674		1.4074								19.7077
ALPDNSAGV	9	1679	1687	P	A	L	G	V	V	HLA-A0201	0.6	42.5	LKPISDVLPTFTPLPALPDNSAGVVLKDLL	TFTPLPALPDNSAGVVLKDLLKQ_______	H0YJ97;Q15643	H0YJ97	TRIP11	Thyroid receptor-interacting protein 11	227.58	1979
ALPEAIAAL	9	18	26	G	A	L	A	L	S	HLA-A0201	0.3	20.2	RRRQRVDPAAGARAGALPEAIAALSRSLPS	AGARAGALPEAIAALSRSLPSGPSPEIFRR	Q86SX3;F8VP51	Q86SX3	C14orf80	Uncharacterized protein C14orf80	NaN	NaN		+	+	+	-1.44857	-0.423872	0.0424016	-1.02566	-0.290436	0.802226	-2.15239	-0.449715	0.194304		0.234905	0.654508	1.04331	0.35856	0.747938	2.2305	0.116206	0.63781	1.21447	23.7681	23.3269	23.6015	21.4844	25.0353	24.4829
ALPEGLPEA	9	109	117	A	A	L	E	A	S	HLA-A0201	0.3	19.6	RLGSGGHLHLRISRAALPEGLPEASRLHRA	LRISRAALPEGLPEASRLHRALFRLSPTAS	Q99988	Q99988	GDF15	Growth/differentiation factor 15	34.14	308		+	+	+	-0.383738	-0.0167325	0.366597	-0.363326	0.123301		-1.25425	0.00778959	-0.0891482		0.68131	0.983407	1.44282	0.69536	1.13122		0.28529	1.00782	0.91471	22.2959	22.3529	23.7271	22.7687	22.8581	24.851
ALPEIFTEL	9	363	371	G	A	L	E	L	E	HLA-A0201	0.2	15.7	CRADRMVGQVLGAVGALPEIFTELEISYFL	VLGAVGALPEIFTELEISYFLLRRLLGVRT	P41091;F8W810;Q2VIR3	P41091	EIF2S3;EIF2S3L	Eukaryotic translation initiation factor 2 subunit 3;Putative eukaryotic translation initiation factor 2 subunit 3-like protein	51.109	472		+	+	+	-1.84836	-0.90422	-0.258055	-1.57674	-0.824538	-0.0821975	-2.30192	-1.02773	-0.308919	0.0431695	0.157495	0.404858	0.772552	0.206648	0.438437	0.92109	0.100066	0.357818	0.73424	29.5057	28.3977	24.6412	29.1196	28.0923	28.6518
ALPENPPAI	9	44	52	A	A	L	A	I	D	HLA-A0201	0.8	67.1	SSLKSWNETLTSRLAALPENPPAIDWAYYK	LTSRLAALPENPPAIDWAYYKANVAKAGLV	F5H608;O75947	F5H608	ATP5H	ATP synthase subunit d, mitochondrial	18.491	161		+	+	+	-0.715611	0.189463	0.739589	-0.254295	0.29924	0.854032	-0.766137	0.139805	0.927389	2.0754	0.488893	1.2086	2.09508	0.775463	1.34883	2.3491	0.464805	1.15005	2.5279	26.3109	25.0916	21.443	24.8414	24.5046	24.1413
ALPENVILV	9	561	569	A	A	L	L	V	N	HLA-A0201	0.125	10.1	KVVYDQLNQILVSDAALPENVILVNTTDWQ	ILVSDAALPENVILVNTTDWQGQYVAELLQ	Q6VY07;B4DF77	Q6VY07	PACS1	Phosphofurin acidic cluster sorting protein 1	104.9	963
ALPPTVYEA	9	141	149	L	A	L	E	A	V	HLA-A0201	0.5	38.2	NALHLGSQANRLFYLALPPTVYEAVTKNIH	NRLFYLALPPTVYEAVTKNIHESCMSQIGW	P11413;E7EUI8;E9PD92;E7EM57	P11413	G6PD	Glucose-6-phosphate 1-dehydrogenase	48.853	426.5		+	+	+	0.576866	0.726098		0.475302	0.706656	0.892756	1.78598	1.57892	1.56632	1.5072	1.78045	2.067		1.6085	2.0272	2.44185	5.9654	4.8497	4.789	23.1576	22.1857	23.1592		22.2061	22.8955
ALPPVLTTV	9	131	139	N	A	L	T	V	N	HLA-A0201	0.15	12.8	FVEAPPPKVNPWTKNALPPVLTTVNGQSPP	NPWTKNALPPVLTTVNGQSPPEHSAPAKVV	Q6PKG0;A0A0B4J210;H0YBJ5;H0YBM7	Q6PKG0	LARP1	La-related protein 1	123.51	1096		+	+	+	-4.10938	-2.93877	-2.07088	-3.5456	-2.69078	-1.62475		-2.94626	-1.97725	0.0084634	0.016418	0.052931	0.126075	0.0288513	0.067828	0.19696		0.0525357	0.138449	25.6587	24.9565	25.7932	26.2272	25.3228	26.7418
ALQDFLLSV	9	533	541	K	A	L	S	V	Q	HLA-A0201	0.02	4.4	ISRGLEWVASGQDTKALQDFLLSVQMCPGN	SGQDTKALQDFLLSVQMCPGNRDTYFHLLQ	O15287	O15287	FANCG	Fanconi anemia group G protein	68.553	622																								21.7488	20.587
ALQEALENA	9	18	26	A	A	L	N	A	G	HLA-A0201	1.6	187.1	SSLLGAAMPASTSAAALQEALENAGRLIDR	ASTSAAALQEALENAGRLIDRQLQEDRMYP	E9PF10;O75694;D6RA13	E9PF10	NUP155	Nuclear pore complex protein Nup155	155.2	1391																								21.5104	21.4396	20.9158	19.2492	22.4581
ALQEENVKL	9	749	757	S	A	L	K	L	A	HLA-A0201	1.5	174.9	ETLKQAAAQKSQQLSALQEENVKLAEELGR	KSQQLSALQEENVKLAEELGRSRDEVTSHQ	F5H0N7;J3KP58;P30622	F5H0N7	CLIP1	CAP-Gly domain-containing linker protein 1	162.24	1438																										20.4599
ALQEKEVEL	9	95	103	E	A	L	E	L	S	HLA-A0201	0.9	84.6	LRREADFYQVQPLIEALQEKEVELSKAEKN	VQPLIEALQEKEVELSKAEKNAMLNIT___	E9PMS5;E9PRT1;E9PJJ5;Q4G0X4	E9PMS5	KCTD21	BTB/POZ domain-containing protein KCTD21	13.041	115																								20.1463
ALQEKLQYL	9	606	614	A	A	L	Y	L	A	HLA-A0201	0.2	15.1	HIHRNLLNRVEAERAALQEKLQYLAAQNKG	VEAERAALQEKLQYLAAQNKGLQTQLSESR	Q96CN4	Q96CN4	EVI5L	EVI5-like protein	NaN	NaN																										19.602			20.2397
ALQEKVQAV	9	215	223	N	A	L	A	V	C	HLA-A0201	0.3	22.1	DGVMKDIRAIYQVYNALQEKVQAVCADVEK	IYQVYNALQEKVQAVCADVEKSERVVESCQ	Q15018	Q15018	FAM175B	BRISC complex subunit Abro1	46.9	415		+	+			-1.57394	-1.08434	-1.27619								0.207227	0.338125	0.2791								21.4696	20.3847	19.8523
ALQEMVHQV	9	657	665	T	A	L	Q	V	T	HLA-A0201	0.125	9.7	VMATKMAALHYPSTTALQEMVHQVTDLSRN	HYPSTTALQEMVHQVTDLSRNAQLFKRSLL	A0A087WUD2;Q14511	A0A087WUD2	NEDD9	Enhancer of filamentation 1;Enhancer of filamentation 1 p55	NaN	NaN		+	+	+	-1.84589	-0.705638	-0.0144971	-0.825468	-0.378325	0.364113	-1.28293	-0.657703	0.35426	0.222927	0.157885	0.493793	0.985608	0.43803	0.685008	1.43924	0.277223	0.51804	1.42513	24.4305	23.9957	24.3901	23.687	23.9788	24.4189
ALQETLIRA	9	527	535	E	A	L	R	A	L	HLA-A0201	1	93.8	VSADRSGIENVNSVEALQETLIRALRTLIM	NVNSVEALQETLIRALRTLIMKNHPNEASI	Q14995	Q14995	NR1D2	Nuclear receptor subfamily 1 group D member 2	NaN	NaN		+	+	+	-2.01163		0.00480343	-0.541947	0.015834			0.206709	1.35658		0.13377		1.00481	0.581615	1.01596			1.22962	3.8829		20.2986		20.2264	22.6972	22.8356
ALQETPTSV	9	277	285	K	A	L	S	V	L	HLA-A0201	0.3	22.6	RRKGSVDKALELLKKALQETPTSVLLHHQI	LELLKKALQETPTSVLLHHQIGLCYKAQMI	P09914	P09914	IFIT1	Interferon-induced protein with tetratricopeptide repeats 1	55.36	478				+							-0.46791	0.423665	1.17158								0.62631	1.52755	3.2271
ALQGGLRQV	9	1408	1416	G	A	L	Q	V	L	HLA-A0201	1.9	261.5	CAGAAQPRWREALSGALQGGLRQVLQGLLS	REALSGALQGGLRQVLQGLLSSKVVGPLLL	Q9UMN6	Q9UMN6	KMT2B	Histone-lysine N-methyltransferase 2B	293.51	2715		+					-1.62597										0.19672							20.9843		20.4401	20.1532		20.4119
ALQGSVTSA	9	204	212	A	A	L	S	A	H	HLA-A0201	1.7	213.6	VTIPKNSHKKGAKLAALQGSVTSAHQVPAV	KGAKLAALQGSVTSAHQVPAVSSVSHTALY	U3KQA6;A0A0G2JHL0;A0A140T9F7;A0A140T9V2;H0Y6K2;A0A140T9E9;A0A0G2JK44;P25440;H0Y799;A0A140T9X8;E9PIQ3	U3KQA6	BRD2	Bromodomain-containing protein 2	92.065	836			+	+					-0.371934	0.526148		-0.422876							0.6894	1.6924		0.65516						19.5289	19.8848
ALQKRLDEV	9	879	887	E	A	L	E	V	S	HLA-A0201	1.2	116.6	KQVLQLQASHRESEEALQKRLDEVSRELCH	HRESEEALQKRLDEVSRELCHTQSSHASLR	A0A0A0MRV0;Q9P2E9;F8W7S5;A0A087WVV2	A0A0A0MRV0	RRBP1	Ribosome-binding protein 1	152.45	1410																								22.9013	21.1873	23.2103	21.9356	23.7304	22.778
ALQMDITSL	9	78	86	K	A	L	S	L	Y	HLA-A0201	1	92	VLVSSGQTEVLEQLKALQMDITSLYNLKFQ	VLEQLKALQMDITSLYNLKFQPPTLGPEPA	O95996;A0A0C4DGQ0;B5MDS5;K7ERC5;K7EN62;K7ELQ3	O95996	APC2	Adenomatous polyposis coli protein 2	NaN	NaN		+		+	0.304465	-0.39601					-0.241015				1.3559	0.673					0.78583				23.5624	26.0232
ALQNYNNEL	9	7	15	A	A	L	E	L	V	HLA-A0201	0.8	66.7	______________________________	MTQQGAALQNYNNELVKCIEELCQKREELC	O43805;A0A087WV26	O43805	SSNA1	Sjoegren syndrome nuclear autoantigen 1	NaN	NaN		+		+		-1.88961					-0.171037					0.15113					0.84279					20.9227
ALQPGLIQA	9	363	371	A	A	L	Q	A	G	HLA-A0201	1.6	199	SRTIRTEEAILISLAALQPGLIQAGARHT_	ILISLAALQPGLIQAGARHT__________	Q5T280	Q5T280	C9orf114	Putative methyltransferase C9orf114	42.008	376		+	+	+			-0.225597	-0.707104	-0.525804	-0.677234	-0.589833	-0.379819	0.244987				0.79804	0.49307	0.59108	0.50802	0.55442	0.683985	1.27761				20.9577	22.3545	22.6873
ALQSLLHLL	9	339	347	S	A	L	L	L	S	HLA-A0201	0.4	27.9	VTGDDIQTQVILNCSALQSLLHLLSSPKES	VILNCSALQSLLHLLSSPKESIKKEACWTI	P52294	P52294	KPNA1	Importin subunit alpha-5;Importin subunit alpha-5, N-terminally processed	60.221	538																												18.9544
ALRETVVEV	9	463	471	S	A	L	E	V	P	HLA-A0201	0.7	56	TMDDFRWALSQSNPSALRETVVEVPQVTWE	SQSNPSALRETVVEVPQVTWEDIGGLEDVK	P55072	P55072	VCP	Transitional endoplasmic reticulum ATPase	89.321	806																												23.8099
ALSDGVHKI	9	11	19	V	A	L	K	I	E	HLA-A0201	0.4	25.6	______________________________	VAVWDVALSDGVHKIEFEHGTTSGKRVVYV	Q9NVQ4;C9JDZ2	Q9NVQ4	FAIM	Fas apoptotic inhibitory molecule 1	20.215	179		+	+	+	-3.35457	-1.93005	-1.30398	-2.85391	-1.53761	-0.639497	-4.00273	-2.00991	-0.734198		0.0349243	0.14514	0.27145	0.0576184	0.214895	0.527557	0.0182657	0.134001	0.47989	24.1365	26.6494	28.0952	27.5931	27.9902	28.6964
ALSDHHIYL	9	220	228	K	A	L	Y	L	E	HLA-A0201	0.175	12.8	RCQYVTEKVLAAVYKALSDHHIYLEGTLLK	LAAVYKALSDHHIYLEGTLLKPNMVTPGHA	J3KPS3;P04075;H3BPS8;H3BQN4;H3BU78	J3KPS3	ALDOA	Fructose-bisphosphate aldolase;Fructose-bisphosphate aldolase A	39.42	364		+	+	+	-2.84298	-2.1019	-1.71382	-1.96992	-1.50985	-0.837503	-3.01357	-1.54172	-0.913171		0.058252	0.122224	0.180175	0.139468	0.220942	0.43279	0.049116	0.214013	0.40125	28.9749	28.1489	28.4747	28.3802	29.242	29.3366
ALSDLEITL	9	199	207	A	A	L	T	L	E	HLA-A0201	0.25	18.1	NHLNNSDKEVDEVDAALSDLEITLEGGKTS	VDEVDAALSDLEITLEGGKTSTILGDITSI	A0A0U1RRM8;H0YJ34;Q96AC1	A0A0U1RRM8	FERMT2	Fermitin family homolog 2	77.86	680																											21.0815
ALSDSIHTV	9	29	37	S	A	L	T	V	A	HLA-A0201	0.03	4.8	ETDHIASRVNGMSDSALSDSIHTVAMSTNS	NGMSDSALSDSIHTVAMSTNSVSVALSTSH	H0YIF6;Q9UKN5;F8VZQ2	H0YIF6	PRDM4	PR domain zinc finger protein 4	NaN	NaN		+	+	+	-2.58873	-1.57699	-0.769461		-2.18919	-0.314006		-1.40784	-0.343244		0.0751155	0.206595	0.463262		0.112007	0.730515		0.24467	0.709465	25.5492	25.6126	26.2678	26.2571	24.3767	25.8144
ALSDYDLVL	9	226	234	V	A	L	V	L	A	HLA-A0201	0.25	17.2	WIHCFEGVTAIIFCVALSDYDLVLAEDEEM	AIIFCVALSDYDLVLAEDEEMNRMHESMKL	P08754;P63096	P08754	GNAI3;GNAI1	Guanine nucleotide-binding protein G(k) subunit alpha;Guanine nucleotide-binding protein G(i) subunit alpha-1	40.4465	354		+	+	+	-3.05593	-2.44733	-1.44665	-2.65682	-1.7794	-1.26878	-3.40412		-1.63779		0.047079	0.086524	0.235357	0.070171	0.16874	0.281175	0.033236		0.19441	23.6154	23.3291	21.9735	23.1454	23.6981	23.8099
ALSEALTEL	9	337	345	R	A	L	E	L	G	HLA-A0201	0.09	8.8	LEFKVYQHQVVANCRALSEALTELGYKIVT	VVANCRALSEALTELGYKIVTGGSDNHLIL	P34896	P34896	SHMT1	Serine hydroxymethyltransferase, cytosolic	53.082	483		+	+	+	-1.32921	-0.444575	-0.0103736	-0.587293	-0.136499	0.0616453	-2.12949	-0.498823	0.157175		0.264687	0.641097	0.98968	0.55583	0.872407	1.06359	0.118898	0.607245	1.1702	25.3356	24.6438	24.3556	22.9789	24.4452	24.9329
ALSEELVQL	9	666	674	D	A	L	Q	L	R	HLA-A0201	0.4	23.3	QNVEQKKRQLEESVDALSEELVQLRAQEKV	LEESVDALSEELVQLRAQEKVHEMEKEHLN	P33176	P33176	KIF5B	Kinesin-1 heavy chain	109.68	963		+	+	+	-2.0811	-0.730116	-1.28402	-1.50608	-1.34578	-0.92448	-1.34645	-0.297517	-0.325266	0.92171	0.124793	0.481853	0.276922	0.221777	0.260337	0.396738	0.260163	0.74266	0.722335	26.6095	26.1411	26.1291	26.5039	27.16	27.2896
ALSEGDIHTL	10	893	902	L	A	L	T	L	G	HLA-A0201	0.7	58.1	AGQGERDHLITKRDLALSEGDIHTLGCGVA	TKRDLALSEGDIHTLGCGVAQCLKIVCQVG	P06756;H7BZG1	P06756	ITGAV	Integrin alpha-V;Integrin alpha-V heavy chain;Integrin alpha-V light chain	116.04	1048																								23.3283			21.945
ALSEKLARL	9	219	227	V	A	L	R	L	K	HLA-A0201	0.4	27.1	SARGMDASLSHQSLVALSEKLARLKQQTIP	SHQSLVALSEKLARLKQQTIPLKKKLESYL	Q96CS2	Q96CS2	HAUS1	HAUS augmin-like complex subunit 1	31.863	278																								25.3513	24.3068	22.3919	21.4193	25.2582	23.738
ALSELATAV	9	164	172	E	A	L	A	V	K	HLA-A0201	0.125	10.9	GTGVFGQNEYLRYQEALSELATAVKARIGS	YLRYQEALSELATAVKARIGSSQRHHQSAA	X6R6S3;Q9BWL3	X6R6S3	C1orf43	Uncharacterized protein C1orf43	NaN	NaN		+	+	+	-1.65763	-0.608733	0.133549	-0.730382	-0.213346	-0.327181	-1.9282	-0.425658	0.965728		0.19059	0.54404	1.14288	0.481725	0.807877	0.720953	0.14541	0.65334	2.6267	24.0516	23.0199	22.962	23.2795	24.5029	24.0421
ALSELIILT	9	203	211	E	A	L	L	T	A	HLA-A0201	0.6	45.8	YFESWGESGEKNVFEALSELIILTASHCLH	EKNVFEALSELIILTASHCLHGKEIRSQLN	A0A0C4DFL7;Q16850	A0A0C4DFL7	CYP51A1	Lanosterol 14-alpha demethylase	57.278	509		+	+		-2.59186	-1.81321	-0.875773		-1.41276	-0.742716				0.023476	0.0748805	0.16313	0.41654		0.24347	0.47582				24.1202	23.9314	19.9969	18.5811	20.4323	20.856
ALSELTQGV	9	1148	1156	R	A	L	G	V	T	HLA-A0201	0.125	10.4	VTLDVQIQHVVEGKRALSELTQGVTCYKAK	VVEGKRALSELTQGVTCYKAKIKELETILE	Q96Q89	Q96Q89	KIF20B	Kinesin-like protein KIF20B	NaN	NaN																										20.9088
ALSEMVEYI	9	72	80	A	A	L	Y	I	T	HLA-A0201	0.09	8.5	SDPLSDLKWKEVKRAALSEMVEYITHNRNV	KEVKRAALSEMVEYITHNRNVITEPIYPEV	G3V2U3;Q96B13;H0YJ75;Q13362	G3V2U3	PPP2R5C	Serine/threonine-protein phosphatase 2A 56 kDa regulatory subunit gamma isoform	64.063	553			+	+						-0.514282			-0.612102							0.59793			0.54221	17.6537
ALSEQILMV	9	745	753	R	A	L	M	V	K	HLA-A0201	0.07	7.7	KTPLRDESTQEHSERALSEQILMVKIKSEP	QEHSERALSEQILMVKIKSEPCDDLQIPNT	P48552	P48552	NRIP1	Nuclear receptor-interacting protein 1	629.09	5890		+	+	+	-2.1379	-0.967367	-0.581445	-1.06145	-0.579626	0.284965	-2.20546	-0.668133	0.291643	0.053348	0.117902	0.380082	0.55909	0.345953	0.560108	1.32972	0.1102	0.512665	1.33863	25.9632	26.5252	26.7871	25.7624	26.2764	25.0512
ALSERAVAV	9	135	143	E	A	L	A	V	V	HLA-A0201	0.4	25.9	CWLSGVDINTQQSFEALSERAVAVVVDPIQ	TQQSFEALSERAVAVVVDPIQSVKGKVVID	O00487	O00487	PSMD14	26S proteasome non-ATPase regulatory subunit 14	34.577	310		+	+	+	-1.48656	-0.583833	0.249822	-0.772472	-0.320623	0.3885	-1.92139	-0.429737	0.664233		0.22615	0.557757	1.2838	0.46187	0.725697	1.47477	0.146403	0.65068	1.943	22.5527	23.6149	24.5492	23.978	24.3293	24.475
ALSEVKLFI	9	446	454	F	A	L	F	I	L	HLA-A0201	0.4	26.6	MPWGSGVSICPGRFFALSEVKLFILLMVTH	CPGRFFALSEVKLFILLMVTHFDLELVDPD	Q9UNU6	Q9UNU6	CYP8B1	7-alpha-hydroxycholest-4-en-3-one 12-alpha-hydroxylase	NaN	NaN		+	+	+		-1.57463	-1.03644	-0.978379	-1.38366	-0.809513	-1.49403	-1.54845	-0.845227			0.207083	0.354717	0.37592	0.25066	0.445075	0.224467	0.212577	0.42946			23.1842	24.4047	24.4611	24.5462
ALSGGVTAV	9	437	445	F	A	L	A	V	S	HLA-A0201	0.175	14	PLAGLHLSPVLLGTFALSGGVTAVSEVFLC	VLLGTFALSGGVTAVSEVFLCCEQGWPARL	B5MDE0;Q96AA3;U3KQE9	B5MDE0	RFT1	Protein RFT1 homolog	NaN	NaN		+	+	+		-0.574405	0.242554	-0.763076	-0.332889	0.00129413	-1.49776	-0.614077	-0.204175			0.56304	1.2745	0.46623	0.71685	1.00129	0.22363	0.54114	0.81532	21.6054	19.4232	20.4052	20.1371	21.8956	21.617
ALSGHLETV	9	59	67	S	A	L	T	V	I	HLA-A0201	0.2	15.2	YQRRTKKELASALKSALSGHLETVILGLLK	ASALKSALSGHLETVILGLLKTPAQYDASE	H0YM50;P07355;H0YKS4;H0YMD0;H0YMU9;H0YN42;A6NMY6;H0YMM1;H0YKL9;H0YKZ7;H0YLV6;H0YMT9;H0YKX9;H0YMW4;H0YNP5	H0YM50	ANXA2;ANXA2P2	Annexin;Annexin A2;Putative annexin A2-like protein	38.604	339		+	+	+		-2.27012	-2.09168		-1.59549	-1.73374		-2.44184	-1.68699			0.1033	0.12348		0.20281	0.176622		0.087001	0.185077	26.7609	26.431	26.4184	26.905	27.5248	27.7923
ALSGHVSTV	9	365	373	A	A	L	T	V	K	HLA-A0201	0.25	18.2	INMADKYGGTALHAAALSGHVSTVKLLLEN	TALHAAALSGHVSTVKLLLENNAQVDATDV	Q9Y283	Q9Y283	INVS	Inversin	NaN	NaN		+	+	+	-2.45542	-1.59702	-0.808199	-1.74893	-1.2267	-0.243697	-2.5895	-1.40917	-0.412611		0.085827	0.2025	0.44566	0.17396	0.29326	0.783725	0.0750575	0.244345	0.66192	22.9591	22.4764	24.0588	23.402	23.4957	23.7567
ALSGLDMVGV	10	128	137	V	A	L	G	V	A	HLA-A0201	0.6	49.8	NFTEPTAIQAQGWPVALSGLDMVGVAQTGS	QGWPVALSGLDMVGVAQTGSGKTLSYLLPA	J3KTA4;P17844;J3QRQ7;J3QR62;J3QRN5;J3KTQ4;J3QLG9	J3KTA4	DDX5	Probable ATP-dependent RNA helicase DDX5	69.147	614																												20.3787
ALSGNNIEL	9	54	62	P	A	L	E	L	G	HLA-A0201	0.7	60	RQGKAKLVILANNCPALSGNNIELGTACGK	LANNCPALSGNNIELGTACGKYYRVCTLAI	A0A0C4DH44	A0A0C4DH44	RPL30		12.784	115		+	+	+		0.480882		-0.123536	0.737164	-0.292038	-0.636502		0.172355			1.6175		0.88379	2.09	0.74674	0.52914		1.1881	24.2523		20.6926		25.2254	23.4962
ALSGSFAAV	9	243	251	G	A	L	A	V	A	HLA-A0201	0.25	16.5	SGLYEPTFMINFTSGALSGSFAAVATLPFD	INFTSGALSGSFAAVATLPFDVVKTQKQTQ	Q8TBP6	Q8TBP6	SLC25A40	Solute carrier family 25 member 40	38.124	338																								20.3287
ALSGTLSGV	9	652	660	A	A	L	G	V	E	HLA-A0201	0.3	23	VEEALRLFQVSTLDAALSGTLSGVEGFTSQ	VSTLDAALSGTLSGVEGFTSQEDQEMLSRI	P33992;B1AHB1	P33992	MCM5	DNA replication licensing factor MCM5;DNA helicase	82.285	734		+	+	+	-2.81415	-1.94268	-1.5119	-2.48431	-1.87621	-1.18432	-3.26253	-2.01587	-1.16035		0.0599555	0.14332	0.22049	0.0833832	0.15317	0.305955	0.0382915	0.133205	0.313375	25.4434	24.4477	25.4715	24.7229	25.6589	25.5345
ALSKEGIVAL	10	304	313	D	A	L	A	L	R	HLA-A0201	0.8	64.1	FVVINQKGIDPFSLDALSKEGIVALRRAKR	PFSLDALSKEGIVALRRAKRRNMERLTLAC	P40227	P40227	CCT6A	T-complex protein 1 subunit zeta	58.024	531		+	+	+	-1.78558	-0.94406	-0.207451	-1.2522	-0.921932	0.122881	-2.19632	-0.710415	0.37686		0.1677	0.389045	0.812653	0.285875	0.39775	1.13075	0.111212	0.49144	1.4577		25.2406	25.1676	25.6812	25.8833	24.9242
ALSKEIYVI	9	26	34	Y	A	L	V	I	S	HLA-A0201	0.6	48.5	ATAGPYVLGTGLILYALSKEIYVISAETFT	TGLILYALSKEIYVISAETFTALSVLGVMV	Q5QNZ2;P24539	Q5QNZ2	ATP5F1	ATP synthase F(0) complex subunit B1, mitochondrial	28.908	256		+	+	+	-0.399985	0.530727	-0.250896	0.0668733	0.933056		-0.682514	0.765111			0.67033	1.70017	0.778103	1.06916	2.54227		0.505345	2.14923			24.9556	24.7936	24.0028	26.5733	25.6795
ALSMSMLTV	9	711	719	G	A	L	T	V	I	HLA-A0201	0.4	27.5	VTSVDHLRDSARKPGALSMSMLTVICLAVL	SARKPGALSMSMLTVICLAVLLGIFGLILA	Q9NPG4	Q9NPG4	PCDH12	Protocadherin-12	NaN	NaN		+	+	+	1.48315	-0.266599	1.33975	1.33215	0.526561		1.22712		0.632707	4.4443	4.4068	0.76598	3.8181	3.7892	1.6931		3.4114		1.8827	22.0928	21.4677	21.6548	21.2215	22.5778	19.462
ALSNHLNAV	9	91	99	M	A	L	A	V	E	HLA-A0201	0.175	14	LEMLELGLSEAQVMMALSNHLNAVESEKQK	EAQVMMALSNHLNAVESEKQKLRAQVRRLC	G5E9S8;G3V2E7;F8W6L3;G3V3H3;G3V5R9;E7EVH7;Q07866;G3V2P7	G5E9S8	KLC1	Kinesin light chain 1	71.407	630		+	+	+	-1.93746	-2.52307	-0.801613	-1.65016	-0.595803	0.0236481	-2.437	-1.1006	-0.0320722		0.14407	0.080213	0.448605	0.19202	0.55112	1.02393	0.087423	0.33267	0.968437	22.1414	21.7843	21.2807	22.4017	22.1286	22.7943
ALSPDSLQL	9	1651	1659	T	A	L	Q	L	S	HLA-A0201	1.3	136.9	FTLSTPSAPGPLVFTALSPDSLQLSWERPR	GPLVFTALSPDSLQLSWERPRRPNGDIVGY	P16144;J3QRK0	P16144	ITGB4	Integrin beta-4	NaN	NaN
ALSPHNILL	9	116	124	R	A	L	L	L	D	HLA-A0201	0.4	30.5	LQGLQYMNKHGIVHRALSPHNILLDRKGHI	HGIVHRALSPHNILLDRKGHIKLAKFGLYH	Q8TEA7;Q5HYF5;D6RDG2	Q8TEA7	TBCK;DKFZp313C1916	TBC domain-containing protein kinase-like protein	NaN	NaN		+	+	+	-1.33268	-0.988969	-0.670251	-0.630348	-0.723792		-1.60023	-0.390771	-0.663588		0.26377	0.37196	0.51158	0.532407	0.48491		0.20185	0.676535	0.515	24.5456	23.1033	22.0747	21.5297	23.9634	22.496
ALSPNNHEV	9	24	32	I	A	L	E	V	H	HLA-A0201	0.5	39.4	EPITCHAWNRDRTQIALSPNNHEVHIYKKN	RDRTQIALSPNNHEVHIYKKNGSQWVKAHE	E9PF58;Q92747	E9PF58	ARPC1A	Actin-related protein 2/3 complex subunit 1A	41.569	370		+	+	+		-0.475303	0.0585779	-0.554255	-0.229501	0.532783		-0.384149	0.433356			0.621697	1.06033	0.5745	0.79493	1.70367		0.68103	1.54243	26.1766	24.7622	26.5799	26.0955	25.8824	26.6007
ALSQDIPEI	9	739	747	T	A	L	E	I	A	HLA-A0201	0.4	23.4	PSRTRSPDVISSASTALSQDIPEIASEALS	ISSASTALSQDIPEIASEALSRGFGSSAPE	Q6P2E9	Q6P2E9	EDC4	Enhancer of mRNA-decapping protein 4	151.66	1401		+	+	+	-3.04631	-3.39332	-2.07402	-2.24885	-2.53474	-1.61151	-3.39648	-2.37482	-1.71996		0.047534	0.033597	0.12568	0.10552	0.0792825	0.199587	0.033491	0.093031	0.179073	25.2129	24.2986	24.2177	24.9524	24.6828	25.9196
ALSSELAQA	9	530	538	Q	A	L	Q	A	R	HLA-A0201	1.6	182.5	VTETQKNERVKKQLQALSSELAQARDETKK	VKKQLQALSSELAQARDETKKTQNDVLHAE	P35241	P35241	RDX	Radixin	68.563	583																										21.8283		20.6027	22.0042
ALSSLAVVV	9	399	407	L	A	L	V	V	S	HLA-A0201	0.6	44.5	AAAKESPVVKGNALLALSSLAVVVSRHEAS	KGNALLALSSLAVVVSRHEASLSSDSDGLL	S4R400;Q5VW36	S4R400	FOCAD	Focadhesin	168.22	1519																								20.1595
ALSSLIHAL	9	376	384	V	A	L	A	L	D	HLA-A0201	0.175	14.3	VLKVFAARDDEAAAVALSSLIHALDDLDMV	DEAAAVALSSLIHALDDLDMVAIVRYAYDK	P13010	P13010	XRCC5	X-ray repair cross-complementing protein 5	82.704	732		+	+	+	-2.01051	-1.82914	-0.747276	-1.09879	-0.655871	-0.384262	-1.8686	-1.05397	-0.424566		0.13392	0.160551	0.473655	0.333273	0.51899	0.680953	0.15434	0.348552	0.654053	22.1158	22.3985	21.7796	23.0525	24.3643	24.7451
ALSSSQAEV	9	261	269	A	A	L	E	V	A	HLA-A0201	0.7	55	SQLEEKERRLQTSEAALSSSQAEVASLRQE	LQTSEAALSSSQAEVASLRQETVAQAALLT	Q9BW19	Q9BW19	KIFC1	Kinesin-like protein KIFC1	73.747	673		+	+	+	-1.98632	-1.65686	-0.17945		-1.01821		-3.18252	-0.933208	0.265513		0.1372	0.190737	0.83573		0.36124		0.041481	0.39329	1.3041	21.6785	22.5908	23.3687	22.8236	21.2921	22.03
ALSSSSIRV	9	218	226	V	A	L	R	V	A	HLA-A0201	0.4	31	VPVPKHVVKGKQVSVALSSSSIRVAMLEEN	GKQVSVALSSSSIRVAMLEENGERVLMEGK	Q8IVD9	Q8IVD9	NUDCD3	NudC domain-containing protein 3	40.822	361		+	+	+		-0.933564	-0.251286	-1.08655	-0.873076	-0.2066	-1.82596	-0.855443	-0.331216			0.39315	0.7778	0.33738	0.417665	0.813345	0.161063	0.425095	0.71805			23.1183	22.4211	23.5858	23.7028
ALSSVIKEL	9	59	67	E	A	L	E	L	R	HLA-A0201	1.1	108.1	LSICVRLCEQGINPEALSSVIKELRKATEA	QGINPEALSSVIKELRKATEALKAAENMTS	Q08AG7	Q08AG7	MZT1	Mitotic-spindle organizing protein 1	NaN	NaN
ALSTATATV	9	465	473	Q	A	L	T	V	S	HLA-A0201	0.3	20.3	GEPQGPPFIKYSTRQALSTATATVSVGKFR	KYSTRQALSTATATVSVGKFRGRPVSLWEL	A0A075B730;A0A087X1U6;P58107	A0A075B730	EPPK1	Epiplakin	555.63	5089		+	+	+		-1.18623	-0.633304	-1.32701	-0.68808	0.120003		-0.97955	-0.03738			0.30537	0.530835	0.26527	0.50254	1.1275		0.37548	0.96331	21.1224	19.0417	20.8839	20.7126	21.4424	22.0099
ALTAEEIAL	9	360	368	G	A	L	A	L	K	HLA-A0201	1.7	207.2	SIKEKVKKAKNKKLGALTAEEIALKMEADE	KNKKLGALTAEEIALKMEADEKKKKKKK__	Q13601	Q13601	KRR1	KRR1 small subunit processome component homolog	43.664	381
ALTAVSSQL	9	2844	2852	D	A	L	Q	L	E	HLA-A0201	1.8	242.2	PTITSLSPERAEDSDALTAVSSQLEGSPMD	RAEDSDALTAVSSQLEGSPMDTSSLASCTL	Q7Z6Z7	Q7Z6Z7	HUWE1	E3 ubiquitin-protein ligase HUWE1	481.89	4374																								19.4462		19.2762		19.4125	19.3645
ALTDFVRSV	9	132	140	P	A	L	S	V	H	HLA-A0201	0.2	14.9	SEVLMMIKTQSSLVPALTDFVRSVHPYEVA	QSSLVPALTDFVRSVHPYEVAEVIALPVEQ	O60888;C9IZG4	O60888	CUTA	Protein CutA	14.401	135		+		+		-0.382381						0.0490758	0.47144			0.682235						1.0503	1.6023			22.9127
ALTEIQEFI	9	3134	3142	Q	A	L	F	I	S	HLA-A0201	0.4	27.7	VLLHQSRLTKLQSVQALTEIQEFISFISKQ	KLQSVQALTEIQEFISFISKQGNLSSQVPL	P78527	P78527	PRKDC	DNA-dependent protein kinase catalytic subunit	469.08	4128			+	+						-0.546056			-0.904337							0.57923			0.40481
ALTELGYNV	9	120	128	G	A	L	N	V	F	HLA-A0201	0.175	13.7	NLSYVFIPLWALLAGALTELGYNVFFVRD_	WALLAGALTELGYNVFFVRD__________	Q9H2L4	Q9H2L4	TMEM60	Transmembrane protein 60	NaN	NaN		+	+	+		-0.966006	0.329232	-1.13981	-0.82214			-0.82852	0.802136			0.3806	1.3899	0.31988	0.43949			0.436695	2.2303	20.8752	19.1985	20.0758	19.0443	20.8122	21.2187
ALTEVYAKA	9	353	361	Q	A	L	K	A	N	HLA-A0201	1.5	164	SETVILRGEPEKLGQALTEVYAKANSFTVS	PEKLGQALTEVYAKANSFTVSSVAAPSWLH	A0A024R4E5;Q00341;H7C0A4	A0A024R4E5	HDLBP	Vigilin	141.44	1268																												21.666
ALTEYTLYL	9	512	520	L	A	L	Y	L	G	HLA-A0201	0.02	4.3	EPKFPQNYNLVTENLALTEYTLYLGFHRLH	LVTENLALTEYTLYLGFHRLHDQMVKINQN	Q14139	Q14139	UBE4A	Ubiquitin conjugation factor E4 A	122.56	1066																								18.8042
ALTGAILAA	9	97	105	G	A	L	A	A	R	HLA-A0201	1.1	114.2	QVRGKEDPWNSITSGALTGAILAARNGPVA	NSITSGALTGAILAARNGPVAMVGSAAMGG	Q99595	Q99595	TIMM17A	Mitochondrial import inner membrane translocase subunit Tim17-A	18.023	171		+	+	+	-0.752077	0.0107842	0.515017	-0.250463	0.252242	0.73131	-0.868489	0.162863	0.699639		0.471387	1.01084	1.67367	0.77844	1.28691	2.0778	0.419585	1.17687	2.01303	23.8296	22.8598	23.1463	21.9973	25.1174	24.739
ALTGELEVV	9	635	643	A	A	L	V	V	Q	HLA-A0201	1	96.7	ARRARLNPLVLLLDAALTGELEVVQQAVKE	VLLLDAALTGELEVVQQAVKEMNDPSQPNE	Q8WUF5	Q8WUF5	PPP1R13L	RelA-associated inhibitor	89.09	828		+	+	+			-1.19855		-1.85713			-1.95468	-0.847208				0.30163		0.15612			0.14161	0.42861			19.6799	20.1982	20.3631	21.2416
ALTGYLHTI	9	485	493	S	A	L	T	I	S	HLA-A0201	0.15	12.6	YKCQNKEQFVEVMASALTGYLHTISSENLL	VEVMASALTGYLHTISSENLLDAVYSFCLM	Q9NYY8	Q9NYY8	FASTKD2	FAST kinase domain-containing protein 2	81.462	710																								23.6529	22.5237	20.143		21.8753	21.5902
ALTHIDHSL	9	120	128	R	A	L	S	L	S	HLA-A0201	1.1	114.8	VQGKKGEDVLGSVRRALTHIDHSLSRQNCP	LGSVRRALTHIDHSLSRQNCPFLAGETESL	P56192;F5H2V6	P56192	MARS	Methionine--tRNA ligase, cytoplasmic	101.11	900
ALTNAVAHV	9	34	42	D	A	L	H	V	D	HLA-A0201	0.4	28.4	HGSAQVKGHGKKVADALTNAVAHVDDMPNA	GKKVADALTNAVAHVDDMPNALSALSDLHA	G3V1N2;P69905	G3V1N2	HBA2;HBA1	Hemoglobin subunit alpha	15.257	142		+	+	+			-0.0125788			0.710987		0.000100012					0.9875			2.036		1.0001					20.5984
ALTPVVVTL	9	96	104	M	A	L	T	L	W	HLA-A0201	0.7	54.9	KLADFGLARIYSYQMALTPVVVTLWYRAPE	IYSYQMALTPVVVTLWYRAPEVLLQSTYAT	F8VXD2;F8VZZ0;F8VWX7;F8VZ51;P11802	F8VXD2	CDK4	Cyclin-dependent kinase 4	33.729	303		+	+	+	-2.08225	-1.26657	-0.542441	-1.70079	-1.01227	-0.0351118	-2.62149	-1.18496	-0.150288		0.12465	0.281797	0.581327	0.18254	0.363393	0.965497	0.0726947	0.305757	0.86046	25.6363	24.8636	24.6811	25.0327	26.1595	25.9063
ALTSLELEL	9	141	149	E	A	L	E	L	G	HLA-A0201	0.8	62.9	AHALGGMDAELIDEEALTSLELELGLHRVR	ELIDEEALTSLELELGLHRVRELPELFLGQ	Q96RK1	Q96RK1	CITED4	Cbp/p300-interacting transactivator 4	NaN	NaN																								19.7096	18.8916
ALTSLLKTV	9	328	336	V	A	L	T	V	Q	HLA-A0201	1	88.7	LGRFLLNNDKNIRYVALTSLLKTVQTDHNA	KNIRYVALTSLLKTVQTDHNAVQRHRSTIV	O43747	O43747	AP1G1	AP-1 complex subunit gamma-1	91.35	822																								21.9887		22.2625		21.6116	22.3422
ALTVDAHTV	9	1157	1165	N	A	L	T	V	V	HLA-A0201	1.4	146.2	QCVEKYLIYPAVVLNALTVDAHTVVSHPDK	PAVVLNALTVDAHTVVSHPDKYCFYCRALL	Q9H6A9	Q9H6A9	PCNXL3	Pecanex-like protein 3	222.04	2034		+				-4.99844										0.0067485										25.2097
ALVALTLVA	9	160	168	L	A	L	V	A	G	HLA-A0201	1.8	242.4	RVNLEQKLNFLFQVLALVALTLVAGKLTHL	FLFQVLALVALTLVAGKLTHLIPVSWMPVI	F5H324;F5GYY5;P51690	F5H324	ARSE	Arylsulfatase E	NaN	NaN			+	+				-0.682286	0.0987588			-0.447741						0.50546	1.1038			0.63907						18.7481	18.8689
ALVDQRELYL	10	49	58	K	A	L	Y	L	G	HLA-A0201	1.2	123.3	TSLDVVDEKISAMGKALVDQRELYLGLLYP	SAMGKALVDQRELYLGLLYPTEDYKVYGYV	A0A0B4J294;H3BP13;Q9UL33;H3BPN3;H3BUK6;A0A0B4J286	A0A0B4J294	TRAPPC2L	Trafficking protein particle complex subunit 2-like protein	16.676	146																								24.0559	21.6598			22.8501	22.072
ALVDSTAYL	9	276	284	H	A	L	Y	L	A	HLA-A0201	0.07	7.7	ICHRTLLGPAFAECHALVDSTAYLAACAQD	AFAECHALVDSTAYLAACAQDLCRCPTCPC	Q9HC84	Q9HC84	MUC5B	Mucin-5B	NaN	NaN		+					0.152292										1.1645										20.5255
ALVEENGIFEL	11	398	408	L	A	L	E	L	L	HLA-A0201	1	96.8	GAMRNLIYDNADNKLALVEENGIFELLRTL	DNKLALVEENGIFELLRTLREQDDELRKNV	Q9Y446	Q9Y446	PKP3	Plakophilin-3	87.081	797
ALVESLITV	9	5	13	S	A	L	T	V	K	HLA-A0201	0.06	6.6	______________________________	______________________________	A0A1P0AZG4;A0A1B0GUH9	A0A1P0AZG4			NaN	NaN		+	+	+			-1.75713			-1.24372	-2.56977	-2.28367	-1.22448	0.13324			0.17254			0.28831	0.076553	0.10191	0.29391	22.0851	19.7321		22.1341
ALVNELYSL	9	84	92	G	A	L	S	L	L	HLA-A0201	0.125	10.4	CAKMHNLHGDSEVDGALVNELYSLLRDQDP	DSEVDGALVNELYSLLRDQDPIVVVNCLRS	B1ALD1;Q9Y6B7;B1ALD2	B1ALD1	AP4B1	AP-4 complex subunit beta-1	83.259	739		+	+	+	-1.33192	-0.58572	-0.210351	-0.639	0.173575	-0.025123	-0.705726	-0.253684	0.438932	0.11485	0.26397	0.556705	0.8103	0.52782	1.18955	0.97519	0.49375	0.775937	1.55105	22.3148	21.8078	19.5962	20.6789	20.8826	22.0043
ALVPGVTQV	9	29	37	A	A	L	Q	V	D	HLA-A0201	0.25	16.5	WCPGLGVAPQARALAALVPGVTQVDNKSGF	QARALAALVPGVTQVDNKSGFLQKRPHRQH	B4E298;G3V4H5;Q9H7H0	B4E298	METTL17	Methyltransferase-like protein 17, mitochondrial	11.937	102		+	+	+	-0.287082	0.456158	0.853521	-0.121208	0.073924		-0.657491	-0.388623			0.75045	1.578	2.3479	0.88585	1.07673		0.51815	0.67799			19.7037	19.2244	19.7213	21.4664	21.232
ALVPLLSNV	9	69	77	E	A	L	N	V	N	HLA-A0201	0.2	15.1	PLHIAAANKAVKCAEALVPLLSNVNVSDRA	AVKCAEALVPLLSNVNVSDRAGRTALHHAA	B4DIW9;O15084	B4DIW9	ANKRD28	Serine/threonine-protein phosphatase 6 regulatory ankyrin repeat subunit A	112.96	1053		+	+	+			-2.04107			-1.64553			-1.8684				0.12989			0.19291			0.15437				19.634
ALVSDLETI	9	218	226	Q	A	L	T	I	C	HLA-A0201	0.9	76.8	AAFEDLEQALQQRKQALVSDLETICGAKQK	LQQRKQALVSDLETICGAKQKVLQSQLDTL	O75382;E9PMK8	O75382	TRIM3	Tripartite motif-containing protein 3	80.829	744		+	+	+	-2.165	-1.17051	-1.52221	0.152292	-1.86787		-0.895545	-1.15204	-0.374039		0.11475	0.31021	0.21823	1.1645	0.154452		0.408385	0.31599	0.68795		21.0156	20.1212	20.276	20.5462	22.6596
ALVSNLYVI	9	302	310	S	A	L	V	I	S	HLA-A0201	0.5	32	IKLFYTSNIPIILQSALVSNLYVISQMLSA	PIILQSALVSNLYVISQMLSARFSGNLLVS	B4DR61;P61619;H7C069;Q8TC24;Q9H9S3	B4DR61	SEC61A1;SEC61A2	Protein transport protein Sec61 subunit alpha isoform 1;Protein transport protein Sec61 subunit alpha isoform 2	52.949	482			+	+				-1.91379	-1.65823	-0.749252			-0.849676					0.14752	0.190477	0.47272			0.427553	21.3788			20.8049	22.1781	21.9762
ALWDIETGQQTV	12	167	178	C	A	L	T	V	G	HLA-A0201	0.9	84.9	LDDNQIITSSGDTTCALWDIETGQQTVGFA	TTCALWDIETGQQTVGFAGHSGDVMSLSLA	C9JIS1;C9JXA5;E7EP32;P62879	C9JIS1	GNB2	Guanine nucleotide-binding protein G(I)/G(S)/G(T) subunit beta-2	37.331	340		+	+	+		-2.43814	-1.31976	-2.19592	-1.69745	-0.599426	-3.32827	-1.79691	-0.652879			0.087323	0.2672	0.111257	0.18315	0.549127	0.035855	0.16581	0.520545	24.0103	20.6439	20.7597	23.9385	23.8554	24.4335
ALWERIEGV	9	26	34	D	A	L	G	V	R	HLA-A0201	0.04	5.5	EEEAGAGSGSEAEEDALWERIEGVRHRLAR	SEAEEDALWERIEGVRHRLARALNPAKLTP	Q9BWT7	Q9BWT7	CARD10	Caspase recruitment domain-containing protein 10	NaN	NaN		+		+	-1.22789								0.0588348		0.29291								1.0606		20.3793			22.3923	21.0613
ALWGGPISL	9	1799	1807	R	A	L	S	L	G	HLA-A0201	0.08	8	SPLTTSLAGSHPQLRALWGGPISLGAIAHW	SHPQLRALWGGPISLGAIAHWLLRTWERLH	Q9H6A9	Q9H6A9	PCNXL3	Pecanex-like protein 3	222.04	2034		+	+	+			-0.375043	-0.817611	-0.114794	0.315736		-0.674728	0.790138				0.68726	0.441485	0.89155	1.37127		0.509295	2.2037				18.8986	20.1163	18.6515
ALYDASFET	9	83	91	Y	A	L	E	T	K	HLA-A0201	0.125	10.4	FKHFVGMLPEKDCRYALYDASFETKESRKE	EKDCRYALYDASFETKESRKEELMFFLWAP	F6RFD5;P60981	F6RFD5	DSTN	Destrin	18.506	165		+	+	+	-1.98967	-1.54968	-1.02098	-1.80493	-1.32729	-0.807705	-2.55463	-1.57863	-0.929661		0.13674	0.212315	0.36024	0.164487	0.265195	0.44588	0.077721	0.206257	0.394688	23.5034	22.7494	23.1227	23.0404	23.6108	23.8658
ALYDATYET	9	121	129	Y	A	L	E	T	K	HLA-A0201	0.15	12.1	YATFVKMLPDKDCRYALYDATYETKESKKE	DKDCRYALYDATYETKESKKEDLVFIFWAP	E9PK25;P23528;E9PP50;G3V1A4;E9PLJ3;E9PQB7;Q9Y281	E9PK25	CFL1;CFL2	Cofilin-1;Cofilin-2	18.619	166		+	+	+	-2.74364	-2.05547	-1.54164	-1.89788	-1.78966	-1.33064	-2.92822	-2.07497	-1.41712		0.0643355	0.128033	0.21403	0.149887	0.167018	0.264307	0.053492	0.12556	0.24241	26.1924	25.3261	26.2268	26.0314	26.5174	26.7352
ALYDENTKL	9	79	87	F	A	L	K	L	W	HLA-A0201	0.6	40	AAQACRISPLCHNLFALYDENTKLWYAPNR	LCHNLFALYDENTKLWYAPNRTITVDDKMS	P23458	P23458	JAK1	Tyrosine-protein kinase JAK1	133.28	1154		+	+	+	-1.34677	-0.232798	-0.0428867	-0.993856	-0.523416	-0.0559039	-1.78662	-0.545805		0.073349	0.26008	0.792313	0.95802	0.370147	0.592493	0.94563	0.167525	0.579375		25.1451	22.4425	24.652	21.7546	25.4165	24.8068
ALYDENTKLWYA	12	79	90	F	A	L	Y	A	P	HLA-A0201	0.25	17.9	AAQACRISPLCHNLFALYDENTKLWYAPNR	NLFALYDENTKLWYAPNRTITVDDKMSLRL	P23458	P23458	JAK1	Tyrosine-protein kinase JAK1	133.28	1154
ALYDSVILL	9	26	34	L	A	L	L	L	K	HLA-A0201	0.04	5.7	TLQILPVFFSNCLFLALYDSVILLKHVVLL	SNCLFLALYDSVILLKHVVLLLSRSKSTRG	G3V3A8;J3KQY5;A0A0A0MTQ2;Q92813	G3V3A8	DIO2	Iodothyronine deiodinase;Type II iodothyronine deiodinase	NaN	NaN			+	+					0.0308201			-0.709561							1.0313			0.49186			19.5046			18.1476	20.5046
ALYEDRYLL	9	81	89	S	A	L	L	L	G	HLA-A0201	0.175	12.8	REFVEEFIWPAIQSSALYEDRYLLGTSLAR	PAIQSSALYEDRYLLGTSLARPCIARKQVE	Q5T6L5;Q5T6L6;P00966	Q5T6L5	ASS1	Argininosuccinate synthase	46.53	412																								22.0912	22.2556			22.5942	21.4795
ALYEGYATV	9	658	666	R	A	L	T	V	T	HLA-A0201	0.03	4.9	RLQVLKSTGDVAGGRALYEGYATVTDAPPE	DVAGGRALYEGYATVTDAPPECFLTLRDTV	G3V1D3;G3V180;Q9NY33	G3V1D3	DPP3	Dipeptidyl peptidase 3	82.588	737		+	+	+			-0.243933		-0.844482	0.811086		-0.80931	-0.0151035				0.78354		0.42978	2.25035		0.445165	0.98501	20.206			19.6111	19.6689	20.7436
NLDQSGTNV	9	295	303	R	N	L	N	V	A	HLA-C0501	0.4	446.1	VVELVNKLRARAQARNLDQSGTNVAKVMKE	ARAQARNLDQSGTNVAKVMKEFVGGNTPNV	J3KQL8;Q9BQE5	J3KQL8	APOL2	Apolipoprotein L2	43.0035	393	+		+	+				-0.748195		0.279826	-0.921077							0.47322		1.3229	0.39809							22.4714
ALYGKTEVV	9	229	237	A	A	L	V	V	R	HLA-A0201	0.4	30.2	EINRQTKTGTALHEAALYGKTEVVRLLLEG	TALHEAALYGKTEVVRLLLEGGVDVNIRNT	J3QRN1;Q8WXE0	J3QRN1	CASKIN2	Caskin-2	126.78	1202		+	+	+	0.347449	0.329226	-2.0787	0.95843	-0.489928	-1.3041	0.765096	-0.11332	-1.18669	4.4542	1.41545	1.38989	0.125092	2.6076	0.61267	0.271416	2.1492	0.892865	0.30523	28.0131	26.245	27.1386	25.5468	27.7898	26.1655
ALYGQPLLL	9	599	607	S	A	L	L	L	S	HLA-A0201	0.4	24.7	FRERKSRPSSTSSASALYGQPLLLSVPKHK	STSSASALYGQPLLLSVPKHKLTLESLYQA	Q13107;H7C189	Q13107	USP4	Ubiquitin carboxyl-terminal hydrolase 4;Ubiquitin carboxyl-terminal hydrolase	108.56	963																												19.6699	20.0514
ALYNHISEL	9	97	105	L	A	L	E	L	V	HLA-A0201	0.125	10.5	PDYLEDGKVNVHKLLALYNHISELVQLQEV	NVHKLLALYNHISELVQLQEVAPPLEANKD	H0YNK9;F5H514;H0YMF3;H0YKM0;O95267	H0YNK9	RASGRP1	RAS guanyl-releasing protein 1	NaN	NaN		+	+	+		-0.371339	0.230953	-0.505506				0.811641				0.68981	1.2598	0.6032				2.2516				19.8083	20.0954	20.9169
ALYPNVVQV	9	544	552	A	A	L	Q	V	R	HLA-A0201	0.1	9	SNAENPKLISAMLCAALYPNVVQVRHFDSP	SAMLCAALYPNVVQVRHFDSPYLLYHEKIK	H7C109;Q6P158	H7C109	DHX57	Putative ATP-dependent RNA helicase DHX57	155.6	1386		+	+	+	-0.613425	-1.24209	-1.30238	-0.730135	-0.484736	0.0685415			0.388929		0.541493	0.28878	0.271885	0.481844	0.61586	1.07095			1.4754	24.2526	25.0571	24.851	23.9142	24.9362	25.0268
ALYPSSALL	9	603	611	A	A	L	L	L	P	HLA-A0201	0.25	17.9	TTFQATPTLIPTETAALYPSSALLPAARVP	IPTETAALYPSSALLPAARVPAAPTPVAYY	Q9H6T0	Q9H6T0	ESRP2	Epithelial splicing regulatory protein 2	78.4	727		+	+	+	-0.846718	-0.768108		-1.66416	-1.11966	-0.419265		-1.2928	-0.715127		0.42882	0.46389		0.18935	0.32639	0.65753		0.2745	0.48913	19.417	20.5463	19.3731		21.8953	22.1698
ALYSELLAV	9	370	378	G	A	L	A	V	S	HLA-A0201	0.04	5.5	QWWPDKDGTKFICIGALYSELLAVSSKGEL	KFICIGALYSELLAVSSKGELYQWKWSESE	E7EMW7;O95071	E7EMW7	UBR5	E3 ubiquitin-protein ligase UBR5	309.35	2799			+	+						-0.754406			-0.661125							0.47029			0.51627		18.7582
ALYSKGILL	9	411	419	R	A	L	L	L	M	HLA-A0201	0.7	56.7	FSASSTVEKPSKVHRALYSKGILLMAASEN	PSKVHRALYSKGILLMAASENEDNDILWCV	E9PF10;O75694	E9PF10	NUP155	Nuclear pore complex protein Nup155	155.2	1391																									20.4371
ALYTGYVFM	9	48	56	M	A	L	F	M	P	HLA-A0201	0.5	34.8	ERTVFNSMLVSIVGMALYTGYVFMPQHIMA	VSIVGMALYTGYVFMPQHIMAILHYFEIVQ	Q969W0	Q969W0	SPTSSA	Serine palmitoyltransferase small subunit A	NaN	NaN			+	+				0.00179832	0.126104			0.443948						1.0018	1.1344			1.55885		19.5793	17.5346			18.8338	18.5031
ALYTVIETV	9	46	54	F	A	L	T	V	A	HLA-A0201	0.15	12.2	NVKEYVRWMMYWIVFALYTVIETVADQTVA	MYWIVFALYTVIETVADQTVAWFPLYYELK	Q6NUK4	Q6NUK4	REEP3	Receptor expression-enhancing protein 3	29.264	255		+	+	+		-2.57865	-1.44206	-2.41791	-1.96814	-0.778781		-2.11976	-0.750893			0.0758765	0.23644	0.0891075	0.139717	0.458965		0.12006	0.471945	23.831	23.1577	23.0828	24.4119	24.2889	25.1091
ALYVAVVNV	9	214	222	L	A	L	N	V	H	HLA-A0201	0.4	27	LARAVVTGLLALSTLALYVAVVNVHS____	LALSTLALYVAVVNVHS_____________	Q9BVK8	Q9BVK8	TMEM147	Transmembrane protein 147	21.141	224		+	+	+	-1.96483	-1.08773	-0.69533	0.162977	-0.701745	-0.290713	-0.60817	-1.49468	-0.102908	2.3643	0.14018	0.33698	0.49891	1.17701	0.49572	0.74773	0.544346	0.22432	0.90221	22.9528	20.9603	23.0903	22.1953	23.4214	23.9506
ALYVGDAIL	9	153	161	Q	A	L	I	L	S	HLA-A0201	1.4	147.4	LISKIFKGLAADQTQALYVGDAILSVNGAD	AADQTQALYVGDAILSVNGADLRDATHDEA	Q13884	Q13884	SNTB1	Beta-1-syntrophin	NaN	NaN		+	+				-0.0675939	-0.734136		0.144187							0.93464	0.47992		1.1551							19.8084	21.1553	20.5303
AMAASPHAV	9	64	72	A	A	M	A	V	D	HLA-A0201	0.25	19	CFGFVTYSNVEEADAAMAASPHAVDGNTVE	VEEADAAMAASPHAVDGNTVELKRAVSRED	Q13151	Q13151	HNRNPA0	Heterogeneous nuclear ribonucleoprotein A0	30.84	305																								23.9633	24.7145	25.8198	25.3429	25.5788	25.7727
AMAAVPAKV	9	1198	1206	D	A	M	K	V	S	HLA-A0201	0.25	18.2	CAVTSLLASELTKDDAMAAVPAKVSKNSET	ELTKDDAMAAVPAKVSKNSETFPTILEEAK	H9KV28;A0A0G2JH68;O60610;A0A140T8Z0	H9KV28	DIAPH1	Protein diaphanous homolog 1	140.3	1263		+	+	+		-2.658		-2.98335	-2.38816	-1.56537		-2.71128				0.070088		0.050623	0.091798	0.20901		0.066452				22.0347		20.8377	22.4608
AMADLEQKV	9	334	342	L	A	M	K	V	L	HLA-A0201	0.6	43.7	SKVQQLERSIGLKDLAMADLEQKVLEMEAS	IGLKDLAMADLEQKVLEMEASTYDGVFIWK	Q12933	Q12933	TRAF2	TNF receptor-associated factor 2	55.859	501																								21.0254
AMAEGKITV	9	1104	1112	R	A	M	T	V	K	HLA-A0201	0.25	16.6	LSFLQDKLKRLEKERAMAEGKITVKEVLKV	RLEKERAMAEGKITVKEVLKVEKDAATERE	K7EKI8;O60437;K7EQ71	K7EKI8	PPL	Periplakin	204.74	1756																											22.8204
AMAEMVLQV	9	340	348	A	A	M	Q	V	L	HLA-A0201	0.025	4.6	HLDGENYMMRNAVLAAMAEMVLQVLSGDQL	RNAVLAAMAEMVLQVLSGDQLEAAARDTRD	Q15021;E7EN77	Q15021	NCAPD2	Condensin complex subunit 1	157.18	1401		+	+	+	-2.11251	-1.14017	-0.398385		-0.748216	0.269874	-1.64548	-0.366891	0.204328	0.90002	0.120934	0.319763	0.671403		0.47321	1.3098	0.19292	0.692885	1.2267	23.2715	24.724	24.2626	23.0041		22.3292
AMAENILAA	9	266	274	S	A	M	A	A	A	HLA-A0201	0.175	13.6	NGMEMTRPTPPHLTSAMAENILAAACESET	PPHLTSAMAENILAAACESETRKAAKRMRL	A0A087WTU5;A0A087X0N3;Q96MY1	A0A087WTU5	NOL4L	Nucleolar protein 4-like	NaN	NaN																												18.4037	20.0666
AMAGTLLGA	9	363	371	S	A	M	G	A	S	HLA-A0201	0.6	43.7	CPWGKGRPGWHIECSAMAGTLLGASMDIHG	WHIECSAMAGTLLGASMDIHGGGFDLRFPH	B4DKY1;P49589	B4DKY1	CARS	Cysteine--tRNA ligase, cytoplasmic	85.472	748		+	+	+	-1.65813	-1.58858		-2.00753	-1.22324	-0.885818		-1.54412	-1.11067		0.190495	0.204215		0.13432	0.294275	0.412377		0.2135	0.329337		20.8981	21.3795		22.7386	22.7431
AMAPGTVTV	9	73	81	V	A	M	T	V	V	HLA-A0201	0.125	9.6	LGAETHDATALASVVAMAPGTVTVVKQVTE	ALASVVAMAPGTVTVVKQVTEEEPSSNHTV	H0YBJ1;Q9P243	H0YBJ1	ZFAT	Zinc finger protein ZFAT	NaN	NaN																								24.4082	23.3027	25.1568	23.3891	24.3072	24.8467
AMAPTSPQI	9	225	233	K	A	M	Q	I	-	HLA-A0201	0.9	76.5	KTKRYKYWLAQQAAKAMAPTSPQI______	AQQAAKAMAPTSPQI_______________	Q5SZR1;Q9BYD2	Q5SZR1	MRPL9	39S ribosomal protein L9, mitochondrial	30.243	267																								21.604	21.2919				21.1019
AMASHLTST	9	259	267	T	A	M	S	T	S	HLA-A0201	1.6	196.5	YAEQTLSQLPQVQNTAMASHLTSTSLDPYD	PQVQNTAMASHLTSTSLDPYDRHLLPTSGA	Q9BWF3	Q9BWF3	RBM4	RNA-binding protein 4	40.313	364		+	+	+	-2.14824	-1.73685	-0.818087	-2.92789	-1.70618	-0.749469	-3.17398	-1.79246	-0.85596	0.167885	0.116689	0.176075	0.441275	0.0535097	0.181558	0.472618	0.0418367	0.16655	0.424875	25.2993	24.0861	25.4375	25.2232	26.06	25.9706
AMASLGALA	9	3	11	A	A	M	L	A	L	HLA-A0201	1.4	161.9	______________________________	______________________________	P51571;A6NLM8	P51571	SSR4	Translocon-associated protein subunit delta	18.998	173			+	+				1.09971			0.473622							3.0033			1.6058			22.7736				22.2774
AMDKKKVLV	9	79	87	R	A	M	L	V	K	HLA-C0501	0.5	928	QLLQEQGSYVGEVVRAMDKKKVLVKVTPNC	VGEVVRAMDKKKVLVKVTPNCRVALRNDSY	J3QQM1;P62195;J3KRP2;J3QSA9;J3QLH6;J3QSE0	J3QQM1	PSMC5	26S protease regulatory subunit 8	45.626	406																								20.1594
AMDTSTVGV	9	225	233	Q	A	M	G	V	L	HLA-C0501	0.125	78.3	IEKVVILRKAVQLTQAMDTSTVGVLLAA__	AVQLTQAMDTSTVGVLLAA___________	H0Y9K1;H0YAB3;D6RHZ5;H7BXG7;D6REX3;O94979	H0Y9K1	SEC31A	Protein transport protein Sec31A	136.22	1251																								23.9879	23.0651	24.3629	23.6848	24.4094	24.175
AMEALVVEV	9	1106	1114	A	A	M	E	V	T	HLA-A0201	0.4	28.9	QISHEAAACITGLRAAMEALVVEVTKQPAI	ITGLRAAMEALVVEVTKQPAIISQLDPVNE	Q08211	Q08211	DHX9	ATP-dependent RNA helicase A	140.96	1270		+	+	+			-0.782868	0.711969		-0.212698		-0.873111		1.1637			0.457093	2.038		0.8084		0.41765		19.7052			21.712	21.6297
AMFDHIPVGV	10	146	155	Q	A	M	G	V	G	HLA-A0201	0.06	7	LDESDVQPVKEQLAQAMFDHIPVGVGSKGV	EQLAQAMFDHIPVGVGSKGVIPMNAKDLEE	Q9Y3I0	Q9Y3I0	RTCB	tRNA-splicing ligase RtcB homolog	55.21	505																													21.13
AMFDKKVQL	9	926	934	Q	A	M	Q	L	Q	HLA-A0201	0.6	40.5	AGEGDQAHREQGKEQAMFDKKVQLQRMVDQ	EQGKEQAMFDKKVQLQRMVDQRSVISDEKK	H0YL34;A0A075B7B1;O15061	H0YL34	SYNM	Synemin	NaN	NaN		+	+	+	-1.93702	-0.664527	0.129635	-0.443389	0.33403	1.30676	-1.9626	0.137608	-0.375912		0.144133	0.514517	1.13841	0.641858	1.39658	3.6942	0.140493	1.14753	0.686662	23.9664	24.5364	24.9664	24.8375	25.9081	26.0196
AMFENFVSV	9	147	155	V	A	M	S	V	T	HLA-A0201	0.01	3.3	SDLVNCHVIAAPSMVAMFENFVSVTQEEDV	AAPSMVAMFENFVSVTQEEDVPQVRRDWYV	Q09161	Q09161	NCBP1	Nuclear cap-binding protein subunit 1	91.838	790																									22.8916	22.8389	22.8042		22.7451
AMFESSQNV	9	249	257	I	A	M	N	V	L	HLA-A0201	0.07	7.6	LSWNFLPPKLGRHYIAMFESSQNVLLKPTE	LGRHYIAMFESSQNVLLKPTESWRETLLDS	F2Z2X4;Q9C0E2	F2Z2X4	XPO4	Exportin-4	130.15	1151																								20.1722	20.9036	22.7916	22.3377	22.7292	21.7929
AMFGKLMTI	9	534	542	S	A	M	T	I	A	HLA-A0201	0.08	8.1	LLDLHKQPTSEANCSAMFGKLMTIAKNLPD	SEANCSAMFGKLMTIAKNLPDPGKAQDFVK	Q29RF7	Q29RF7	PDS5A	Sister chromatid cohesion protein PDS5 homolog A	150.83	1337		+	+	+	-1.7464	-0.974662	-0.531798	0.309541	-0.297598	0.277606	-0.90988	-0.594397	0.170881	1.84196	0.1744	0.37732	0.587547	1.3628	0.7426	1.31997	0.402572	0.551895	1.18635	24.8152	24.1926	24.8127	24.0468	20.6491	24.9297
AMFNGNYMEA	10	447	456	A	A	M	E	A	K	HLA-A0201	1	90.1	PAHRAILVARCEVMAAMFNGNYMEAKSVLI	CEVMAAMFNGNYMEAKSVLIPVYGVSKETF	O94955;H0Y9R7;D6RC79	O94955	RHOBTB3	Rho-related BTB domain-containing protein 3	NaN	NaN																									20.087			22.2503	20.7218
AMFYGDLAEV	10	114	123	Y	A	M	E	V	K	HLA-A0201	0.125	10.8	PAHKYVLAVGSSVFYAMFYGDLAEVKSEIH	SSVFYAMFYGDLAEVKSEIHIPDVEPAAFL	F8VPC8;Q96KE9	F8VPC8	BTBD6	BTB/POZ domain-containing protein 6	NaN	NaN			+	+				-1.58846		0.210504		-0.861353						0.20424		1.2343		0.42259						19.1718
AMGEKSFSV	9	189	197	K	A	M	S	V	H	HLA-A0201	0.09	8.3	TQDGGKSKRSTVDSKAMGEKSFSVHNNGGA	STVDSKAMGEKSFSVHNNGGAVSFQFFFNI	G5E994;Q5VW38	G5E994	GPR107	Protein GPR107	63.984	571		+	+	+		-1.67163	-0.120206	-1.52514	-0.513304	0.552217		-0.544374	0.814966	0.43895		0.18794	0.886738	0.21759	0.598515	1.7371		0.580205	2.2591	22.8506		22.8181	23.2962	22.5392	23.2919
AMGIAPPKV	9	237	245	H	A	M	K	V	E	HLA-A0201	1.9	257.4	GLIGNANMVGLANLHAMGIAPPKVELKDQT	GLANLHAMGIAPPKVELKDQTKPTPLILDE	O43395	O43395	PRPF3	U4/U6 small nuclear ribonucleoprotein Prp3	77.528	683		+	+	+	-0.645062	-1.4096	-1.42714	-1.2866	-1.87364	-1.00395	-1.68794	-2.36563	-1.08969		0.52463	0.24424	0.239993	0.276207	0.153563	0.366428	0.1849	0.09389	0.33632		23.3402	24.1696	24.0339	23.8426	24.2809
AMHGFSVTL	9	57	65	L	A	M	T	L	L	HLA-A0201	0.5	33.1	DVGRSPRMQYHALSLAMHGFSVTLLGFCSE	YHALSLAMHGFSVTLLGFCSEWPRVWEGRC	K7EQK1;K7EPU3;Q9BT22	K7EQK1	ALG1	Chitobiosyldiphosphodolichol beta-mannosyltransferase	19.264	167																									20.2966				19.8707
AMIEEVFEA	9	134	142	S	A	M	E	A	T	HLA-A0201	0.02	4.3	RIGCGLDRLQWENVSAMIEEVFEATDIKIT	QWENVSAMIEEVFEATDIKITVYTL_____	Q9Y530;C9JXC3	Q9Y530	OARD1	O-acetyl-ADP-ribose deacetylase 1	14.67	152
AMIELVERL	9	233	241	A	A	M	R	L	K	HLA-A0201	0.25	19.2	AFEELRSKDSGGLKAAMIELVERLKFKSSD	SGGLKAAMIELVERLKFKSSDPKVTRDQMK	Q96DX7	Q96DX7	TRIM44	Tripartite motif-containing protein 44	38.472	344		+	+	+	-1.99809	-0.969085	-0.635419	-1.64849	-0.634345	0.302361		-0.805077	0.702553	0.024996	0.135594	0.37943	0.529713	0.19234	0.530282	1.35305		0.447053	2.0189	24.99	26.2006	22.3675	24.7614	24.3209	24.824
AMIKGLQVL	9	456	464	I	A	M	V	L	M	HLA-A0201	0.7	54.7	YNYTSEEKFALVEVIAMIKGLQVLMGRMES	ALVEVIAMIKGLQVLMGRMESVFNHAIRHT	A0A0G2JR96;A0A0G2JQT1;Q7L576;E7EW33;H7C229;E7EVJ5;Q96F07;A0A0G2JQH3;A0A087WVZ5	A0A0G2JR96	CYFIP1;CYFIP2	Cytoplasmic FMR1-interacting protein 1;Cytoplasmic FMR1-interacting protein 2	143.88	1240		+	+	+	0.974007	-0.652908	0.710175	-1.26067	-0.368979	-0.321414	0.131554	0.540462	0.109751	0.026692	2.64854	0.52053	2.03435	0.283465	0.69144	0.725123	1.1406	1.7168	1.116	22.5995	22.7025	23.847	23.0558	23.2151	23.9957
AMKSDIDEV	9	267	275	E	A	M	E	V	A	HLA-A0201	1.7	221.7	METYMGPALFAITIEAMKSDIDEVALQGIE	FAITIEAMKSDIDEVALQGIEFWSNVCDEE	Q14974	Q14974	KPNB1	Importin subunit beta-1	97.169	876		+	+	+	-2.20755	-1.95101	-0.934633	0.97904	-0.0193153	-0.44364	0.963403	-0.39604	-0.236216	1.07966	0.10997	0.14213	0.39273	2.6619	0.98087	0.641697	2.6206	0.67298	0.78961	22.5063	20.6738	20.85	22.1202	23.4574	23.1455
AMLAGATAV	9	657	665	R	A	M	A	V	Y	HLA-A0201	0.125	10.5	LDRLKEEIEKSSKQRAMLAGATAVYSQFIT	KSSKQRAMLAGATAVYSQFITQLTDENQSC	Q92878;E7EN38	Q92878	RAD50	DNA repair protein RAD50	153.89	1312
AMLAVLHTV	9	20	28	E	A	M	T	V	L	HLA-A0201	0.015	4.1	SEVLEVSVEGRQVEEAMLAVLHTVLLHRST	GRQVEEAMLAVLHTVLLHRSTGKFHYKKEG	H3BMZ4;F8VVA0;F8VQD9;Q9BSB4	H3BMZ4	ATG101	Autophagy-related protein 101	25.002	218		+	+	+			-0.0692643		0.272543	0.818663		-0.690271	0.599331				0.93308		1.3133	2.26747		0.50144	1.8209	20.2689			21.8788	20.0035	23.4464
AMLEEVNYI	9	365	373	L	A	M	Y	I	N	HLA-A0201	0.04	5.4	PMEDRHNIQTHTNYLAMLEEVNYINTFRKG	THTNYLAMLEEVNYINTFRKGGQLSPVCNG	O96020	O96020	CCNE2	G1/S-specific cyclin-E2	NaN	NaN		+	+	+	-0.206065	-0.888846	-0.2178	0.10463	-0.764235	0.507841	-2.75192	-0.98909	0.570895		0.81378	0.41113	0.804287	1.1103	0.46569	1.6617	0.063805	0.371915	1.76985	19.5623	20.6585	18.9947	22.4464	20.5092	19.4194
AMLEGSPQL	9	417	425	Q	A	M	Q	L	N	HLA-A0201	0.125	10.3	ASYPLALVRTRMQAQAMLEGSPQLNMVGLF	TRMQAQAMLEGSPQLNMVGLFRRIISKEGI	Q6NUK1	Q6NUK1	SLC25A24	Calcium-binding mitochondrial carrier protein SCaMC-1	53.354	477		+	+	+	-1.20005		-0.309301			-0.0464		-1.22486			0.30118		0.73396			0.95466		0.2938			20.0123	21.914	20.7514
AMLLEIPYM	9	690	698	S	A	M	Y	M	A	HLA-A0201	0.175	13	LHINLELLECVYLVSAMLLEIPYMAAHESD	CVYLVSAMLLEIPYMAAHESDARRRMISKQ	Q99613;B5ME19	Q99613	EIF3C;EIF3CL	Eukaryotic translation initiation factor 3 subunit C;Eukaryotic translation initiation factor 3 subunit C-like protein	105.34	913		+	+	+	-0.39998	0.543061		0.0812135	0.584683	0.577231	-0.528684	-0.361763	0.37177		0.670333	1.72127		1.0846	1.79442	1.7811	0.58938	0.696447	1.4503	23.9859	24.1878	22.7723		24.996	24.2229
AMLLEIPYMAA	11	690	700	S	A	M	A	A	H	HLA-A0201	1.3	131.1	LHINLELLECVYLVSAMLLEIPYMAAHESD	YLVSAMLLEIPYMAAHESDARRRMISKQFH	Q99613;B5ME19	Q99613	EIF3C;EIF3CL	Eukaryotic translation initiation factor 3 subunit C;Eukaryotic translation initiation factor 3 subunit C-like protein	105.34	913		+	+	+	-0.0872532			-0.0677811	0.708479		-0.790973	-0.495248			0.916445			0.934465	2.0309		0.453403	0.60942		20.2551	20.1435			20.4692	19.4002
ALANGIEEV	9	172	180	R	A	L	E	V	H	HLA-A0201	0.08	8.3	PQVKRKIQESIEKLRALANGIEEVHRGCTI	SIEKLRALANGIEEVHRGCTISNVVSSSTG	O95236	O95236	APOL3	Apolipoprotein L3	NaN	NaN	+		+	+						0.912443		-0.118896								2.4904		0.8879						18.1975
AMLPSITNV	9	2498	2506	G	A	M	N	V	I	HLA-A0201	0.04	5.5	AVCEKSTPIGTSCQGAMLPSITNVINLADS	GTSCQGAMLPSITNVINLADSHDRAAFAMV	F2Z2U4;Q9Y4A5;H0Y4W2	F2Z2U4	TRRAP	Transformation/transcription domain-associated protein	436.13	3848		+	+	+		-1.58051	-0.779577	-0.289257	-1.30328	-0.16031		0.300105	-0.383576			0.20587	0.4586	0.74882	0.27164	0.85188		1.35	0.68142	22.3675	22.7228	21.8194	22.0375	22.3556	22.3593
AMLTGVLLA	9	151	159	L	A	M	L	A	N	HLA-A0201	0.4	23.4	LLFLKGFSESERNKLAMLTGVLLANGTLNA	SERNKLAMLTGVLLANGTLNASILNSLYNE	Q7L1Q6;C9IZ80;C9JWF5;C9JFN4	Q7L1Q6	BZW1	Basic leucine zipper and W2 domain-containing protein 1	48.043	419		+	+	+	0.236889	-0.840766	-1.36983	-2.45732	-1.28584	-1.05397	0.0656005	-1.94526	-1.55867		1.2673	0.43138	0.25415	0.085664	0.276418	0.348552	1.0678	0.14295	0.210417	22.3537	23.2104	23.6852	22.0315	23.8947	24.5499
AMLTVLHEI	9	509	517	I	A	M	E	I	R	HLA-A0201	0.05	6.2	NMLICAPTGAGKTNIAMLTVLHEIRQHFQQ	AGKTNIAMLTVLHEIRQHFQQGVIKKNEFK	Q8N3C0	Q8N3C0	ASCC3	Activating signal cointegrator 1 complex subunit 3	251.46	2202		+	+	+	-3.53379			-0.302904	-0.490272	-1.09076	-0.12088	-2.29177	0.0708312	0.83178	0.029194			0.73867	0.61246	0.33596	0.88614	0.101087	1.0734	23.5147	22.641			22.9641	23.0423
AMMAKAEYL	9	103	111	D	A	M	Y	L	C	HLA-A0201	0.1	9.2	LEDAEKNLGESEIRDAMMAKAEYLCRIGDK	ESEIRDAMMAKAEYLCRIGDKEGALTAFRK	Q15008;C9J0E9;C9J7B7	Q15008	PSMD6	26S proteasome non-ATPase regulatory subunit 6	45.531	389		+	+	+	-1.62569	-0.884114	0.00388498	-1.0504	-0.0838545	0.22499	-0.95354	-0.0600101	1.13109	0.502501	0.196775	0.41308	1.00389	0.349797	0.919565	1.25231	0.385374	0.941755	3.09903	26.9901	27.4999	27.5243	26.8856	28.2857	28.2205
AMNARPHKV	9	71	79	A	A	M	K	V	D	HLA-A0201	1.4	161.9	GFGFVTYATVEEVDAAMNARPHKVDGRVVE	VEEVDAAMNARPHKVDGRVVEPKRAVSRED	F8W6I7;P09651;F8W646;F8VYN5;F8VZ49	F8W6I7	HNRNPA1	Heterogeneous nuclear ribonucleoprotein A1;Heterogeneous nuclear ribonucleoprotein A1, N-terminally processed	38.746	372		+	+	+		-3.53256	-2.59987	-3.21728	-3.11548	-2.29691			-2.44008			0.02923	0.074283	0.040064	0.044357	0.100569			0.087154			23.3383	20.1344	25.8432	26.1241
AMNDILAQV	9	266	274	E	A	M	Q	V	A	HLA-A0201	0.06	6.5	RLLRILGRNDDDSSEAMNDILAQVATNTET	DDDSSEAMNDILAQVATNTETSKNVGNAIL	O43747;H3BNN2	O43747	AP1G1	AP-1 complex subunit gamma-1	91.35	822		+	+	+	-1.60979	-2.02822	-1.54797	-0.708638	-0.735207	-0.893765	-0.0497103	-0.191637	-1.23164	0.084405	0.19993	0.13157	0.212679	0.492314	0.479406	0.409113	0.951505	0.825607	0.291812	25.4946	25.4729	25.6483	25.2979	25.6138	26.1337
AMNGHTAAV	9	1226	1234	A	A	M	A	V	K	HLA-A0201	0.4	27.5	SRTGSKLGISPLMLAAMNGHTAAVKLLLDM	SPLMLAAMNGHTAAVKLLLDMGSDINAQIE	O75179;H0YLQ3;H0YM23	O75179	ANKRD17	Ankyrin repeat domain-containing protein 17	263.25	2487
AMNGHVPAV	9	1198	1206	A	A	M	A	V	K	HLA-A0201	0.125	10.5	SRTGSKLGISPLMLAAMNGHVPAVKLLLDM	SPLMLAAMNGHVPAVKLLLDMGSDINAQIE	Q8IWZ3;E9PDP5;H7C2F5;H3BLS9	Q8IWZ3	ANKHD1	Ankyrin repeat and KH domain-containing protein 1	269.45	2542																								21.6382	21.6494	23.287	21.6203	22.7268	22.8169
AMNPVIYTL	9	292	300	S	A	M	T	L	A	HLA-A0201	0.1	9.5	LFKAQWFIVLAVLNSAMNPVIYTLASKEMR	LAVLNSAMNPVIYTLASKEMRRAFFRLVCN	Q99500	Q99500	S1PR3	Sphingosine 1-phosphate receptor 3	NaN	NaN		+	+	+	0.19	-0.286716		-0.250129	0.226578			0.062787		0.74437	1.20925	0.750725		0.7787	1.2543			1.0648		21.5381	22.0288	20.8692		20.116	20.289
AMNSNVTVV	9	2968	2976	N	A	M	V	V	S	HLA-A0201	0.6	44.5	SLPPFIAPPGRVLDNAMNSNVTVVSRVNHV	GRVLDNAMNSNVTVVSRVNHVFSQGVQVNP	Q8NEZ4;H7BY37	Q8NEZ4	KMT2C	Histone-lysine N-methyltransferase 2C	NaN	NaN
AMNSQILEV	9	1760	1768	T	A	M	E	V	K	HLA-A0201	0.125	10.4	NVIQNFEKTLEIIKTAMNSQILEVKSGSQG	LEIIKTAMNSQILEVKSGSQGAGETSQNAQ	J3KNV1;O60281	J3KNV1	ZNF292	Zinc finger protein 292	NaN	NaN		+	+	+		-1.79384	-1.13054	-2.01395	-2.07036	-0.721334	0.139762	-0.418393	0.443082	0.068906		0.16632	0.32286	0.13346	0.12614	0.486103	1.15	0.658103	1.5575	21.9093	22.3479	20.4127	22.6206	23.2248	23.19
AMQDRYMEV	9	45	53	R	A	M	E	V	S	HLA-A0201	0.25	17.3	KSTLRDQINSDHRTRAMQDRYMEVSGNLRD	SDHRTRAMQDRYMEVSGNLRDLYDDKDGLR	Q12874	Q12874	SF3A3	Splicing factor 3A subunit 3	58.848	501		+	+	+	-2.06499	-0.862821	-0.246671	-1.28942	-0.736751	0.165543		-0.306987	-0.164674		0.12682	0.42197	0.781398	0.27543	0.478667	1.18003		0.73566	0.84817	20.2344	21.1786	21.443	21.3529	21.0699	20.9254
LLKPDLILL	9	366	374	D	L	L	L	L	L	HLA-A0201	2	289.7	HLPPAHHPVYQWPEDLLKPDLILLLTVSPE	YQWPEDLLKPDLILLLTVSPEERLQRLQGR	Q5EBM0	Q5EBM0	CMPK2	UMP-CMP kinase 2, mitochondrial	49.447	449	+																								26.9465
AMSNLVPPVE	10	109	118	A	A	M	V	E	L	HLA-A0201	1	85.6	DIKNNLKEAIETIVAAMSNLVPPVELANPE	ETIVAAMSNLVPPVELANPENQFRVDYILS	P63092;Q5JWF2;S4R3V9;S4R3E3;Q5JWE9;H0Y7F4	P63092	GNAS	Guanine nucleotide-binding protein G(s) subunit alpha isoforms short;Guanine nucleotide-binding protein G(s) subunit alpha isoforms XLas	45.664	394		+	+	+	-0.306503	0.231852	0.827795	-0.0458555	0.446308	1.09599	-0.199061	0.524314	0.638464	0.377	0.736017	1.26093	2.28827	0.95518	1.56253	2.99215	0.8195	1.6893	1.89357	22.4855	22.9486	23.5078	22.5912	24.53	23.6888
AMSPTAAAV	9	377	385	A	A	M	A	V	A	HLA-A0201	0.6	40.5	ATKRKGAILSEEELAAMSPTAAAVAKIVKP	SEEELAAMSPTAAAVAKIVKPGMKLTELYN	P12270	P12270	TPR	Nucleoprotein TPR	267.29	2363
AMSSKFFLV	9	20	28	S	A	M	L	V	A	HLA-A0201	0.03	4.9	IGILSPGVALGMAGSAMSSKFFLVALAIFF	LGMAGSAMSSKFFLVALAIFFSFAQVVIEA	A0A087WUN1;C9J8I8;P41221	A0A087WUN1	WNT5A	Protein Wnt;Protein Wnt-5a	NaN	NaN		+	+	+	0.261656	0.185091	0.244302	-0.60263	-0.140167	0.446959		-0.424143		0.31706	1.29908	1.20333	1.27673	0.54737	0.869213	1.56355		0.65433		23.1219	23.783	24.2858	22.1815	23.9845	24.5322
AMVPGHHIV	9	50	58	L	A	M	I	V	S	HLA-A0201	1.3	137.4	PSDSFSAGEPRVLGLAMVPGHHIVSIEVQR	PRVLGLAMVPGHHIVSIEVQRESLTGPPYL	A0A0B4J297;I3L310;I3L4V0;I3L3Z2;Q9BRA0	A0A0B4J297	NAA38	N-alpha-acetyltransferase 38, NatC auxiliary subunit	NaN	NaN
AMWEHPITA	9	19	27	T	A	M	T	A	Q	HLA-A0201	0.08	7.8	WDRSKPLLFCPAMNTAMWEHPITAQQVDQL	CPAMNTAMWEHPITAQQVDQLKAFGYVEIP	H3BPW5;H3BU63;H3BSE3;H3BQB0;H3BRQ0;Q96CD2	H3BPW5	PPCDC	Phosphopantothenoylcysteine decarboxylase	18.703	172																								24.4474		22.2447	24.3234	23.8246	24.3167
AMWNPSIFL	9	210	218	A	A	M	F	L	K	HLA-A0201	0.125	9.9	FRQATAASSVMVARAAMWNPSIFLKEGLRP	VMVARAAMWNPSIFLKEGLRPLEEVMQKYI	E7EUN9;Q9NX74	E7EUN9	DUS2	tRNA-dihydrouridine(20) synthase [NAD(P)+]-like	55.05	493				+									-0.0156823										0.98444
AMYPDQVQL	9	417	425	L	A	M	Q	L	L	HLA-A0201	0.6	44.4	DQSYQLLRDSLDLYLAMYPDQVQLLLLQAR	SLDLYLAMYPDQVQLLLLQARLYFHLGIWP	O94952;H0YIE9;Q4G104;H0YHF6	O94952	FBXO21	F-box only protein 21	72.269	628		+	+	+	-1.70166	-0.522634	0.119484	-1.25252	-0.552368	0.0774724	-2.03516	-0.642426	0.171471	0.067245	0.18238	0.592957	1.12691	0.285783	0.575585	1.08055	0.13066	0.526015	1.18705	25.8186	25.1412	24.9703	25.7366	25.8234	26.0554
ANDDPHGVF	9	4756	4764	Y	A	N	V	F	A	HLA-C0501	0.04	18.8	AELDLEKSITWFSVYANDDPHGVFALYSDR	TWFSVYANDDPHGVFALYSDRQSILIGQNL	Q8WXG9	Q8WXG9	GPR98	G-protein coupled receptor 98	NaN	NaN																													20.6578
ANDDPNGIF	9	1113	1121	E	A	N	I	F	S	HLA-C0501	0.025	14.5	DTVVYQYGVATVIIEANDDPNGIFSLEPID	ATVIIEANDDPNGIFSLEPIDKAVEEGKTN	Q8WXG9;H0Y9Q4	Q8WXG9	GPR98;ADGRV1	G-protein coupled receptor 98	NaN	NaN
AQDEHLITF	9	1246	1254	Y	A	Q	T	F	F	HLA-C0501	0.25	318.6	EVILHHEYFLLKAKYAQDEHLITFFVPVFE	LLKAKYAQDEHLITFFVPVFEPLPPQYFIR	O75643	O75643	SNRNP200	U5 small nuclear ribonucleoprotein 200 kDa helicase	244.5	2136		+	+	+	-0.534858	0.0202682	0.349776	-0.388107	0.0838355	0.707839	-0.91716	0.116073	0.610146		0.585752	1.02048	1.41875	0.67834	1.08745	2.0296	0.399653	1.12308	1.8407	24.7163	25.5326	25.8957	25.6155	27.8822	26.2202
AQDEPAESL	9	522	530	E	A	Q	S	L	S	HLA-C0501	0.6	1075.9	AAAAPTTTAEKPPAEAQDEPAESLSEFKPF	EKPPAEAQDEPAESLSEFKPFFGNIIITDV	O00257	O00257	CBX4	E3 SUMO-protein ligase CBX4	61.367	560																												21.4486
AQDFRVLYV	9	144	152	S	A	Q	Y	V	F	HLA-C0501	0.6	1231.9	LVHYGHSCLIPMDTSAQDFRVLYVFVDIRI	IPMDTSAQDFRVLYVFVDIRIDTTHLLDSL	I3L1H5;Q9BZG8	I3L1H5	DPH1	Diphthamide biosynthesis protein 1	47.313	431		+	+	+	0.117161			0.274901			1.38999	0.499198		0.74225	1.1243			1.3164			4.0148	1.6474		22.2281	20.4037			21.8483
AQDGAHVVV	9	53	61	L	A	Q	V	V	S	HLA-C0501	0.7	1355.7	TASTDGIGFAIARRLAQDGAHVVVSSRKQQ	AIARRLAQDGAHVVVSSRKQQNVDQAVATL	F5GWZ1;Q9BTZ2;P0CG22	F5GWZ1	DHRS4;DHRS4L1	Dehydrogenase/reductase SDR family member 4;Putative dehydrogenase/reductase SDR family member 4-like 1	29.537	278																												22.4754	21.2387
AQDLGSTLF	9	124	132	A	A	Q	L	F	S	HLA-C0501	0.05	28.7	DPLHGNSLYQKVRAAAQDLGSTLFSDTVLP	QKVRAAAQDLGSTLFSDTVLPLAPSQPLGT	A0A1B0GV70;Q96N21	A0A1B0GV70	ENTHD2	AP-4 complex accessory subunit tepsin	62.041	593
AQDLGVVNL	9	514	522	H	A	Q	N	L	T	HLA-C0501	0.6	1261.1	GQTSVIEQIVYVIHHAQDLGVVNLTNHLHQ	VYVIHHAQDLGVVNLTNHLHQTPLHLAVIT	Q00653	Q00653	NFKB2	Nuclear factor NF-kappa-B p100 subunit;Nuclear factor NF-kappa-B p52 subunit	96.748	900		+	+	+		-0.306885	-0.0181029			-0.193015		-0.688359	-0.104894			0.735735	0.98206			0.82447		0.5024	0.90042			19.7679	19.1		20.1302
AQDPEIASL	9	61	69	E	A	Q	S	L	S	HLA-C0501	1.8	5990.3	DMGVLKFARLVKSYEAQDPEIASLSGKLKA	LVKSYEAQDPEIASLSGKLKALFLPPMTLP	F5GXW5;Q99622;U3KQ85	F5GXW5	C12orf57	Protein C10	13.178	126		+	+	+	-0.364232	0.12409	0.722949	-0.452765	0.278497	0.439448	-0.583069	-0.16846	0.477646	0.34462	0.69473	1.13212	2.0605	0.635868	1.32114	1.55185	0.558182	0.844965	1.61228	24.8612	23.0203	25.0329	23.3725	26.7782	26.9101
AQFEHTILL	9	455	463	T	A	Q	L	L	R	HLA-A0201	0.25	18.6	VDPYPPLCDIKGSYTAQFEHTILLRPTCKE	IKGSYTAQFEHTILLRPTCKEVVSRGDDY_	F8VQZ7;P50579;F8VRR3	F8VQZ7	METAP2	Methionine aminopeptidase 2	52.8555	477.5		+	+	+		-1.43597	-1.36553	-1.51014	-0.87158	-0.27434		-1.21462	-0.553403			0.237885	0.255245	0.22088	0.41829	0.760073		0.296823	0.57499	24.7783		26.0268	25.6094	25.9987	27.2539
AQFGAVLEV	9	135	143	F	A	Q	E	V	N	HLA-A0201	0.25	16.6	NLSFKCSEDDLKTVFAQFGAVLEVNIPRKP	DLKTVFAQFGAVLEVNIPRKPGRTVAVDWA	C9JAA9;Q9NW13;C9JE21	C9JAA9	RBM28	RNA-binding protein 28	85.737	759																												20.7337
AQIEVVPSA	9	69	77	Q	A	Q	S	A	S	HLA-A0201	0.5	36.6	KGLRITVKLTIQNRQAQIEVVPSASALIIK	TIQNRQAQIEVVPSASALIIKALKEPPRDR	P30050	P30050	RPL12	60S ribosomal protein L12	17.818	165																												22.8264
AQIGSYVHV	9	60	68	A	A	Q	H	V	G	HLA-A0201	1.5	171.8	IGDHVFIEEDCVVNAAQIGSYVHVGKNCVI	DCVVNAAQIGSYVHVGKNCVIGRRCVLKDC	I3L0U8;H3BR94;Q9BTE1	I3L0U8	DCTN5	Dynactin subunit 5	20.126	182																								24.5486	23.0906	23.7909	24.3395	24.3243	25.2821
AQLENPAAV	9	334	342	L	A	Q	A	V	Q	HLA-A0201	0.7	57	NSGAVPCLENAVTALAQLENPAAVQRAADH	NAVTALAQLENPAAVQRAADHYSQQMAQQL	Q96PP9	Q96PP9	GBP4	Guanylate-binding protein 4	73.164	640			+	+				-0.754225	0.408128	0.517483		-0.409353	-0.0445373					0.470375	1.504	1.6778		0.66408	0.95644					20.8809	21.3279
AQMAQSPILL	10	136	145	N	A	Q	L	L	L	HLA-B4402	1.2	1461.4	TAGPGLTNTVTAVKNAQMAQSPILLLGGAA	TAVKNAQMAQSPILLLGGAASTLLQNRGAL	E9PL44;E9PJS0;A1L0T0;M0R1B5;M0R026	E9PL44	ILVBL	Acetolactate synthase-like protein	67.867	632			+	+				-1.60854	-3.08319	0.0225668		-1.05022	0.0597725					0.20018	0.045813	1.02282		0.34986	1.06159					24.8846	25.2073
AQQPHIAGV	9	180	188	A	A	Q	G	V	F	HLA-A0201	1.6	198.1	QQLTAAQQQQYALAAAQQPHIAGVFSAGLA	QYALAAAQQPHIAGVFSAGLAPAAFVPNPY	A0A0C4DG68;A0A0A0MR59;Q8TB72	A0A0C4DG68	PUM2	Pumilio homolog 2	99.645	929																								20.1618		21.2713	19.9043	21.756	21.2578
AQSGTIMAV	9	55	63	H	A	Q	A	V	K	HLA-A0201	0.9	75.4	ELGRGAYGVVEKVRHAQSGTIMAVKRIRAT	VEKVRHAQSGTIMAVKRIRATVNSQEQKRL	E9PRZ0;J3QR49;P46734	E9PRZ0	MAP2K3	Dual specificity mitogen-activated protein kinase kinase 3	39.318	347																									21.0408	21.9982	19.7962	22.5812	20.2182
AQVALVNEV	9	2148	2156	D	A	Q	E	V	K	HLA-A0201	1.3	130.4	RLFLASLAAAGSGTDAQVALVNEVKAALGR	AGSGTDAQVALVNEVKAALGRALAMAESTE	Q7Z6Z7	Q7Z6Z7	HUWE1	E3 ubiquitin-protein ligase HUWE1	481.89	4374		+	+	+		-1.75002	-0.6589	-2.37911		-1.06019			-2.47423			0.17377	0.51742	0.092633		0.34639			0.084228			21.267	21.0032	21.396
AQYEHDLEV	9	212	220	A	A	Q	E	V	A	HLA-A0201	0.3	19.9	PALAPPEVVMDPALAAQYEHDLEVAQTTAL	MDPALAAQYEHDLEVAQTTALPDEDDDL__	B5MDF5;J3KQE5;P62826;B4DV51	B5MDF5	RAN	GTP-binding nuclear protein Ran	26.224	233		+	+	+	-1.38346	-1.2164	-0.672737	-0.504036	-1.03066	-0.165807	0.153802	-0.0512161	-0.577881		0.25071	0.296295	0.51031	0.604088	0.356773	0.84721	1.16626	0.950073	0.561086	22.2233	22.0733	22.7104	21.6152	25.4259	24.5293
ASADTAYVL	9	298	306	F	A	S	V	L	A	HLA-C0501	1.2	3408.6	FAARYLECNQGQTLFASADTAYVLAYSIIM	QGQTLFASADTAYVLAYSIIMLTTDLHSPQ	E5RIF2;Q9Y6D5;Q9Y6D6	E5RIF2	ARFGEF1;ARFGEF2	Brefeldin A-inhibited guanine nucleotide-exchange protein 2;Brefeldin A-inhibited guanine nucleotide-exchange protein 1	205.4	1817
ASDAAAFL	8	36	43	L	A	S	F	L	K	HLA-C0501	0.8	1663.8	KYYRQVDTGNTGRVLASDAAAFLKKSGLPD	GNTGRVLASDAAAFLKKSGLPDLILGKIWD	B1AUU8;P42566;S4R3U1	B1AUU8	EPS15	Epidermal growth factor receptor substrate 15	98.655	896			+	+						-1.27264			-1.37377							0.28009			0.25315
ASDAAIEAM	9	111	119	D	A	S	A	M	N	HLA-C0501	0.5	817.5	GNSKGYAFINFASFDASDAAIEAMNGQYLC	NFASFDASDAAIEAMNGQYLCNRPITVSYA	Q5SZ64;Q15427	Q5SZ64	SF3B4	Splicing factor 3B subunit 4	44.385	424																												20.8937	18.0223
ASDDGTVRI	9	632	640	S	A	S	R	I	W	HLA-C0501	0.01	6.9	NCVSWNPQIPSMMASASDDGTVRIWGPAPF	PSMMASASDDGTVRIWGPAPFIDHQNIEEE	Q9H7D7;H0Y9R3	Q9H7D7	WDR26	WD repeat-containing protein 26	72.123	661		+	+	+	-1.17709	-0.568574	-0.537381	-1.48887	-1.02217	-0.465315	-1.84657	-0.970919	-0.730904	0.28361	0.308175	0.566333	0.584277	0.225627	0.359812	0.627937	0.157777	0.378735	0.481473	23.097	22.567	23.8508	22.6032	24.2421	24.7671
ASDDGYIKI	9	79	87	T	A	S	K	I	Y	HLA-C0501	0.04	18.9	IRSLTFSPDSQLLVTASDDGYIKIYDVQHA	SQLLVTASDDGYIKIYDVQHANLAGTLSGH	H3BQA8;H0YL19;H0YN81;Q9GZS3;H0YLA1	H3BQA8	WDR61	WD repeat-containing protein 61;WD repeat-containing protein 61, N-terminally processed	33.58	305		+	+	+	-0.268437	0.547331	0.793967	-0.320925	0.493629	1.24927	-0.734219	0.531393	1.10541		0.764573	1.72863	2.21216	0.725478	1.63825	3.4878	0.47988	1.7013	3.02047	25.745	25.019	25.6316	24.4983	27.3611	27.2777
ASDDKTVKL	9	163	171	S	A	S	K	L	W	HLA-C0501	0.08	53.5	VRCAKFSPDGRLIVSASDDKTVKLWDKSSR	GRLIVSASDDKTVKLWDKSSRECVHSYCEH	Q8NBT0	Q8NBT0	POC1A	POC1 centriolar protein homolog A	NaN	NaN		+	+	+	-0.675504	0.305547	0.478307	-0.793515	0.223483	-0.352541	-1.15835	0.351244	-0.437831		0.5089	1.35737	1.61334	0.452253	1.25042	0.7029	0.314002	1.42083	0.645435		20.9593	21.935	19.6522	23.8858	23.5871
ASDDVALGF	9	198	206	S	A	S	G	F	S	HLA-C0501	0.01	7.1	PLTPDVHEGCAEEFSASDDVALGFSGPHSL	CAEEFSASDDVALGFSGPHSLAAFPAWGTQ	Q6UVK1	Q6UVK1	CSPG4	Chondroitin sulfate proteoglycan 4	NaN	NaN
ASDEGRVQM	9	564	572	Y	A	S	Q	M	T	HLA-C0501	0.04	19.2	LLRLHSTYRHDLKIYASDEGRVQMTAAAFA	HDLKIYASDEGRVQMTAAAFAKGLLALEGE	A0A087WZV0;F8W9A8;B7WPL9;O43314;Q6PFW1	A0A087WZV0	PPIP5K2;PPIP5K1	Inositol hexakisphosphate and diphosphoinositol-pentakisphosphate kinase 2;Inositol hexakisphosphate and diphosphoinositol-pentakisphosphate kinase 1	144.36	1278		+	+	+	-0.805353	-0.204355	0.487925	-0.606896	-0.124773	0.42372	-1.25173	-0.247251	0.391163		0.44693	0.815173	1.62893	0.54504	0.882698	1.52763	0.28601	0.780945	1.4787	20.9494	20.2187	20.8737	20.8481	23.1699	22.7303
HLNPETITI	9	420	428	Y	H	L	T	I	L	HLA-A0201	1.7	218.1	NPKLEDLCFILQEEYHLNPETITILFVKTR	ILQEEYHLNPETITILFVKTRALVDALKNW	A2A376;O95786	A2A376	DDX58	Probable ATP-dependent RNA helicase DDX58	106.6	925	+
ASDFRGGSL	9	1096	1104	R	A	S	S	L	M	HLA-C0501	0.5	853.7	PLSIQDLVREGSRGRASDFRGGSLMSGSSA	EGSRGRASDFRGGSLMSGSSAAKVVLTLST	Q5TH69	Q5TH69	ARFGEF3	Brefeldin A-inhibited guanine nucleotide-exchange protein 3	240.65	2177																										19.5504		20.7909	19.6208
ASDGDSVAL	9	1132	1140	D	A	S	A	L	V	HLA-C0501	0.175	164.4	ENQAIIQKLITSNTDASDGDSVALVKETVV	ITSNTDASDGDSVALVKETVVISPPCTGSS	Q14789;H0Y867;E7EU81	Q14789	GOLGB1	Golgin subfamily B member 1	376.01	3259			+	+						-0.933233		-1.46744								0.39328		0.230515						20.2298
ASDGTVRL	8	13	20	D	A	S	R	L	R	HLA-C0501	1.7	5615.4	______________________________	KHNGPNDASDGTVRLRGLPFGCSKEEIVQF	P31942	P31942	HNRNPH3	Heterogeneous nuclear ribonucleoprotein H3	36.926	346		+	+	+	-2.72047	-5.3049		-2.85274	-5.11437	-2.9559	-5.50956	-5.05992	-3.44201	0.010966	0.065844	0.0049672		0.057686	0.00600975	0.052032	0.0040479	0.00634607	0.0320004	25.1237	27.4054	27.307	26.243	29.2969	29.3134
ASDHAPHTL	9	1684	1692	F	A	S	T	L	E	HLA-C0501	0.3	362.7	DVEALWENMAVIDCFASDHAPHTLEEKCGS	AVIDCFASDHAPHTLEEKCGSRPPPGFPGL	P27708;F8VPD4	P27708	CAD	CAD protein;Glutamine-dependent carbamoyl-phosphate synthase;Aspartate carbamoyltransferase;Dihydroorotase	242.98	2225		+	+	+	0.39377	-0.539871	-0.0590841	-0.777518	-0.384134	-0.0449817	-1.11882	-0.548843	-0.0996822		1.48256	0.582823	0.942627	0.459545	0.68104	0.956015	0.326665	0.577617	0.905125		21.2021	21.7083	21.3218	24.3026	24.2814
ASDIAMTEL	9	30	38	A	A	S	E	L	P	HLA-C0501	0.125	112	DRKEAAENSLVAYKAASDIAMTELPPTHPI	LVAYKAASDIAMTELPPTHPIRLGLALNFS	K7EM20;P62258	K7EM20	YWHAE	14-3-3 protein epsilon	29.174	255			+	+				-1.51894	-1.27043	-1.13485		-1.03902	-1.02025					0.218943	0.28071	0.32147		0.3538	0.360505	18.9335		18.2541		22.993	22.6656
ASDIATSV	8	145	152	E	A	S	S	V	R	HLA-C0501	1.4	4378.8	SFFGPLELVEKLCPEASDIATSVRNLPELK	VEKLCPEASDIATSVRNLPELKTAVGRGRA	H0Y9Y8;J3KPP6;Q96T51	H0Y9Y8	RUFY1	RUN and FYVE domain-containing protein 1	79.817	708																													20.2811
ASDIPGLHL	9	638	646	M	A	S	H	L	P	HLA-C0501	0.06	33.3	SNTERTASDGKAVGMASDIPGLHLPGGGRL	GKAVGMASDIPGLHLPGGGRLPPEHGKSGC	Q92538	Q92538	GBF1	Golgi-specific brefeldin A-resistance guanine nucleotide exchange factor 1	206.44	1859				+							-2.40606	-1.44626									0.09017	0.23545				20.2842		24.159	23.9642
ASDIPVQSH	9	2212	2220	S	A	S	S	H	R	HLA-C0501	1.2	3346	IAAHPNVQKVVLVSSASDIPVQSHRTSEIS	VVLVSSASDIPVQSHRTSEISIPADLDKTI	P46939	P46939	UTRN	Utrophin	394.46	3433																										22.4927			23.7606
ASDKETYEL	9	97	105	V	A	S	E	L	R	HLA-C0501	0.15	127	KYLKKNNLRDWLRVVASDKETYELRYFQIS	DWLRVVASDKETYELRYFQISQDEDESESE	C9JYQ9;H0Y8C2;Q6P5R6	C9JYQ9	RPL22L1	60S ribosomal protein L22-like 1	14.478	121		+	+	+	0.574209	-0.889908	0.491915	0.738324	-0.902799	0.331591	0.384497	0.363145	-0.73968		1.77573	0.410693	1.63544	2.09243	0.405433	1.39318	1.46887	1.43784	0.477267	26.2105	25.5116	26.2631	24.9218	28.66	27.4185
ASDKTVEV	8	1328	1335	H	A	S	E	V	K	HLA-C0501	1.8	5826.2	QNHPESGEVTVRVVHASDKTVEVKPGMKAR	VTVRVVHASDKTVEVKPGMKARFVDSGEMA	Q09472	Q09472	EP300	Histone acetyltransferase p300	264.16	2414			+	+				-2.84032	-1.98253			-1.63388						0.058407	0.13772			0.19517						20.6427	19.647
ASDLGSAAV	9	12	20	A	A	S	A	V	L	HLA-C0501	0.02	11.9	______________________________	GGAAAAASDLGSAAVLLAVHAAVRPLGAGP	Q9H0F6	Q9H0F6	SHARPIN	Sharpin	NaN	NaN				+							-0.245364	0.716424									0.78242	2.0471
ASDLPLGLH	9	205	213	E	A	S	L	H	F	HLA-C0501	0.6	972.3	GPSGIPQAGLGVWNEASDLPLGLHFGPYEG	LGVWNEASDLPLGLHFGPYEGRITEDEEAA	A0A0U1RQY2;Q9NQW5;Q9NQV7	A0A0U1RQY2	PRDM7;PRDM9	Probable histone-lysine N-methyltransferase PRDM7;Histone-lysine N-methyltransferase PRDM9	NaN	NaN																											21.4005	22.6239	24.3635
ASDLPLSI	8	281	288	N	A	S	S	I	E	HLA-C0501	1.6	4972.1	LSQECEKLKKLMSANASDLPLSIECFMNDV	KKLMSANASDLPLSIECFMNDVDVSGTMNR	A0A087WTS8;A0A087WYC1;P34932	A0A087WTS8	HSPA4	Heat shock 70 kDa protein 4	94.33	840
ASDLTRIHF	9	373	381	R	A	S	H	F	H	HLA-C0501	0.15	120.8	ILFWILKEHGRSKSRASDLTRIHFHTLVYH	GRSKSRASDLTRIHFHTLVYHILATVDGHW	Q9BRR6	Q9BRR6	ADPGK	ADP-dependent glucokinase	54.088	497			+	+				0.330418				1.33865	1.98894					1.39155				3.8139	7.30775					22.5021
ASDNGAVQL	9	1060	1068	I	A	S	Q	L	L	HLA-C0501	0.025	13.8	VKTLTFCQGSHYLAIASDNGAVQLLGIEAS	SHYLAIASDNGAVQLLGIEASKLPKSPKIH	Q99570	Q99570	PIK3R4	Phosphoinositide 3-kinase regulatory subunit 4	153.1	1358		+	+	+		-0.0139976		-1.16328	-0.198191	0.714762	-1.626	-0.101645	0.64582			0.9861		0.31246	0.820213	2.0437	0.196715	0.90335	1.90755			21.5374		22.8598	22.9127
ASDPDEAKL	9	1108	1116	R	A	S	K	L	A	HLA-C0501	0.25	232.6	ESEDNQGIVYAWVGRASDPDEAKLAEDILN	YAWVGRASDPDEAKLAEDILNTMFDTSYSK	Q13045;K7EQZ7	Q13045	FLII	Protein flightless-1 homolog	144.75	1269		+	+	+	-0.339705	0.832148		-0.446029	0.65765	-0.65003	-1.11476	0.637582	-0.630417		0.71198	2.29825		0.640165	1.93025	0.52203	0.327992	1.8919	0.53237	28.0931	26.4631	26.9583	22.7542	29.5202	28.9797
ASDPGTATF	9	395	403	S	A	S	T	F	-	HLA-C0501	0.01	5.5	QHSQRQAPPLPTGLSASDPGTATF______	LPTGLSASDPGTATF_______________	C9JWJ8	C9JWJ8	NFIX	Nuclear factor 1	NaN	NaN																								23.344	23.1259	24.2919	23.4281	26.1754	26.1011
ASDPNLQVL	9	330	338	M	A	S	V	L	G	HLA-C0501	0.1	72.2	GFDDIDLPSAVKYLMASDPNLQVLGAAYIQ	AVKYLMASDPNLQVLGAAYIQHKCYSDAAA	Q9Y446;E9PKC4	Q9Y446	PKP3	Plakophilin-3	87.081	797
SLDASVIATV	10	230	239	A	S	L	T	V	K	HLA-A0201	0.4	25.6	KNTDEALDYICKLCASLDASVIATVKHNLE	CKLCASLDASVIATVKHNLEELEQVVYKPQ	A2A376;O95786	A2A376	DDX58	Probable ATP-dependent RNA helicase DDX58	106.6	925	+
ASDPYQVHV	9	1035	1043	E	A	S	H	V	C	HLA-C0501	0.07	44.4	IAHGAAQFLRERLFEASDPYQVHVCNLCGI	RERLFEASDPYQVHVCNLCGIMAIANTRTH	C9J4M6;C9J2Y9;P30876	C9J4M6	POLR2B	DNA-directed RNA polymerase;DNA-directed RNA polymerase II subunit RPB2	133.06	1167																										21.9859	20.9768	24.4514	23.3447
ASDQPSHSL	9	679	687	T	A	S	S	L	E	HLA-C0501	0.25	254.9	DTEESSRSGRESVSTASDQPSHSLERQMNG	RESVSTASDQPSHSLERQMNGNQEKGDKTD	F5GZI3;Q5VWU8;Q5VWV2;Q8TEW0	F5GZI3	PARD3	Partitioning defective 3 homolog	151.42	1356		+	+	+		-1.21313	-0.947566	-1.77337	-1.27152	-0.724404	-2.0455	-1.31827	-0.806577			0.297265	0.387683	0.16976	0.280405	0.484613	0.129315	0.267597	0.446383	22.0203	20.7845	22.7925	22.0379	24.187	23.614
ASDQQMTEF	9	488	496	S	A	S	E	F	S	HLA-C0501	0.05	26.5	QSPQLIRRGPRLWTSASDQQMTEFSNPSPS	PRLWTSASDQQMTEFSNPSPSTSISAEGKT	Q9BTX1	Q9BTX1	NDC1	Nucleoporin NDC1	76.304	674																												22.1735	21.1651
ASDSHLQPV	9	475	483	P	A	S	P	V	P	HLA-C0501	0.3	348.7	LHLNDQSEPPVIGEPASDSHLQPVPPFGVP	PVIGEPASDSHLQPVPPFGVPDFPQQPKSH	K7N7B3;Q5T4T6	K7N7B3	SYCP2L	Synaptonemal complex protein 2-like	NaN	NaN		+					1.75023										5.7559										22.335
ASDSVLMEM	9	325	333	S	A	S	E	M	K	HLA-C0501	0.2	205	NHPRVYAFLHIPVQSASDSVLMEMKREYCV	HIPVQSASDSVLMEMKREYCVADFKRVVDF	Q5VV42	Q5VV42	CDKAL1	Threonylcarbamoyladenosine tRNA methylthiotransferase	65.111	579																												19.82
ASDTLTTL	8	1059	1066	L	A	S	T	L	C	HLA-C0501	1.6	5071.8	LTWVIGTGSPRLQVLASDTLTTLCASSSGD	SPRLQVLASDTLTTLCASSSGDDGCAFAEQ	Q92616	Q92616	GCN1L1	Translational activator GCN1	292.75	2671			+	+				-0.959825	0.370045		-0.67166							0.38296	1.4478		0.51086							20.4619	21.9415
ASDTYIVF	8	1979	1986	P	A	S	V	F	G	HLA-C0501	0.8	1714.1	NILFVITKPDVYKSPASDTYIVFGEAKIED	PDVYKSPASDTYIVFGEAKIEDLSQQAQLA	E9PAV3;F8VZJ2;H0YHX9;Q13765;F8W1N5;F8VZ58;F8VNW4;F8W0W4	E9PAV3	NACA	Nascent polypeptide-associated complex subunit alpha, muscle-specific form;Nascent polypeptide-associated complex subunit alpha	15.016	2078
ASDVHGNF	8	453	460	S	A	S	N	F	A	HLA-C0501	1.9	6306.4	AVSLRGIGSPSTDASASDVHGNFAFEGIGD	SPSTDASASDVHGNFAFEGIGDEDL_____	Q15036	Q15036	SNX17	Sorting nexin-17	52.901	470																										20.7142	20.998	23.4409	21.0555
ASDVVFATM	9	373	381	L	A	S	T	M	S	HLA-C0501	0.2	210	VQTFSIHFGFKHKFLASDVVFATMSLMESP	FKHKFLASDVVFATMSLMESPEKDGSGTDH	O75419	O75419	CDC45	Cell division control protein 45 homolog	65.568	566
ASIEPLTGV	9	148	156	Y	A	S	G	V	F	HLA-C0501	1.7	5368.1	PPAPLLHTVHVLSAYASIEPLTGVFKDPRV	HVLSAYASIEPLTGVFKDPRVLDLLMHMLS	Q14999	Q14999	CUL7	Cullin-7	191.16	1698																												19.4136
ASLDLVFEL	9	218	226	E	A	S	E	L	V	HLA-A0201	0.9	75.9	SDKLSTELFQDKSEEASLDLVFELVNQLQY	QDKSEEASLDLVFELVNQLQYHTHQENGIE	C9JXM5;G5E9W1;Q7Z3E1	C9JXM5	TIPARP	TCDD-inducible poly [ADP-ribose] polymerase	NaN	NaN																								21.1733
ATAGVVTSV	9	35	43	V	A	T	S	V	A	HLA-A0201	1.2	117.5	LCDKAEAWGIVLETVATAGVVTSVAFMLTL	IVLETVATAGVVTSVAFMLTLPILVCKVQD	Q8NFJ5;F5GWG3	Q8NFJ5	GPRC5A	Retinoic acid-induced protein 3	40.251	357																								22.2329	20.964	23.7303	22.9348	24.1673	24.2409
ATDAVGIVL	9	8	16	N	A	T	V	L	K	HLA-C0501	0.09	59.5	______________________________	ITRVRNATDAVGIVLKELKRQSSLGMFHLL	V9GYC9;V9GYW1;V9GY11;V9GYA7;V9GZ03;V9GYJ9;V9GYL9;P51398	V9GYC9	DAP3	28S ribosomal protein S29, mitochondrial	45.566	398			+	+				1.73999			1.36251	1.81883						5.6973			3.906	6.16465		19.3885				21.5813	20.7433
ATDDPAARF	9	16	24	A	A	T	R	F	Q	HLA-C0501	0.01	6.5	MATTGTPTADRGDAAATDDPAARFQVQKHS	DRGDAAATDDPAARFQVQKHSWDGLRSIIH	Q86TI2;M0R2A8;M0QXA6;M0R145;M0QXG6;M0R0I1;M0R3C4;M0R2G6	Q86TI2	DPP9	Dipeptidyl peptidase 9	98.262	863
ATDDPSLL	8	278	285	L	A	T	L	L	K	HLA-C0501	0.4	500	LLARRMQVDKKRVYLATDDPSLLKEAKTKY	DKKRVYLATDDPSLLKEAKTKYPNYEFISD	G3XAD2;Q9BYC5	G3XAD2	FUT8	Alpha-(1,6)-fucosyltransferase	66.515	575		+	+	+	-0.512218	0.400017		-0.145986	0.690118		-0.788238	0.694463	-1.05984		0.599165	1.49185		0.86417	1.99395		0.454645	2.00263	0.34651	21.2626	20.6775	20.7834		22.4056	23.3724
ATDDSLHQL	9	384	392	S	A	T	Q	L	R	HLA-C0501	0.175	187.3	FVVNILAQALYELFSATDDSLHQLRKACFL	LYELFSATDDSLHQLRKACFLYFKLGGECV	E7EVQ6;Q14534;H0YBN7	E7EVQ6	SQLE	Squalene monooxygenase	63.922	574		+	+	+	-0.367851	0.180027	0.398291	-0.59563	-0.434536	0.654354	-1.14558	-0.601471		0.10078	0.69222	1.19725	1.48928	0.551215	0.647565	1.9239	0.31804	0.548005		24.7428	21.996	23.5047	23.0306	24.545	24.2925
ATDGGKPEL	9	214	222	T	A	T	E	L	T	HLA-C0501	0.3	442.5	SLDREEAPAHNLFLTATDGGKPELTGTVQL	HNLFLTATDGGKPELTGTVQLLVTVLDVND	Q9UN73;D6RA20;Q9Y5H7;Q9UN72;Q9UN74;Q9Y5H9;Q9Y5I1;Q9Y5I3;Q9Y5H6;Q9Y5H5;A0A087WSW8	Q9UN73	PCDHA6;PCDHA4;PCDHA5;PCDHA7;PCDHA2;PCDHA11;PCDHA1;PCDHA8;PCDHA9	Protocadherin alpha-6;Protocadherin alpha-5;Protocadherin alpha-7;Protocadherin alpha-4;Protocadherin alpha-2;Protocadherin alpha-11;Protocadherin alpha-1;Protocadherin alpha-8;Protocadherin alpha-9	NaN	NaN																										20.4792
ATDGTSDL	8	47	54	A	A	T	D	L	P	HLA-C0501	1.7	5497.3	RAGRRNALPDIQSSAATDGTSDLPLKLEAL	PDIQSSAATDGTSDLPLKLEALSVKEDAKE	Q5T0Z6;Q9C010	Q5T0Z6	PKIB	cAMP-dependent protein kinase inhibitor beta	NaN	NaN			+	+				-1.05294	-0.331613	0.351959		-0.336658	0.276722					0.34891	0.717765	1.42185		0.714153	1.3188					21.5874	20.629
ATDPGLYQM	9	304	312	I	A	T	Q	M	L	HLA-C0501	0.07	42.6	VGSCEAKRAEALQSIATDPGLYQMLPRFST	EALQSIATDPGLYQMLPRFSTFISEGVRVN	J3KR72;P49848;C9JTY6	J3KR72	TAF6	Transcription initiation factor TFIID subunit 6	78.948	734		+	+	+		0.416339			0.747872		-0.694628	1.11825	1.11038			1.5164			2.1125		0.49926	3.0595	3.0355			19.25		19.7944	19.0883
ATDPGRLLL	9	1016	1024	K	A	T	L	L	C	HLA-C0501	0.06	35.7	GWRCLECTVCEACGKATDPGRLLLCDDCDI	CEACGKATDPGRLLLCDDCDISYHTYCLDP	Q8NEZ4;H7C212	Q8NEZ4	KMT2C	Histone-lysine N-methyltransferase 2C	NaN	NaN
ATDPNILSL	9	240	248	L	A	T	S	L	S	HLA-C0501	0.25	278.9	SAETTELSGKCVVALATDPNILSLSGKVLP	KCVVALATDPNILSLSGKVLPSCDLARRYG	Q96LJ7	Q96LJ7	DHRS1	Dehydrogenase/reductase SDR family member 1	33.909	313			+	+				-0.65214	-1.35062			-0.483697	0.216642					0.52093	0.25908			0.6165	1.2419					20.6458	19.6368
ATDPTIHTV	9	35	43	I	A	T	T	V	P	HLA-C0501	0.5	814.1	GYHGPLDLYPEFYRIATDPTIHTVPEGRPV	PEFYRIATDPTIHTVPEGRPVNVCVGKEWY	H0YCW6;A0A087WZ62;Q9H6U8	H0YCW6	ALG9	Alpha-1,2-mannosyltransferase ALG9	NaN	NaN																								24.3066	24.3598	24.6896		24.8156	25.8257
ATDQGSKL	8	56	63	L	A	T	K	L	G	HLA-C0501	2	6887.3	PEHALRPGFLSTFALATDQGSKLGLSKNKS	FLSTFALATDQGSKLGLSKNKSIICYYNTY	Q9UHA4	Q9UHA4	LAMTOR3	Ragulator complex protein LAMTOR3	13.623	124		+	+	+	0.0813818	0.623891	0.877708	0.166764	0.812529	-0.286483	-0.461262	0.398373	-0.597882		1.08478	1.86618	2.40538	1.18148	2.2536	0.7509	0.630488	1.4894	0.549975	21.3782	19.6994	20.9473	19.9199	22.9171	21.8912
ATDQTMLVP	9	391	399	M	A	T	V	P	G	HLA-C0501	1.1	3068	SSIFSLTDQGTTDTMATDQTMLVPGLTIPT	GTTDTMATDQTMLVPGLTIPTSDYSAISQL	A0A087WYL3;Q17R60	A0A087WYL3	IMPG1	Interphotoreceptor matrix proteoglycan 1	NaN	NaN
ATDTENIRF	9	180	188	C	A	T	R	F	V	HLA-C0501	0.09	57.1	LNPDSDKIIYSHFTCATDTENIRFVFAAVK	YSHFTCATDTENIRFVFAAVKDTILQLNLK	K7EL62;P50148;P29992	K7EL62	GNA11;GNAQ	Guanine nucleotide-binding protein G(q) subunit alpha;Guanine nucleotide-binding protein subunit alpha-11	42.1325	359		+	+	+	0.592083	0.730973	0.630296	0.343029	0.541159	1.07652	0.283316	0.629226	-0.257942		1.80775	2.0771	1.87817	1.40921	1.718	2.93445	1.32753	1.87616	0.77264	20.6647	21.6039	23.2906	22.6191	24.0854	24.2929
YLKDFFSNV	9	363	371	D	Y	L	N	V	R	HLA-A0201	0.07	7.4	ALIISEHARMKDALDYLKDFFSNVRAAGFD	MKDALDYLKDFFSNVRAAGFDEIEQDLTQR	A2A376;O95786	A2A376	DDX58	Probable ATP-dependent RNA helicase DDX58	106.6	925	+			+									2.0456										7.7338
ATDVSNGTV	9	183	191	A	A	T	T	V	K	HLA-C0501	0.15	133.3	KLKPPANIAQPVATAATDVSNGTVKKESSN	QPVATAATDVSNGTVKKESSNKEGARMWIN	A3KN83	A3KN83	SBNO1	Protein strawberry notch homolog 1	154.31	1393
ATDWRGVPS	9	426	434	R	A	T	P	S	E	HLA-C0501	1.9	6324.6	FHPSTRRVDSPVPRRATDWRGVPSEIDAAF	SPVPRRATDWRGVPSEIDAAFQDADGYAYF	P24347	P24347	MMP11	Stromelysin-3	NaN	NaN		+	+	+	0.214466			0.0268983		2.54694	-0.455746	1.23839	2.4485	1.86945	1.2392			1.02726		12.768	0.633975	3.45005	11.571	22.5544	19.7494			25.3061
ATDYGGTSV	9	577	585	E	A	T	S	V	P	HLA-C0501	0.03	17.3	ASLPSAMGGGEDEEEATDYGGTSVPTAGEA	GEDEEEATDYGGTSVPTAGEAVRGLETALR	Q53EQ6	Q53EQ6	TIGD5	Tigger transposable element-derived protein 5	NaN	NaN																													18.9481
ATGEAVYTV	9	211	219	K	A	T	T	V	P	HLA-A0201	1.1	102.8	CTAPPVTHWAASRCKATGEAVYTVPSSMLC	AASRCKATGEAVYTVPSSMLCISENDQLIL	R4GNJ5;A0A0C4DGT6;Q96AP0;R4GMR6	R4GNJ5	ACD	Adrenocortical dysplasia protein homolog	NaN	NaN																											17.7793
ATIGELAQV	9	800	808	L	A	T	Q	V	S	HLA-A0201	2	279.1	DPDPDPNPGVINNVLATIGELAQVSGLEMR	VINNVLATIGELAQVSGLEMRKWVDELFII	P42345	P42345	MTOR	Serine/threonine-protein kinase mTOR	288.89	2549		+	+	+	-1.78322	-1.09592	-0.511918	-1.9738	-1.00935	-0.304726	-2.56078	-0.749051	-0.29848		0.168096	0.334233	0.599345	0.138928	0.364457	0.737325	0.0772443	0.472815	0.741945	26.427	26.3422	26.119	25.8073	26.644	26.8534
ATLPAVVTV	9	293	301	T	A	T	T	V	T	HLA-A0201	1.1	99.8	IPVTTIAQPTILTTTATLPAVVTVTTSASG	TILTTTATLPAVVTVTTSASGSKTTVISAV	J3QQJ0;Q9UHR5	J3QQJ0	SAP30BP	SAP30-binding protein	35.772	325		+	+	+	-1.12513	-0.371397	0.312326	-0.865615	-0.282688	0.413334	-1.41755	-0.254925	0.50754		0.32461	0.68977	1.3666	0.420792	0.753755	1.51185	0.242307	0.774975	1.6612		20.3717	20.2033	20.7748	23.1868	21.8965
ATMPVVPSV	9	311	319	A	A	T	S	V	A	HLA-A0201	0.125	9.7	PASPPLSSTSPTTAAATMPVVPSVASLAPP	SPTTAAATMPVVPSVASLAPPGEASLCLEE	B7ZC38;Q9NR46;B7ZC39	B7ZC38	SH3GLB2	Endophilin-B2	44.361	400																												20.9398	21.1263
ATYVFLHTV	9	25	33	L	A	T	T	V	K	HLA-A0201	1	88.8	SIPVVWTLTNVIHNLATYVFLHTVKGTPFE	NVIHNLATYVFLHTVKGTPFETPDQGKARL	F8VXD5;Q53FV1	F8VXD5	ORMDL2	ORM1-like protein 2	17.363	153		+	+	+		-0.00893983		-1.42974	-0.494034	0.275888		-0.34142	0.207827			0.9911		0.23937	0.61016	1.3177		0.71076	1.231	24.2488	22.1769	23.1566	22.7755	24.345	23.8293
AVADVTLQV	9	2318	2326	A	A	V	Q	V	H	HLA-A0201	0.5	36.9	SKFSGNIKNWTSLMAAVADVTLQVHYYNEI	WTSLMAAVADVTLQVHYYNEIHAVWEPLIE	Q709C8	Q709C8	VPS13C	Vacuolar protein sorting-associated protein 13C	422.39	3753		+		+			0.0801966						-0.286323				1.0835						0.75102				19.7535
AVAELNYGL	9	520	528	S	A	V	G	L	C	HLA-A0201	0.8	61.7	GRRQLLRFQEDLISSAVAELNYGLCLMTRE	EDLISSAVAELNYGLCLMTREARNGEGEPY	Q2TAL8	Q2TAL8	QRICH1	Glutamine-rich protein 1	86.435	776		+	+			-1.8842	-1.18349		-1.78302							0.15195	0.306208		0.16813					22.4387	21.0721	22.2506	22.3661	23.3227	23.3091
AVAGGAPSV	9	28	36	A	A	V	S	V	G	HLA-A0201	1.9	248	FSPSGKLVQIEYALAAVAGGAPSVGIKAAN	IEYALAAVAGGAPSVGIKAANGVVLATEKK	A0A024RA52;P25787;H7C402;H3BT36	A0A024RA52	PSMA2	Proteasome subunit alpha type;Proteasome subunit alpha type-2	25.898	234																								20.6839	19.7087	21.2321		23.7595	23.159
AVANIVNSV	9	305	313	I	A	V	S	V	K	HLA-A0201	1	90.7	RTPKMAYLAGLHANIAVANIVNSVKQRPLQ	GLHANIAVANIVNSVKQRPLQAYKPGALTF	Q9BRQ8	Q9BRQ8	AIFM2	Apoptosis-inducing factor 2	NaN	NaN																								19.9778		20.7099			20.9037
AVATFLQSV	9	786	794	A	A	V	S	V	Q	HLA-A0201	0.6	44.7	LFAQTYGLTGSQDRAAVATFLQSVQVPEFT	GSQDRAAVATFLQSVQVPEFTPKSGVKIHV	P22314;Q5JRR6	P22314	UBA1	Ubiquitin-like modifier-activating enzyme 1	117.85	1058		+	+	+		-0.976758	0.011731			-0.0248359	-0.659268	-0.656083	-0.513813			0.37653	1.0118			0.97547	0.51723	0.51888	0.59821	23.5395	19.4788	22.6001	22.6797	22.2956	21.9992
AVDAFFTAV	9	761	769	N	A	V	A	V	A	HLA-C0501	0.125	101.1	FYLEQCEANLTTLTNAVDAFFTAVATNQPP	LTTLTNAVDAFFTAVATNQPPKIFVAHSKF	P56945	P56945	BCAR1	Breast cancer anti-estrogen resistance protein 1	93.371	870
AVDAVAAEL	9	483	491	Q	A	V	E	L	A	HLA-C0501	0.125	83.9	EAIETDIVAYSGRVQAVDAVAAELAAERYH	YSGRVQAVDAVAAELAAERYHDIKRIAARQ	O15020;A4QPE4	O15020	SPTBN2	Spectrin beta chain, non-erythrocytic 2	271.32	2390				+									-1.22584										0.29351
AVDAVIAEL	9	147	155	L	A	V	E	L	K	HLA-C0501	0.25	264	SKGANPVEIRRGVMLAVDAVIAELKKQSKP	RRGVMLAVDAVIAELKKQSKPVTTPEEIAQ	P10809;E7EXB4;E7ESH4	P10809	HSPD1	60 kDa heat shock protein, mitochondrial	61.054	573		+	+	+	-0.013303	0.330458	0.750483	0.409025	0.461225	1.13589	0.0351282	0.696404	1.28184	0.582417	0.986785	1.39161	2.11802	1.50535	1.58601	3.11393	1.03575	2.00653	3.60325	24.5881	23.1038	22.4216	23.095	26.1623	25.6829
AVDDGVNTF	9	391	399	R	A	V	T	F	K	HLA-C0501	0.01	7.7	VLRGSTDNLMDDIERAVDDGVNTFKVLTRD	MDDIERAVDDGVNTFKVLTRDKRLVPGGGA	P50990	P50990	CCT8	T-complex protein 1 subunit theta	59.62	548																								22.7464	22.2064	23.6293	23.0532	24.366	24.3824
AVDDITSI	8	501	508	D	A	V	S	I	D	HLA-C0501	0.5	810.8	LFKEQWEKQVRVLTDAVDDITSIDDFLAVS	QVRVLTDAVDDITSIDDFLAVSENHILEDV	P35221;G3XAM7;Q9UI47	P35221	CTNNA1;CTNNA3	Catenin alpha-1;Catenin alpha-3	100.07	906																												23.0184	22.8903
AVDDPAAI	8	596	603	M	A	V	A	I	T	HLA-C0501	0.4	587.8	ITNLIFNFLASDLMMAVDDPAAITSEIRKK	LASDLMMAVDDPAAITSEIRKKILSKLSEE	O94874	O94874	UFL1	E3 UFM1-protein ligase 1	89.594	794																										20.7995	22.0479	23.4693	23.7828
AVDDPGLVF	9	401	409	R	A	V	V	F	N	HLA-C0501	0.01	5.9	YARHYNIPVIHAFRRAVDDPGLVFNQLPKM	IHAFRRAVDDPGLVFNQLPKMLYPEYHKVH	Q9UJX0	Q9UJX0	OSGIN1	Oxidative stress-induced growth inhibitor 1	NaN	NaN		+	+	+	0.135977	1.43895	0.877651	0.406132	1.48687	2.13523	-0.0738914	1.52025			1.14566	4.21628	2.40524	1.501	4.42325	8.459	0.928773	4.57337		26.0325	25.2387	25.9288	24.6009	26.9648	26.6321
AVDEPQML	8	374	381	D	A	V	M	L	T	HLA-C0501	0.9	2040.8	YLDDPDLKYGQHPPDAVDEPQMLTNEKLSI	YGQHPPDAVDEPQMLTNEKLSIFDANESGF	P26358	P26358	DNMT1	DNA (cytosine-5)-methyltransferase 1	183.16	1616		+	+	+		-1.62577	-0.901242	-1.93257	-1.71981	-1.06233	-2.76551	-1.6725	-0.850924	0.40335		0.19676	0.406065	0.144775	0.1791	0.34565	0.062944	0.187777	0.42702	22.23		21.6238	22.3834	24.0773	24.3851
AVDERHHSV	9	236	244	N	A	V	S	V	L	HLA-C0501	0.8	1765.2	QEELEKGTPEPGPLNAVDERHHSVLMSLLC	EPGPLNAVDERHHSVLMSLLCAHLGLSPKD	B9ZVU2;F8WAN0;E7EMB6;E7ETB3;Q9ULA0	B9ZVU2	DNPEP	Aspartyl aminopeptidase	54.502	493																												20.0669
AVDESVLLL	9	105	113	R	A	V	L	L	R	HLA-C0501	0.05	24.6	ELQLQAAPGSLCALRAVDESVLLLRPDREL	SLCALRAVDESVLLLRPDRELSNRSVYGMF	F5GXP1;H0YGG5;A8K2U0	F5GXP1	A2ML1	Alpha-2-macroglobulin-like protein 1	NaN	NaN			+	+				0.437781	0.707937	0.614239	-0.233434		0.342596					1.54926	2.0298	1.84825	0.79181		1.4086					21.2503	20.6852
AVDGNTVEL	9	71	79	H	A	V	E	L	K	HLA-C0501	0.125	106	SNVEEADAAMAASPHAVDGNTVELKRAVSR	MAASPHAVDGNTVELKRAVSREDSARPGAH	Q13151	Q13151	HNRNPA0	Heterogeneous nuclear ribonucleoprotein A0	30.84	305		+	+	+	-2.8075	-2.39848	-1.70085	-0.0937833	-2.64002	-1.80668	-1.43104	-1.62836	-1.68187	0.0599833	0.0603557	0.0908555	0.182527	0.91048	0.0713598	0.164198	0.23906	0.196251	0.186025	27.3683	26.0367	27.2651	26.1638	28.1246	27.6865
AVDGRTVNL	9	45	53	S	A	V	N	L	N	HLA-C0501	0.8	1723.5	KEYIPTVFDNYSAQSAVDGRTVNLNLWDTA	NYSAQSAVDGRTVNLNLWDTAGQEEYDRLR	P84095	P84095	RHOG	Rho-related GTP-binding protein RhoG	21.308	191		+	+	+	-1.78355	-0.785591		0.295978	-0.786264	-0.0539706	-1.14977	-0.164138	-0.402455		0.16804	0.45585		1.34444	0.455543	0.94746	0.31671	0.848625	0.668677		19.9701	20.764		23.5425	23.4266
AVDGSGTKF	9	196	204	I	A	V	K	F	C	HLA-C0501	0.15	143.8	ALHCCRGHAGSVDSIAVDGSGTKFCSGSWD	GSVDSIAVDGSGTKFCSGSWDKMLKIWSTV	Q9GZL7	Q9GZL7	WDR12	Ribosome biogenesis protein WDR12	47.707	423		+	+	+		-0.254712	0.470922	-0.678012	-0.44586	0.2382		-0.832328	0.239594			0.77514	1.60147	0.507625	0.640273	1.26896		0.435035	1.27073			23.4212	22.93	24.3312	24.3459
AVDHGSDEV	9	145	153	S	A	V	E	V	K	HLA-C0501	0.08	52.7	WREATKAAREALLSSAVDHGSDEVKFRQDL	EALLSSAVDHGSDEVKFRQDLMNIAGTTLS	P78371;F5GWF6;F8VQ14	P78371	CCT2	T-complex protein 1 subunit beta	57.488	535																								19.0293				22.0015	21.2104
AVDKDTTNV	9	542	550	M	A	V	N	V	G	HLA-C0501	0.125	98.5	KCAPRGKNGFTPLHMAVDKDTTNVGRYPVG	FTPLHMAVDKDTTNVGRYPVGRFPSLHVVK	Q9BSK4	Q9BSK4	FEM1A	Protein fem-1 homolog A	NaN	NaN		+	+	+	0.0175451	1.26467	1.86971	-0.0919947		1.55094		1.30038	-0.464419		1.0177	3.54193	6.4864	0.91211		4.7159		3.6707	0.6285		19.825	22.0569	21.5647	23.6829	21.9379
AVDKTGRIL	9	286	294	L	A	V	I	L	A	HLA-C0501	0.6	1020.5	AGSIMREGRDRVVNLAVDKTGRILACHGTD	DRVVNLAVDKTGRILACHGTDSVLELFCIL	Q9UNX4	Q9UNX4	WDR3	WD repeat-containing protein 3	106.1	943		+	+	+	0.143581	0.474913	0.33798	0.112435	0.466074	0.569778	-0.231138	0.35617	0.360199		1.1544	1.60787	1.40211	1.119	1.59372	1.76787	0.79363	1.42785	1.43361	21.9425	22.2169	23.2114	22.4539	25.0486	24.6454
AVDLGGTNL	9	411	419	L	A	V	N	L	R	HLA-C0501	0.09	60.2	ISQDIDHILETLSALAVDLGGTNLRVAIVS	ETLSALAVDLGGTNLRVAIVSMKGEIVKKY	Q9Y223	Q9Y223	GNE	Bifunctional UDP-N-acetylglucosamine 2-epimerase/N-acetylmannosamine kinase;UDP-N-acetylglucosamine 2-epimerase (hydrolyzing);N-acetylmannosamine kinase	79.274	722			+	+					0.346847			0.127425							1.4146			1.1359							20.9491
AVDLPVTL	8	63	70	S	A	V	T	L	T	HLA-C0501	1.9	6303.3	SPNVNASTEETEMASAVDLPVTLTETEANF	EETEMASAVDLPVTLTETEANFPPEYEKFW	Q86UA1;G3V5M7;F8WB90	Q86UA1	PRPF39	Pre-mRNA-processing factor 39	78.429	669		+	+	+	-0.236526	-0.383738	-0.265751	-1.34704	-0.854075	-0.209583	-1.71572	-0.774357	-0.221211		0.789365	0.68131	0.76663	0.26001	0.425677	0.810923	0.179833	0.461	0.801548		21.2367	20.3767	19.6163	22.8646	23.3156
AVDNQVYV	8	196	203	R	A	V	Y	V	A	HLA-C0501	0.9	2132.6	LTTGPAHWELLQRSRAVDNQVYVATASPAR	ELLQRSRAVDNQVYVATASPARDDKASYVA	Q9NQR4	Q9NQR4	NIT2	Omega-amidase NIT2	30.608	276
AVDNSVPQI	9	1650	1658	L	A	V	Q	I	A	HLA-C0501	0.125	110.6	VFETRRPQVMKIQVLAVDNSVPQIAVNKGA	MKIQVLAVDNSVPQIAVNKGASTLRTLATG	Q5SZK8	Q5SZK8	FREM2	FRAS1-related extracellular matrix protein 2	NaN	NaN																								22.0843	21.7473	23.1142	21.9549	23.447	23.3471
AVDNVAHTI	9	153	161	L	A	V	T	I	K	HLA-C0501	0.25	316.8	GQDFLIFNKDTLSWLAVDNVAHTIKQAWEA	DTLSWLAVDNVAHTIKQAWEANQHELLYQK	Q95460	Q95460	MR1	Major histocompatibility complex class I-related gene protein	NaN	NaN
AVDPGLPSV	9	164	172	K	A	V	S	V	K	HLA-C0501	0.15	150.2	AVLTSPVLVPGCPSKAVDPGLPSVKQEPPD	PGCPSKAVDPGLPSVKQEPPDPEEDKEENK	K7EN65;K7EPZ6;A0A0A0MS90;Q9UIS9	K7EN65	MBD1	Methyl-CpG-binding domain protein 1	NaN	NaN		+	+	+		0.449354	-1.63542	-1.08934				-0.979896	-1.29095			1.5673	0.19487	0.33644				0.37535	0.27501			20.0216	19.9676	20.3406
AVDPNGAFL	9	567	575	L	A	V	F	L	M	HLA-C0501	0.02	12.5	PVHSMVAHLDAVTCLAVDPNGAFLMSGSHD	DAVTCLAVDPNGAFLMSGSHDCSLRLWSLD	F5GYK2;Q9NRL3;M0R317	F5GYK2	STRN4	Striatin-4	80.595	753		+	+	+	-1.22683	-0.809748	-0.534713	-1.68605	-0.772638	-0.186568	-1.74471	-0.535318	-0.0782454	0.069859	0.29322	0.44497	0.585837	0.18525	0.461793	0.829803	0.174695	0.585483	0.924738	20.4514	20.6706	22.6551	21.2455	22.9946	23.5714
AVDPNGLYL	9	713	721	L	A	V	Y	L	M	HLA-C0501	0.03	16.3	LIHSMVAHLEAVTSLAVDPNGLYLMSGSHD	EAVTSLAVDPNGLYLMSGSHDCSIRLWNLE	O43815	O43815	STRN	Striatin	86.131	780
AVDPQITSL	9	71	79	F	A	V	S	L	D	HLA-C0501	0.3	430.9	PQKCESFLPPEFRSFAVDPQITSLDVLQHI	PEFRSFAVDPQITSLDVLQHILIRAFDLSG	C9JMI8;Q3MII6	C9JMI8	TBC1D25	TBC1 domain family member 25	NaN	NaN		+	+	+	-1.26748				-0.256222	0.422355	0.107688	0.04282	0.424679		0.28154				0.77397	1.52555	1.1137	1.04375	1.5291		19.5216				22.7382
AVDPQPSVV	9	5	13	V	A	V	V	V	T	HLA-C0501	0.07	40	______________________________	______________________________	Q99541;Q5SYF3;Q5SYF5;Q5SYF4	Q99541	PLIN2	Perilipin-2	NaN	NaN																								24.3188	22.3134	22.8536	21.0745	23.9757	24.5332
AVDRAITHL	9	372	380	Y	A	V	H	L	N	HLA-C0501	0.4	514.7	KSKPGAAMVEMADGYAVDRAITHLNNNFMF	EMADGYAVDRAITHLNNNFMFGQKLNVCVS	M0QXS5;P14866;M0QYT0	M0QXS5	HNRNPL	Heterogeneous nuclear ribonucleoprotein L	64.132	589		+	+	+	-2.48568	-2.19507	-1.54243	-2.4826	-2.01748	-1.30539	-2.46063	-1.56673	-1.33371		0.083269	0.111351	0.21386	0.083526	0.13299	0.271068	0.0853815	0.208727	0.263498		21.5692	22.881	22.4533	24.7009	22.1215
AVDSAVYGV	9	604	612	A	A	V	G	V	Q	HLA-C0501	0.125	113.5	SLNMATGMDSWVALAAVDSAVYGVQRGAKK	SWVALAAVDSAVYGVQRGAKKPLERVFQFL	P01031	P01031	C5	Complement C5;Complement C5 beta chain;Complement C5 alpha chain;C5a anaphylatoxin;Complement C5 alpha chain	NaN	NaN																								21.7895	19.1408	21.8519	20.7931	19.6227	20.3122
AVDSPAASF	9	1025	1033	Q	A	V	S	F	C	HLA-C0501	0.05	25.1	VLIRLSPRHIPRHRQAVDSPAASFCRGLLS	IPRHRQAVDSPAASFCRGLLSQPGPSSLMP	Q9H6R4;A0A0C4DFX0	Q9H6R4	NOL6	Nucleolar protein 6	127.59	1146																												20.478	20.0311
AVDSSGSVL	9	207	215	A	A	V	V	L	L	HLA-C0501	0.09	59.3	PFLQTAVSPESSALAAVDSSGSVLLLTSSL	ESSALAAVDSSGSVLLLTSSLNCSFGSAHL	B4DPG6;J3KPJ0;Q6P531	B4DPG6	GGT6	Gamma-glutamyltransferase 6;Gamma-glutamyltransferase 6 heavy chain;Gamma-glutamyltransferase 6 light chain	NaN	NaN			+	+				-1.40564	-0.042031			0.286156						0.24521	0.95884			1.3313						20.3041	18.3121
AVDSTGTYM	9	293	301	V	A	V	Y	M	A	HLA-C0501	0.05	23.1	PLAKILCHRGGVRAVAVDSTGTYMATSGLD	GGVRAVAVDSTGTYMATSGLDHQLKIFDLR	H0Y6G3;A0A140T9L0;A0A0G2JJL1;O15213	H0Y6G3	WDR46	WD repeat-containing protein 46	51.9145	466																								19.7368	21.6808		20.3422	23.8069	22.7801
GMVQQIQSV	9	168	176	P	G	M	S	V	C	HLA-A0201	0.6	46.8	CRGTGMQIRIHQIGPGMVQQIQSVCMECQG	IHQIGPGMVQQIQSVCMECQGHGERISPKD	P31689	P31689	DNAJA1	DnaJ homolog subfamily A member 1	44.868	397	+																								21.1474		19.5881
AVDVVAIGL	9	202	210	P	A	V	G	L	M	HLA-C0501	0.4	505.3	FPGWKVGVTALQQAPAVDVVAIGLMSGQVI	ALQQAPAVDVVAIGLMSGQVIIHNIKFNET	A0A0A0MTB8;Q8NI36	A0A0A0MTB8	WDR36	WD repeat-containing protein 36	99.365	895																								24.8536
AVDWDPTAL	9	866	874	I	A	V	A	L	H	HLA-C0501	0.1	75.4	IDCGEDRAFIGNAYIAVDWDPTALHLRYQT	IGNAYIAVDWDPTALHLRYQTSQERVVDEH	K7EQL6;Q8NFA0	K7EQL6	USP32	Ubiquitin carboxyl-terminal hydrolase;Ubiquitin carboxyl-terminal hydrolase 32	181.65	1604
AVEDSVLLL	9	474	482	A	A	V	L	L	N	HLA-C0501	0.7	1495.2	SVAWNPSPAVCLVAAAVEDSVLLLNPALGD	VCLVAAAVEDSVLLLNPALGDRLVAGSTDQ	Q14137	Q14137	BOP1	Ribosome biogenesis protein BOP1	83.629	746		+	+	+			0.143061	1.1841	0.72837	0.856923	-0.0745188	0.744062	0.284276				1.1538	3.26775	2.0717	2.3559	0.92819	2.10447	1.3288				18.8509	21.7709	21.0877
AVFGGTLQV	9	39	47	I	A	V	Q	V	T	HLA-A0201	0.6	40.5	WDVFTDYISIVMLMIAVFGGTLQVTQDKMI	IVMLMIAVFGGTLQVTQDKMICLPCKWVTK	Q8IWT6	Q8IWT6	LRRC8A	Volume-regulated anion channel subunit LRRC8A	94.198	810
AVFPHLTVV	9	16	24	P	A	V	V	V	L	HLA-A0201	0.5	39.2	MELEAMSRYTSPVNPAVFPHLTVVLLAIGM	TSPVNPAVFPHLTVVLLAIGMFFTAWFFVY	F5GWH5;F5H7Z5;P61165	F5GWH5	TMEM258	Transmembrane protein 258	NaN	NaN																								20.7407
AVFTGIFDSV	10	22	31	V	A	V	S	V	S	HLA-A0201	0.5	39.5	QAFVHVAVAGGLCAVAVFTGIFDSVSV___	GLCAVAVFTGIFDSVSV_____________	C9JV55;C9JIP7;Q14656	C9JV55	TMEM187	Transmembrane protein 187	NaN	NaN
AVGDGPPRV	9	595	603	G	A	V	R	V	D	HLA-C0501	1.7	5631.5	VTGGNTYAVPALPPGAVGDGPPRVDFPRSR	PALPPGAVGDGPPRVDFPRSRLRFKEKLGE	Q08345;A0A0G2JI85;H0YAH6;A2ABM8;A0A140T972	Q08345	DDR1	Epithelial discoidin domain-containing receptor 1	101.13	913		+	+	+	-1.00226	-0.0669173	0.862721	-0.704926	-0.0773509	0.922332	-1.36549	-0.0955257	0.932666		0.367047	0.935273	2.3696	0.494145	0.925565	2.51515	0.255255	0.908895	2.54128	26.3452	25.2424	26.6033	25.917	26.8657	26.9092
AVHDSFVAV	9	481	489	T	A	V	A	V	G	HLA-A0201	1.3	141.3	SSPSFFSKHANTLITAVHDSFVAVGKDAPD	ANTLITAVHDSFVAVGKDAPDVVVSAIWKE	Q5UIP0;H7BZN3	Q5UIP0	RIF1	Telomere-associated protein RIF1	274.46	2472																										22.717	22.2968
AVHEDIVAV	9	124	132	R	A	V	A	V	E	HLA-A0201	1	93.1	ENKEIILQGLKHLNRAVHEDIVAVELLPKS	LKHLNRAVHEDIVAVELLPKSQWVAPSSVV	G3V1J5;Q9Y2L1;F2Z2C0	G3V1J5	DIS3	Exosome complex exonuclease RRP44	109	958																								20.587		21.6086	19.9089		21.6137
AVIEHLERL	9	67	75	A	A	V	R	L	A	HLA-A0201	2	294.5	PHLRIRTKGSGRITAAVIEHLERLALVDFG	SGRITAAVIEHLERLALVDFGSREAVARLE	H0YIV9;F8VRU3;O43716	H0YIV9	GATC	Glutamyl-tRNA(Gln) amidotransferase subunit C, mitochondrial	13.08	121		+	+	+	-1.2957	-0.568525	0.0313178	-0.876533	-0.456601	0.825099	-1.04937	-0.571136	-0.0678266	0.20662	0.273705	0.56636	1.03181	0.416223	0.633433	2.28211	0.350157	0.564883	0.934422	24.3731	23.5511	24.4275	24.3662	25.4902	25.3035
AVIGDVIRV	9	425	433	A	A	V	R	V	Y	HLA-A0201	1	94.3	TVEHLAIKCHWTQRAAVIGDVIRVYSGHQG	HWTQRAAVIGDVIRVYSGHQGRTIIFCETK	Q9NR30	Q9NR30	DDX21	Nucleolar RNA helicase 2	87.343	783		+	+	+	-3.10519	-2.54366	-2.05019	-3.23563	-2.56428	-2.35604		-2.73946	-2.22655		0.044816	0.078578	0.12871	0.0393353	0.0769745	0.094795		0.064605	0.1079		22.6195	23.1866	22.4035	24.6172	24.464
AVIGGVVAV	9	306	314	H	A	V	A	V	V	HLA-A0201	0.6	48.7	DSRAGEEGSIRAVDHAVIGGVVAVVVFAML	IRAVDHAVIGGVVAVVVFAMLCLLIILGRY	A0A087X0T8;A0A087X105;A0A087WZW4;A0A087X1W8;A0A0A0MTJ8;A0A087WZR6;X5DQS5;Q9BY67	A0A087X0T8	CADM1	Cell adhesion molecule 1	NaN	NaN																										21.7659	21.7371	20.5009	21.1034
AVITGFFTV	9	433	441	L	A	V	T	V	T	HLA-A0201	0.25	16.3	SFPIASKDCIPCSELAVITGFFTVTSYLSL	IPCSELAVITGFFTVTSYLSLSTHAEPYTR	O76024	O76024	WFS1	Wolframin	100.29	890																									19.4711
AVLAAVTEV	9	126	134	C	A	V	E	V	I	HLA-A0201	0.5	36.1	QRFWESNSAAHKEICAVLAAVTEVIRSQGG	AHKEICAVLAAVTEVIRSQGGKETETEYFA	Q5JTH9;A0A087X1U8	Q5JTH9	RRP12	RRP12-like protein	143.7	1297		+	+	+	-1.50624	-0.74144	-0.1579	-0.684222	-0.178212	0.848269	-1.24654	-0.219102	0.720203	0.01482	0.221743	0.476427	0.853935	0.504483	0.836765	2.3356	0.287497	0.80324	2.05485	26.1878	26.8852	27.2233	26.9146	27.1447	27.5685
AVLEALTGV	9	234	242	M	A	V	G	V	L	HLA-A0201	0.25	16.4	YMQAVNRERERQVVMAVLEALTGVLRSCGT	ERQVVMAVLEALTGVLRSCGTLTLKPPGRL	H0YMR4;Q8TEX9;H0YN07;H0YN14	H0YMR4	IPO4	Importin-4	118.71	1081		+	+	+	-0.617817		-1.9726		-2.54815	-1.58236		-2.53367	-1.93441		0.53912		0.139095		0.078226	0.20549		0.079367	0.14451	22.7591	22.3905	22.0068	21.7034	21.9811	22.6638
AVLEEIYLL	9	81	89	E	A	V	L	L	I	HLA-A0201	0.25	17.7	KLIIPWKNLYTQPVEAVLEEIYLLIVPSSR	YTQPVEAVLEEIYLLIVPSSRIKYDPLKEE	Q96RL7	Q96RL7	VPS13A	Vacuolar protein sorting-associated protein 13A	360.27	3174																								20.5959
TLDNRTIVI	9	279	287	S	T	L	V	I	T	HLA-C0501	0.175	191.6	IQLVEALCGFQKPISTLDNRTIVITSHPGQ	FQKPISTLDNRTIVITSHPGQIVKHGDIKC	P31689	P31689	DNAJA1	DnaJ homolog subfamily A member 1	44.868	397	+		+							-1.14952										0.31679
AVLIATWLGL	10	1231	1240	D	A	V	G	L	D	HLA-A0201	1.5	175.7	HPVVARICEPIDGIDAVLIATWLGLDPTQF	IDGIDAVLIATWLGLDPTQFRVHHYHKDEE	A0A087WU64;A6NMQ1;P09884	A0A087WU64	POLA1	DNA polymerase;DNA polymerase alpha catalytic subunit	165.77	1461
AVLPFSPAL	9	141	149	E	A	V	A	L	A	HLA-A0201	0.7	51.5	SCPHMLRAPARVLGEAVLPFSPALAEVTLG	ARVLGEAVLPFSPALAEVTLGIGRGRRVIL	F5H4F1;Q99638	F5H4F1	RAD9A	Cell cycle checkpoint control protein RAD9A	42.547	391			+	+				-0.0618861	-0.102092	-0.0204987	-0.679915	0.209683	-0.03179					0.93999	0.902947	0.97971	0.50666	1.23329	0.96871					19.8509	21.4531
AVLTGLVEA	9	266	274	E	A	V	E	A	A	HLA-A0201	2	288	VCWRLVEQVPDRAMEAVLTGLVEAALGPEV	PDRAMEAVLTGLVEAALGPEVLSRLLGNLV	Q9Y4R8;H3BRS3	Q9Y4R8	TELO2	Telomere length regulation protein TEL2 homolog	91.746	837		+	+	+			-0.186715		-1.00174			-0.722679	0.461215				0.82968		0.36724			0.48545	1.586		19.3272		20.5161	20.5889	21.4854
AVMESIQGV	9	739	747	A	A	V	G	V	S	HLA-A0201	0.125	10.9	TIRPNSPYDLCSRFAAVMESIQGVSTVTVK	LCSRFAAVMESIQGVSTVTVK_________	G3V1N5;B4E3L3;Q96RU2	G3V1N5	USP28	Ubiquitin carboxyl-terminal hydrolase;Ubiquitin carboxyl-terminal hydrolase 28	122.49	1077																											18.1706		20.1306
AVMGIVSEV	9	1039	1047	S	A	V	E	V	E	HLA-A0201	0.175	12.9	TRMPDGPVALEESYSAVMGIVSEVEQYVKV	LEESYSAVMGIVSEVEQYVKVWLQYQCLWD	Q14204	Q14204	DYNC1H1	Cytoplasmic dynein 1 heavy chain 1	532.4	4646																										20.9392		21.8165	22.4501
AVMTDLPVI	9	738	746	T	A	V	V	I	S	HLA-A0201	1	90.7	KPGRAVEGPSTVLTTAVMTDLPVISNILSR	STVLTTAVMTDLPVISNILSRLFESSQYLD	Q7Z3U7;F8VZV1	Q7Z3U7	MON2	Protein MON2 homolog	190.36	1717		+	+	+	0.308367	-1.29883	-0.780493	-1.58255	-1.24157	-0.651973	-1.95256	-0.936111	0.291963		1.3612	0.27285	0.45818	0.20545	0.28893	0.521017	0.14191	0.39215	1.33905	21.0748	21.9457	22.6896	22.6899	22.3809	23.586
AVQDFLHEI	9	1244	1252	D	A	V	E	I	Y	HLA-A0201	0.8	72.6	ETAAIFHYLIIENRDAVQDFLHEIYFLPDH	IIENRDAVQDFLHEIYFLPDHPELKKIKAV	Q13535	Q13535	ATR	Serine/threonine-protein kinase ATR	301.36	2644		+	+	+	-1.05823	-0.251254	0.309054	-0.761148	-0.200312	-1.65732	-1.80707	-0.41622			0.34707	0.777825	1.36214	0.46713	0.818475	0.19065	0.164135	0.659535			20.6892	20.3469	22.3716	19.2994	22.2117
SEGKITGRRY	10	105	114	F	S	E	R	Y	N	HLA-B4402	0.5	285.2	RTELLTEALRFRTDFSEGKITGRRYNCYKH	FRTDFSEGKITGRRYNCYKHHWSDSRKPVI	O75165	O75165	DNAJC13	DnaJ homolog subfamily C member 13	254.41	2243	+		+	+				-0.479698	0.0515055	0.585228		0.0637538	0.449163					0.61897	1.05286	1.7954		1.06583	1.567					19.7826	20.5109
AVSDHISKV	9	278	286	L	A	V	K	V	L	HLA-A0201	2	295.9	TSVKENFDKKGNIILAVSDHISKVLYLYQG	KGNIILAVSDHISKVLYLYQGEKKLEEILP	A0A0D9SEJ5;F5GY05;Q96EK7	A0A0D9SEJ5	FAM120B	Constitutive coactivator of peroxisome proliferator-activated receptor gamma	105.19	922		+	+	+	-1.29925	-0.496698	0.0694079	-0.854913	-0.299545	0.152249	-1.31576	-0.641295	0.251225		0.272735	0.608537	1.07187	0.42532	0.741155	1.16445	0.26827	0.52661	1.2856		23.329	24.731	24.1766	24.2681	24.6396
AVSGEIFVV	9	924	932	Y	A	V	V	V	D	HLA-A0201	0.8	66.5	KNFKGTIQELGQNQYAVSGEIFVVDRNTVE	LGQNQYAVSGEIFVVDRNTVEITELPVRTW	E9PCY5;Q02880	E9PCY5	TOP2B	DNA topoisomerase 2;DNA topoisomerase 2-beta	183.26	1626
AVVEFLTSV	9	974	982	D	A	V	S	V	H	HLA-A0201	0.25	16.7	PSRINHNERLEFLGDAVVEFLTSVHLYYLF	LEFLGDAVVEFLTSVHLYYLFPSLEEGGLA	Q9NRR4	Q9NRR4	DROSHA	Ribonuclease 3	159.31	1374		+	+	+	-2.55693	-1.59603	-0.858352	-2.24432	-1.64827	-0.513312		-1.77192	-0.412988		0.0775427	0.2027	0.42386	0.106	0.192383	0.59851		0.170007	0.66167	24.889	24.6565	22.2476	24.2856	23.389	23.3733
AVVGGVVAV	9	15	23	A	A	V	A	V	G	HLA-A0201	1.4	161.9	______________________________	GRAAVAAVVGGVVAVGTVLVALSAMGFTSV	G3V3W3;G3V2F0;G3V585;G3V460;Q96BM0	G3V3W3	IFI27L1	Interferon alpha-inducible protein 27-like protein 1	NaN	NaN																												20.9753
AVWAAVQAV	9	187	195	L	A	V	A	V	E	HLA-A0201	0.6	45.9	VQKEQPLPTAEITRLAVWAAVQAVERKLEA	AEITRLAVWAAVQAVERKLEAQAMRLLTLE	Q9ULD5	Q9ULD5	ZNF777	Zinc finger protein 777	NaN	NaN																												21.7382	21.2887
CEFLGGRFAV	10	82	91	T	C	E	A	V	F	HLA-B1801	1.2	1199	LRFWAGRIASTSFSTCEFLGGRFAVFFGLT	TSFSTCEFLGGRFAVFFGLTQPK_______	A6PVY1;A6PVY2;A6PVY3	A6PVY1	FAM177B	Protein FAM177B	NaN	NaN				+									-0.380061										0.68382
DASADAYSF	9	397	405	I	D	A	S	F	L	HLA-B1801	1.8	2532	ALSYLSEDGCKHFLIDASADAYSFLGVDQL	CKHFLIDASADAYSFLGVDQLQHATLADLV	Q9H788	Q9H788	SH2D4A	SH2 domain-containing protein 4A	52.726	454
DDMKHLWDY	9	28	36	W	D	D	D	Y	T	HLA-B1801	0.2	59.1	LEVNYPMENGIVRNWDDMKHLWDYTFGPEK	GIVRNWDDMKHLWDYTFGPEKLNIDTRNCK	F5H6T1;P61160	F5H6T1	ACTR2	Actin-related protein 2	44.76	394
DDMSAVEF	8	578	585	E	D	D	E	F	R	HLA-B1801	1.4	1546.1	DWCWKNKSLEVEVLEDDMSAVEFRQTGYML	LEVEVLEDDMSAVEFRQTGYMLRCSLSHAI	A0A0G2JN29;A0A087X117;Q15155;A0A0G2JP90;A0A087WW46	A0A0G2JN29	NOMO1	Nodal modulator 1	139.54	1267
DDQIAIVF	8	210	217	V	D	D	V	F	K	HLA-B1801	1	812.7	AAFLCCLCKIGVLRVDDQIAIVFKVFNRYL	KIGVLRVDDQIAIVFKVFNRYLEVMRKLQK	Q5T949;Q5T948;A6PVN9;F6WIT2;A6PVN5;Q15257	Q5T949	PPP2R4	Serine/threonine-protein phosphatase 2A activator	40.667	358
DDTFENLVF	9	20	28	G	D	D	V	F	D	HLA-B1801	1.5	1826.8	SKYSSVQKAVCQGEGDDTFENLVFDQSFLA	VCQGEGDDTFENLVFDQSFLAPLVTEYDKH	D6RDM2;D6RBA6;D6RBP0;Q96NL6	D6RDM2	SCLT1	Sodium channel and clathrin linker 1	NaN	NaN			+					-0.294922										0.74459										19.9912
DDWDNRTSY	9	1159	1167	P	D	D	S	Y	L	HLA-B1801	0.25	73.3	NKVSQPPGTTSFSLPDDWDNRTSYLHSPFS	TSFSLPDDWDNRTSYLHSPFSTGRSCIPLH	B3KV94;Q9UGL1	B3KV94	KDM5B	Lysine-specific demethylase 5B	NaN	NaN			+	+				0.603414	1.30895	1.96083	-0.762112	1.13211	1.97618					1.82835	3.7023	7.1052	0.46668	3.1022	7.2151					22.8906	22.4304
DEAAAVAL	8	370	377	D	D	E	A	L	S	HLA-B1801	0.08	21.1	FFMGNQVLKVFAARDDEAAAVALSSLIHAL	KVFAARDDEAAAVALSSLIHALDDLDMVAI	P13010	P13010	XRCC5	X-ray repair cross-complementing protein 5	82.704	732		+	+	+		-0.788557	-1.09055	-0.283942	-0.0826373	0.196101	-0.983486	-0.196514	-0.116163			0.4545	0.33603	0.75281	0.920685	1.21665	0.374005	0.82159	0.89033			20.7071	19.5909	24.6374	24.3425
DEAAFLERL	9	106	114	D	D	E	R	L	A	HLA-B1801	0.6	325	EEAKTTTTNTQVEGDDEAAFLERLARREER	TQVEGDDEAAFLERLARREERRQKRLQEAL	C9JEK3;C9J813;E9PGZ1;E7EX44;Q05682	C9JEK3	CALD1	Caldesmon	93.23	793
DEAGGRFVAF	10	284	293	E	D	E	A	F	S	HLA-B1801	0.03	8.5	TFIRNSRPLVKKVEEDEAGGRFVAFSGEGQ	KKVEEDEAGGRFVAFSGEGQSLRKKGRKP_	Q92890	Q92890	UFD1L	Ubiquitin fusion degradation protein 1 homolog	34.5	307			+	+				-1.34814	-0.701805	0.204474	-2.29056	-0.787062	-0.0850642	3.084				0.259723	0.49569	1.22688	0.10121	0.45518	0.918453	22.5126				24.145	23.462
DEAHLASVY	9	130	138	E	D	E	V	Y	C	HLA-B1801	0.015	4.6	ESIGISGESIIRCDEDEAHLASVYCTVCAT	IIRCDEDEAHLASVYCTVCATHLCSECSQV	P36406	P36406	TRIM23	E3 ubiquitin-protein ligase TRIM23	NaN	NaN			+					-0.0936406	0.126897									0.91061	1.1353									21.3033	20.0417
DEAIANLQRAY	11	17	27	Y	D	E	A	Y	S	HLA-B1801	0.2	65.6	AHFFLGQCQLEMESYDEAIANLQRAYSLAK	MESYDEAIANLQRAYSLAKEQRLNFGDDIP	H3BUD0;H3BS86;Q9UNE7	H3BUD0	STUB1	E3 ubiquitin-protein ligase CHIP	34.856	303
DEAKHAEKY	9	532	540	L	D	E	K	Y	E	HLA-B1801	0.07	16.8	NGQYEEDVEETEQNLDEAKHAEKYEQEITK	ETEQNLDEAKHAEKYEQEITKLKERLRVSS	H0Y638;Q9UJF2	H0Y638	RASAL2	Ras GTPase-activating protein nGAP	118.06	1069			+	+						-1.24719			-1.52436							0.28731			0.21776					18.6797
DEAKLIAV	8	182	189	R	D	E	A	V	E	HLA-B1801	0.15	38.4	KVLPKLFESREKAVRDEAKLIAVEIYRWIR	SREKAVRDEAKLIAVEIYRWIRDALRPPLQ	Q14008	Q14008	CKAP5	Cytoskeleton-associated protein 5	225.49	2032
DEAKSLIERY	10	56	65	R	D	E	R	Y	G	HLA-B1801	0.15	43.4	GLIFVITGVLESIERDEAKSLIERYGGKVT	ESIERDEAKSLIERYGGKVTGNVSKKTNYL	H0Y8U4;P35251	H0Y8U4	RFC1	Replication factor C subunit 1	128.25	1148			+							-0.0877171										0.91602
DEALIGKKF	9	220	228	E	D	E	K	F	Q	HLA-B1801	0.03	8.6	LCKWMGLPYSECSWEDEALIGKKFQNCIDS	SECSWEDEALIGKKFQNCIDSFHSRNNSKT	A0A1B0GTU9;O14647;A0A0D9SFV8;A0A0D9SFA3;A0A0D9SGK0;B7Z3I4	A0A1B0GTU9	CHD2	Chromodomain-helicase-DNA-binding protein 2	211.34	1828			+	+				-0.495182	-0.152895	0.398659	-1.0866	0.169785	0.668872					0.60946	0.85822	1.48983	0.33736	1.18505	1.95203					24.6711	23.9381
DEAPEELTF	9	61	69	D	D	E	T	F	A	HLA-B1801	0.05	12.5	AEPLEEDEEGDDEFDDEAPEELTFASAQAE	GDDEFDDEAPEELTFASAQAEAREEERRVR	Q9UMY1	Q9UMY1	NOL7	Nucleolar protein 7	29.426	257		+	+	+	1.1506	1.13665		-0.889551	-0.268635	0.47011		-0.242349	0.310263	1.7461	3.1601	3.1163		0.41084	0.764422	1.60017		0.784783	1.36378	18.0576	20.5093	19.6017		24.861	24.3034
DEAPPEHSF	9	942	950	S	D	E	S	F	V	HLA-B1801	0.08	20	KNDSSVADLAPKGKSDEAPPEHSFVLKEPE	APKGKSDEAPPEHSFVLKEPEMSKGKGKYS	F5H527;Q76I76	F5H527	SSH2	Protein phosphatase Slingshot homolog 2	NaN	NaN
DEAPVLDVRY	10	472	481	E	D	E	R	Y	A	HLA-B1801	0.25	89.6	PVKSPDNSIKMPEEEDEAPVLDVRYASAS_	MPEEEDEAPVLDVRYASAS___________	Q9UKL0	Q9UKL0	RCOR1	REST corepressor 1	53.327	485			+	+				-2.01527	-1.43397	-1.10305		-1.94233	-1.44977					0.133285	0.23836	0.331857		0.14337	0.234625					22.7202	23.5369
DEAQIAAV	8	341	348	M	D	E	A	V	C	HLA-B1801	0.15	37.7	LAGGSLTDVVTETCMDEAQIAAVCRECLQA	VVTETCMDEAQIAAVCRECLQALEFLHANQ	Q13177;H7C1X3	Q13177	PAK2	Serine/threonine-protein kinase PAK 2;PAK-2p27;PAK-2p34	58.042	524
DEARDLIQRY	10	1104	1113	A	D	E	R	Y	L	HLA-B1801	0.5	207.5	CRYIDRIHIFFRFTADEARDLIQRYLTEHP	FRFTADEARDLIQRYLTEHPDPNNENIVGY	Q6P2Q9	Q6P2Q9	PRPF8	Pre-mRNA-processing-splicing factor 8	273.6	2335		+	+	+	-1.04834			-0.207385	0.524344	0.318097	-0.983606	-0.269724			0.35052			0.812707	1.68935	1.37451	0.37396	0.76359			20.8288			24.6977	23.8397
DEARVQYEGF	10	871	880	D	D	E	G	F	R	HLA-B1801	0.3	115.5	QKQAQLNRAEFEDQDDEARVQYEGFRPGMY	FEDQDDEARVQYEGFRPGMYVRIEIENVPC	Q14692	Q14692	BMS1	Ribosome biogenesis protein BMS1 homolog	145.81	1282			+	+				-0.7643	-0.942224	-0.382081	0.345503	-0.24048	-0.616779					0.46566	0.38976	0.68244	1.4127	0.78625	0.53968					22.4677	22.4783
DEAVAYGA	8	367	374	P	D	E	G	A	A	HLA-B1801	0.4	135.4	QDFFNGRDLNKSINPDEAVAYGAAVQAAIL	LNKSINPDEAVAYGAAVQAAILMGDKSENV	A0A0G2JIW1;P0DMV9;P0DMV8;V9GZ37;Q53FA3;P34931;P17066;P11142;E9PKE3;P54652;E9PNE6;A8K7Q2;P11021	A0A0G2JIW1	HSPA1B;HSPA1A;HSPA1L;HSPA6;HSPA8;HSPA2;HSPA5	Heat shock 70 kDa protein 1B;Heat shock 70 kDa protein 1A;Heat shock 70 kDa protein 1-like;Heat shock 70 kDa protein 6;Heat shock cognate 71 kDa protein;Heat shock-related 70 kDa protein 2;78 kDa glucose-regulated protein	70.65	642.5
DEAVLFVQV	9	689	697	H	D	E	Q	V	N	HLA-B1801	0.3	98.8	GIYRVSVRAENTAGHDEAVLFVQVNSPLQA	ENTAGHDEAVLFVQVNSPLQALYLEVVPVI	B5MED8;Q96PQ0	B5MED8	SORCS2	VPS10 domain-containing receptor SorCS2	NaN	NaN
DEDAYKKQF	9	215	223	E	D	E	Q	F	S	HLA-B1801	0.4	155.1	MGQNVADYMRYLMEEDEDAYKKQFSQYIKN	RYLMEEDEDAYKKQFSQYIKNSVTPDMMEE	P46777	P46777	RPL5	60S ribosomal protein L5	34.362	297																												18.35
DEDGDLVAF	9	69	77	R	D	E	A	F	S	HLA-B1801	0.02	6.1	LFPALRPGGFQAHYRDEDGDLVAFSSDEEL	FQAHYRDEDGDLVAFSSDEELTMAMSYVKD	Q13501;E3W990;E7EMC7	Q13501	SQSTM1	Sequestosome-1	47.687	440			+	+				-1.71466	-0.478375	0.470941		-1.04733						0.180025	0.61979	1.6015		0.350875						21.9627	20.3968
DEDKLLPSE	9	76	84	E	D	E	S	E	P	HLA-B1801	0.4	183.7	GVKGWLTMSSLFNKEDEDKLLPSEPCADQY	SLFNKEDEDKLLPSEPCADQYVRVCLWWFW	A0A0U1RQR0;A0A0U1RR37	A0A0U1RQR0			NaN	NaN		+	+	+		0.477476		1.75994			0.983089	1.56866				1.612		5.8121			2.6727	4.8002				22.7283		20.6464
DEDTGTFRIY	10	171	180	L	D	E	I	Y	G	HLA-B1801	0.175	49.8	IQQARKVPGVTAIELDEDTGTFRIYGESAD	TAIELDEDTGTFRIYGESADAVKKARGFLE	E7EU85;E9PFF5;B4DXZ6;P51114	E7EU85	FXR1	Fragile X mental retardation syndrome-related protein 1	69.72	621			+	+				-2.00567	-1.81794	-0.512302	-0.0130447	-1.52533	-0.604166					0.13457	0.16236	0.599115	0.98704	0.21755	0.54653					23.5361	23.3588
DEDTVTGF	8	13	20	G	D	E	G	F	L	HLA-B1801	0.09	24.7	______________________________	KLIAVIGDEDTVTGFLLGGIGELNKNRHPN	Q16864	Q16864	ATP6V1F	V-type proton ATPase subunit F	13.37	119
DEDVGRVIF	9	54	62	G	D	E	I	F	G	HLA-B1801	0.07	16.7	GPKVTVKVYFDLRIGDEDVGRVIFGLFGKT	FDLRIGDEDVGRVIFGLFGKTVPKTVDNFV	P23284	P23284	PPIB	Peptidyl-prolyl cis-trans isomerase B	23.742	216
DEEAGGRPAM	10	44	53	D	D	E	A	M	E	HLA-B1801	0.25	81.6	GLKAELMERLQAALDDEEAGGRPAMEPGNG	QAALDDEEAGGRPAMEPGNGSLDLGGDSAG	Q00839	Q00839	HNRNPU	Heterogeneous nuclear ribonucleoprotein U	90.583	825			+					-1.73659										0.17612										18.5232
DEEAQRASF	9	641	649	R	D	E	S	F	L	HLA-B1801	0.04	10.5	REKLRLREAEIARIRDEEAQRASFLQNAVL	EIARIRDEEAQRASFLQNAVLAYVQASPVR	Q96CN5	Q96CN5	LRRC45	Leucine-rich repeat-containing protein 45	NaN	NaN		+	+	+	0.849809	1.92645		0.998829	1.7203		0.600209	1.78247			2.3392	6.8651		2.7151	5.5862		1.8225	5.9445			19.0148	20.9217		22.3264	21.5395
DEEDTKRVV	9	41	49	E	D	E	V	V	R	HLA-B1801	1.1	992.3	PVGGNYGKQPLLLSEDEEDTKRVVRSAKDK	PLLLSEDEEDTKRVVRSAKDKRFEELTNLI	Q99613;B5ME19;H3BPE4	Q99613	EIF3C;EIF3CL	Eukaryotic translation initiation factor 3 subunit C;Eukaryotic translation initiation factor 3 subunit C-like protein	105.34	913		+	+				-0.31685	1.72768									0.72844	5.6276									17.6838	20.4484
DEEEWLIHY	9	1152	1160	G	D	E	H	Y	M	HLA-B1801	0.01	4.5	AKHCFTSAARCEGDGDEEEWLIHYMLGKVA	RCEGDGDEEEWLIHYMLGKVAEKQQQPPTV	A0A087WWW8;Q9Y6J0	A0A087WWW8	CABIN1	Calcineurin-binding protein cabin-1	NaN	NaN
DEEGKGAVY	9	142	150	L	D	E	V	Y	S	HLA-B1801	0.05	13.9	RRFFPYYVYNIIGGLDEEGKGAVYSFDPVG	NIIGGLDEEGKGAVYSFDPVGSYQRDSFKA	P20618	P20618	PSMB1	Proteasome subunit beta type-1	26.489	241		+	+	+	-0.615927		1.17428	0.815398	1.76246	2.47797	0.166277	1.60847	2.31356		0.54014		3.2358	2.26008	5.82673	11.917	1.1809	4.99515	10.1104		18.9248		19.5409	26.8495	26.4357
DEEIIRGQVF	10	336	345	H	D	E	V	F	F	HLA-B1801	0.4	172.5	ILLYDMVCGDIPFEHDEEIIRGQVFFRQRV	IPFEHDEEIIRGQVFFRQRVSSECQHLIRW	P11309	P11309	PIM1	Serine/threonine-protein kinase pim-1	NaN	NaN																													18.9518
DEEIIVKAM	9	426	434	E	D	E	A	M	S	HLA-B1801	0.04	9.7	KILGDINSDFTRVDEDEEIIVKAMSDYWVV	FTRVDEDEEIIVKAMSDYWVVGKKSDRREL	P86791;P86790	P86791	CCZ1;CCZ1B	Vacuolar fusion protein CCZ1 homolog;Vacuolar fusion protein CCZ1 homolog B	55.866	482			+	+				-0.912822					-0.180671					0.40139					0.83471					22.2529	22.4033
DEEIKRAY	8	17	24	S	D	E	A	Y	R	HLA-B1801	0.01	4.5	GKDYYQTLGLARGASDEEIKRAYRRQALRY	GLARGASDEEIKRAYRRQALRYHPDKNKEP	P25685	P25685	DNAJB1	DnaJ homolog subfamily B member 1	38.044	340				+								-2.25208										0.10518
DEEIYKEFF	9	357	365	E	D	E	F	F	E	HLA-B1801	0.3	115	ADTATVIQDYNYCREDEEIYKEFFEVANDV	YNYCREDEEIYKEFFEVANDVIPNLLKEAA	E7EN32;O00255	E7EN32	MEN1	Menin	64.7205	585			+	+				-0.901846	-0.408224	0.37339			0.173659					0.40582	0.66483	1.45265			1.18965					20.8354	21.2029
DEEKFITIF	9	90	98	T	D	E	I	F	G	HLA-B1801	0.02	6.6	DAQALFQAGELKWGTDEEKFITIFGTRSVS	ELKWGTDEEKFITIFGTRSVSHLRKVFDKY	D6RBE9;D6RBL5;P08758	D6RBE9	ANXA5	Annexin;Annexin A5	35.936	320			+	+				0.00328454	0.177728	0.743531		0.119657	0.461845					1.00329	1.1945	2.10335		1.12711	1.587					20.0553	20.9692
DEELLGDGHSY	11	118	128	I	D	E	S	Y	S	HLA-B1801	0.07	18.2	ADFQYLKQVLGQMVIDEELLGDGHSYSPRA	QMVIDEELLGDGHSYSPRAIHSWLTRAMYS	P28070	P28070	PSMB4	Proteasome subunit beta type-4	29.204	264		+	+	+	-0.800666	-0.0927734	1.03247	0.937622	0.972784	1.07388	0.262557		1.15908		0.44903	0.9114	2.808	2.5539	2.6453	2.9267	1.30025		3.187	21.3119	20.8667	18.8334	20.8249	26.2894	25.824
DEENLPEKL	9	41	49	S	D	E	K	L	T	HLA-B1801	1.5	1758.4	LAEINREFLCDQKYSDEENLPEKLTAFKEK	CDQKYSDEENLPEKLTAFKEKYMEFDLNNE	Q5JUP3;Q9BQI0	Q5JUP3	AIF1L	Allograft inflammatory factor 1-like	17.068	150			+	+					0.384378	-0.285631	-0.419387		-1.37892						1.4687	0.75154	0.65745		0.25185						22.3979
DEEQIAKY	8	575	582	D	D	E	K	Y	R	HLA-B1801	0.03	8.5	VNVEEDGKTKKSQKDDEEQIAKYRQLLQVI	TKKSQKDDEEQIAKYRQLLQVIQEKEKKGK	Q9H501;A0A087WX71	Q9H501	ESF1	ESF1 homolog	98.795	851			+						-1.91142										0.14787										23.3395
DEEQVFHFY	9	336	344	A	D	E	F	Y	W	HLA-B1801	0.01	3.7	EVQVDSSHLPLVKGADEEQVFHFYWLDAYE	PLVKGADEEQVFHFYWLDAYEDQYNQPGVV	A0A087WU64;A6NMQ1;P09884	A0A087WU64	POLA1	DNA polymerase;DNA polymerase alpha catalytic subunit	165.77	1461																												24.9022	24.3304
DEERMITHF	9	541	549	S	D	E	H	F	E	HLA-B1801	0.15	42.4	PSSVTDVALPALLDSDEERMITHFERSKME	PALLDSDEERMITHFERSKME_________	Q8NBN3	Q8NBN3	TMEM87A	Transmembrane protein 87A	63.429	555
DEETVYNVF	9	850	858	E	D	E	V	F	F	HLA-B1801	0.04	9.6	LPQRKFQLHHLKLSEDEETVYNVFFARSRS	HLKLSEDEETVYNVFFARSRSALQSYLKRH	Q9UNY4	Q9UNY4	TTF2	Transcription termination factor 2	129.59	1162																												20.9153	17.9439
DEFAKLQDY	9	75	83	A	D	E	D	Y	R	HLA-B1801	0.04	9.8	ATETPHLKLGLMNFADEFAKLQDYRQAENL	GLMNFADEFAKLQDYRQAENLKREFQFSKN	E5RHK0;A0A0B4J212;F8W7P5;E5RGD0;H0YC32;A0A087WTS3;A1XBS5;E5RFS7;E5RGE3;E5RID3	E5RHK0	FAM92A1	Protein FAM92A1	NaN	NaN																												19.9741
EEHPNPGKRY	10	646	655	T	E	E	R	Y	P	HLA-B4402	0.7	674.8	GTIVITYSMKAGIQTEEHPNPGKRYPGIQR	AGIQTEEHPNPGKRYPGIQRTAYLPDNKEG	Q8TDB6	Q8TDB6	DTX3L	E3 ubiquitin-protein ligase DTX3L	83.553	740	+		+	+				-0.705574	0.638612	0.539996	-1.49054	0.277367	0.745075					0.493825	1.89385	1.716	0.22525	1.31965	2.1066					21.7948	21.8617
DEFEKEETF	9	781	789	G	D	E	T	F	T	HLA-B1801	0.015	5.6	KVMKLNFEAAWDEVGDEFEKEETFTLSTIK	AWDEVGDEFEKEETFTLSTIKTLEEAVGNI	Q9Y678;H0Y8X7	Q9Y678	COPG1	Coatomer subunit gamma-1	97.717	874			+	+				0.096918	0.348484	1.05675	-0.60477	0.274065	0.851678					1.10177	1.41692	2.877	0.5462	1.3153	2.34358					24.5856	24.9325
DEFEQGTYIY	10	717	726	T	D	E	I	Y	F	HLA-B1801	0.01	3.2	YMMWFQRHEEPKTITDEFEQGTYIYFDYEK	PKTITDEFEQGTYIYFDYEKWGQRKKEGFT	O75175;A0A0G2JPP0	O75175	CNOT3	CCR4-NOT transcription complex subunit 3	81.871	753
DEFGEFGGF	9	26	34	D	D	E	G	F	S	HLA-B1801	0.02	5.9	SSPPPLDNGAEDDDDDEFGEFGGFSEVSPS	AEDDDDDEFGEFGGFSEVSPSGVGFVDFDT	Q6ULP2	Q6ULP2	AFTPH	Aftiphilin	102.2	937
DEFGSQVTH	9	312	320	E	D	E	T	H	T	HLA-B1801	0.09	22.8	EDEEPPRRANHVSREDEFGSQVTHTLDSLG	NHVSREDEFGSQVTHTLDSLGHPGEEKVDF	O75129;H0Y3A8	O75129	ASTN2	Astrotactin-2	NaN	NaN																												20.4463
LESEQKQQF	9	193	201	F	L	E	Q	F	S	HLA-B4402	0.25	134.7	FQDIERIHQFLSEQFLESEQKQQFSPSMTE	FLSEQFLESEQKQQFSPSMTERKPLSQQER	Q8TDB6	Q8TDB6	DTX3L	E3 ubiquitin-protein ligase DTX3L	83.553	740	+
DEFHNPLAY	9	334	342	Y	D	E	A	Y	S	HLA-B1801	0.01	2.7	QRQADRDWYMMDEGYDEFHNPLAYSSEDYV	MMDEGYDEFHNPLAYSSEDYVRRREQHLHK	Q92620	Q92620	DHX38	Pre-mRNA-splicing factor ATP-dependent RNA helicase PRP16	140.5	1227			+	+				-1.5498	-1.30893	-0.588661		-1.72681	-0.769589					0.21229	0.27011	0.55507		0.17785	0.463203					22.0398	23.0721
DEFHVFKEA	9	44	52	E	D	E	E	A	Y	HLA-B1801	0.15	44.7	ASENIGLKAPVKYEEDEFHVFKEAYLGPAD	PVKYEEDEFHVFKEAYLGPADPKEPVLHAF	Q9Y4I5	Q9Y4I5	MTL5	Tesmin	NaN	NaN
DEFIGEKTF	9	4	12	E	D	E	T	F	Q	HLA-B1801	0.015	4.9	______________________________	______________________________	D6RC89;D6RBD1;D6RDX3;Q9H0Y0	D6RC89	ATG10	Ubiquitin-like-conjugating enzyme ATG10	NaN	NaN
DEFIIKTV	8	133	140	D	D	E	T	V	Q	HLA-B1801	0.125	29.5	SNPGASGSLFFVTSDDEFIIKTVQHKEAEF	LFFVTSDDEFIIKTVQHKEAEFLQKLLPGY	A0A0A0MT25;A0A0A0MSP5;O14986;A6PW57;Q99755;O60331	A0A0A0MT25	PIP5K1B;PIP5K1A;PIP5K1C	Phosphatidylinositol 4-phosphate 5-kinase type-1 beta;Phosphatidylinositol 4-phosphate 5-kinase type-1 alpha;Phosphatidylinositol 4-phosphate 5-kinase type-1 gamma	61.257	550		+	+	+			-0.351005		-0.362434	0.601196		-0.689554					0.70398		0.69598	1.8243		0.5018					19.9597	24.0432	24.8405
DEFILPTGA	9	58	66	T	D	E	G	A	N	HLA-B1801	0.15	41.6	CPYLNVDPRYLVQDTDEFILPTGANKTWGR	YLVQDTDEFILPTGANKTWGRFELAFFTIG	B4DDK6;O14925;Q5SRD1	B4DDK6	TIMM23B;TIMM23	Mitochondrial import inner membrane translocase subunit Tim23;Putative mitochondrial import inner membrane translocase subunit Tim23B	21.943	209		+	+	+		-0.499111		0.571657	1.09225	1.3056	-0.0569091	0.958948	1.46846			0.60707		1.7712	2.98097	3.68989	0.94468	2.60895	4.34255			19.7508		25.7397	26.0523
DEFKIGELF	9	145	153	M	D	E	L	F	S	HLA-B1801	0.01	3.2	LLIKLLQTFRSSRLMDEFKIGELFSKFYGE	RSSRLMDEFKIGELFSKFYGELALKKKIPD	P78527;F5GX40	P78527	PRKDC	DNA-dependent protein kinase catalytic subunit	469.08	4128			+	+				-0.374344	0.160472	0.851176	-0.763055	0.160757	0.524447					0.68774	1.17406	2.3424	0.46624	1.1744	1.68953					20.5805	20.7275
DEFKVVVV	8	373	380	S	D	E	V	V	Q	HLA-B1801	0.03	8.4	DRLMKQISSFMSEISDEFKVVVVQAISALC	SFMSEISDEFKVVVVQAISALCQKYPRKHA	Q9Y678;Q9UBF2	Q9Y678	COPG1;COPG2	Coatomer subunit gamma-1;Coatomer subunit gamma-2	97.669	872.5		+	+	+	-1.22653	-0.756918	-0.234053	0.0243243	0.558301	1.03212	-1.03709	0.372299	0.88546	0.061852	0.29331	0.46911	0.79132	1.02462	1.7477	2.807	0.354484	1.45107	2.4241	22.2434	21.1526	21.4793	22.4895	27.428	27.3191
DEFLGLTHTY	10	404	413	P	D	E	T	Y	S	HLA-B1801	0.01	2.5	SVRDVKPHSLDGLRPDEFLGLTHTYSVRWS	DGLRPDEFLGLTHTYSVRWSETSVERRSDR	E9PSI1;E9PJC4;E9PQY7;E9PS99;E9PL78;E9PJM1;E9PMQ9;O15321;E9PNW2;G3V1B9	E9PSI1	TM9SF1	Transmembrane 9 superfamily member 1	92.386	815			+							2.28871										9.8622
DEFLGRINEIVY	12	561	572	R	D	E	V	Y	F	HLA-B1801	0.02	5.9	KENVIRPILKAHFRRDEFLGRINEIVYFLP	FRRDEFLGRINEIVYFLPFCHSELIQLVNK	H0YGM0;Q9H078	H0YGM0	CLPB	Caseinolytic peptidase B protein homolog	78.728	707				+									-0.633841										0.53055
DEFLHINDF	9	1267	1275	I	D	E	D	F	K	HLA-B1801	0.03	9.2	ALSEEELERKSKSIIDEFLHINDFKEAMQC	KSKSIIDEFLHINDFKEAMQCVEELNAQGL	A0A0A0MSA7;A0A0U1RQK7;O43432	A0A0A0MSA7	EIF4G3	Eukaryotic translation initiation factor 4 gamma 3	195.27	1774			+	+				-0.456306	0.487844	0.31218			0.251296					0.63362	1.6288	1.3664			1.28569					20.1179	19.6242
DEFLRISTA	9	343	351	R	D	E	T	A	S	HLA-B1801	0.09	23	PGEDPRVTRAKYFIRDEFLRISTASGDGRH	AKYFIRDEFLRISTASGDGRHYCYPHFTCA	P63092;Q5JWF2;A0A0A0MR13	P63092	GNAS	Guanine nucleotide-binding protein G(s) subunit alpha isoforms short;Guanine nucleotide-binding protein G(s) subunit alpha isoforms XLas	45.664	394			+	+				0.587703	-0.911303		0.147471	0.807065	1.91187					1.79985	0.402		1.1589	2.24132	6.7657					23.6674	20.0677
DEFLWREQF	9	42	50	R	D	E	Q	F	Y	HLA-B1801	0.01	3.7	LAAGLVCRQWQAVSRDEFLWREQFYRYYQV	WQAVSRDEFLWREQFYRYYQVARDVPRHPA	A0A096LP04;A0A0A0MSK7;A0A0A0MSV8;Q969U6	A0A096LP04	FBXW5	F-box/WD repeat-containing protein 5	21.034	193				+									0.356642										1.42852
DEFPDLSAH	9	18	26	E	D	E	A	H	N	HLA-B1801	0.07	19.1	FSNSHNALKLRFPAEDEFPDLSAHNNHMAK	LRFPAEDEFPDLSAHNNHMAKVLTPELYAE	P12277;G3V4N7	P12277	CKB	Creatine kinase B-type	42.644	381		+	+	+	0.0452602			-1.37638	-1.10669	-0.728947		-0.665376	-0.528939		1.0463			0.25249	0.33065	0.482417		0.51408	0.58923		18.4023			21.3423	21.8015
DEFPGSSATY	10	108	117	A	D	E	T	Y	R	HLA-B1801	0.02	6.2	EENVTQKISDLEICADEFPGSSATYRILEV	LEICADEFPGSSATYRILEVGCGVGNTVFP	A0A087WW35;Q96IZ6;Q6P1Q9	A0A087WW35	METTL2A;METTL2B	Methyltransferase-like protein 2A;Methyltransferase-like protein 2B	43.4815	378																												23.4369	23.6669
DEFPTMVF	8	372	379	Y	D	E	V	F	P	HLA-B1801	0.01	3.4	PQPYPFTSSLSTINYDEFPTMVFPSGQISQ	SLSTINYDEFPTMVFPSGQISQASALAPAP	E9PKH5;A0A087X0W8;Q04206	E9PKH5	RELA	Transcription factor p65	42.868	377
DEFQEYTM	8	52	59	M	D	E	T	M	L	HLA-B1801	0.015	5	CHHVIARHEYTFSIMDEFQEYTMLCLLCGK	EYTFSIMDEFQEYTMLCLLCGKAEDTISIL	H0YIM9;A0A0C4DGJ7;Q8WUH1	H0YIM9	CHURC1-FNTB;CHURC1	Protein Churchill	NaN	NaN
DEFRMPYL	8	317	324	E	D	E	Y	L	S	HLA-B1801	0.1	25.8	NLFLALGMKGTSNKEDEFRMPYLSHQQLPA	KGTSNKEDEFRMPYLSHQQLPAGILPMVPE	A0A087X1A5;Q5JW30;O95793	A0A087X1A5	STAU1	Double-stranded RNA-binding protein Staufen homolog 1	63.182	577			+	+				-1.89659		-0.653561			-1.24351					0.15008		0.52019			0.28837					20.7635
DEFRMPYLSH	10	317	326	E	D	E	S	H	Q	HLA-B1801	0.5	248.3	NLFLALGMKGTSNKEDEFRMPYLSHQQLPA	TSNKEDEFRMPYLSHQQLPAGILPMVPEVA	A0A087X1A5;Q5JW30;O95793	A0A087X1A5	STAU1	Double-stranded RNA-binding protein Staufen homolog 1	63.182	577			+	+				-0.983647	-1.09224	-0.38046		-1.1101	-0.568455					0.373945	0.335465	0.683547		0.329525	0.5664					22.2783	23.3977
DEFSDFDRL	9	402	410	P	D	E	R	L	R	HLA-B1801	1.9	2549.7	STNGTTAAGGFDTEPDEFSDFDRLRTALPT	GFDTEPDEFSDFDRLRTALPTSGSSAGELE	Q9Y6I3;K7EMP4	Q9Y6I3	EPN1	Epsin-1	60.293	576			+	+				-2.18108	-1.60485	-1.10168		-1.83319	-0.829387					0.11292	0.20092	0.332313		0.159903	0.436317					21.997	21.4064
DEFSISSY	8	427	434	D	D	E	S	Y	E	HLA-B1801	0.01	3	CTASHDTITVHWISDDEFSISSYELQYTIF	TVHWISDDEFSISSYELQYTIFTGQANFIS	Q9UJV3	Q9UJV3	MID2	Probable E3 ubiquitin-protein ligase MID2	NaN	NaN
DEFSNPYRY	9	167	175	F	D	E	R	Y	K	HLA-B1801	0.015	5	ERQPSIDLTCVSYPFDEFSNPYRYKLDFSL	CVSYPFDEFSNPYRYKLDFSLQPETGPGNL	C9JKF1;Q5K651	C9JKF1	SAMD9	Sterile alpha motif domain-containing protein 9	148.82	1283
DEFSVSSV	8	1152	1159	D	D	E	S	V	L	HLA-B1801	0.125	37.2	TQPGVIASQVLDLRDDEFSVSSVLASDVIH	QVLDLRDDEFSVSSVLASDVIHATRRDIPC	Q9Y5S2;H0YLY0	Q9Y5S2	CDC42BPB	Serine/threonine-protein kinase MRCK beta	134.356	1188.5
DEFSVVSY	8	407	414	D	D	E	S	Y	E	HLA-B1801	0.01	2.5	CTASYDTITVHWTSDDEFSVVSYELQYTIF	TVHWTSDDEFSVVSYELQYTIFTGQANVVS	C9J453;A0A087X255;O15344	C9J453	MID1	E3 ubiquitin-protein ligase Midline-1	NaN	NaN
DEFTAQSI	8	73	80	D	D	E	S	I	T	HLA-B1801	0.25	75.8	FKPQVTSEVDTRYFDDEFTAQSITITPPDR	VDTRYFDDEFTAQSITITPPDRFREGFLEE	M0R283;M0R0P9;P31751	M0R283	AKT2	RAC-beta serine/threonine-protein kinase	55.768	481																												22.7485
DEFYQTTY	8	27	34	E	D	E	T	Y	G	HLA-B1801	0.01	3.2	TAGNRLSGLLEAEEEDEFYQTTYGGFTEES	LLEAEEEDEFYQTTYGGFTEESGDDEYQGD	Q15906	Q15906	VPS72	Vacuolar protein sorting-associated protein 72 homolog	40.594	364
DEGFIIRHF	9	574	582	D	D	E	H	F	A	HLA-B1801	0.125	31.2	IPRKSKLAVHRNIRDDEGFIIRHFAGAVCY	HRNIRDDEGFIIRHFAGAVCYETTQFVEKN	A0A0A0MRM8;A0A0D9SGC1;E7EW20;Q9UM54	A0A0A0MRM8	MYO6	Unconventional myosin-VI	147.44	1274			+	+				-1.10947	-0.553281	0.0782842		-0.65643	-0.0517881					0.329735	0.57506	1.08143		0.5187	0.94953					21.9675	22.1672
DEGKLHVL	8	580	587	S	D	E	V	L	R	HLA-B1801	0.2	57.1	ALAKFHEVFKTLAESDEGKLHVLRVMFEVW	FKTLAESDEGKLHVLRVMFEVWRNHPQMIA	Q09161	Q09161	NCBP1	Nuclear cap-binding protein subunit 1	91.838	790																												21.068	22.4526
DEGKMKLDY	9	88	96	L	D	E	D	Y	I	HLA-B1801	0.07	17.7	EGNALLRRLVRIGVLDEGKMKLDYILGLKI	VRIGVLDEGKMKLDYILGLKIEDFLERRLQ	A0A024R4M0;P46781;B5MCT8;C9JM19	A0A024R4M0	RPS9	40S ribosomal protein S9	22.591	194			+	+				0.683665			0.172187	0.274217						1.98112			1.1879	1.3155						23.3696	20.3917
DEGKVIRF	8	575	582	N	D	E	R	F	H	HLA-B1801	0.25	79.9	DVQPVGHDYVEEVRNDEGKVIRFHCKLCEC	YVEEVRNDEGKVIRFHCKLCECSFNDPNAK	Q96KR1	Q96KR1	ZFR	Zinc finger RNA-binding protein	117.01	1074		+	+	+	-0.177				-1.06607	-0.491039		-0.307429	-0.634954		0.83778				0.34436	0.61199		0.735335	0.52996		19.9709				25.3797
DEGQTVFY	8	106	113	A	D	E	F	Y	T	HLA-B1801	0.03	8.8	GHEGMAYHTRQMRSADEGQTVFYTCTNCKF	TRQMRSADEGQTVFYTCTNCKFQEKEDS__	Q9P1U0	Q9P1U0	ZNRD1	DNA-directed RNA polymerase I subunit RPA12	NaN	NaN
DEGSLLKV	8	672	679	G	D	E	K	V	H	HLA-B1801	1	941.6	TVNGKQKKCYKGSQGDEGSLLKVHVDPSGT	CYKGSQGDEGSLLKVHVDPSGTFLATSCSD	O43379	O43379	WDR62	WD repeat-containing protein 62	165.95	1518
DEGVYVNTY	9	1232	1240	E	D	E	T	Y	G	HLA-B1801	0.02	6.4	FLPNTDGMEMLLCYEDEGVYVNTYGRIIKD	MLLCYEDEGVYVNTYGRIIKDVVLQWGEMP	Q8N4C8;I3L1U1;C9J840;E7EX83;A0A0D9SG62;H7C0P6;E7ENQ1;G3XAA2;H7C360;G5E948;E7EN19;A0A0D9SEY1;O95819;Q9UKE5	Q8N4C8	MINK1;MAP4K4;TNIK	Misshapen-like kinase 1;Mitogen-activated protein kinase kinase kinase kinase 4;TRAF2 and NCK-interacting protein kinase	141.65	1248.5																												21.0674	21.0779
DEHAGVISV	9	27	35	S	D	E	S	V	L	HLA-B1801	0.07	17.7	TDSQGLNLGCRGTLSDEHAGVISVLAQQAA	CRGTLSDEHAGVISVLAQQAAKLTSDPTDI	R4GMU8;E9PLX3;A0A0C4DGV4;O43504	R4GMU8	LAMTOR5	Ragulator complex protein LAMTOR5	9.6138	91																												26.4511	25.1395
DEHALIQQY	9	3224	3232	E	D	E	Q	Y	C	HLA-B1801	0.01	4.3	GSFLTDSSSTTGSVEDEHALIQQYCQTLGG	TTGSVEDEHALIQQYCQTLGGESPVSQPQS	P46939;Q5JT44;Q5JT49;Q5T097	P46939	UTRN	Utrophin	394.46	3433
DEHEGPAL	8	108	115	Y	D	E	A	L	Y	HLA-B1801	0.125	32.4	RSRTPYHVNLLLAGYDEHEGPALYYMDYLA	NLLLAGYDEHEGPALYYMDYLAALAKAPFA	P49721	P49721	PSMB2	Proteasome subunit beta type-2	22.836	201
DEHEGPALY	9	108	116	Y	D	E	L	Y	Y	HLA-B1801	0.01	3.3	RSRTPYHVNLLLAGYDEHEGPALYYMDYLA	LLLAGYDEHEGPALYYMDYLAALAKAPFAA	P49721	P49721	PSMB2	Proteasome subunit beta type-2	22.836	201		+	+	+	-0.587077	0.64862	0.925488	0.45839	1.26242	1.89225	0.0836056	1.23485	1.74859		0.55595	1.9129	2.5231	1.58152	3.53395	6.63427	1.0872	3.43785	5.74647		20.5832	20.2501	20.8487	26.8218	25.9098
DEHEGPALYY	10	108	117	Y	D	E	Y	Y	M	HLA-B1801	0.07	17.8	RSRTPYHVNLLLAGYDEHEGPALYYMDYLA	LLAGYDEHEGPALYYMDYLAALAKAPFAAH	P49721	P49721	PSMB2	Proteasome subunit beta type-2	22.836	201			+					1.14696										3.1486										21.4515
DEHEVNNTF	9	293	301	Y	D	E	T	F	K	HLA-B1801	0.01	3.2	NPVLYPKASQMIVSYDEHEVNNTFKFGVIY	QMIVSYDEHEVNNTFKFGVIYQKARQTLEE	A0A1B0GV05;Q684P5	A0A1B0GV05	RAP1GAP2	Rap1 GTPase-activating protein 2	NaN	NaN
DEHGIDPTGTY	11	8	18	S	D	E	T	Y	H	HLA-B1801	0.2	54.5	______________________________	EVISDEHGIDPTGTYHGDSDLQLDRISVYY	Q5JP53;P07437;P04350;M0R2D3;M0QYM7;M0R0X0;M0QY85;M0QY37;M0QX14;M0QZL7;M0R278;P68371	Q5JP53	TUBB;TUBB4A;TUBB4B	Tubulin beta chain;Tubulin beta-4A chain;Tubulin beta-4B chain	49.75	444.5																												23.7098	22.1571
DEHGLHTKY	9	489	497	E	D	E	K	Y	I	HLA-B1801	0.01	2.6	KYKQDVEGAESQLDEDEHGLHTKYIHRMMQ	ESQLDEDEHGLHTKYIHRMMQIEFIKQGSM	O43734	O43734	TRAF3IP2	Adapter protein CIKS	64.665	574																												21.0023
DEHHFVAV	8	171	178	I	D	E	A	V	A	HLA-B1801	0.4	131.9	DGEEEKEWAFEESKIDEHHFVAVALRKPDG	AFEESKIDEHHFVAVALRKPDGSRHQD___	E9PLW6;Q9NRN7	E9PLW6	AASDHPPT	L-aminoadipate-semialdehyde dehydrogenase-phosphopantetheinyl transferase	35.776	309
DEHHSVNF	8	1789	1796	L	D	E	N	F	H	HLA-B1801	0.4	143	SETSQANPYSEGQFLDEHHSVNFHLGLKED	YSEGQFLDEHHSVNFHLGLKEDNDTINDSL	Q5UIP0;H7C2B5	Q5UIP0	RIF1	Telomere-associated protein RIF1	274.46	2472																												24.5475
DEHIYPYMY	9	315	323	R	D	E	M	Y	L	HLA-B1801	0.015	5.2	TLYHKGIASAKTYYRDEHIYPYMYLAGYHC	AKTYYRDEHIYPYMYLAGYHCRNRNVREAL	E7EN32;O00255;E7ET29	E7EN32	MEN1	Menin	64.7205	585																												21.8488	21.9479
DEHLITFF	8	1248	1255	Q	D	E	F	F	V	HLA-B1801	0.015	5.4	ILHHEYFLLKAKYAQDEHLITFFVPVFEPL	LKAKYAQDEHLITFFVPVFEPLPPQYFIRV	O75643	O75643	SNRNP200	U5 small nuclear ribonucleoprotein 200 kDa helicase	244.5	2136			+	+				-1.37848		0.00715929		-0.513178						0.25196		1.00718		0.59859						19.593
DEHLQLISL	9	316	324	A	D	E	S	L	C	HLA-B1801	0.04	9.9	TEKLAEVDKCLADGADEHLQLISLCATVMQ	CLADGADEHLQLISLCATVMQQLSQNC___	C9JZI1;P35249	C9JZI1	RFC4	Replication factor C subunit 4	39.681	363			+	+				-0.302802	-0.678732	-0.270117			0.450595					0.738745	0.50726	0.76329			1.56925					21.7345	20.978
DEHLSVVRY	9	28	36	S	D	E	R	Y	L	HLA-B1801	0.05	12.7	GEVDYLIVDTPPGTSDEHLSVVRYLATAHI	TPPGTSDEHLSVVRYLATAHIDGAVIITTP	I3L3A0;I3L531;P53384	I3L3A0	NUBP1	Cytosolic Fe-S cluster assembly factor NUBP1	34.534	320			+	+					0.0454512	0.21018		-0.739107	-0.0212594						1.0465	1.2339		0.47754	0.978965						21.0102
DEHPNVIRY	9	620	628	S	D	E	R	Y	F	HLA-B1801	0.03	9.3	CFSFADREVQLLRESDEHPNVIRYFCTEKD	QLLRESDEHPNVIRYFCTEKDRQFQYIAIE	O75460	O75460	ERN1	Serine/threonine-protein kinase/endoribonuclease IRE1;Serine/threonine-protein kinase;Endoribonuclease	NaN	NaN			+	+				-1.19076	-0.615304	0.307681	-2.33322	-0.563251	0.243162					0.30399	0.540477	1.36027	0.096983	0.569355	1.27527					23.2106	23.1304
DEHQLYNEF	9	379	387	Q	D	E	E	F	F	HLA-B1801	0.015	5.5	ALVRSGCAFMVHVCQDEHQLYNEFFTKPTS	MVHVCQDEHQLYNEFFTKPTSKLDELLEKL	Q96JB2	Q96JB2	COG3	Conserved oligomeric Golgi complex subunit 3	94.095	828			+					-0.401747	0.371288	1.12817								0.66915	1.4496	3.09								20.5936	19.9652
DEIDAIGGRRF	11	247	257	M	D	E	R	F	S	HLA-B1801	1	891.1	MFNYARDHQPCIIFMDEIDAIGGRRFSEGT	IIFMDEIDAIGGRRFSEGTSADREIQRTLM	A0A087X2I1;P62333;H0YJX2	A0A087X2I1	PSMC6	26S protease regulatory subunit 10B	45.796	403		+	+	+			0.0502699	-0.752818	-0.525449	0.208801	-0.877316	-0.4956	-0.0570043				1.05155	0.471038	0.59129	1.2322	0.415897	0.609205	0.94459				19.1713	25.4867	25.369
DEIDAIGTKRY	11	285	295	I	D	E	R	Y	D	HLA-B1801	0.2	64.2	LFRVAEEHAPSIVFIDEIDAIGTKRYDSNS	IVFIDEIDAIGTKRYDSNSGGEREIQRTML	P62191	P62191	PSMC1	26S protease regulatory subunit 4	49.184	440
DEIDFKETGF	10	295	304	D	D	E	G	F	S	HLA-B1801	0.3	110.3	TVDLVTTCHIHSSSDDEIDFKETGFSQDSS	HSSSDDEIDFKETGFSQDSSLQQAFSDYQM	E9PQP7;Q5H9R7;H0YDW1	E9PQP7	PPP6R3	Serine/threonine-protein phosphatase 6 regulatory subunit 3	92.407	827			+	+				-0.295517	0.170876	0.666974		-0.0706693	0.52495					0.744147	1.18634	1.94833		0.93177	1.69037					24.4155	24.011
DEIDISSY	8	316	323	P	D	E	S	Y	I	HLA-B1801	0.015	5.4	NDVQDRFEVNISELPDEIDISSYIEQTR__	VNISELPDEIDISSYIEQTR__________	A0A0G2JJZ9;Q13838;H0Y400	A0A0G2JJZ9	DDX39B	Spliceosome RNA helicase DDX39B	48.991	428
DEIENVAKQF	10	95	104	H	D	E	Q	F	G	HLA-B1801	0.09	24.7	LDSGAFQSVWVSTDHDEIENVAKQFGAQVH	VSTDHDEIENVAKQFGAQVHRRSSEVSKDS	Q8NFW8	Q8NFW8	CMAS	N-acylneuraminate cytidylyltransferase	48.379	434			+	+				-0.505838	-1.18091			0.241219						0.603	0.307			1.2728						19.5321	20.4697
DEIERKFDKW	10	322	331	K	D	E	K	W	Q	HLA-B4402	0.6	422	SFHESTEGKVGYELKDEIERKFDKWQEPPP	GYELKDEIERKFDKWQEPPPVKQVKPLPAP	Q8WWY3;E7EVX8	Q8WWY3	PRPF31	U4/U6 small nuclear ribonucleoprotein Prp31	55.455	499			+	+				-1.73192	-1.07251	-0.571779			-0.871353					0.176945	0.34215	0.56452			0.418385					22.4524	22.1264
DEIFHDVAY	9	390	398	T	D	E	A	Y	K	HLA-B1801	0.01	3.3	PQYHEIGRSIATLMTDEIFHDVAYKAKDRN	IATLMTDEIFHDVAYKAKDRNDLLSGIDEF	C9JRP1;A0A0A0MST8;E9PFN4;Q9Y6M7;Q2Y0W8;H7C3C4	C9JRP1	SLC4A7;SLC4A8	Anion exchange protein;Sodium bicarbonate cotransporter 3;Electroneutral sodium bicarbonate exchanger 1	112.572	1005.5
DEIHLYGF	8	293	300	C	D	E	G	F	W	HLA-B1801	0.04	9.5	PSTGLLMYTLATRFCDEIHLYGFWPFPKDL	TLATRFCDEIHLYGFWPFPKDLNGKAVKYH	Q92187	Q92187	ST8SIA4	CMP-N-acetylneuraminate-poly-alpha-2,8-sialyltransferase	41.294	359			+	+					0.552505	0.705471			0.663306						1.7376	2.0248			1.9412						21.0573
DEIISEERF	9	1016	1024	F	D	E	R	F	R	HLA-B1801	1.3	1418.1	GVECLRLLNEIIADFDEIISEERFRQLEKI	EIIADFDEIISEERFRQLEKIKTIGSTYMA	O43306	O43306	ADCY6	Adenylate cyclase type 6	NaN	NaN			+	+				-0.080061	0.0167587	0.434894		0.88822	0.115104					0.92306	1.0169	1.5448		2.4308	1.12199					22.7814	22.0811
DEINHVQKTY	10	147	156	H	D	E	T	Y	A	HLA-B1801	0.25	72.6	EQPERKITRNQKRKHDEINHVQKTYAEMDP	QKRKHDEINHVQKTYAEMDPTTAALEKEHE	Q9H7Z6	Q9H7Z6	KAT8	Histone acetyltransferase KAT8	52.402	458			+	+				0.00884082	0.169093	0.797057		-0.0959549	0.00814178					1.00888	1.18423	2.219		0.908505	1.00818					22.5848	22.6404
DEINLPDM	8	2664	2671	C	D	E	D	M	D	HLA-B1801	0.3	113.6	VLAPVQLGKWLVLFCDEINLPDMDKYGTQR	KWLVLFCDEINLPDMDKYGTQRVISFIRQM	Q14204	Q14204	DYNC1H1	Cytoplasmic dynein 1 heavy chain 1	532.4	4646			+	+				-0.935308	-0.117928	0.422273		-0.401697	0.312143					0.392465	0.88876	1.52542		0.669183	1.36635					22.3693	21.7126
DEIPALSV	8	13	20	Q	D	E	S	V	S	HLA-B1801	0.4	134.5	______________________________	ILVEKAQDEIPALSVSRPQTGLSFLGPEPE	P43686	P43686	PSMC4	26S protease regulatory subunit 6B	47.366	418			+	+				-0.49695	0.623331	0.683753	0.789003	-0.023842	0.379258	0.94458				0.608383	1.86513	1.9813	2.2012	0.97644	1.4612	18.965				23.138	22.138
DEISFQTVY	9	95	103	E	D	E	V	Y	H	HLA-B1801	0.01	3.8	FAMWVDAVIFVFSLEDEISFQTVYHYYSRM	FVFSLEDEISFQTVYHYYSRMANYRNTSE_	C9J8Z2;H7C4F1;C9J975;A0A087X044;E7ESL9;A0A087X1U1;F5GXM9;E7EUN2;Q9UPQ3;Q96P47	C9J8Z2	AGAP1;AGAP3	Arf-GAP with GTPase, ANK repeat and PH domain-containing protein 1;Arf-GAP with GTPase, ANK repeat and PH domain-containing protein 3	95.043	875																												20.5133
DEISFVNF	8	372	379	F	D	E	N	F	A	HLA-B1801	0.08	20	RGFIYVHKPPVHIRFDEISFVNFARGTTTT	PPVHIRFDEISFVNFARGTTTTRSFDFEIE	Q08945	Q08945	SSRP1	FACT complex subunit SSRP1	81.074	709																												20.9796
DEISITTL	8	446	453	S	D	E	T	L	R	HLA-B1801	0.175	47.3	HTLYAHLIGHCDHLSDEISITTLRLFEELL	GHCDHLSDEISITTLRLFEELLQKPHEGII	Q86V87	Q86V87	FAM160B2	Protein FAM160B2	82.339	743			+							-0.319572										0.72646
DEITLESV	8	26	33	E	D	E	S	V	L	HLA-B1801	0.6	360.7	GLLPFPEVTLQALGEDEITLESVLRGKFAA	TLQALGEDEITLESVLRGKFAAGKNGLACL	Q8WYP5;C9J5C5	Q8WYP5	AHCTF1	Protein ELYS	252.5	2266
DEIVALGY	8	155	162	F	D	E	G	Y	R	HLA-B1801	0.015	5.6	ENEISEHCFDLIFAFDEIVALGYRENVNLA	FDLIFAFDEIVALGYRENVNLAQIRTFTEM	B0YIW6;P48444;Q6P1Q5	B0YIW6	ARCN1	Coatomer subunit delta	57.21	511			+	+						-0.193785			-0.197293							0.823835			0.82095
DEKDEHGRAY	10	205	214	R	D	E	A	Y	Y	HLA-B1801	0.25	92.8	PAGSDGERRGVKRQRDEKDEHGRAYYEFRE	VKRQRDEKDEHGRAYYEFREEAYHSRSKSP	H3BQZ7;Q1KMD3	H3BQZ7	HNRNPUL2-BSCL2;HNRNPUL2	Heterogeneous nuclear ribonucleoprotein U-like protein 2	85.104	747		+	+	+			-0.0827297	-1.90815	-1.50984	-1.09639	-1.78856	-1.6533	-1.23887				0.9206	0.148355	0.220945	0.334075	0.1672	0.191417	0.28971				16.8876	24.6832	23.7605
DEKDFYLY	8	530	537	T	D	E	L	Y	Y	HLA-B1801	0.025	7.9	ATVETLTETKIHCETDEKDFYLYYFLMQYP	TKIHCETDEKDFYLYYFLMQYPGRSLVFAN	G3V529;Q9GZR7;A0A087WXU8;F5GYL3	G3V529	DDX24	ATP-dependent RNA helicase DDX24	91.48	816			+							0.180987										1.1984
DEKDFYLYY	9	530	538	T	D	E	Y	Y	F	HLA-B1801	0.025	7.9	ATVETLTETKIHCETDEKDFYLYYFLMQYP	KIHCETDEKDFYLYYFLMQYPGRSLVFANS	G3V529;Q9GZR7;A0A087WXU8;F5GYL3	G3V529	DDX24	ATP-dependent RNA helicase DDX24	91.48	816			+	+				-2.05494	-1.04633	0.100433		-0.773663	-0.0826971					0.1281	0.351225	1.10565		0.46132	0.92063					21.1665	21.546
DEKEFTVQI	9	2247	2255	M	D	E	Q	I	K	HLA-B1801	0.4	141.9	VSTAAAQFTKLRRGMDEKEFTVQIKDEEGL	KLRRGMDEKEFTVQIKDEEGLKLTFQKHKL	Q9HCK8;H0YJA4	Q9HCK8	CHD8	Chromodomain-helicase-DNA-binding protein 8	290.52	2581			+	+					0.286982	-0.222044	1.67982		-0.281475						1.3324	0.80088	5.3646		0.75467						21.7159
DEKEISHVL	9	441	449	R	D	E	V	L	N	HLA-B1801	0.04	9.5	ELNRRGVLANALAGRDEKEISHVLNFLIRN	NALAGRDEKEISHVLNFLIRNLSQPRFAPV	H0Y8P4;Q8TED0	H0Y8P4	UTP15	U3 small nucleolar RNA-associated protein 15 homolog	58.414	518			+	+				-0.752706				-0.757494	-0.315094					0.47109				0.46884	0.72972					21.4638	20.8257
DEKEQLNEY	9	906	914	Q	D	E	E	Y	K	HLA-B1801	0.04	10.4	SATVTRLEDLLQDAQDEKEQLNEYKGHLSG	LLQDAQDEKEQLNEYKGHLSGLAKRAKAVV	Q15149	Q15149	PLEC	Plectin	531.78	4684			+	+						0.552706			0.0308201							1.73795			1.0313
DEKFLSEVF	9	309	317	E	D	E	V	F	A	HLA-B1801	0.05	12	FIFFNKVEIVSMLQEDEKFLSEVFAQLTDE	VSMLQEDEKFLSEVFAQLTDEATDDDKRRE	Q5MIZ7	Q5MIZ7	SMEK2	Serine/threonine-protein phosphatase 4 regulatory subunit 3B	97.457	849			+	+				-1.25239		0.398776	1.27257	-0.607098						0.28582		1.49	3.57	0.54493						18.879
DEKIISGL	8	250	257	D	D	E	G	L	R	HLA-B1801	0.6	310.1	CRSENSKGVYCLQYDDEKIISGLRDNSIKI	VYCLQYDDEKIISGLRDNSIKIWDKTSLEC	Q9UKB1	Q9UKB1	FBXW11	F-box/WD repeat-containing protein 11	62.09	542			+	+				-1.31608	-0.416926	0.392583		-0.556067	0.54945					0.268185	0.65907	1.4808		0.57346	1.7323					24.2572	24.1997
DEKILIQH	8	22	29	D	D	E	Q	H	Q	HLA-B1801	0.8	592	KQLKPWCWYCNRDFDDEKILIQHQKAKHFK	YCNRDFDDEKILIQHQKAKHFKCHICHKKL	J3QRS9;X6R4W8;O43670	J3QRS9	ZNF207	BUB3-interacting and GLEBS motif-containing protein ZNF207	52.541	493			+	+					-1.69464	-0.95375	-1.04646	-1.52058	-1.19498						0.183665	0.385293	0.35118	0.218585	0.30271					19.1784	22.9134
DEKKMANF	8	104	111	Y	D	E	N	F	Q	HLA-B1801	0.3	97.5	DFSVYSASTHKFLYYDEKKMANFQNFKPRS	THKFLYYDEKKMANFQNFKPRSNREEMKFH	Q9NWT6	Q9NWT6	HIF1AN	Hypoxia-inducible factor 1-alpha inhibitor	40.285	349			+							-0.00623941										0.99378
DEKLLYDTF	9	69	77	I	D	E	T	F	S	HLA-B1801	0.125	31.9	DVGANIFIGNLDPEIDEKLLYDTFSAFGVI	NLDPEIDEKLLYDTFSAFGVILQTPKIMRD	Q5SZ64;Q15427	Q5SZ64	SF3B4	Splicing factor 3B subunit 4	44.385	424		+	+	+			-1.40924	-0.985435	-1.18808	0.19349	-2.21265	-1.05728	-0.312624				0.24433	0.373277	0.304807	1.21348	0.10941	0.3474	0.731525				18.2636	24.9825	24.8781
DEKNYTKAM	9	58	66	V	D	E	A	M	R	HLA-B1801	0.2	65.7	DMVTLPAGIYHRFTVDEKNYTKAMRLFVGE	YHRFTVDEKNYTKAMRLFVGEPVWTAYNRP	A0A0G2JQN5;Q9BV57	A0A0G2JQN5	ADI1	1,2-dihydroxy-3-keto-5-methylthiopentene dioxygenase	21.498	179
DEKQLIEKM	9	139	147	L	D	E	K	M	N	HLA-B1801	0.2	62.8	PVLVLGNKRDLPNALDEKQLIEKMNLSAIQ	DLPNALDEKQLIEKMNLSAIQDREICCYSI	Q9NVJ2	Q9NVJ2	ARL8B	ADP-ribosylation factor-like protein 8B	21.539	186
DEKQQHIVY	9	74	82	Y	D	E	V	Y	C	HLA-B1801	0.015	5.2	VLFYLGQYIMTKRLYDEKQQHIVYCSNDLL	MTKRLYDEKQQHIVYCSNDLLGDLFGVPSF	G3XA89;J3KN53;Q00987;A7UKY0;F5H4Q8;E7EPE2;Q8TE47;A7UKX8	G3XA89	MDM2;mdm2;MDM2 isoform KB9	E3 ubiquitin-protein ligase Mdm2	NaN	NaN			+	+				0.376088	1.33401	2.08085	-0.424373	1.28614	1.99309					1.45658	3.79623	8.0113	0.65418	3.61877	7.33815					25.1528	24.8676
DEKRDFRTY	9	554	562	I	D	E	T	Y	R	HLA-B1801	0.1	27.4	TKLILCPLMAAVTYIDEKRDFRTYRLSLLE	AAVTYIDEKRDFRTYRLSLLEEYGCCKELA	P53350	P53350	PLK1	Serine/threonine-protein kinase PLK1	68.254	603		+	+	+	-1.59406	-0.621608	0.752171	-0.69989	0.0265373	0.709528	-1.28487	0.00762587	0.588371		0.2031	0.53708	2.1216	0.49664	1.02689	2.03303	0.276688	1.00766	1.80105		19.2072	18.4193	20.3132	26.9383	26.6681
DEKRFLVTV	9	512	520	E	D	E	T	V	I	HLA-B1801	0.25	79.5	LCWAIGSISGAMHEEDEKRFLVTVIKDLLG	GAMHEEDEKRFLVTVIKDLLGLCEQKRGKD	O14980	O14980	XPO1	Exportin-1	123.38	1071			+	+				-1.04134	-0.314957	0.0439211		-0.5758	-0.00314491					0.35298	0.72982	1.0449		0.562255	0.99686					21.4828	21.827
DEKSIITY	8	384	391	P	D	E	T	Y	V	HLA-B1801	0.02	6.4	VTRLLDPEDVDVPQPDEKSIITYVSSLYDA	DVDVPQPDEKSIITYVSSLYDAMPRVPDVQ	Q15149;E9PMV1;O15020;A4QPE4;M0QZQ3;C9JY79;Q9H254;A0A087WUZ3;Q01082;F8W6C1;P11277	Q15149	PLEC;SPTBN2;SPTBN4;SPTBN1;SPTB	Plectin;Spectrin beta chain, non-erythrocytic 2;Spectrin beta chain, non-erythrocytic 4;Spectrin beta chain, non-erythrocytic 1;Spectrin beta chain, erythrocytic	272.965	2377			+	+				-0.351417	0.130853	0.583444	-1.09862	0.142714	0.237599					0.70369	1.1398	1.7922	0.33333	1.1534	1.2682					22.6064	23.6668
DEKTAADY	8	52	59	N	D	E	D	Y	K	HLA-B1801	0.15	38	PPQQQRLIYSGKQMNDEKTAADYKILVMEL	YSGKQMNDEKTAADYKILVMELYEIGGAKT	S4R3E9;Q15843	S4R3E9	NEDD8-MDP1;NEDD8	NEDD8	NaN	NaN			+	+					-1.17458	-1.29366			-1.53456						0.30895	0.274265			0.21555						21.2341
DEKVLIEAY	9	558	566	S	D	E	A	Y	K	HLA-B1801	0.025	7.3	KLTHVISMMQDWCASDEKVLIEAYKKCLAV	QDWCASDEKVLIEAYKKCLAVLMQCHGGYT	Q8IWV8	Q8IWV8	UBR2	E3 ubiquitin-protein ligase UBR2	200.54	1755			+	+				-0.249834				0.479335	0.144273					0.77893				1.615	1.1552					21.2184
DEKYFISH	8	30	37	A	D	E	S	H	I	HLA-B1801	0.4	163.9	VDLSKDLPHWNKLKADEKYFISHILAFFAA	HWNKLKADEKYFISHILAFFAASDGIVNEN	A0A0C4DGZ6;H0YAV1;Q7LG56	A0A0C4DGZ6	RRM2B	Ribonucleoside-diphosphate reductase subunit M2 B	40.736	351			+	+				-0.772656	-0.506145	-0.0180689		-0.568031						0.461785	0.602815	0.982093		0.56664						22.283	21.9657
DELEELINY	9	1285	1293	A	D	E	N	Y	Y	HLA-B1801	0.01	2.8	FRLAQMCGLHIVVHADELEELINYYQDRGY	HIVVHADELEELINYYQDRGYFEELITMLE	A0A087WVQ6;Q00610;J3KS13	A0A087WVQ6	CLTC	Clathrin heavy chain;Clathrin heavy chain 1	192.06	1679			+	+				-0.0221434	0.753301		-1.08548	-0.727469						0.9781	2.124		0.33774	0.48313						20.4426	20.8743
DELEETTYEI	10	804	813	C	D	E	E	I	V	HLA-B1801	0.6	302.7	GQTVRDFACANNKICDELEETTYEIVIETG	NNKICDELEETTYEIVIETGNGGETRENVW	J3QKX9;J3KRE7;H7BZ41;F5GZB4;Q8IVV2	J3QKX9	LOXHD1	Lipoxygenase homology domain-containing protein 1	NaN	NaN			+	+						1.74831			1.49208							5.7449			4.44635
DELEIIEGMKF	11	209	219	N	D	E	K	F	D	HLA-B1801	0.06	15.9	GRKGVITVKDGKTLNDELEIIEGMKFDRGY	KTLNDELEIIEGMKFDRGYISPYFINTSKG	P10809;E7EXB4;E7ESH4	P10809	HSPD1	60 kDa heat shock protein, mitochondrial	61.054	573			+	+						-0.748935		-0.459641	1.17539							0.47287		0.63151	3.2394
DELEIKAYY	9	48	56	D	D	E	Y	Y	A	HLA-B1801	0.01	2.3	TDTRTGFHVLPHGVDDELEIKAYYAGHVLG	LPHGVDDELEIKAYYAGHVLGAAMFQIKVG	C9IYS7;A0A087WYI0;Q5TA45;H0YDB1;E9PNH9;E9PI75;E9PIG1;E9PNS4	C9IYS7	CPSF3L	Integrator complex subunit 11	67.662	600			+	+				-0.463831					0.675243					0.62887					1.96451					20.8021
DELELHQRF	9	228	236	C	D	E	R	F	L	HLA-B1801	0.01	3.5	HRLHVKRSMGWKKACDELELHQRFLREGRF	GWKKACDELELHQRFLREGRFWKSKNEDRG	A0A0A0MRY2;B0QZE2;B7Z2J6;E7ENI9;J3QKD2;Q15326	A0A0A0MRY2	ZMYND11	Zinc finger MYND domain-containing protein 11	NaN	NaN			+	+						0.615888		-0.835425								1.8513		0.43369							19.6023
DELERFTSM	9	3	11	A	D	E	S	M	R	HLA-B1801	0.01	4.4	______________________________	______________________________	H9KV28;A0A0G2JH68;O60610;B4E2I7	H9KV28	DIAPH1	Protein diaphanous homolog 1	140.3	1263			+	+						-0.434853		-0.105794	-0.308824							0.64736		0.89961	0.73431
DELESTNRRY	10	803	812	E	D	E	R	Y	T	HLA-B1801	0.7	397.9	DDVIIGKTVTLPENEDELESTNRRYTKRDC	LPENEDELESTNRRYTKRDCSTFLRTSETG	C9J4M6;C9J2Y9;P30876	C9J4M6	POLR2B	DNA-directed RNA polymerase;DNA-directed RNA polymerase II subunit RPB2	133.06	1167		+	+	+			-0.299053	-0.0739911	-0.0108655	0.522744	-0.467247	-0.204424	0.30455				0.74152	0.92868	0.989193	1.68665	0.626725	0.815117	1.35601				18.5352	23.6576	23.8968
DELHYLEVY	9	72	80	S	D	E	V	Y	L	HLA-B1801	0.01	3.7	MLSPKSYYELYMAISDELHYLEVYLTDEFA	LYMAISDELHYLEVYLTDEFAKGRKVADLY	Q96QK1	Q96QK1	VPS35	Vacuolar protein sorting-associated protein 35	91.706	796			+	+				-0.15909	0.275622	0.430743		0.122399						0.85292	1.31735	1.5384		1.13021						20.8038	21.7344
DELKKEVSM	9	33	41	M	D	E	S	M	D	HLA-B1801	0.15	40.4	QGDKKGKKGKKDRDMDELKKEVSMDDHKLS	KKDRDMDELKKEVSMDDHKLSLDELHRKYG	P05023;Q5TC02;Q5TC01	P05023	ATP1A1	Sodium/potassium-transporting ATPase subunit alpha-1	112.89	1023			+	+				-0.131111	0.245922				0.449482					0.87712	1.2788				1.5675					19.2795	20.0543
DELMKRVGF	9	493	501	A	D	E	G	F	Q	HLA-B1801	0.03	8.8	KPIPYIYGSRGPTEADELMKRVGFQYEGTY	RGPTEADELMKRVGFQYEGTYKWVNPHKL_	P11413	P11413	G6PD	Glucose-6-phosphate 1-dehydrogenase	59.256	515			+							1.24603										3.4765
DELPFLHEV	9	52	60	R	D	E	E	V	L	HLA-B1801	0.03	8.7	LCYCLECVAEYHKARDELPFLHEVLWELET	EYHKARDELPFLHEVLWELETLRLINHFEK	Q7Z333	Q7Z333	SETX	Probable helicase senataxin	NaN	NaN			+	+					-0.333726	0.168142			0.109796						0.71625	1.1831			1.11605						20.1
DELPIEIEL	9	318	326	K	D	E	E	L	G	HLA-B1801	0.08	19.8	AVIEQRQCTGVWNHKDELPIEIELGMKCWY	GVWNHKDELPIEIELGMKCWYHSVFACPIL	Q96G75;F5H6G4	Q96G75	RMND5B	Protein RMD5 homolog B	NaN	NaN			+	+				-0.216193				-1.09261	-0.422449					0.80558				0.33534	0.65544					19.2667
DELQFLEKI	9	7	15	N	D	E	K	I	N	HLA-B1801	0.2	64.8	______________________________	MSRSYNDELQFLEKINKNCWRIKKGFVPNM	Q9Y3I0	Q9Y3I0	RTCB	tRNA-splicing ligase RtcB homolog	55.21	505			+	+				-0.539128	-0.0505147	0.0506138		-0.442015	-0.0141573					0.583257	0.95074	1.05192		0.64274	0.985942					22.9311	22.16
GGDFGGGDF	9	105	113	L	G	G	D	F	G	HLA-C0501	0.25	313.3	AMSEDELACSPYIPLGGDFGGGDFGGGDFG	SPYIPLGGDFGGGDFGGGDFGGGDFGGGGS	Q5TF85;Q96IP4	Q5TF85	FAM46A	Protein FAM46A	NaN	NaN	+																								18.1162	20.7499		22.2642	21.956
DELQSERNY	9	463	471	K	D	E	N	Y	L	HLA-B1801	0.1	25.8	VEELDRKYYEVKNKKDELQSERNYLWREEN	EVKNKKDELQSERNYLWREENAEQQALAAK	Q9UQE7	Q9UQE7	SMC3	Structural maintenance of chromosomes protein 3	141.54	1217
DELQSVISH	9	228	236	S	D	E	S	H	L	HLA-B1801	0.08	20.3	VKNPDKRFTDLKHYSDELQSVISHLLRVRA	DLKHYSDELQSVISHLLRVRARVADRLYGV	O95219	O95219	SNX4	Sorting nexin-4	51.908	450
DELRVNQL	8	350	357	D	D	E	Q	L	R	HLA-B1801	0.8	586.8	PSLKLVLIGGCRNKDDELRVNQLRRLSEDL	GGCRNKDDELRVNQLRRLSEDLGVQEYVEF	Q2TAA5	Q2TAA5	ALG11	GDP-Man:Man(3)GlcNAc(2)-PP-Dol alpha-1,2-mannosyltransferase	NaN	NaN			+							-0.110993										0.894945
DELSAQAEV	9	1619	1627	K	D	E	E	V	K	HLA-B1801	0.4	132.4	MGEQELHMMGQEKAKDELSAQAEVKKHQVL	GQEKAKDELSAQAEVKKHQVLEQALADYAQ	O15020	O15020	SPTBN2	Spectrin beta chain, non-erythrocytic 2	271.32	2390		+	+	+	-1.55533			-1.7859	-0.40483	-0.222619	-1.90103	-0.801869	-0.373196	1.135	0.21112			0.167647	0.66709	0.80042	0.149415	0.44849	0.68853	19.7615	21.3191			23.4769	22.889
DELSSPVVVF	10	401	410	E	D	E	V	F	R	HLA-B1801	0.125	32.5	QESLKKVNYIKILVEDELSSPVVVFRFFQE	KILVEDELSSPVVVFRFFQELPGSDPVFKA	H3BND4;Q6P996;Q86XE2;Q6P474;Q6XYB5	H3BND4	PDXDC1;PDXDC2P	Pyridoxal-dependent decarboxylase domain-containing protein 1;Putative pyridoxal-dependent decarboxylase domain-containing protein 2	86.706	788			+	+					-0.0532742	0.148248		-0.246259							0.94812	1.1598		0.78172							19.319
DEMAAVMGF	9	181	189	D	D	E	G	F	S	HLA-B1801	0.01	2.3	EKKRRAEEDLTFEEDDEMAAVMGFSGFGST	LTFEEDDEMAAVMGFSGFGSTKKSY_____	Q96NC0	Q96NC0	ZMAT2	Zinc finger matrin-type protein 2	23.612	199																												25.509	25.5103
DEMFSDIY	8	10	17	D	D	E	I	Y	K	HLA-B1801	0.025	7.7	______________________________	GSVYPADDEMFSDIYKIREIADGLCLEVEG	E9PJF7;Q5W0H4;A0A0B4J2C3;P13693	E9PJF7	TPT1	Translationally-controlled tumor protein	19.595	172
DEMNVKVL	8	58	65	S	D	E	V	L	D	HLA-B1801	0.15	40.2	PTNAEVLKVLGNPKSDEMNVKVLDFEHFLP	VLGNPKSDEMNVKVLDFEHFLPMLQTVAKN	F8W1R7;J3KND3;G8JLA2;G3V1V0;B7Z6Z4;P60660;F8VPF3	F8W1R7	MYL6	Myosin light polypeptide 6	16.29	145			+	+				-0.71542	0.165014	0.74604		0.146046	0.560349					0.488987	1.17941	2.10863		1.15725	1.75128					27.0778	26.0727
DEMRSPEGY	9	19	27	S	D	E	G	Y	L	HLA-B1801	0.08	21.3	EALPWGLEPQDVQSSDEMRSPEGYLRGNMS	QDVQSSDEMRSPEGYLRGNMSENEEEEISQ	Q9H5H4	Q9H5H4	ZNF768	Zinc finger protein 768	NaN	NaN		+	+	+		-0.017828		-0.79518	0.160076	0.695445		-0.775323	0.338675			0.98233		0.4515	1.1736	2.0046		0.460555	1.40309			17.4309		21.7088	22.6434
DEMSQDIVKY	10	265	274	V	D	E	K	Y	N	HLA-B1801	0.125	27.6	SNHLGKNLQLLMDRVDEMSQDIVKYNTYMR	LMDRVDEMSQDIVKYNTYMRNTSKQQQQKH	B3KS98;O15372;E5RJT0;A0A087WZK9	B3KS98	EIF3H	Eukaryotic translation initiation factor 3 subunit H	41.581	366			+					0.831227										2.29613										22.7066	21.603
DEMTGYVA	8	100	107	D	D	E	V	A	T	HLA-B1801	0.08	22.2	CELKILDFGLARHTDDEMTGYVATRWYRAP	GLARHTDDEMTGYVATRWYRAPEIMLNWMH	E7EX54;B4E0K5;Q16539	E7EX54	MAPK14	Mitogen-activated protein kinase 14	41.293	360
DEMTSLSEY	9	464	472	G	D	E	E	Y	V	HLA-B1801	0.01	2.9	RRLSELLRYHTSQSGDEMTSLSEYVSRMKE	HTSQSGDEMTSLSEYVSRMKETQKSIYYIT	P08238;Q58FF6	P08238	HSP90AB1;HSP90AB4P	Heat shock protein HSP 90-beta;Putative heat shock protein HSP 90-beta 4	70.7635	614.5			+	+					-2.10291	-1.55908		-2.74113	-1.84782						0.1221	0.21033		0.0644975	0.15758					21.7111	22.9313
DEMVSLKDY	9	472	480	G	D	E	D	Y	C	HLA-B1801	0.05	13.3	KKLSELLRYYTSASGDEMVSLKDYCTRMKE	YTSASGDEMVSLKDYCTRMKENQKHIYYIT	P07900	P07900	HSP90AA1	Heat shock protein HSP 90-alpha	84.659	732																													20.529
DENEFVRDTAL	11	1788	1798	A	D	E	A	L	R	HLA-B1801	0.4	127.9	PYVGPIIPCILKALADENEFVRDTALRAGQ	KALADENEFVRDTALRAGQRVISMYAETAI	Q92616	Q92616	GCN1L1	Translational activator GCN1	292.75	2671			+	+					-1.07716	-0.680902		-0.182962							0.34056	0.50616		0.8328							19.1365
DENEHQLSL	9	28	36	N	D	E	S	L	R	HLA-B1801	0.07	18.9	RPQNYLFDYHFKVDNDENEHQLSLRTVSLG	HFKVDNDENEHQLSLRTVSLGAGAKDELHI	E5RGW4;P06748	E5RGW4	NPM1	Nucleophosmin	32.575	294
DENELKEFF	9	343	351	I	D	E	F	F	M	HLA-B1801	0.025	7.2	PDSHQLFVGNLPHDIDENELKEFFMSFGNV	NLPHDIDENELKEFFMSFGNVVELRINTKG	Q9UN86	Q9UN86	G3BP2	Ras GTPase-activating protein-binding protein 2	54.12	482			+	+				-1.87035	0.398977	-1.12055			-1.13897					0.15407	1.4903	0.3261			0.32015					19.9414	20.4851
DENENKIEF	9	745	753	E	D	E	E	F	R	HLA-B1801	0.01	4.2	KIAEGFSESKKRSSEDENENKIEFRKKGGF	KKRSSEDENENKIEFRKKGGFEGGGFLGRK	Q9Y597	Q9Y597	KCTD3	BTB/POZ domain-containing protein KCTD3	88.983	815			+	+				-1.45261	-0.661726	0.298177			0.130414					0.23396	0.51596	1.3474			1.1393					22.3977	22.4275
DENFILKH	8	96	103	K	D	E	K	H	D	HLA-B1801	0.6	289.2	GNGKGGESIYGGYFKDENFILKHDRAFLLS	IYGGYFKDENFILKHDRAFLLSMANRGKHT	P30414;F8WE65;C9J5S7;E9PKY5;E9PEQ6;P62937;Q9UNP9	P30414	NKTR;PPIA;PPIE	NK-tumor recognition protein;Putative peptidyl-prolyl cis-trans isomerase;Peptidyl-prolyl cis-trans isomerase;Peptidyl-prolyl cis-trans isomerase A;Peptidyl-prolyl cis-trans isomerase A, N-terminally processed;Peptidyl-prolyl cis-trans isomerase E	25.721	233			+	+				-1.9191	-1.32108	-0.801724	-1.99889	-1.35709	-1.06831					0.146739	0.266847	0.448555	0.135485	0.25741	0.34359					25.9259	25.3785
DENGKIVGY	9	47	55	E	D	E	G	Y	V	HLA-B1801	0.03	8.6	FYHGLSWPQLSYIAEDENGKIVGYVLAKME	LSYIAEDENGKIVGYVLAKMEEDPDDVPHG	F8W808;A8MWP7;P41227	F8W808	NAA10	N-alpha-acetyltransferase 10	26.458	235			+	+				0.394	1.26399	1.82511	-0.548701	0.706853	1.01147					1.4829	3.5395	6.2035	0.5777	2.0276	2.74965	20.5969				24.6212	24.3333
DENILWLDY	9	79	87	C	D	E	D	Y	K	HLA-B1801	0.03	9.3	ATLKITLDNAYMEKCDENILWLDYKNICKV	AYMEKCDENILWLDYKNICKVVEVGSKIYV	B4DNK4;P14618;H3BQ34;H3BTN5;H3BUW1;H3BTJ2	B4DNK4	PKM	Pyruvate kinase;Pyruvate kinase PKM	55.4905	508
DENKSLSTYY	10	230	239	L	D	E	Y	Y	Q	HLA-B1801	0.175	48.5	QQNTSRLVQEHKKLLDENKSLSTYYQQCKK	HKKLLDENKSLSTYYQQCKKQLEVIRSQQQ	Q9UG54;O43318	Q9UG54	DKFZp586F0420;MAP3K7	Mitogen-activated protein kinase kinase kinase 7	48.0325	433			+							0.535908										1.709
DENLKGVVY	9	5584	5592	R	D	E	V	Y	T	HLA-B1801	0.025	7.2	FLMVDEEQTVPFALRDENLKGVVYTTRPLR	VPFALRDENLKGVVYTTRPLREAETYRMRV	Q96RW7	Q96RW7	HMCN1	Hemicentin-1	NaN	NaN
DENLVEVKF	9	223	231	D	D	E	K	F	A	HLA-B1801	0.03	9.1	ALSNMNVIDRKPYPDDENLVEVKFARTPVM	RKPYPDDENLVEVKFARTPVMSTYLVAFVV	E9PLK3;A6NEC2;P55786	E9PLK3	NPEPPS;NPEPPSL1	Puromycin-sensitive aminopeptidase-like protein;Puromycin-sensitive aminopeptidase	102.99	915			+	+				-0.198274				1.69255						0.820145				5.4333						22.1232
DENSAFLQF	9	1958	1966	L	D	E	Q	F	N	HLA-B1801	0.02	5.9	VSDLEKAAAQRKAKLDENSAFLQFNWKADV	QRKAKLDENSAFLQFNWKADVVESWIGEKE	A0A0D9SF54;A0A0D9SGF6;Q13813;A0A1B0GV13	A0A0D9SF54	SPTAN1	Spectrin alpha chain, non-erythrocytic 1	286.07	2485			+	+				0.0424199	0.13039	0.496585	-1.37137	0.00115935	0.339159					1.04333	1.13927	1.6431	0.25376	1.00116	1.40377					23.2092	22.529
DENSLEYKY	9	635	643	S	D	E	K	Y	Y	HLA-B1801	0.015	5.2	ERTLLKEDPAYWFLSDENSLEYKYYKLKLA	AYWFLSDENSLEYKYYKLKLAEMQRMSENL	M0R2Z9;Q8IX01;M0R3F6	M0R2Z9	SUGP2	SURP and G-patch domain-containing protein 2	121.54	1096			+	+					0.287057	-0.248218	-0.812494	1.13738	-0.172017						1.3325	0.78019	0.44375	3.1186	0.841965					20.6268	21.252
DENSLEYKYY	10	635	644	S	D	E	Y	Y	K	HLA-B1801	0.25	73.3	ERTLLKEDPAYWFLSDENSLEYKYYKLKLA	YWFLSDENSLEYKYYKLKLAEMQRMSENLR	M0R2Z9;Q8IX01;M0R3F6	M0R2Z9	SUGP2	SURP and G-patch domain-containing protein 2	121.54	1096			+							-0.805756										0.44675									19.7259
DENSVIKSF	9	199	207	Q	D	E	S	F	T	HLA-B1801	0.015	5	FNSRILTKYTLLLGQDENSVIKSFTASVDR	TLLLGQDENSVIKSFTASVDRKFISLMSLS	Q9H8H0;J3QR28	Q9H8H0	NOL11	Nucleolar protein 11	81.123	719		+	+	+	-1.87471			-0.544081	-0.0559013	0.530628	-1.03571	0.0341308	0.366482		0.1534			0.580375	0.945632	1.7	0.354975	1.03472	1.44265		22.3415		20.8933	28.5484	28.1347
DEQALEDHF	9	18	26	T	D	E	H	F	S	HLA-B1801	0.8	629	SEEGKLFVGGLNFNTDEQALEDHFSSFGPI	GLNFNTDEQALEDHFSSFGPISEVVVVKDR	P98179	P98179	RBM3	RNA-binding protein 3	17.17	157																													20.9566
DEQDALGHFF	10	516	525	L	D	E	F	F	Q	HLA-B1801	0.125	35.9	QTESQHYGPSVITSLDEQDALGHFFQYRGT	VITSLDEQDALGHFFQYRGTPSHFLGPLAP	E9PHH8;Q9Y6X2	E9PHH8	PIAS3	E3 SUMO-protein ligase PIAS3	NaN	NaN			+					0.155978	1.07681	1.66487								1.1688	2.9353	5.285								18.9287	19.4541
DEQDSVRLL	9	36	44	S	D	E	L	L	A	HLA-B1801	0.4	178.3	NVKSEIIPMFSNLASDEQDSVRLLAVEACV	FSNLASDEQDSVRLLAVEACVNIAQLLPQE	B3KQV6;P30153;C9J9C1;P30154	B3KQV6	PPP2R1A;PPP2R1B	Serine/threonine-protein phosphatase 2A 65 kDa regulatory subunit A alpha isoform;Serine/threonine-protein phosphatase 2A 65 kDa regulatory subunit A beta isoform	65.7605	595			+					-1.88053	0.439351	0.0605305								0.15251	1.5517	1.0624								23.0599	23.9796
DEQLKYWKY	9	311	319	R	D	E	K	Y	W	HLA-B1801	0.015	5.6	VRSVVMVVFSEDKNRDEQLKYWKYWHSRQH	SEDKNRDEQLKYWKYWHSRQHTAKQRVLDI	Q6ISB3	Q6ISB3	GRHL2	Grainyhead-like protein 2 homolog	71.104	625			+	+						-0.132789			-0.64253							0.87565			0.52596
DEQLLTNVL	9	216	224	R	D	E	V	L	E	HLA-B1801	0.07	18.9	DSFNATYVQPRRKQRDEQLLTNVLETLRGD	PRRKQRDEQLLTNVLETLRGDGNVLIAVDT	Q9P2I0	Q9P2I0	CPSF2	Cleavage and polyadenylation specificity factor subunit 2	88.486	782			+	+				-0.653907	0.0228373	0.13523		-0.811638	0.102557					0.52001	1.0231	1.1448		0.44413	1.108					21.1993	21.1243
SENPMTETF	9	328	336	C	S	E	T	F	H	HLA-B4402	0.05	24	SFQIKLDSLLLFYECSENPMTETFHPTIIG	LLFYECSENPMTETFHPTIIGESVYGDFQE	Q5TF85;Q96IP4	Q5TF85	FAM46A	Protein FAM46A	NaN	NaN	+
DEQQVNVL	8	58	65	L	D	E	V	L	L	HLA-B1801	0.25	90.5	SRCAGGAGARLPALLDEQQVNVLLYDMNGC	ARLPALLDEQQVNVLLYDMNGCYSRLKELV	P41134	P41134	ID1	DNA-binding protein inhibitor ID-1	16.132	155			+					0.805851	1.05037	2.36022								2.2386	2.8587	10.5933								23.6883	23.7908
DEQRTFFSF	9	599	607	G	D	E	S	F	P	HLA-B1801	0.01	4	IMYTVFEHTFHVREGDEQRTFFSFPAVVAP	FHVREGDEQRTFFSFPAVVAPFKCSVLPLS	P41250	P41250	GARS	Glycine--tRNA ligase	83.165	739			+	+					0.398843	1.04507		0.133306							1.4901	2.8436		1.1426							19.6253
DEQTNKEQF	9	530	538	T	D	E	Q	F	V	HLA-B1801	0.2	56.6	SMQEDCISDIAPMQTDEQTNKEQFVPGPNE	IAPMQTDEQTNKEQFVPGPNEKPLYTAEPV	O60502	O60502	MGEA5	Protein O-GlcNAcase	102.91	916			+							1.20774										3.3459
DEQTPIHISW	10	22	31	E	D	E	S	W	L	HLA-B1801	0.25	94	IQTSEFDSSDEEPIEDEQTPIHISWLSLSR	EEPIEDEQTPIHISWLSLSRVNCSQFLGLC	F5H232;G3V1K6;G3V2J7;A0A087WWK3;H7C0S3;Q16667;A0A087WW25	F5H232	CDKN3	Cyclin-dependent kinase inhibitor 3	NaN	NaN
DERPTEQY	8	136	143	V	D	E	Q	Y	S	HLA-B1801	0.4	158.4	TLPTEYDSRVKAMEVDERPTEQYSDIGGLD	RVKAMEVDERPTEQYSDIGGLDKQIQELVE	E9PM69;R4GNH3;P17980;E9PN50;E9PMD8	E9PM69	PSMC3	26S protease regulatory subunit 6A	47.352	423		+	+	+	-0.942866	-0.183646	0.10535	-0.141892	0.26958	1.13539	-0.806652	0.225833	0.737427		0.38951	0.83223	1.1111	0.867715	1.30941	3.1124	0.44635	1.25337	2.09055		18.9211	19.1323	19.3055	24.2512	24.684
DERRNAEQY	9	1853	1861	D	D	E	Q	Y	K	HLA-B1801	0.15	41.6	RRTEKKLKDVLLQVDDERRNAEQYKDQADK	VLLQVDDERRNAEQYKDQADKASTRLKQLK	P35579	P35579	MYH9	Myosin-9	226.53	1960		+	+	+		-1.23753	-0.386442	-0.503734	0.443884	0.985033	-1.28383	0.0922175	0.821804			0.2901	0.67947	0.60427	1.55875	2.6779	0.276975	1.0966	2.2746			19.2968	20.3956	23.1749	25.3272
DERYFNEM	8	333	340	D	D	E	E	M	S	HLA-B1801	0.15	42.3	LCRQLSESESSLEMDDERYFNEMSAQGLRP	ESSLEMDDERYFNEMSAQGLRPRTVSSPIP	Q16204	Q16204	CCDC6	Coiled-coil domain-containing protein 6	53.29	474																												19.6735
DESAGAYAY	9	361	369	A	D	E	A	Y	K	HLA-B1801	0.01	2.1	DSDAEDLEDLSEESADESAGAYAYKPIGAS	LSEESADESAGAYAYKPIGASSVDVRMIDF	Q9UHH9	Q9UHH9	IP6K2	Inositol hexakisphosphate kinase 2	NaN	NaN																												19.0159
DESAKQQVY	9	276	284	Q	D	E	V	Y	Q	HLA-B1801	0.15	45.2	YQAIGAYYIQHTCFQDESAKQQVYQLGGIC	QHTCFQDESAKQQVYQLGGICKLVDLLRSP	Q13835	Q13835	PKP1	Plakophilin-1	NaN	NaN			+	+				-0.501882				0.59977						0.60539				1.8217						19.7925
DESASFTV	8	974	981	D	D	E	T	V	T	HLA-B1801	0.25	78.1	AVQLEDSGEYLCEIDDESASFTVTVTEPPV	EYLCEIDDESASFTVTVTEPPVRIIYPRDE	A6NN50;O75147;S4R463;A8MSZ8	A6NN50	OBSL1	Obscurin-like protein 1	NaN	NaN
DESDVKDLAF	10	362	371	C	D	E	A	F	K	HLA-B1801	0.1	25.8	LIHIRQIPRLNNLICDESDVKDLAFKLKRK	NNLICDESDVKDLAFKLKRKLFTIEAGVQW	G5E9D4;Q96EB1	G5E9D4	ELP4	Elongator complex protein 4	58.832	535			+	+				-0.82006	0.283749			-0.28229						0.440405	1.3281			0.754055						21.6959	20.8432
DESEAAAF	8	185	192	L	D	E	A	F	D	HLA-B1801	0.01	3.8	HRTGDQEERQDYINLDESEAAAFDDEWRRE	RQDYINLDESEAAAFDDEWRRETSRFRQQR	Q15773	Q15773	MLF2	Myeloid leukemia factor 2	28.147	248
DESGVFIY	8	536	543	W	D	E	I	Y	T	HLA-B1801	0.01	3.3	LCNIHENIRVKSGAWDESGVFIYTTSNHIK	RVKSGAWDESGVFIYTTSNHIKYAVTTGDH	P53621	P53621	COPA	Coatomer subunit alpha;Xenin;Proxenin	138.34	1224
DESILIGSGY	10	356	365	F	D	E	G	Y	T	HLA-B1801	0.09	23.8	TELRNQFIPCMDKLFDESILIGSGYTARET	MDKLFDESILIGSGYTARETLRPLAYSTLA	F2Z2U4;Q9Y4A5;H0Y4W2	F2Z2U4	TRRAP	Transformation/transcription domain-associated protein	436.13	3848			+	+				-0.252772	0.253634	0.584949	-0.371049	0.230397						0.776645	1.2887	1.7949	0.69001	1.2591						20.4194	20.3366
DESKEFVKF	9	1582	1590	N	D	E	K	F	F	HLA-B1801	0.06	16	LTSVRRMVLTLTQQNDESKEFVKFFHKQLG	TLTQQNDESKEFVKFFHKQLGSILQDSLAK	A6NNN6;E7ETA6;Q15154;H0YBA1	A6NNN6	PCM1	Pericentriolar material 1 protein	227.73	2016																												20.8235
DESQGEIY	8	203	210	Y	D	E	I	Y	R	HLA-B1801	0.07	17	SDFCHWGQRFRYSYYDESQGEIYRSIEHLD	RFRYSYYDESQGEIYRSIEHLDKMGMSIIE	Q9Y316	Q9Y316	MEMO1	Protein MEMO1	33.733	297
DESQVVTRY	9	1096	1104	V	D	E	R	Y	A	HLA-B1801	0.025	7.7	DVGWRLFDDSTVTTVDESQVVTRYAYVLFY	STVTTVDESQVVTRYAYVLFYRRRNSPVER	E7ESU0;E7EST9;B5MEG5;O94966	E7ESU0	USP19	Ubiquitin carboxyl-terminal hydrolase;Ubiquitin carboxyl-terminal hydrolase 19	145.605	1319.5
DESRPELIF	9	499	507	V	D	E	I	F	R	HLA-B1801	0.4	138.3	TPLQKTSLPSRSVSVDESRPELIFRLAVGT	SRSVSVDESRPELIFRLAVGTFSISVLHID	Q96BY7	Q96BY7	ATG2B	Autophagy-related protein 2 homolog B	232.76	2078			+	+						-0.820685		-1.30863	-0.992227							0.44013		0.27019	0.37075
DESTGSIA	8	34	41	A	D	E	I	A	K	HLA-B1801	0.6	336.3	IAHRIVAPGKGILAADESTGSIAKRLQSIG	GKGILAADESTGSIAKRLQSIGTENTEENR	J3KPS3;P04075;H3BPS8;H3BQN4;H3BUH7	J3KPS3	ALDOA	Fructose-bisphosphate aldolase;Fructose-bisphosphate aldolase A	39.42	364																												19.8943	22.192
DESVGNVTF	9	53	61	S	D	E	T	F	S	HLA-B1801	0.015	5.2	VDIIDDNFILRWNRSDESVGNVTFSFDYQK	LRWNRSDESVGNVTFSFDYQKTGMDNWIKL	C9J114;P17181	C9J114	IFNAR1	Interferon alpha/beta receptor 1	NaN	NaN																												23.0249	20.0214
DESVLTNVF	9	188	196	H	D	E	V	F	C	HLA-B1801	0.02	6.4	VKARDRKLLAIYLHHDESVLTNVFCSQMLC	AIYLHHDESVLTNVFCSQMLCAESIVSYLS	B3KT28;B1ANM7;Q9UNN5	B3KT28	FAF1	FAS-associated factor 1	73.953	650																												17.4466	18.2471
DETEARKY	8	19	26	Y	D	E	K	Y	V	HLA-B1801	0.04	9.9	RGRRPEHGGPPELFYDETEARKYVRNSRMI	GPPELFYDETEARKYVRNSRMIDIQTRMAG	O43709;F8WD87;F8WD67;E9PCQ7	O43709	WBSCR22	Probable 18S rRNA (guanine-N(7))-methyltransferase	31.88	281		+	+	+	0.598232			-0.312528	0.270676	1.0449	0.116538	0.251588	0.798723		1.8189			0.731595	1.31085	2.8431	1.1236	1.28607	2.2227		18.9065			22.3049	22.636
DETELARQM	9	282	290	T	D	E	Q	M	E	HLA-B1801	0.025	7.2	GVFNVQMEPKVVTDTDETELARQMERLERE	KVVTDTDETELARQMERLERENAEVDGDDD	P05198	P05198	EIF2S1	Eukaryotic translation initiation factor 2 subunit 1	36.112	315			+	+				-0.815332	-0.478665	-0.0505322	-1.45305	-0.573233	-0.454802					0.442492	0.61961	0.950723	0.233855	0.5637	0.634573					23.2397	22.7164
DETGAYLI	8	32	39	S	D	E	L	I	D	HLA-B1801	0.5	215.7	GLWQVASPLNVSDLSDETGAYLIDRDPTYF	LNVSDLSDETGAYLIDRDPTYFGPILNFLR	B0QYB2;H7C323;H0Y731;A0A087WX35;H3BSS5;Q9NXV2;Q14681;Q8N5Z5	B0QYB2	KCTD17;KCTD5;KCTD2	BTB/POZ domain-containing protein KCTD5;BTB/POZ domain-containing protein KCTD2;BTB/POZ domain-containing protein KCTD17	26.092	234			+	+				-0.541525	0.486799		-1.68653	0.0625052	0.97603					0.58186	1.6271		0.18516	1.0645	2.6539					23.6087	23.5487
DETGVSAV	8	33	40	T	D	E	A	V	Q	HLA-B1801	0.4	171.5	NLTGLVSSENSSKATDETGVSAVQFGNSST	ENSSKATDETGVSAVQFGNSSTSVLATLAA	H0YMZ5;F5H7I4;H9ZYI9;Q06547	H0YMZ5	GABPB1	GA-binding protein subunit beta-1	42.482	395
DETHSHIY	8	345	352	M	D	E	I	Y	N	HLA-B1801	0.04	10.2	HPFHIEDEVDDILLMDETHSHIYNWERYHD	VDDILLMDETHSHIYNWERYHDCQFSEHDW	Q16659	Q16659	MAPK6	Mitogen-activated protein kinase 6	NaN	NaN
DETIHIYDM	9	61	69	K	D	E	D	M	K	HLA-B1801	0.2	57	SAVAVNSRFVVTGSKDETIHIYDMKKKIEH	VVTGSKDETIHIYDMKKKIEHGALVHHSGT	Q9NWT1	Q9NWT1	PAK1IP1	p21-activated protein kinase-interacting protein 1	43.963	392																												21.3098	20.4139
DETIVVGM	8	328	335	E	D	E	G	M	T	HLA-B1801	0.06	14.5	FDYAASILSLALAHEDETIVVGMTNGILSV	SLALAHEDETIVVGMTNGILSVKHRKSEAK	H0Y8P4;Q8TED0	H0Y8P4	UTP15	U3 small nucleolar RNA-associated protein 15 homolog	58.414	518																												20.3187
DETMVIGNY	9	56	64	P	D	E	N	Y	R	HLA-B1801	0.025	7.4	HIGETEKKCFIEEIPDETMVIGNYRTQLYD	FIEEIPDETMVIGNYRTQLYDKQREEYQPA	Q9BVK6;F8W7F7;Q7Z7H5	Q9BVK6	TMED9;TMED4	Transmembrane emp24 domain-containing protein 9;Transmembrane emp24 domain-containing protein 4	26.61	231
DETQIFSY	8	57	64	L	D	E	S	Y	F	HLA-B1801	0.01	3.5	LTPGVVYVRHLPNLLDETQIFSYFSQFGTV	RHLPNLLDETQIFSYFSQFGTVTRFRLSRS	Q9BYG3	Q9BYG3	NIFK	MKI67 FHA domain-interacting nucleolar phosphoprotein	34.222	293
DETQIFSYF	9	57	65	L	D	E	Y	F	S	HLA-B1801	0.03	8.3	LTPGVVYVRHLPNLLDETQIFSYFSQFGTV	HLPNLLDETQIFSYFSQFGTVTRFRLSRSK	Q9BYG3	Q9BYG3	NIFK	MKI67 FHA domain-interacting nucleolar phosphoprotein	34.222	293
DETQMISSL	9	318	326	Q	D	E	S	L	K	HLA-B1801	0.05	12.6	AKLRDMLSDVRQKCQDETQMISSLKTQIQS	VRQKCQDETQMISSLKTQIQSQESDLKSQE	M0R2S2;M0R165;Q9UBC2	M0R2S2	EPS15L1	Epidermal growth factor receptor substrate 15-like 1	94.254	864			+	+				-0.906959	-0.445678	-0.519076		-0.382579	-0.198402	1.6677				0.40375	0.64039	0.59507		0.6821	0.82004	20.5961				21.0392	21.1833
DETTVRKL	8	543	550	L	D	E	K	L	Q	HLA-B1801	0.9	687.7	FNVTNTTFDFDLFSLDETTVRKLQSCLEAV	DFDLFSLDETTVRKLQSCLEAVAT______	Q03111	Q03111	MLLT1	Protein ENL	62.055	559			+	+				-1.7989	-1.22187	-0.61933		-1.34591	-0.804325					0.16548	0.29468	0.538305		0.260303	0.44739					23.4611	21.6101
DETTVSQNY	9	576	584	T	D	E	N	Y	R	HLA-B1801	0.06	14.5	SFFKQIDSSPVGGETDETTVSQNYRGSVSQ	PVGGETDETTVSQNYRGSVSQPSTPSPPKP	F1T0I1;J3KNL6;O15027	F1T0I1	SEC16A	Protein transport protein Sec16A	251.89	2357
DETVTHFIY	9	939	947	F	D	E	I	Y	Q	HLA-B1801	0.01	3	NGIAASLGADYRWSFDETVTHFIYQGRPND	DYRWSFDETVTHFIYQGRPNDTNREYKSVK	Q92547	Q92547	TOPBP1	DNA topoisomerase 2-binding protein 1	170.68	1522
DEVDKVNQY	9	46	54	D	D	E	Q	Y	Q	HLA-B1801	0.125	36.4	LLLLSNSAYYVAYYDDEVDKVNQYQRLSLE	YVAYYDDEVDKVNQYQRLSLENLEKIEIGP	A0A1B0GUS5;A0A0J9YY79;Q9Y2H2	A0A1B0GUS5	INPP5F	Phosphatidylinositide phosphatase SAC2	128.41	1132			+	+				-1.44796	-0.83126	-0.0595748		-0.856655						0.23505	0.4355	0.942165		0.42458						21.8022	21.4672
DEVDLTSAL	9	48	56	A	D	E	A	L	T	HLA-B1801	0.03	9.2	YNDFLILPGFIDFIADEVDLTSALTRKITL	FIDFIADEVDLTSALTRKITLKTPLISSPM	H7C5T1;H7C511;C9J381;P20839;C9J029;C9K0R9	H7C5T1	IMPDH1	Inosine-5-monophosphate dehydrogenase;Inosine-5-monophosphate dehydrogenase 1	55.405	514
DEVELIHF	8	838	845	L	D	E	H	F	E	HLA-B1801	0.01	3.6	ALVNATEWPPFVVTLDEVELIHFERVQFHL	PPFVVTLDEVELIHFERVQFHLKNFDMVIV	Q9Y5B9	Q9Y5B9	SUPT16H	FACT complex subunit SPT16	119.91	1047		+	+	+		-0.797419	-0.548804	0.0139128	0.13493	0.27409	-0.632077	-0.0273069	-0.155882			0.45049	0.57764	1.01401	1.14446	1.31533	0.531487	0.973063	0.85566			19.1521	20.865	26.8862	26.58
DEVERVITI	9	62	70	E	D	E	T	I	M	HLA-B1801	0.08	21.5	KADIDLTKRAGELTEDEVERVITIMQNPRQ	AGELTEDEVERVITIMQNPRQYKIPDWFLN	P62269	P62269	RPS18	40S ribosomal protein S18	17.718	152			+					2.23976										9.3911										22.5108
DEVFFSEKIY	10	57	66	L	D	E	I	Y	K	HLA-B1801	0.125	36.8	GVLLAAERRNIHKLLDEVFFSEKIYKLNED	IHKLLDEVFFSEKIYKLNEDMACSVAGITS	H0YLC2;H0YKT8;H0YMA1;H0YMZ1;H0YL69;P25789;H0YLS6;H0YMI6;H0YN18	H0YLC2	PSMA4	Proteasome subunit alpha type;Proteasome subunit beta type;Proteasome subunit alpha type-4	29.483	261			+	+				0.953336	1.8529		-0.0121687	1.5597	2.30481					2.59435	6.3783		0.987905	4.7574	10.0223					24.0064	23.5453
DEVFSHIL	8	481	488	A	D	E	I	L	K	HLA-B1801	0.15	39.8	QDLLFSLGPQPLVAADEVFSHILKRPDRVL	PQPLVAADEVFSHILKRPDRVLLILDGFEE	A0A0B4J1S1;A0A087X2I7;P33076	A0A0B4J1S1	CIITA	MHC class II transactivator	NaN	NaN		+	+	+			1.14975	-0.158156	0.384745	-0.0891646	-0.620603						3.1574	0.853717	1.46924	0.914695	0.53762						19.228	24.9987	25.1451
DEVIGQVL	8	200	207	N	D	E	V	L	S	HLA-B1801	0.3	110.1	ASSGLMAPREVLTGNDEVIGQVLSTLKSED	REVLTGNDEVIGQVLSTLKSEDVPYTAALT	Q15904;A6QRJ1;A0A0C4DGX8	Q15904	ATP6AP1	V-type proton ATPase subunit S1	52.025	470		+	+	+		-0.738968	-0.216913	-0.0677892	0.622939	1.47431	-0.752828	0.674856	1.19791	0.47964		0.477607	0.805	0.934457	1.8644	4.368	0.471033	1.96375	3.31318	20.236		21.0598	21.3425	26.4467	26.0463
DEVKLIGF	8	532	539	P	D	E	G	F	A	HLA-B1801	0.04	11.2	LTFKLASGCDGSEIPDEVKLIGFAQLSVS_	CDGSEIPDEVKLIGFAQLSVS_________	Q9UEW8	Q9UEW8	STK39	STE20/SPS1-related proline-alanine-rich protein kinase	59.473	545		+	+	+			1.14762	2.13533		2.6141		-1.15494	-1.95885				3.1507	8.4598		13.655		0.315075	0.14102				18.7828	23.6527
DEVKSTIKF	9	149	157	V	D	E	K	F	Q	HLA-B1801	0.05	12.6	FPSLLTHNENMVAKVDEVKSTIKFQMKKVL	NMVAKVDEVKSTIKFQMKKVLCLAVAVGHV	P62906	P62906	RPL10A	60S ribosomal protein L10a	24.831	217		+	+	+	-0.0609715			0.241074	0.170724	-0.164285	-0.950468	0.583472	-0.290466		0.94085			1.27261	1.18616	0.8485	0.38656	1.79225	0.747915		20.3227			26.6719	26.1083
DEVLFTGV	8	5	12	A	D	E	G	V	K	HLA-B1801	0.5	199.2	______________________________	______________________________	A0A087WUY5;Q5QPE4;Q5QPE5;Q9Y5X3	A0A087WUY5	SNX5	Sorting nexin-5	46.816	404		+	+	+	-1.74692	-0.624965	-0.44325	0.205024	0.783376	1.11526	-0.536455	0.752182	1.18008		0.17431	0.53528	0.641947	1.22756	2.18885	3.05037	0.584818	2.12162	3.25463		19.9384	21.2932	21.0089	25.4763	25.4071
DEVLQTHSV	9	48	56	L	D	E	S	V	F	HLA-B1801	0.125	32.2	KNKVVGWRSGVEKDLDEVLQTHSVFVNVSK	GVEKDLDEVLQTHSVFVNVSKGQVAKKEDL	F8WE72;A0A087X020;Q9Y3A5	F8WE72	SBDS	Ribosome maturation protein SBDS	28.763	250		+	+	+	0.860397				-2.44146	-1.10719		-1.77863	-0.411976	5.15555	2.3641				0.087034	0.330485		0.16887	0.66234	21.0467	19.8963			23.7484	22.9377
DEVLVAGF	8	98	105	N	D	E	G	F	G	HLA-B1801	0.02	6.7	AFVPNDGCLNFIEENDEVLVAGFGRKGHAV	LNFIEENDEVLVAGFGRKGHAVGDIPGVRF	D6RD47;P62266	D6RD47	RPS23	40S ribosomal protein S23	15.807	143			+	+				0.272518	1.07542	0.198031	-0.760848	-0.814411	0.77177					1.31327	2.93122	1.219	0.46727	0.4429	2.16359					22.0785	22.0624
DEVNGLISM	9	283	291	V	D	E	S	M	Y	HLA-B1801	0.015	4.8	KLPPTDAYYKLRHIVDEVNGLISMYSTDEN	KLRHIVDEVNGLISMYSTDENLILSPLLGN	Q15029	Q15029	EFTUD2	116 kDa U5 small nuclear ribonucleoprotein component	109.43	972		+	+	+	-0.809569		0.0985776	-0.186687	0.483249	0.338791	0.740913	0.122958	0.372735	2.3474	0.44505		1.1036	0.829703	1.62133	1.40325	2.09785	1.13084	1.4517	20.4819	18.3764		19.1275	22.8984	23.3159
DEVPVATV	8	115	122	G	D	E	T	V	T	HLA-B1801	0.25	79	PQPERSSVSDAPRVGDEVPVATVTGVGDVF	SDAPRVGDEVPVATVTGVGDVFQGGEADAT	Q5VY09	Q5VY09	IER5	Immediate early response gene 5 protein	NaN	NaN
DEVPVGVEM	9	1109	1117	D	D	E	E	M	A	HLA-B1801	0.01	4.4	EPDKLTVGKRKRNEDDEVPVGVEMAENTDN	RKRNEDDEVPVGVEMAENTDNPLRCPVRLY	H7C1I7;Q5VZL5	H7C1I7	ZMYM4	Zinc finger MYM-type protein 4	172.79	1548
DEVQVVRGH	9	53	61	D	D	E	G	H	Y	HLA-B1801	0.25	77	LRQKYNVRSMPIRKDDEVQVVRGHYKGQQI	MPIRKDDEVQVVRGHYKGQQIGKVVQVYRK	P61254;J3KTJ8;J3QRI7;J3QQQ9;J3QQV1;E5RIT6;J3QRC4;Q9UNX3	P61254	RPL26;RPL26L1	60S ribosomal protein L26;60S ribosomal protein L26-like 1	17.257	145		+	+	+			-2.09313	0.690418	1.0777	1.60143	0.276874	0.867392	1.1571				0.1233	1.99455	2.9379	4.9601	1.319	2.38069	3.1807				17.7984	24.1816	23.66
DEVQVVRGHY	10	53	62	D	D	E	H	Y	K	HLA-B1801	0.15	40.1	LRQKYNVRSMPIRKDDEVQVVRGHYKGQQI	PIRKDDEVQVVRGHYKGQQIGKVVQVYRKK	P61254;J3KTJ8;J3QRI7;J3QQQ9;J3QQV1;E5RIT6;J3QRC4;Q9UNX3	P61254	RPL26;RPL26L1	60S ribosomal protein L26;60S ribosomal protein L26-like 1	17.257	145		+	+	+			0.0886517	0.379891	0.938932	1.5347	-0.353551	0.795771	1.35829				1.0927	1.46213	2.55725	4.63995	0.70219	2.21615	3.88952				17.1165	25.2624	25.39
DEVRTGTY	8	76	83	I	D	E	T	Y	R	HLA-B1801	0.05	13.1	HVPRAVFVDLEPTVIDEVRTGTYRQLFHPE	DLEPTVIDEVRTGTYRQLFHPEQLITGKED	F8VVB9;F5H5D3;Q9BQE3;Q71U36;P68363;F8VRK0;F8VX09;F8VWV9;F8VRZ4;F8VS66;F8VQQ4;Q6PEY2;Q13748	F8VVB9	TUBA1B;TUBA1C;TUBA1A;TUBA3E;TUBA3C	Tubulin alpha-1C chain;Tubulin alpha-1A chain;Tubulin alpha-1B chain;Tubulin alpha-3E chain;Tubulin alpha-3C/D chain	50.151	451		+	+	+	-0.271271	-1.51932		-1.25776	-1.01819	-0.562388	-2.44974	-1.14429	-0.658823		0.76241	0.21886		0.28429	0.36125	0.569847	0.086316	0.31845	0.51746		19.077	19.5391		23.2363	23.2137
DEVRTLTY	8	51	58	K	D	E	T	Y	R	HLA-B1801	0.02	6.5	FDSYAHFGIHEEMLKDEVRTLTYRNSMFHN	IHEEMLKDEVRTLTYRNSMFHNRHLFKDKV	A0A087X1W2;H7C2I1;Q99873;H0YDE4;E9PKG1;E9PMW9;E9PNR9;E9PQ98;E9PIX6;E9PMZ2;Q9NR22	A0A087X1W2	PRMT1;PRMT8	Protein arginine N-methyltransferase 1;Protein arginine N-methyltransferase 8	35.201	305			+	+				-1.15846	-0.955837	-0.774976		0.708873	-0.743262	0.055315				0.31397	0.38449	0.460715		2.0317	0.47556	21.964		21.2616		24.8399	26.2425
DEVTIVNI	8	21	28	V	D	E	N	I	L	HLA-B1801	0.7	459.4	IWCQQCQENSPISSVDEVTIVNILTNRSNA	NSPISSVDEVTIVNILTNRSNAQRQDIAFA	H0YM50;P07355;H0YKS4;H0YMD0;H0YMU9;H0YN42;A6NMY6;H0YMM1;H0YKL9;H0YKZ7;H0YLV6;H0YMT9;H0YKX9;H0YMW4;H0YKV8;H0YMD9	H0YM50	ANXA2;ANXA2P2	Annexin;Annexin A2;Putative annexin A2-like protein	38.604	339																													21.6334
DEVYQVTVY	9	224	232	D	D	E	V	Y	Q	HLA-B1801	0.01	3.4	DYSLSEEGQELSDEDDEVYQVTVYQAGESD	ELSDEDDEVYQVTVYQAGESDTDSFEEDPE	G3XA89;J3KN53;Q00987;E7EMW5	G3XA89	MDM2	E3 ubiquitin-protein ligase Mdm2	NaN	NaN																												20.7854	23.4465
DEWKAIQN	8	291	298	L	D	E	Q	N	K	HLA-B1801	0.7	506.9	EVEEVKEEGPKEMTLDEWKAIQNKDRAKVE	GPKEMTLDEWKAIQNKDRAKVEFNIRKPNE	Q8NC51	Q8NC51	SERBP1	Plasminogen activator inhibitor 1 RNA-binding protein	44.965	408																												22.9724
DEWKELKQH	9	173	181	F	D	E	Q	H	K	HLA-B1801	0.8	515.7	VQALSEMASEQLKRFDEWKELKQHKEFQDL	EQLKRFDEWKELKQHKEFQDLREVMEKSSR	Q53GS7	Q53GS7	GLE1	Nucleoporin GLE1	79.835	698
DEWSGLNGL	9	377	385	D	D	E	G	L	S	HLA-B1801	0.125	34.8	SDYQWDVSRNQPYIDDEWSGLNGLSSADPN	NQPYIDDEWSGLNGLSSADPNSDWNAPAEE	Q86UE4;H0YBJ8	Q86UE4	MTDH	Protein LYRIC	63.836	582			+	+					-2.05354	-1.35166		-1.24585	-1.59947						0.12828	0.25881		0.287695	0.202003					20.4039	22.2937
DEWTVETV	8	233	240	V	D	E	T	V	E	HLA-B1801	0.2	66.3	FMAETQFTSGEKEQVDEWTVETVEVVNSLQ	SGEKEQVDEWTVETVEVVNSLQQQPQAASP	G3V153;Q14444	G3V153	CAPRIN1	Caprin-1	78.365	709
DEYDFYRSF	9	58	66	G	D	E	S	F	P	HLA-B1801	0.01	2.5	VVAVTKASGGLPQFGDEYDFYRSFPGFQAF	GLPQFGDEYDFYRSFPGFQAFCETQGDRLL	K7EJ37;Q01780	K7EJ37	EXOSC10	Exosome component 10	100.83	885			+	+				-0.337412	0.0836975	0.159863	-1.02068	-0.269362	0.0486473					0.713615	1.0873	1.17335	0.36035	0.763867	1.04985					22.5106	21.967
DEYDTVLAY	9	257	265	T	D	E	A	Y	E	HLA-B1801	0.01	1.8	DCMKMYGDLDVLFLTDEYDTVLAYENKGKI	DVLFLTDEYDTVLAYENKGKIAQATDRSDP	E9PCJ7;Q8N806;H0YJY4	E9PCJ7	UBR7	Putative E3 ubiquitin-protein ligase UBR7	47.998	425			+							0.128288										1.13688
DEYDYLFKV	9	6	14	D	D	E	K	V	V	HLA-B1801	0.04	9.7	______________________________	______________________________	B4DQU5;P62491;H3BMH2;H3BSC1;Q15907	B4DQU5	RAB11A;RAB11B	Ras-related protein Rab-11A;Ras-related protein Rab-11B	23.487	208			+	+				-1.72188	-1.2624	-1.05884	-1.6986	-1.34291	-1.11342					0.17873	0.282975	0.346857	0.18294	0.261085	0.328435					23.6774	23.1826
DEYEKLQVL	9	425	433	D	D	E	V	L	L	HLA-B1801	0.03	8.3	EKVMVACFEVFQTWDDEYEKLQVLLRDIVK	VFQTWDDEYEKLQVLLRDIVKRKREENLKM	Q14204	Q14204	DYNC1H1	Cytoplasmic dynein 1 heavy chain 1	532.4	4646			+	+				-0.496079	0.0629466	0.656328	-1.26603	0.121255	-0.336277					0.608913	1.06497	1.9277	0.28195	1.12891	0.714425					25.1499	24.9808
DEYGVSQAL	9	716	724	D	D	E	A	L	A	HLA-B1801	0.01	4.4	VDARHIIENAKQDVDDEYGVSQALARGLQS	AKQDVDDEYGVSQALARGLQSYYAVAHAVT	Q9HBD4;A0A0A0MT49;P51532	Q9HBD4	SMARCA4	Transcription activator BRG1	188.15	1679			+	+						0.0838815		-0.831031								1.0875		0.4356
DEYIAIAK	8	150	157	L	D	E	A	K	E	HLA-B1801	0.2	62	MLVWSPNQNLSEAKLDEYIAIAKEKHGYNM	NLSEAKLDEYIAIAKEKHGYNMEQALGMLF	Q9UKL0;E9PR63;E9PQE5;B4DV59;Q9P2K3	Q9UKL0	RCOR1;RCOR3	REST corepressor 1;REST corepressor 3	54.454	490
DEYIQSHNF	9	1389	1397	E	D	E	N	F	D	HLA-B1801	0.025	7.9	EKEIIEVILRQNAQEDEYIQSHNFDSAMKV	RQNAQEDEYIQSHNFDSAMKVTSQGQPSPV	H7C1F9;Q2PPJ7	H7C1F9	RALGAPA2	Ral GTPase-activating protein subunit alpha-2	NaN	NaN
DEYIYRHFF	9	726	734	L	D	E	F	F	G	HLA-B1801	0.01	3.1	MKEYEVDNDGVFEKLDEYIYRHFFGHTFSP	GVFEKLDEYIYRHFFGHTFSPPYGPRSVYI	Q9ULG6;H3BV63	Q9ULG6	CCPG1	Cell cycle progression protein 1	NaN	NaN
DEYKVNKEGY	10	45	54	V	D	E	G	Y	N	HLA-B1801	0.09	24.2	YGHENLQLRKGCKSVDEYKVNKEGYNGLNQ	GCKSVDEYKVNKEGYNGLNQCFTTAQSKVF	F5H2M4;A0A087X0A2;A0A087WZJ7;O75437	F5H2M4	ZNF254	Zinc finger protein 254	NaN	NaN
DEYMYYLIEH	10	883	892	Y	D	E	E	H	R	HLA-B1801	0.4	188.8	SAASFGSFHLIRLLYDEYMYYLIEHRVAQA	IRLLYDEYMYYLIEHRVAQAKGETPIAVMG	P22670	P22670	RFX1	MHC class II regulatory factor RFX1	104.76	979				+									-1.33328										0.26361
DEYNFVRSY	9	247	255	A	D	E	S	Y	E	HLA-B1801	0.01	2.2	QIEVSILSRLSSENADEYNFVRSYECFQHK	LSSENADEYNFVRSYECFQHKNHTCLVFEM	Q5SQL3;J3KP92;Q86Z02	Q5SQL3	HIPK1	Homeodomain-interacting protein kinase 1	NaN	NaN			+	+				0.820132	1.66869	-0.446678	-0.238981	1.37691	0.958929					2.2708	5.3052	0.63975	0.78743	3.96265	2.6089					23.1342	23.6343
DEYNRLKQV	9	479	487	A	D	E	Q	V	K	HLA-B1801	1.2	1200.8	LDDYREESEEYMAAADEYNRLKQVKGSADY	EYMAAADEYNRLKQVKGSADYKSKKNHCKQ	A0A0G2JMZ8;Q16625	A0A0G2JMZ8	OCLN	Occludin	59.129	522			+							-0.00493215										0.99508
DEYQFVERL	9	43	51	V	D	E	R	L	L	HLA-B1801	0.175	52.2	QTQGPPDYPRFVESVDEYQFVERLLPATRI	RFVESVDEYQFVERLLPATRIPDPPKHEHY	E9PI78;E9PNF1;Q13405	E9PI78	MRPL49	39S ribosomal protein L49, mitochondrial	19.198	166			+	+				0.566903			-0.29307							1.7628			0.74597							23.2797	19.7702
DEYRQDYDA	9	66	74	R	D	E	D	A	G	HLA-B1801	1.3	1311.3	EGRQYGRGRSGGQVRDEYRQDYDAGRGGYG	SGGQVRDEYRQDYDAGRGGYGKLA______	C9JQX9;B3KSB0;P52298	C9JQX9	NCBP2	Nuclear cap-binding protein subunit 2	18.001	156			+					0.0194104	0.0797349	0.385806								1.0196	1.083	1.4708								19.3803	19.181
DEYSIFPQTY	10	65	74	Q	D	E	T	Y	S	HLA-B1801	0.01	4.4	NGQEYHLQLVDTAGQDEYSIFPQTYSIDIN	DTAGQDEYSIFPQTYSIDINGYILVYSVTS	Q15382	Q15382	RHEB	GTP-binding protein Rheb	20.497	184
DEYVNVKDF	9	292	300	Y	D	E	D	F	S	HLA-B1801	0.05	12	LQHAAELIKTVASRYDEYVNVKDFSDKINR	TVASRYDEYVNVKDFSDKINRALAAAKKDN	Q8WUM4	Q8WUM4	PDCD6IP	Programmed cell death 6-interacting protein	96.022	868			+	+					-1.40667	-1.11769	-0.96577	-1.01931	-0.625731						0.244957	0.327035	0.38069	0.360845	0.53487						22.3509
DEYYDKHFTEF	11	462	472	L	D	E	E	F	V	HLA-B1801	0.175	51.8	SVNWLISYSKYMRALDEYYDKHFTEFVPLR	MRALDEYYDKHFTEFVPLRTKAKEILQEEE	P38606	P38606	ATP6V1A	V-type proton ATPase catalytic subunit A	68.303	617			+							0.825885										2.2839
DFLLDPYKY	9	290	298	S	D	F	K	Y	M	HLA-B1801	1.3	1365.6	EDELVKKYSLPSKFSDFLLDPYKYMTLNPS	LPSKFSDFLLDPYKYMTLNPSTKRKNTGSP	Q9UIG0	Q9UIG0	BAZ1B	Tyrosine-protein kinase BAZ1B	170.9	1483
DFTLLVPAL	9	117	125	M	D	F	A	L	K	HLA-B1801	1.6	1919.4	LDELNVYARGTDYDMDFTLLVPALKLHDRN	GTDYDMDFTLLVPALKLHDRNQPVTLDMRH	Q8IYB1	Q8IYB1	MB21D2	Protein MB21D2	55.8	491			+	+						1.09417			0.629914							2.9867			1.87745
DLDAIKLFV	9	41	49	K	D	L	F	V	G	HLA-C0501	0.6	1126.1	SSGPEPPGGQPDGMKDLDAIKLFVGQIPRH	QPDGMKDLDAIKLFVGQIPRHLDEKDLKPL	Q8N6W0	Q8N6W0	CELF5	CUGBP Elav-like family member 5	NaN	NaN
DMLDIREIF	9	78	86	L	D	M	I	F	R	HLA-B1801	1.8	2442.2	KSLYGKDLIADLNELDMLDIREIFRTKYEK	ADLNELDMLDIREIFRTKYEKSLYSMIKND	E5RK69;P08133	E5RK69	ANXA6	Annexin;Annexin A6	63.824	566.5			+						2.60225										13.494										22.4612
DQDASILFV	9	491	499	G	D	Q	F	V	V	HLA-C0501	1.3	3870.2	ALLHVPAGTVVSRQGDQDASILFVVSGLLH	VVSRQGDQDASILFVVSGLLHVYQRKIGSQ	Q6ZV29	Q6ZV29	PNPLA7	Patatin-like phospholipase domain-containing protein 7	NaN	NaN				+									-0.0371205										0.96356
DQVQIHTY	8	146	153	E	D	Q	T	Y	F	HLA-B1801	0.125	34.6	VLHFDVLLMDIWNSEDQVQIHTYFKPPSCP	MDIWNSEDQVQIHTYFKPPSCPRTIQVSDF	O95302	O95302	FKBP9	Peptidyl-prolyl cis-trans isomerase FKBP9	63.083	570																													22.5596
DTDTLSLLS	9	329	337	P	D	T	L	S	L	HLA-C0501	2	7001.9	AGLEEGSSLGPGPAPDTDTLSLLSLRTVAS	GPGPAPDTDTLSLLSLRTVASDLQKCDSVE	Q7L8J4	Q7L8J4	SH3BP5L	SH3 domain-binding protein 5-like	NaN	NaN
EADERVSEL	9	88	96	G	E	A	E	L	C	HLA-C0501	0.08	55.9	ASEESALNHVQHPSGEADERVSELCEKAEE	VQHPSGEADERVSELCEKAEEKAKEIAKMA	Q96HT8	Q96HT8	MRFAP1L1	MORF4 family-associated protein 1-like 1	NaN	NaN			+	+				1.41464			0.264976	0.993104						4.115			1.3034	2.6996		20.1534				22.8971	20.5192
EADEVAAQL	9	556	564	L	E	A	Q	L	E	HLA-C0501	0.02	12.2	GMIDNYKSQVMKTRLEADEVAAQLERCDKE	VMKTRLEADEVAAQLERCDKENKILKDEMN	Q5BJF6	Q5BJF6	ODF2	Outer dense fiber protein 2	95.4	829		+	+	+	-0.457285	0.316889		-0.334732	0.655575	1.53688	-0.845122	0.628555	1.70497		0.633	1.37285		0.71553	1.92625	4.65005	0.429505	1.8749	5.5012	23.9949	21.9877	22.8748	19.9997	24.9226	24.2
EADGAAPQL	9	35	43	Q	E	A	Q	L	T	HLA-C0501	0.3	372.1	RRSDYQLTIEPLLEQEADGAAPQLTASRLL	EPLLEQEADGAAPQLTASRLLQRRQIFSQK	H3BSY1;Q9H211	H3BSY1	CDT1	DNA replication factor Cdt1	NaN	NaN		+	+	+	0.884346	1.45713	1.5724	0.858598	1.35056	1.63606	0.389437	1.07326	0.966846		2.4214	4.2936	4.8182	2.35985	3.8596	5.1349	1.47615	2.9249	2.62964	23.013	21.567	22.3536	21.9767	25.688	25.4759
EADIQNSKF	9	2346	2354	Q	E	A	K	F	S	HLA-C0501	0.125	81.7	CKEQKGNLEGIIRQQEADIQNSKFSYEQLE	GIIRQQEADIQNSKFSYEQLETDLQASREL	Q14789	Q14789	GOLGB1	Golgin subfamily B member 1	376.01	3259			+	+						-0.664385		-0.595204	-0.665707							0.51459		0.55145	0.51391	20.8013		19.5926		22.3924
EADQQQTRL	9	981	989	A	E	A	R	L	K	HLA-C0501	0.15	151.6	AGQARDAQDVQASQAEADQQQTRLKELESQ	VQASQAEADQQQTRLKELESQVSGLEKEAI	A0A0A0MRV0;Q9P2E9;F8W7S5;A0A087WVV2	A0A0A0MRV0	RRBP1	Ribosome-binding protein 1	152.45	1410			+	+				-1.00041				-1.41309						0.36773				0.24339						19.5657
EADRLITYL	9	411	419	E	E	A	Y	L	D	HLA-C0501	0.125	105.9	EVPEYLHHVNKRLEEEADRLITYLDQTTQK	NKRLEEEADRLITYLDQTTQKSLIATVEKQ	K4DI93;Q13620	K4DI93	CUL4B	Cullin-4B	102.75	900		+	+	+	-0.257955	-0.432215	-0.157836	-0.403153	-0.0558537	0.263738	-0.737845	-0.40343	-0.265999		0.77263	0.64907	0.85399	0.66821	0.945678	1.30179	0.478143	0.668025	0.76644		20.8685	19.6576	19.4593	23.6729	24.2047
EADRNPPVL	9	134	142	P	E	A	V	L	Y	HLA-C0501	0.15	124.6	CVHKFHSLPKSGEKPEADRNPPVLYHNSRA	KSGEKPEADRNPPVLYHNSRARSTGACNCG	J3KTD7;Q8ND04	J3KTD7	SMG8	Protein SMG8	109.68	991		+	+	+		0.884676		-0.877767	-0.11433	0.0740185		-0.295338	0.317532			2.4222		0.41571	0.891963	1.07683		0.74428	1.37373			21.3888		23.8492	24.218
EADVAQLEY	9	157	165	Y	E	A	E	Y	K	HLA-C0501	0.7	1535.2	IFVNILTHNLAEPAYEADVAQLEYKLVAGE	LAEPAYEADVAQLEYKLVAGEHGLIIRVKG	H0Y5G9;G3V1R5;B1AKJ5;O43847;F5H7V1	H0Y5G9	NRD1	Nardilysin	139.41	1219
EALSSLGFSV	10	6	15	L	E	A	S	V	G	HLA-A0201	0.8	62.3	______________________________	MRETLEALSSLGFSVGQPEMAPQSEPREGS	Q7Z7K2;C9JAX3	Q7Z7K2	ZNF467	Zinc finger protein 467	NaN	NaN
EANSEEVFL	9	818	826	K	E	A	F	L	F	HLA-C0501	2	6977.5	FNESLQVNTTALIPKEANSEEVFLFKPENI	TALIPKEANSEEVFLFKPENITFENGTDLF	A8K7I4	A8K7I4	CLCA1	Calcium-activated chloride channel regulator 1	NaN	NaN
EDEDSPNKLY	10	94	103	N	E	D	L	Y	T	HLA-B4402	1	1065.3	NVPYRIRVRLSRKRNEDEDSPNKLYTLVTY	SRKRNEDEDSPNKLYTLVTYVPVTTFKNLQ	P62899;H7C2W9;C9JU56;B7Z4E3;B7Z4C8	P62899	RPL31	60S ribosomal protein L31	14.463	125																												18.9192
EDLVAIGY	8	164	171	H	E	D	G	Y	K	HLA-B1801	0.5	275.4	IEPRTIFCLTCSPHHEDLVAIGYKDGIVVI	LTCSPHHEDLVAIGYKDGIVVIIDISKKGE	Q8TEQ6	Q8TEQ6	GEMIN5	Gem-associated protein 5	168.59	1508			+	+				-1.19533	-0.556451	-0.206368	-1.6052	-0.892257	-0.333018					0.302605	0.57324	0.813533	0.20085	0.40973	0.716758					23.3221	23.2452
EDMASLSEF	9	5	13	P	E	D	E	F	D	HLA-B4402	0.2	102.6	______________________________	______________________________	A0A0J9YWU8;Q9HCH3	A0A0J9YWU8	CPNE5	Copine-5	60.13	537			+						-0.79194										0.452965										22.3252
EDQVQIHTY	9	145	153	S	E	D	T	Y	F	HLA-B1801	1.4	1616.9	SVLHFDVLLMDIWNSEDQVQIHTYFKPPSC	MDIWNSEDQVQIHTYFKPPSCPRTIQVSDF	O95302	O95302	FKBP9	Peptidyl-prolyl cis-trans isomerase FKBP9	63.083	570
EDVETSKKW	9	36	44	G	E	D	K	W	A	HLA-B4402	0.9	966.9	QAKSKQAILAAQRRGEDVETSKKWAAGQNK	AAQRRGEDVETSKKWAAGQNKQHSITKNTA	O60869	O60869	EDF1	Endothelial differentiation-related factor 1	16.368	148				+									-0.160204										0.85197
EDWIRGVEW	9	207	215	H	E	D	E	W	A	HLA-B4402	0.5	288.3	QQNDQFQKVLSLCGHEDWIRGVEWAAFGRD	LSLCGHEDWIRGVEWAAFGRDLFLASCSQD	Q6IA86	Q6IA86	ELP2	Elongator complex protein 2	92.499	826
EDYKFHHTF	9	332	340	R	E	D	T	F	S	HLA-B1801	0.25	89.7	DPAYQQYQDAANNLREDYKFHHTFSTEIAK	AANNLREDYKFHHTFSTEIAKFLKVSQGQL	P13667	P13667	PDIA4	Protein disulfide-isomerase A4	72.932	645			+							0.317653										1.3739
EEAAVVQY	8	309	316	D	E	E	Q	Y	N	HLA-B1801	0.2	57.8	DSPPPPPPPPVDYEDEEAAVVQYNDPYADG	PPVDYEDEEAAVVQYNDPYADGDPAWAPKN	B6VEX4;A0A0A0MRT6;Q8IZP0	B6VEX4	ABI1	Abl interactor 1	51.769	475
EEADKLVRQY	10	485	494	R	E	E	Q	Y	N	HLA-B4402	0.15	76.9	VGDFLDEVLFIELQREEADKLVRQYNEEGR	IELQREEADKLVRQYNEEGRKAGPPPEKRF	A0A0A0MRA5;B7Z4B8;Q9BUJ2;M0R3F1	A0A0A0MRA5	HNRNPUL1	Heterogeneous nuclear ribonucleoprotein U-like protein 1	95.737	856			+	+				-1.57687	-1.75017	-1.71614		-1.98661	-1.66884					0.20662	0.173745	0.179759		0.13716	0.188465					23.1401	23.0912
EEAEIIRKY	9	809	817	S	E	E	K	Y	V	HLA-B1801	0.04	11.7	YEKLKTDIKVVDRDSEEAEIIRKYVKNTHA	VVDRDSEEAEIIRKYVKNTHATTHNAYDLE	P09874	P09874	PARP1	Poly [ADP-ribose] polymerase 1	113.08	1014		+	+	+			-1.56405	-2.17527	-1.80838	-1.26793	-2.84636	-1.78471	-0.907387				0.209287	0.113577	0.16392	0.281413	0.0580555	0.167845	0.403578				23.142	27.0456	27.3165
EEAFAIFRKF	10	1070	1079	F	E	E	K	F	D	HLA-B4402	0.08	41.4	DAPDIANIAISNELFEEAFAIFRKFDVNTS	SNELFEEAFAIFRKFDVNTSAVQVLIEHIG	A0A087WVQ6;Q00610	A0A087WVQ6	CLTC	Clathrin heavy chain;Clathrin heavy chain 1	192.06	1679			+							1.86696										6.4686
EEAFTDIKNY	10	144	153	H	E	E	N	Y	Y	HLA-B4402	0.5	287.7	EERKNGQIHTLMQRHEEAFTDIKNYYNDIT	LMQRHEEAFTDIKNYYNDITLNNLALINSL	A0A087WZT7;O95995	A0A087WZT7	GAS8	Growth arrest-specific protein 8	NaN	NaN
EEAFTNQY	8	237	244	Y	E	E	Q	Y	S	HLA-B1801	0.6	290.9	TEGWENRIRLWTDQYEEAFTNQYSADVQNA	RLWTDQYEEAFTNQYSADVQNALEQHLHSS	E7EWN3;Q9C0A6;C9JLM1	E7EWN3	SETD5	SET domain-containing protein 5	NaN	NaN
EEAGGRPAM	9	45	53	D	E	E	A	M	E	HLA-B1801	0.1	27.1	LKAELMERLQAALDDEEAGGRPAMEPGNGS	QAALDDEEAGGRPAMEPGNGSLDLGGDSAG	Q00839	Q00839	HNRNPU	Heterogeneous nuclear ribonucleoprotein U	90.583	825			+	+				-1.2398	-1.2552	-0.883557		-1.39296						0.289443	0.28502	0.41331		0.24834						21.6808	19.449
EEAGRYLETY	10	16	25	P	E	E	T	Y	K	HLA-B1801	0.6	367.4	XCILADCTLILAWSPEEAGRYLETYKAYEQ	LAWSPEEAGRYLETYKAYEQKPADLLMEKL	K7EJW9;K7ES46;K7ER89;K7EP14;P07992	K7EJW9	ERCC1	DNA excision repair protein ERCC-1	32.562	297
EEAHLNTSF	9	175	183	Q	E	E	S	F	K	HLA-B1801	0.25	91.6	AHIYHQHFDSVMQLQEEAHLNTSFKHFIFF	SVMQLQEEAHLNTSFKHFIFFVQEFNLIDR	Q9H8S9;Q7L9L4	Q9H8S9	MOB1A;MOB1B	MOB kinase activator 1A;MOB kinase activator 1B	25.091	216			+	+				-2.10805	-1.26284	-0.371687			-0.474097					0.121475	0.28285	0.68957			0.622447					23.789	23.4441
EEAIIYSY	8	159	166	T	E	E	S	Y	G	HLA-B1801	0.04	9.7	VHLDLEDRLAKFMKTEEAIIYSYGFATIAS	LAKFMKTEEAIIYSYGFATIASAIPAYSKR	O15269	O15269	SPTLC1	Serine palmitoyltransferase 1	52.743	473
EEAKQIQNL	9	60	68	K	E	E	N	L	Q	HLA-B4402	0.7	574.9	RPMAFLREYFERLEKEEAKQIQNLQKAGTR	FERLEKEEAKQIQNLQKAGTRTDSREDEIS	K7EPB2;P10644;K7EK41;K7EMU2;K7EMZ6;K7EIE5;K7EID3;K7EJ40	K7EPB2	PRKAR1A	cAMP-dependent protein kinase type I-alpha regulatory subunit;cAMP-dependent protein kinase type I-alpha regulatory subunit, N-terminally processed	42.981	381			+					-0.344217	0.492499	1.4676								0.708775	1.6364	4.3388								22.9121	21.8758
EEALHASHGF	10	131	140	T	E	E	G	F	M	HLA-B4402	0.04	20.7	WVPPLIGELYGLRTTEEALHASHGFMWYT_	GLRTTEEALHASHGFMWYT___________	Q9P0J0	Q9P0J0	NDUFA13	NADH dehydrogenase [ubiquinone] 1 alpha subcomplex subunit 13	16.698	144
EEALILDNKY	10	2258	2267	M	E	E	K	Y	T	HLA-B4402	0.5	311.6	MRSQLKKIEDLGAAMEEALILDNKYTEHST	LGAAMEEALILDNKYTEHSTVGLAQQWDQL	A0A0D9SF54;A0A0D9SGF6;Q13813	A0A0D9SF54	SPTAN1	Spectrin alpha chain, non-erythrocytic 1	286.07	2485
EEAPKFLAF	9	114	122	L	E	E	A	F	T	HLA-B1801	0.25	88.6	SFPLLLPMASGLQYLEEAPKFLAFTCGLLR	SGLQYLEEAPKFLAFTCGLLRGALYTLGIE	O75865	O75865	TRAPPC6A	Trafficking protein particle complex subunit 6A	NaN	NaN			+	+				-0.163528	0.244592	0.773836	-0.561599	0.331208	0.961857					0.849142	1.2771	2.16807	0.570297	1.39265	2.61655					25.0853	24.6587
EEAPPRAQHSY	11	751	761	M	E	E	S	Y	K	HLA-B4402	0.9	880.5	VRRVPLEIPEEQTLMEEAPPRAQHSYKYWL	QTLMEEAPPRAQHSYKYWLLPGRWTSVRYE	Q9H6A9	Q9H6A9	PCNXL3	Pecanex-like protein 3	222.04	2034
EEAQFETKKLY	11	76	86	Q	E	E	L	Y	A	HLA-B1801	1	876.5	FNLLQLDPDCRGCCQEEAQFETKKLYAGAI	GCCQEEAQFETKKLYAGAILEVCGKLGRFP	A0A087WXL0;A0A0B4J1T0;A0A087X1G7;A0A0B4J1S4;O60613	A0A087WXL0	2019-09-15	15 kDa selenoprotein	NaN	NaN																													20.6861
EEAQIIQRRL	10	163	172	E	E	E	R	L	A	HLA-B4402	0.6	500.5	RQSQQEAEEEEREEEEEAQIIQRRLAQALQ	EREEEEEAQIIQRRLAQALQEDDFGVAWVE	Q9NQZ2	Q9NQZ2	UTP3	Something about silencing protein 10	54.557	479			+	+				-0.096533	0.543628	0.471315		-0.0441992	0.245609					0.90798	1.72224	1.6021		0.956763	1.2784					23.1868	23.1848
EEAQKAQKHF	10	53	62	E	E	E	H	F	N	HLA-B4402	0.125	57.4	DGKFRKFGFIGFKSEEEAQKAQKHFNKSFI	GFKSEEEAQKAQKHFNKSFIDTSRITVEFC	Q9Y4C8	Q9Y4C8	RBM19	Probable RNA-binding protein 19	107.33	960			+	+				-1.33907		-0.355775			-0.405955					0.26209		0.70063			0.66634					19.0919
EEAQYQREY	9	99	107	Q	E	E	E	Y	S	HLA-B4402	0.03	17.1	ENLEKVQAEAERLDQEEAQYQREYSEFKRQ	AERLDQEEAQYQREYSEFKRQQLELDDELK	K7ELY9;E7EV84;Q14457	K7ELY9	BECN1	Beclin-1	51.896	450
EEARPLVEFY	10	77	86	L	E	E	F	Y	E	HLA-B4402	0.25	140.8	KLGYLLFRDFCLNHLEEARPLVEFYEEIKK	CLNHLEEARPLVEFYEEIKKYEKLETEEER	E9PRV7;P25098	E9PRV7	ADRBK1	Beta-adrenergic receptor kinase 1	79.573	689
EEASANYF	8	343	350	E	E	E	Y	F	N	HLA-B1801	0.6	288.8	VPGLPGALPPPPAAEEEASANYFNLPPSGP	PPPPAAEEEASANYFNLPPSGPPAVVNIAL	Q9NW64	Q9NW64	RBM22	Pre-mRNA-splicing factor RBM22	46.895	420																													19.5277
EEASMGASY	9	123	131	D	E	E	S	Y	S	HLA-B1801	0.025	7.3	DSFRNCLLSCERLQDEEASMGASYSKSLIK	CERLQDEEASMGASYSKSLIKLLLGIDILQ	Q9BXW9	Q9BXW9	FANCD2	Fanconi anemia group D2 protein	164.13	1451																												22.0482	21.8339
EEATFQQIY	9	791	799	L	E	E	I	Y	S	HLA-B4402	0.05	26.7	SFLRAILAEFRRSGLEEATFQQIYSQHVAL	FRRSGLEEATFQQIYSQHVALCRMEGLPYP	Q13415	Q13415	ORC1	Origin recognition complex subunit 1	NaN	NaN																												20.4839
EEDFPSLREY	10	86	95	R	E	E	E	Y	N	HLA-B4402	0.25	116.9	EVEIRKKVLKIYNKREEDFPSLREYNDFLE	IYNKREEDFPSLREYNDFLEEVEEIVFNLT	P51948	P51948	MNAT1	CDK-activating kinase assembly factor MAT1	35.823	309			+	+					0.10535	0.647522			0.41713						1.1111	1.9108			1.5176						20.6154
EEDNVQKNY	9	567	575	K	E	E	N	Y	E	HLA-B4402	0.8	750.7	KNGQQLYRHIYLGCKEEDNVQKNYELLYTS	IYLGCKEEDNVQKNYELLYTSLALITIELA	A0A1B0GUZ7;Q14156	A0A1B0GUZ7	EFR3A	Protein EFR3 homolog A	96.13	848			+	+						0.791874			1.03016							2.20753			2.8015
EEDPNTHILY	10	115	124	Q	E	E	L	Y	A	HLA-B1801	1.1	1028.1	EVLKAEISKAVKQVQEEDPNTHILYACDSC	VKQVQEEDPNTHILYACDSCGDKFLDANSL	H7C1K8;Q13105	H7C1K8	ZBTB17	Zinc finger and BTB domain-containing protein 17	NaN	NaN
EEDQAAELRAY	11	11	21	S	E	E	A	Y	L	HLA-B4402	1.3	1865.8	______________________________	IDISEEDQAAELRAYLKSKGAEISEENSEG	Q7L2H7;E7ESM3;E9PRI2	Q7L2H7	EIF3M	Eukaryotic translation initiation factor 3 subunit M	42.502	374			+	+				-0.213082	0.540928	0.785954			0.854628					0.80809	1.7176	2.1945			2.3505					20.5941	20.997
EEDSSGHTRAY	11	546	556	K	E	E	A	Y	G	HLA-B1801	1.6	2059	PSENYSKYLLSLKEKEEDSSGHTRAYGVCF	LKEKEEDSSGHTRAYGVCFVDTSLGKFFIG	P52701;A0A087WWJ1	P52701	MSH6	DNA mismatch repair protein Msh6	152.78	1360			+	+				-1.1739	-0.692388	-0.0453164	-1.98311	-0.996627	-0.487207					0.30916	0.50038	0.955695	0.13764	0.369123	0.61434					23.0787	23.2139
EEDYRTLTNY	10	162	171	S	E	E	N	Y	K	HLA-B1801	1.1	1092.4	LLEDWGMEDIDHVFSEEDYRTLTNYKAFSQ	DHVFSEEDYRTLTNYKAFSQFVRPLIAAKN	F5GWX5;A0A0C4DGG9;Q14839;F5H6N4	F5GWX5	CHD4	Chromodomain-helicase-DNA-binding protein 4	217.1	1905			+	+						-0.349331		-0.846508	-0.6551							0.70516		0.42891	0.51939					19.0369	19.3686
EEEALAKKF	9	124	132	D	E	E	K	F	I	HLA-B4402	0.125	59.4	TWLKGKFTELRLLLDEEEALAKKFIDKNTQ	LRLLLDEEEALAKKFIDKNTQLTLQVYREQ	Q14142	Q14142	TRIM14	Tripartite motif-containing protein 14	NaN	NaN			+	+				-0.33139		1.07334		-0.143351	1.33797					0.717925		2.92514		0.86645	3.8113					20.7888
EEEALQKKF	9	11	19	E	E	E	K	F	N	HLA-B4402	0.15	71.4	______________________________	PPGLSEEEEALQKKFNKLKKKKKALLALKK	A0A0A0MSN9;P18615;A0A0G2JI50;E9PD43;A0A0A0MT02;E7ENC7;E7EWR7;A2ABK4	A0A0A0MSN9	NELFE	Negative elongation factor E	43.239	380		+	+	+			0.872799	-2.27955	-0.890185	-0.525592		-1.48594	-0.796842				2.3936	0.10233	0.41058	0.591205		0.22629	0.45075				18.0321	21.1032	22.318
EEEHGKGREY	10	672	681	F	E	E	E	Y	G	HLA-B4402	0.7	587.4	LHFIMPEKFSSWEDFEEEHGKGREYGYASL	SWEDFEEEHGKGREYGYASLHKELEPFLLR	O14646	O14646	CHD1	Chromodomain-helicase-DNA-binding protein 1	196.69	1710			+	+				-2.09354		-0.885034	-2.71962	-2.53382	-1.06818					0.12325		0.4127	0.0659	0.0793555	0.343635					23.1907
EEEILLNSY	9	105	113	E	E	E	S	Y	T	HLA-B1801	0.1	26.6	ARDIVSIQELIEVEEEEEILLNSYTTPSKG	LIEVEEEEEILLNSYTTPSKGSQKRAISTP	Q14181;E9PIQ6	Q14181	POLA2	DNA polymerase alpha subunit B	65.947	598			+	+				0.480749	-0.0536064	0.296059	-0.372833	0.00333943	1.15484					1.61729	0.947805	1.34455	0.68878	1.00335	3.1735					24.2753	24.0336
EEEKAKAY	8	152	159	E	E	E	A	Y	K	HLA-B1801	0.4	173.9	QKDYDFEERMKELREEEEKAKAYKKEKQKE	RMKELREEEEKAKAYKKEKQKEKKRRAEED	Q96NC0	Q96NC0	ZMAT2	Zinc finger matrin-type protein 2	23.612	199			+	+				-0.978539	-0.652332	0.0185763		-1.02146	-0.218255					0.37586	0.52083	1.01875		0.36007	0.80392					21.4621	20.7031
EEEKGGKVY	9	61	69	S	E	E	V	Y	Q	HLA-B1801	0.4	125.7	EKRAAETHFGFETVSEEEKGGKVYQVFESV	GFETVSEEEKGGKVYQVFESVAKKYDVMND	B4DP72;Q5HYK3	B4DP72	COQ5	2-methoxy-6-polyprenyl-1,4-benzoquinol methylase, mitochondrial	37.14	327																												18.9279	18.4672
EEEKKRHSY	9	375	383	R	E	E	S	Y	F	HLA-B1801	0.3	122.1	RERDRERERERDREREEEKKRHSYFEKPKV	ERDREREEEKKRHSYFEKPKVDDEPMDVDK	Q13123;A0A0C4DGW5	Q13123	IK	Protein Red	65.601	557			+	+				-1.16344	-0.546177	0.395751	-0.0608759	-0.273851	1.49759					0.31241	0.57916	1.4855	0.94094	0.760445	4.4709					21.2809	22.036
EEEKLQAAF	9	9	17	E	E	E	A	F	S	HLA-B4402	0.125	58	______________________________	SSFSEEEEEKLQAAFSLEKQDLHLVLETIS	H0Y9N4;D6RC04;D6RJ90;Q9Y6G5	H0Y9N4	COMMD10	COMM domain-containing protein 10	22.966	202			+	+				0.38693	1.83093	0.294831	-0.300423	1.33306		1.2496				1.47245	6.2397	1.3429	0.740505	3.79263		22.0642				23.6344	22.7754
EEEKNFKAF	9	171	179	T	E	E	A	F	A	HLA-B1801	0.3	104.3	PVRNVYKKEKARVITEEEKNFKAFASLRMA	KARVITEEEKNFKAFASLRMARANARLFGI	P26373;J3KS98;H3BUK8	P26373	RPL13	60S ribosomal protein L13	24.261	211		+	+	+	-0.569615	0.0751539	0.66888	0.570689	0.548699	0.458024	0.294291	-0.0511495	0.158797	0.98603	0.565743	1.07805	1.95205	1.76949	1.731	1.58095	1.34218	0.950137	1.1721	21.3642	21.9852	22.3297	21.4097	26.8544	26.0177
EEEKTGKVKY	10	265	274	A	E	E	K	Y	S	HLA-B4402	1.2	1645.6	EGDRETTIRGKATPAEEEKTGKVKYSRLAK	KATPAEEEKTGKVKYSRLAKYFFNKEGDFN	A0A0B4J2E5;Q15269	A0A0B4J2E5	PWP2	Periodic tryptophan protein 2 homolog	102.45	919
EEENGKKLI	9	53	61	T	E	E	L	I	S	HLA-B4402	1.7	2902	LKEAVKMLEDSQRRTEEENGKKLISGDIPG	DSQRRTEEENGKKLISGDIPGPLQGSGQDM	H3BND4;Q6P996;Q86XE2;Q6P474;H3BPV5;H3BM88;A0A0J9YXH6;H3BQ54;J3KNK7;H3BU11;H3BNL6	H3BND4	PDXDC1;PDXDC2P	Pyridoxal-dependent decarboxylase domain-containing protein 1;Putative pyridoxal-dependent decarboxylase domain-containing protein 2	86.706	788			+	+				-0.158539				-0.721361						0.85339				0.48609						20.6752
EEENKLVKKI	10	195	204	D	E	E	K	I	K	HLA-B4402	0.5	310.3	QEHKIKIYEFPETDDEEENKLVKKIKDRLP	PETDDEEENKLVKKIKDRLPLAVVGSNTII	G3V1Q4;E7ES33;E7EPK1;Q16181	G3V1Q4	2019-09-07	Septin-7	50.679	437																												19.4673
EEENQKRYY	9	287	295	G	E	E	Y	Y	L	HLA-B4402	0.6	419.3	DDDDDDEDDEDEEDGEEENQKRYYLRQRKA	EDEEDGEEENQKRYYLRQRKATVYYQAPLE	Q6PL18	Q6PL18	ATAD2	ATPase family AAA domain-containing protein 2	158.55	1390			+	+				-0.942615	-0.106901	0.750708		-0.185784	0.287357					0.389607	0.898615	2.1185		0.830453	1.3329					23.1826	22.7638
EEEQAVRPKY	10	182	191	L	E	E	K	Y	L	HLA-B4402	0.4	257.8	CSEYVKDIYAYLRQLEEEQAVRPKYLLGRE	YLRQLEEEQAVRPKYLLGREVTGNMRAILI	P14635;E9PC90	P14635	CCNB1	G2/mitotic-specific cyclin-B1	48.337	433			+					-0.0108386	0.813726	1.08769								0.98922	2.2563	2.96741								20.9808	20.5975
EEEQENGKAY	10	1119	1128	E	E	E	A	Y	C	HLA-B4402	0.25	139.8	FGDDFIPNDILIGCEEEEQENGKAYCVLVT	LIGCEEEEQENGKAYCVLVTGPNMGGKSTL	P52701	P52701	MSH6	DNA mismatch repair protein Msh6	152.78	1360			+						-0.420528	0.0714831									0.6567	1.0741									18.4924
EEESLQTAF	9	9	17	G	E	E	A	F	K	HLA-B4402	0.25	118.7	______________________________	SEAKDGEEESLQTAFKKLRVDASGSVASLS	Q9NX31	Q9NX31	OSER1	Oxidative stress-responsive serine-rich protein 1	NaN	NaN			+	+				0.283749				1.3072						1.3281				3.6958						20.5559
EEESQPAKKTY	11	378	388	E	E	E	T	Y	T	HLA-B1801	1.6	2108.6	TSKQETVADFTPKKEEEESQPAKKTYTWNT	PKKEEEESQPAKKTYTWNTKEEAKQAFKEL	O75400;F5H578	O75400	PRPF40A	Pre-mRNA-processing factor 40 homolog A	108.8	957			+	+				-0.9708	-0.81031	-0.326617	-1.38657	-0.828165	-0.470284					0.37878	0.44472	0.72136	0.24993	0.43685	0.624825					21.4636	22.4163
EEETTRISY	9	32	40	G	E	E	S	Y	F	HLA-B1801	0.09	23.8	QNVNSVTIFVQSNQGEEETTRISYFTFIGT	VQSNQGEEETTRISYFTFIGTPVQATNMND	K7EME7;K7ER96;O43396	K7EME7	TXNL1	Thioredoxin-like protein 1	32.251	289																												19.2575
EEEVFPLAM	9	74	82	C	E	E	A	M	N	HLA-B1801	0.3	116.9	IVATWMLEVCEEQKCEEEVFPLAMNYLDRF	CEEQKCEEEVFPLAMNYLDRFLSLEPVKKS	P24385;D6RDF8;H0Y8M4;Q5T8J1;P30279;P30281	P24385	CCND1;CCND3;CCND2	G1/S-specific cyclin-D1;G1/S-specific cyclin-D2;G1/S-specific cyclin-D3	33.124	293.5			+	+				0.497345	1.13819	1.8856	0.181871	0.883274	1.58331					1.64435	3.1211	6.59033	1.19946	2.41881	4.87104					25.1022	24.6062
EEEVPKRKW	9	884	892	D	E	E	K	W	Q	HLA-B4402	0.05	23.9	DSEEEEEEDDEDGEDEEEVPKRKWQGIEAV	DEDGEDEEEVPKRKWQGIEAVFEAYQEHIE	H0Y613;Q14687;H7C3B5	H0Y613	GSE1	Genetic suppressor element 1	136.16	1217		+	+	+		-0.501131	0.126082	-0.0868073	0.851418	-0.040244	-0.804697	0.673888	-0.0555285			0.605845	1.13438	0.916854	2.34297	0.960555	0.447223	1.96185	0.945985			19.1517	20.484	25.8122	25.9259
EEFDARWVTY	10	50	59	D	E	E	T	Y	F	HLA-B1801	0.015	4.6	IQSVRCYSHGSQETDEEFDARWVTYFNKPD	SQETDEEFDARWVTYFNKPDIDAWELRKGI	H3BNX8;P20674;H3BRI0	H3BNX8	COX5A	Cytochrome c oxidase subunit 5A, mitochondrial	16.762	150			+	+				1.11506	1.71249	1.99861	0.334005	1.21903	2.03232					3.04975	5.54275	7.3788	1.39655	3.3839	7.6318					22.2232	22.6421
EEFDPFFRY	9	298	306	E	E	E	R	Y	E	HLA-B1801	0.25	86.2	HSPKVNLVMYFFLYEEEFDPFFRYEIPATH	YFFLYEEEFDPFFRYEIPATHLYFGRSVSK	Q9UKT7	Q9UKT7	FBXL3	F-box/LRR-repeat protein 3	NaN	NaN			+	+				-0.215194	0.609276	1.41814			1.49146					0.806385	1.8391	4.12945			4.44357					20.8857	20.9045
EEFDRLVKEY	10	332	341	G	E	E	E	Y	T	HLA-B4402	0.175	97.1	MENSRQVLNSYEVLGEEFDRLVKEYTVLKQ	YEVLGEEFDRLVKEYTVLKQATENKRWALQ	Q9H6D7;G3V2T6	Q9H6D7	HAUS4	HAUS augmin-like complex subunit 4	42.399	363
EEFELLGKAY	10	81	90	L	E	E	A	Y	G	HLA-B1801	0.025	8	TIRNAMKIRDVTKCLEEFELLGKAYGKAKS	VTKCLEEFELLGKAYGKAKSIVDKEGVPRF	Q99613;B5ME19;H3BPE3;H3BPE4;H3BTY8	Q99613	EIF3C;EIF3CL	Eukaryotic translation initiation factor 3 subunit C;Eukaryotic translation initiation factor 3 subunit C-like protein	105.34	913		+	+	+		-0.93143	-0.309764	0.438174	-0.249735	0.601726	-0.272159	-0.0126092	-0.497535			0.39399	0.73362	1.54988	0.779007	1.82527	0.761733	0.98747	0.608028			19.5761	19.9973	26.3113	25.4304
EEFETIERF	9	269	277	E	E	E	R	F	M	HLA-B1801	0.175	52.6	DLLEVCGEDVPQPEEEEFETIERFMDCRIG	VPQPEEEEFETIERFMDCRIGRKGATGATT	O14646	O14646	CHD1	Chromodomain-helicase-DNA-binding protein 1	196.69	1710			+	+						-0.693697		-1.33811	-0.61417							0.499725		0.26234	0.54109					22.9735	22.6346
EEFEYQRSY	9	438	446	P	E	E	S	Y	G	HLA-B1801	0.01	4.2	DITLSAPSFCRQISPEEFEYQRSYGSQEPL	CRQISPEEFEYQRSYGSQEPLAALLEEVIT	Q8WUY9	Q8WUY9	DEPDC1B	DEP domain-containing protein 1B	NaN	NaN			+	+				-0.288242	0.387708	1.39426		0.327143	1.23623					0.74958	1.4736	4.032		1.387	3.4426					19.1515	20.9755
EEFEYRHVM	9	15	23	D	E	E	V	M	L	HLA-B1801	0.01	2.8	______________________________	SDKYDDEEFEYRHVMLPKDIAKLVPKTHLM	Q5T179;P61024	Q5T179	CKS1B	Cyclin-dependent kinases regulatory subunit;Cyclin-dependent kinases regulatory subunit 1	8.027	67			+	+						0.2714			0.160417							1.3118			1.174
YLQNHFVGL	9	420	428	S	Y	L	G	L	E	HLA-A0201	0.125	10.1	IDFSDIGEQQRKLESYLQNHFVGLEDRKYE	QRKLESYLQNHFVGLEDRKYEYLMTLHGVV	Q5TF85;Q96IP4	Q5TF85	FAM46A	Protein FAM46A	NaN	NaN	+
SLEGIPLAQV	10	177	186	R	S	L	Q	V	A	HLA-B4402	1.9	3165.1	LGKEFPSQASPQRVRSLEGIPLAQVAAGGA	PQRVRSLEGIPLAQVAAGGAHSFALSLCGT	Q15034;C9J8E7;H0Y9U0;A0A0B4J1R3;Q8IVU3	Q8IVU3	HERC3;HERC6	Probable E3 ubiquitin-protein ligase HERC3;Probable E3 ubiquitin-protein ligase HERC6	115.12	1022	+	+	+	+		-0.794582		-0.726304	-0.829586	0.506577	-0.865574	0.874802				0.45177		0.483693	0.43623	1.6596	0.42081	2.3984				21.3671		22.5415	21.8843
EEFHIYTQY	9	43	51	S	E	E	Q	Y	C	HLA-B1801	0.08	21.3	ENDPVAIAECFVSKSEEFHIYTQYCTNYPR	CFVSKSEEFHIYTQYCTNYPRSVAVLTECM	H0YD71;Q9ULL1	H0YD71	PLEKHG1	Pleckstrin homology domain-containing family G member 1	NaN	NaN																												19.2383	20.7735
EEFHVFVL	8	295	302	L	E	E	V	L	A	HLA-B1801	0.25	72.4	CGGVESSEEPVYESLEEFHVFVLAHVLRRP	EPVYESLEEFHVFVLAHVLRRPIVVVADTM	Q5SZ59;Q6GQQ9;Q8TE49	Q5SZ59	OTUD7B;OTUD7A	OTU domain-containing protein 7B;OTU domain-containing protein 7A	92.525	843			+	+						-1.04384			-1.14687							0.3521			0.31763
EEFIKSIFY	9	211	219	V	E	E	F	Y	S	HLA-B4402	0.08	42.4	SERIKIFTVDQDHKVEEFIKSIFYSVLIIS	DQDHKVEEFIKSIFYSVLIISYEMLLRSLD	A0A087X0H2;Q9Y620	A0A087X0H2	RAD54B	DNA repair and recombination protein RAD54B	NaN	NaN			+	+						0.517603			0.264669							1.678			1.303
EEFIRNQEQM	10	76	85	E	E	E	Q	M	K	HLA-B4402	0.7	550.8	KLLKLERIKDYLLMEEEFIRNQEQMKPLEE	YLLMEEEFIRNQEQMKPLEEKQEEERSKVD	P62191	P62191	PSMC1	26S protease regulatory subunit 4	49.184	440																												19.9343	17.6454
EEFKTHHEM	9	775	783	E	E	E	E	M	K	HLA-B1801	0.015	5.4	SPSSREEKESKKEREEEFKTHHEMKEYSGF	SKKEREEEFKTHHEMKEYSGFAGVSRPRGT	E9PK91;Q9NYF8;H0YF63;H0YF14	E9PK91	BCLAF1	Bcl-2-associated transcription factor 1	103.26	895.5			+	+				-1.57938	-2.09793	-1.62477	0.0900235	-2.72266	-1.7672					0.206103	0.12271	0.196957	1.0942	0.0656995	0.17081					24.9553	23.5035
EEFLNGRAVY	10	102	111	S	E	E	V	Y	S	HLA-B1801	0.06	14	DADARVAITIYCQASEEFLNGRAVYSPKSP	YCQASEEFLNGRAVYSPKSPSLQSETVHYK	K7ERA1;K7EJN3;B4DR12;K7EIM7;K7EPJ5;O60291	K7ERA1	MGRN1	E3 ubiquitin-protein ligase MGRN1	65.083	594			+	+				0.0889216		2.18719		1.03943						1.09299		8.9101		2.8276						22.975	22.049
EEFLRQEHF	9	41	49	V	E	E	H	F	Q	HLA-B4402	0.25	131.2	HREWKEEVLDAVRTVEEFLRQEHFQGKRGL	DAVRTVEEFLRQEHFQGKRGLDQDVRVLKV	Q15646	Q15646	OASL	2-5-oligoadenylate synthase-like protein	59.225	514				+							0.719789	-0.490925	0.281933								2.054	0.61206	1.32569
EEFLTNEL	8	138	145	E	E	E	E	L	S	HLA-B1801	0.8	615.1	LQKEKETLAVNYEKEEEFLTNELSRKLMQL	AVNYEKEEEFLTNELSRKLMQLQHEKAELE	Q16204	Q16204	CCDC6	Coiled-coil domain-containing protein 6	53.29	474																													18.9112
EEFNQPLSV	9	815	823	E	E	E	S	V	S	HLA-B4402	1.1	1318.3	AVDIPSFEESNIAVEEEFNQPLSVSNGQLA	SNIAVEEEFNQPLSVSNGQLAESVSMCLQT	Q5T0C7;A0A0A0MR87;E9PSF2;Q15468;H0Y702	Q5T0C7	STIL	SCL-interrupting locus protein	NaN	NaN
EEFQKELSQW	10	216	225	E	E	E	Q	W	R	HLA-B4402	0.08	42	SMQDFPVVDSEEEAEEEFQKELSQWRKDPS	EEEAEEEFQKELSQWRKDPSGSKKKPKYSY	Q9UBB9	Q9UBB9	TFIP11	Tuftelin-interacting protein 11	96.819	837			+	+						0.948951			0.693647							2.583			2.001
EEFQTPITY	9	62	70	L	E	E	T	Y	L	HLA-B1801	0.01	4.1	DRARNTGVISCTVCLEEFQTPITYLSEPVD	SCTVCLEEFQTPITYLSEPVDVYSDWIDAC	K7EPC8;A0A024R7E8;P60002	K7EPC8	ELOF1	Transcription elongation factor 1 homolog	NaN	NaN																												22.982	23.6102
EEFRHVIAW	9	52	60	K	E	E	A	W	Q	HLA-B4402	0.03	16.4	RQIQLWHFILELLQKEEFRHVIAWQQGEYG	LELLQKEEFRHVIAWQQGEYGEFVIKDPDE	Q6ZN32;P41162	Q6ZN32	ETV3L;ETV3	ETS translocation variant 3-like protein;ETS translocation variant 3	NaN	NaN			+	+						1.0412			0.911278							2.8326			2.4875
EEFSRAAEKLY	11	8	18	W	E	E	L	Y	L	HLA-B4402	0.8	790.2	______________________________	YQTWEEFSRAAEKLYLADPMKARVVLKYRH	E9PE20;P49458	E9PE20	SRP9	Signal recognition particle 9 kDa protein	10.112	86
EEFTHKDGVW	10	1205	1214	Y	E	E	V	W	N	HLA-B4402	0.4	219.8	CGFECRILPKCRTSYEEFTHKDGVWNLQNE	CRTSYEEFTHKDGVWNLQNEVTKERTAQCF	Q6P2Q9	Q6P2Q9	PRPF8	Pre-mRNA-processing-splicing factor 8	273.6	2335			+	+					0.241926	0.883127			0.642538						1.2737	2.41845			1.9013						20.3191
EEFTLSSV	8	6	13	E	E	E	S	V	V	HLA-B1801	0.7	463.1	______________________________	______________________________	Q9H8H0;J3QLQ6	Q9H8H0	NOL11	Nucleolar protein 11	81.123	719			+	+				-0.221	0.16526	0.75842		0.14786	0.668496					0.801717	1.1797	2.1349		1.15935	1.9513					22.5036	21.6742
EEGAPSAAAL	10	384	393	A	E	E	A	L	A	HLA-B4402	0.3	148.2	NGTGAGAVMGPNATAEEGAPSAAALATPDT	PNATAEEGAPSAAALATPDTLQGQCSAFVQ	J3QSS3;A0A087WXK5;Q9BZC7;E9PGB2	J3QSS3	ABCA2	ATP-binding cassette sub-family A member 2	NaN	NaN		+	+	+	0.398664	0.958264	0.761693	0.832713	1.06988	1.63241	0.411132	1.08817	1.19872	0.1852	1.48983	2.60717	2.1419	2.29955	2.91503	5.11618	1.50853	2.96883	3.31588	24.6398	24.4027	24.7887	24.1207	26.941	26.4184
EEGASGHSF	9	199	207	L	E	E	S	F	R	HLA-B4402	0.07	34.5	FVGFSGNKDYGLLQLEEGASGHSFRSVLCV	YGLLQLEEGASGHSFRSVLCVMLLLCYHTF	A0A0A0MSH8;E9PAZ4;A0A0A0MSW9;A0A0A0MRQ0;D3DQ30;Q5SRH9	A0A0A0MSH8	TTC39A	Tetratricopeptide repeat protein 39A	63.18	550																												21.3608
EEGAVDKSY	9	500	508	R	E	E	S	Y	C	HLA-B4402	0.4	234	VPPFSCGVISTLRSREEGAVDKSYCTLLDC	STLRSREEGAVDKSYCTLLDCLCSWGQVGH	H0Y6U5;Q86XI2	H0Y6U5	NCAPG2	Condensin-2 complex subunit G2	130.96	1143			+					-0.236558	1.05987	1.95773				0.60599				0.78934	2.886	7.0832				18.2045				19.6949	21.2379
EEGDRVITY	9	177	185	E	E	E	T	Y	L	HLA-B1801	0.2	65.1	REVPEYLNHVSKRLEEEGDRVITYLDHSTQ	VSKRLEEEGDRVITYLDHSTQKPLIACVEK	A0A0A0MR50;Q13619	A0A0A0MR50	CUL4A	Cullin-4A	87.679	759			+	+				-0.260729		0.721929			0.235941					0.77049		2.0584			1.2661					21.2291
EEGKGAVY	8	143	150	D	E	E	V	Y	S	HLA-B1801	0.5	208	RFFPYYVYNIIGGLDEEGKGAVYSFDPVGS	NIIGGLDEEGKGAVYSFDPVGSYQRDSFKA	P20618	P20618	PSMB1	Proteasome subunit beta type-1	26.489	241			+					1.01273		2.59039								2.7531		13.335								19.9501
EEGLVNNKY	9	776	784	L	E	E	K	Y	D	HLA-B1801	0.5	283	NLGVLAQKSDFCLKLEEGLVNNKYDTALNL	DFCLKLEEGLVNNKYDTALNLLKESGPSGI	A0A0A0MTB8;Q8NI36	A0A0A0MTB8	WDR36	WD repeat-containing protein 36	99.365	895																												19.5765
EEGSNKRLF	9	60	68	Y	E	E	L	F	N	HLA-B4402	0.3	149.1	GVVFGVEKLVLSKLYEEGSNKRLFNVDRHV	VLSKLYEEGSNKRLFNVDRHVGMAVAGLLA	P25788	P25788	PSMA3	Proteasome subunit alpha type-3	28.433	255																												22.0621
EEGYVPTSY	9	431	439	G	E	E	S	Y	I	HLA-B1801	0.15	39.5	EDKGDGWTRARRQNGEEGYVPTSYIDVTLE	ARRQNGEEGYVPTSYIDVTLEKNSKGS___	A0A075B6Q2;S4R347;Q5T0N5;B7ZL14;H0Y7W6;Q96RU3	A0A075B6Q2	FNBP1L;FNBP1	Formin-binding protein 1-like;Formin-binding protein 1	67.298	580																													18.1766
EEHEVAVL	8	25	32	K	E	E	V	L	G	HLA-B1801	0.4	143.3	SPVNSGQPPNYEMLKEEHEVAVLGAPHNPA	PNYEMLKEEHEVAVLGAPHNPAPPTSTVIH	Q01628;E9PS44;P13164	Q01628	IFITM3;IFITM1	Interferon-induced transmembrane protein 3;Interferon-induced transmembrane protein 1	8.0866	74			+	+				0.467688	0.939318	2.08088	0.324448	1.4396	1.806					1.5963	2.55823	8.0115	1.38327	4.219	6.08605					23.057	22.1277
EEHGKGREY	9	673	681	E	E	E	E	Y	G	HLA-B1801	0.5	276.2	HFIMPEKFSSWEDFEEEHGKGREYGYASLH	SWEDFEEEHGKGREYGYASLHKELEPFLLR	O14646	O14646	CHD1	Chromodomain-helicase-DNA-binding protein 1	196.69	1710		+	+	+			1.09594	-2.02412	1.92134	-0.827708	0.103098						2.992	0.13211	6.8301	0.43705	1.1086						16.9044	20.8663	22.5665
EEHHAEAF	8	756	763	N	E	E	A	F	A	HLA-B1801	0.7	502.1	ILHLAELCIEVLQQNEEHHAEAFAWWPDLL	IEVLQQNEEHHAEAFAWWPDLLAEHAEKFW	F8W8P5;C9IYE1;A0A087X1P3;H7BYR4;F1T0E5	F8W8P5	CADPS2;CADPS		147.58	1294
AADDIGDAL	9	815	823	D	A	A	A	L	C	HLA-C0501	0.015	9	LSPRLGKSLQEVLDDAADDIGDALCIRFSI	QEVLDDAADDIGDALCIRFSIHWDQNDVDL	Q8IVU3	Q8IVU3	HERC6	Probable E3 ubiquitin-protein ligase HERC6	115.12	1022	+
EEIEGFRY	8	375	382	M	E	E	R	Y	R	HLA-B1801	0.15	42.4	GENRGPILLPYQFRMEEIEGFRYRCRCPPP	LPYQFRMEEIEGFRYRCRCPPPGCHALSD_	H7C3E9;Q9NY93;H7BZN7	H7C3E9	DDX56	Probable ATP-dependent RNA helicase DDX56	61.589	547			+	+				-0.927301	0.0361246	0.290054		0.0238191	0.1771	0.94543				0.39562	1.03679	1.3365		1.02411	1.19375	19.6817				24.0484	24.1507
EEIEQMNNL	9	212	220	V	E	E	N	L	F	HLA-B4402	1.2	1531.3	KGHVEQKRLSNGKLVEEIEQMNNLFQQKQR	SNGKLVEEIEQMNNLFQQKQRELVLAVSKV	Q13625	Q13625	TP53BP2	Apoptosis-stimulating of p53 protein 2	NaN	NaN		+	+	+			1.35333	-0.466067		0.780746		0.109264	1.0806				3.8703	0.627465		2.1831		1.11546	2.94645				22.3808	25.968
EEIFGTIGM	9	243	251	G	E	E	G	M	R	HLA-B1801	0.175	50.7	QTVFYMEDYLTVKTGEEIFGTIGMRPNAKN	LTVKTGEEIFGTIGMRPNAKNNRDLDFTID	A0A087X1W2;H7C2I1;Q99873;E9PKG1	A0A087X1W2	PRMT1	Protein arginine N-methyltransferase 1	35.201	305																												21.7357	20.8219
EEIGSRNFF	9	387	395	Q	E	E	F	F	E	HLA-B1801	0.7	458.7	GKTWHPEHFVCTHCQEEIGSRNFFERDGQP	VCTHCQEEIGSRNFFERDGQPYCEKDYHNL	F5GZ78;A0A1B0GTU4;P49023	F5GZ78	PXN	Paxillin	115.9	1081		+	+	+			0.440639	-1.9143	-0.689142	0.619815	-0.395505	-0.758261	0.264227				1.5537	0.147445	0.502007	1.85858	0.67334	0.46848	1.30242				20.6983	24.2888	24.1532
EEIHATGF	8	109	116	D	E	E	G	F	N	HLA-B1801	0.9	738.4	ADIDIITASYAPEGDEEIHATGFNYQNEDE	SYAPEGDEEIHATGFNYQNEDEKVTLSFPS	E9PLK3;A6NEC2;P55786;E9PJY4;E9PPD4;E9PPZ2;E9PP11	E9PLK3	NPEPPS;NPEPPSL1	Puromycin-sensitive aminopeptidase-like protein;Puromycin-sensitive aminopeptidase	102.99	915
EEIHATGFNY	10	109	118	D	E	E	N	Y	Q	HLA-B4402	0.175	84.1	ADIDIITASYAPEGDEEIHATGFNYQNEDE	APEGDEEIHATGFNYQNEDEKVTLSFPSTL	E9PLK3;A6NEC2;P55786;E9PJY4;E9PPD4;E9PPZ2;E9PP11	E9PLK3	NPEPPS;NPEPPSL1	Puromycin-sensitive aminopeptidase-like protein;Puromycin-sensitive aminopeptidase	102.99	915																												22.6232	21.8725
EEIHKFSGTY	10	283	292	L	E	E	T	Y	T	HLA-B4402	0.25	115	HALVILKSILPQAALEEIHKFSGTYTCMNT	PQAALEEIHKFSGTYTCMNTFKGRT_____	O75911	O75911	DHRS3	Short-chain dehydrogenase/reductase 3	NaN	NaN
GMMKELHKV	9	564	572	L	G	M	K	V	N	HLA-A0201	0.08	7.9	QTKTEQDHCNVKALLGMMKELHKVNKANCR	NVKALLGMMKELHKVNKANCRLPENTFNIN	Q8IVU3	Q8IVU3	HERC6	Probable E3 ubiquitin-protein ligase HERC6	115.12	1022	+
EEIKEKVHKY	10	113	122	K	E	E	K	Y	N	HLA-B4402	0.25	131.4	QDVEKEKETHSYLSKEEIKEKVHKYNLAVT	SYLSKEEIKEKVHKYNLAVTDKLKMTLNSN	A0A1B0GUG6;Q86WH2	A0A1B0GUG6	RASSF3	Ras association domain-containing protein 3	NaN	NaN																													21.2996
EEIKKETGF	9	15	23	L	E	E	G	F	S	HLA-B4402	1.1	1425.1	______________________________	LRDEELEEIKKETGFSHSQITRLYSRFTSL	H0YNG9;Q99653;H0YKE7;F5GX29	H0YNG9	CHP1	Calcineurin B homologous protein 1	14.27	123																												21.3535	21.331
EEIKKNYRY	9	31	39	L	E	E	R	Y	K	HLA-B4402	0.4	194.2	RLDTGNSMTKYTEKLEEIKKNYRYKKDELF	KYTEKLEEIKKNYRYKKDELFKRLKVTTFA	C9IZ34;F8WF85;C9J6R3;C9J9X8;C9JCX6;C9JXA0;Q9BYV8	C9IZ34	CEP41	Centrosomal protein of 41 kDa	41.368	373			+	+				-0.677894	-0.344048	-0.0772699	-1.45925	-0.65383	-0.217621					0.507685	0.708895	0.92564	0.23241	0.52005	0.80443					22.2573	22.9653
EEIKKSKSF	9	828	836	C	E	E	S	F	S	HLA-B4402	0.09	49.2	VNNIKPDIMAVSTACEEIKKSKSFSKLLEL	AVSTACEEIKKSKSFSKLLELVLLMGNYMN	Q9NSV4	Q9NSV4	DIAPH3	Protein diaphanous homolog 3	NaN	NaN
EEIKYLNNI	9	1372	1380	K	E	E	N	I	I	HLA-B4402	0.8	754.5	RLQELKLNRELVKDKEEIKYLNNIISEYER	ELVKDKEEIKYLNNIISEYERTISSLEEEI	J3KNF5;O15078	J3KNF5	CEP290	Centrosomal protein of 290 kDa	NaN	NaN			+							0.345149										1.4122
EEILLNSY	8	106	113	E	E	E	S	Y	T	HLA-B1801	0.08	20.1	RDIVSIQELIEVEEEEEILLNSYTTPSKGS	LIEVEEEEEILLNSYTTPSKGSQKRAISTP	Q14181;E9PIQ6	Q14181	POLA2	DNA polymerase alpha subunit B	65.947	598		+	+	+			-0.274134	-0.570593	-0.208128	0.484846	-0.921127	0.203145	0.518952				0.76023	0.56519	0.812103	1.62392	0.39807	1.22525	1.68027				18.807	23.6213	23.6418
EEINRQVTY	9	2950	2958	S	E	E	T	Y	F	HLA-B4402	0.1	52.6	QGGVIAILSTTDADSEEINRQVTYFITGGD	TTDADSEEINRQVTYFITGGDPLGQFAVET	A0A087WVP1;Q14517	A0A087WVP1	FAT1	Protocadherin Fat 1;Protocadherin Fat 1, nuclear form	NaN	NaN			+	+				-0.304096				0.706261						0.73779				2.0264						18.5361
[truncated: 5,338 more rows]
[truncated: 82 more columns]
