# Supplementary material for: The Effect of Interferons on Presentation of Defective Ribosomal Products as HLA Peptides
Source: Mol Cell Proteomics. 2021 Jun 1;20:100105. doi: 10.1016/j.mcpro.2021.100105 (PMC8724922; doi:10.1016/j.mcpro.2021.100105)
Supplement: Supplemental Table S5 [file mmc6.xlsx]

## Sheet: David results DRiPs
Supplementary table S4: Results of the DAVID functional annotation analysis
		Control			IFN-Y			IFN-B
		Count	Fold Enrichment	Benjamini	Count	Fold Enrichment	Benjamini	Count	Fold Enrichment	Benjamini
GO:0042612	MHC class I protein complex	#N/A	#N/A	#N/A	6	2.51094	0.499189	6	2.90942	0.346816
GO:0016020	membrane	221	1.59258	1.01585e-13	334	1.55115	4.65539e-22	300	1.61435	3.30949e-22
GO:0005829	cytosol	305	1.42372	2.25708e-13	454	1.36578	3.59467e-18	385	1.342	1.29663e-12
GO:0005832	chaperonin-containing T-complex	6	4.38319	0.0877904	6	2.82481	0.364745	6	3.2731	0.2238
GO:0008541	proteasome regulatory particle, lid	7	5.84425	0.00494099	7	3.76642	0.0443888	7	4.36413	0.0194446
GO:0008540	proteasome regulatory particle, base	7	4.09098	0.0648988	8	3.01313	0.0915183	8	3.4913	0.0385208
GO:0005838	proteasome regulatory particle	6	3.89617	0.154997	8	3.34793	0.0446703	8	3.87923	0.0188463
GO:0005839	proteasome core complex	7	2.15314	0.643665	12	2.37879	0.0748008	12	2.75629	0.0239684
GO:0000502	proteasome complex	23	2.58496	0.000704898	33	2.39023	8.98831e-06	32	2.68562	9.48162e-07
GO:0022624	proteasome accessory complex	13	4.46913	0.000116003	15	3.32331	0.000114044	15	3.8507	1.9192e-05
GO:0031595	nuclear proteasome complex	6	5.00936	0.0551164	6	3.22836	0.225526	6	3.74068	0.131729
GO:0031597	cytosolic proteasome complex	6	4.38319	0.0877904	7	3.29561	0.10036	6	3.2731	0.2238
GO:0015935	small ribosomal subunit	8	2.59744	0.300821	13	2.72019	0.0123485	13	3.15187	0.00322538
GO:0005840	ribosome	33	2.96708	2.70749e-07	41	2.37574	3.46752e-07	42	2.8199	5.49695e-10
GO:0022627	cytosolic small ribosomal subunit	16	3.33957	0.000563503	19	2.55578	0.00117818	20	3.11724	2.4745e-05
GO:0022625	cytosolic large ribosomal subunit	23	3.73383	4.06241e-07	25	2.61557	3.19538e-05	26	3.15187	3.62994e-07
GO:0071004	U2-type prespliceosome	#N/A	#N/A	#N/A	8	2.31779	0.354263	7	2.34992	0.469415
GO:0005689	U12-type spliceosomal complex	#N/A	#N/A	#N/A	8	2.00876	0.549812	#N/A	#N/A	#N/A
GO:0005681	spliceosomal complex	16	1.64049	0.480368	23	1.51978	0.338396	21	1.60784	0.268944
GO:0071011	precatalytic spliceosome	6	2.50468	0.585875	8	2.15224	0.456251	7	2.18207	0.569576
GO:0070062	extracellular exosome	268	1.75787	1.19047e-25	397	1.67819	1.57889e-37	356	1.74369	1.63737e-36
GO:0002199	zona pellucida receptor complex	5	3.65266	0.367271	#N/A	#N/A	#N/A	5	2.72758	0.583144
GO:0019013	viral nucleocapsid	7	2.15314	0.643665	#N/A	#N/A	#N/A	#N/A	#N/A	#N/A
GO:0005682	U5 snRNP	9	4.78166	0.00270752	9	3.08161	0.0439257	9	3.57065	0.01685
GO:0046540	U4/U6 x U5 tri-snRNP complex	8	3.33957	0.0853914	9	2.42127	0.20632	9	2.80551	0.0969219
GO:0005687	U4 snRNP	6	4.38319	0.0877904	7	3.29561	0.10036	7	3.81861	0.0480729
GO:0005686	U2 snRNP	5	2.92213	0.592651	7	2.63649	0.305966	7	3.05489	0.172539
GO:0005685	U1 snRNP	7	3.1469	0.209191	#N/A	#N/A	#N/A	7	2.34992	0.469415
GO:0030133	transport vesicle	9	1.87851	0.639231	12	1.61418	0.631915	#N/A	#N/A	#N/A
GO:0000346	transcription export complex	#N/A	#N/A	#N/A	#N/A	#N/A	#N/A	5	2.72758	0.583144
GO:0005697	telomerase holoenzyme complex	5	2.92213	0.592651	7	2.63649	0.305966	6	2.61848	0.464351
GO:0001725	stress fiber	#N/A	#N/A	#N/A	10	1.88321	0.489844	10	2.18207	0.270434
GO:0008091	spectrin	#N/A	#N/A	#N/A	5	2.6903	0.594618	5	3.11724	0.461005
GO:0034719	SMN-Sm protein complex	7	4.09098	0.0648988	8	3.01313	0.0915183	7	3.05489	0.172539
GO:0032797	SMN complex	#N/A	#N/A	#N/A	5	3.13868	0.431091	#N/A	#N/A	#N/A
GO:0032040	small-subunit processome	12	2.59744	0.0700842	15	2.09245	0.0814892	13	2.10125	0.155521
GO:0005732	small nucleolar ribonucleoprotein complex	8	5.19489	0.00387794	9	3.76642	0.00547328	8	3.87923	0.0188463
GO:0030532	small nuclear ribonucleoprotein complex	#N/A	#N/A	#N/A	7	2.39681	0.427951	#N/A	#N/A	#N/A
GO:0016580	Sin3 complex	#N/A	#N/A	#N/A	5	2.6903	0.594618	5	3.11724	0.461005
GO:0030017	sarcomere	#N/A	#N/A	#N/A	5	2.6903	0.594618	#N/A	#N/A	#N/A
GO:0005791	rough endoplasmic reticulum	#N/A	#N/A	#N/A	8	2.15224	0.456251	8	2.49379	0.265441
GO:0030904	retromer complex	6	2.50468	0.585875	#N/A	#N/A	#N/A	#N/A	#N/A	#N/A
GO:0034388	Pwp2p-containing subcomplex of 90S preribosome	4	3.89617	0.552556	5	3.13868	0.431091	5	3.63678	0.293518
GO:0072357	PTW/PP1 phosphatase complex	3	5.84425	0.591425	#N/A	#N/A	#N/A	#N/A	#N/A	#N/A
GO:0000159	protein phosphatase type 2A complex	#N/A	#N/A	#N/A	7	2.39681	0.427951	6	2.38043	0.579452
GO:0043234	protein complex	#N/A	#N/A	#N/A	49	1.23862	0.528297	47	1.3766	0.182289
GO:0030687	preribosome, large subunit precursor	7	2.55686	0.425504	#N/A	#N/A	#N/A	#N/A	#N/A	#N/A
GO:0005844	polysome	6	2.50468	0.585875	8	2.15224	0.456251	7	2.18207	0.569576
GO:0030670	phagocytic vesicle membrane	#N/A	#N/A	#N/A	11	2.07153	0.254999	10	2.18207	0.270434
GO:0008250	oligosaccharyltransferase complex	5	3.65266	0.367271	#N/A	#N/A	#N/A	5	2.72758	0.583144
GO:0016581	NuRD complex	#N/A	#N/A	#N/A	8	2.51094	0.247312	#N/A	#N/A	#N/A
GO:0005634	nucleus	#N/A	#N/A	#N/A	459	1.07645	0.171384	389	1.05707	0.50203
GO:0000786	nucleosome	11	2.21678	0.250461	25	3.24691	6.22834e-08	25	3.76218	1.6441e-09
GO:0005654	nucleoplasm	235	1.14545	0.0862645	388	1.21882	6.37145e-06	325	1.18294	0.00144509
GO:0005730	nucleolus	94	1.46496	0.00175876	143	1.43626	2.29171e-05	116	1.34997	0.00522723
GO:0044615	nuclear pore nuclear basket	4	4.6754	0.400674	5	3.76642	0.248841	5	4.36413	0.157501
GO:0044614	nuclear pore cytoplasmic filaments	#N/A	#N/A	#N/A	4	3.76642	0.493395	4	4.36413	0.385943
GO:0005643	nuclear pore	17	2.48381	0.0152558	22	2.07153	0.0124696	21	2.29117	0.00516243
GO:0034399	nuclear periphery	8	3.89617	0.0384724	9	2.82481	0.080099	9	3.2731	0.0304294
GO:0000788	nuclear nucleosome	#N/A	#N/A	#N/A	17	3.55717	5.82862e-06	17	4.12168	4.77698e-07
GO:0031965	nuclear membrane	29	1.80301	0.0398188	36	1.44246	0.197749	32	1.48566	0.197779
GO:0042405	nuclear inclusion body	#N/A	#N/A	#N/A	5	2.6903	0.594618	5	3.11724	0.461005
GO:0000176	nuclear exosome (RNase complex)	#N/A	#N/A	#N/A	5	2.6903	0.594618	#N/A	#N/A	#N/A
GO:0005635	nuclear envelope	17	1.62873	0.452038	26	1.60536	0.151599	21	1.50241	0.444961
GO:0000784	nuclear chromosome, telomeric region	19	1.98287	0.0777577	26	1.74869	0.0528428	24	1.87034	0.0338571
GO:0000228	nuclear chromosome	#N/A	#N/A	#N/A	10	2.21554	0.238686	10	2.56714	0.105752
GO:0000790	nuclear chromatin	21	1.47867	0.540388	34	1.54287	0.0968328	31	1.62998	0.0693824
GO:0035267	NuA4 histone acetyltransferase complex	5	3.65266	0.367271	6	2.82481	0.364745	6	3.2731	0.2238
GO:0016460	myosin II complex	#N/A	#N/A	#N/A	#N/A	#N/A	#N/A	4	3.4913	0.580495
GO:0016459	myosin complex	#N/A	#N/A	#N/A	12	2.82481	0.0140959	9	2.45482	0.201462
GO:0043209	myelin sheath	29	2.25978	0.000812009	38	1.90832	0.000732029	34	1.97841	0.0014306
GO:0097486	multivesicular body lumen	3	5.84425	0.591425	#N/A	#N/A	#N/A	#N/A	#N/A	#N/A
GO:0005847	mRNA cleavage and polyadenylation specificity factor complex	#N/A	#N/A	#N/A	#N/A	#N/A	#N/A	5	2.72758	0.583144
GO:0070688	MLL5-L complex	5	4.87021	0.153001	#N/A	#N/A	#N/A	#N/A	#N/A	#N/A
GO:0005739	mitochondrion	99	1.51065	0.000347323	142	1.39643	0.000110013	128	1.45851	4.16082e-05
GO:0005759	mitochondrial matrix	30	2.50468	9.72292e-05	34	1.8294	0.00522568	32	1.99503	0.00199705
GO:0005758	mitochondrial intermembrane space	#N/A	#N/A	#N/A	10	1.88321	0.489844	#N/A	#N/A	#N/A
GO:0005743	mitochondrial inner membrane	34	1.62873	0.0716095	50	1.54361	0.0166616	44	1.57395	0.0245472
GO:0034709	methylosome	6	3.89617	0.154997	7	2.92944	0.197317	7	3.39432	0.101932
GO:0030117	membrane coat	6	2.3377	0.653422	#N/A	#N/A	#N/A	#N/A	#N/A	#N/A
GO:0042470	melanosome	17	2.11388	0.0715106	23	1.84314	0.0470199	23	2.13564	0.00755493
GO:0042555	MCM complex	#N/A	#N/A	#N/A	5	3.13868	0.431091	5	3.63678	0.293518
GO:0005765	lysosomal membrane	#N/A	#N/A	#N/A	32	1.28218	0.63479	#N/A	#N/A	#N/A
GO:0030529	intracellular ribonucleoprotein complex	32	2.28068	0.000299327	42	1.92914	0.000176931	41	2.18207	1.18006e-05
GO:0043231	intracellular membrane-bounded organelle	43	1.36578	0.304648	60	1.22818	0.457482	#N/A	#N/A	#N/A
GO:0014704	intercalated disc	7	2.92213	0.285146	#N/A	#N/A	#N/A	8	2.49379	0.265441
GO:0030897	HOPS complex	#N/A	#N/A	#N/A	6	2.82481	0.364745	#N/A	#N/A	#N/A
GO:0005925	focal adhesion	56	1.83864	0.000172271	77	1.62929	7.2796e-05	69	1.69171	8.48716e-05
GO:0030175	filopodium	9	2.28688	0.355163	#N/A	#N/A	#N/A	#N/A	#N/A	#N/A
GO:0031012	extracellular matrix	39	2.56096	8.70425e-07	47	1.98901	2.0889e-05	45	2.20658	2.08254e-06
GO:0000178	exosome (RNase complex)	#N/A	#N/A	#N/A	6	2.82481	0.364745	5	2.72758	0.583144
GO:0071541	eukaryotic translation initiation factor 3 complex, eIF3m	#N/A	#N/A	#N/A	5	3.13868	0.431091	5	3.63678	0.293518
GO:0005852	eukaryotic translation initiation factor 3 complex	7	2.92213	0.285146	10	2.6903	0.0685983	10	3.11724	0.0243118
GO:0033290	eukaryotic 48S preinitiation complex	6	2.69735	0.503948	10	2.89724	0.0394138	10	3.35702	0.0136769
GO:0016282	eukaryotic 43S preinitiation complex	6	2.69735	0.503948	9	2.60752	0.136627	9	3.02132	0.0557892
GO:0012507	ER to Golgi transport vesicle membrane	#N/A	#N/A	#N/A	12	1.61418	0.631915	11	1.71448	0.585134
GO:0005793	endoplasmic reticulum-Golgi intermediate compartment	#N/A	#N/A	#N/A	#N/A	#N/A	#N/A	9	2.06722	0.440427
GO:0005788	endoplasmic reticulum lumen	10	1.77098	0.655978	#N/A	#N/A	#N/A	13	1.7192	0.467968
GO:0034663	endoplasmic reticulum chaperone complex	#N/A	#N/A	#N/A	5	2.6903	0.594618	5	3.11724	0.461005
GO:0005783	endoplasmic reticulum	#N/A	#N/A	#N/A	#N/A	#N/A	#N/A	62	1.19724	0.566106
GO:0005769	early endosome	#N/A	#N/A	#N/A	25	1.38471	0.524586	#N/A	#N/A	#N/A
GO:0005869	dynactin complex	4	3.89617	0.552556	#N/A	#N/A	#N/A	#N/A	#N/A	#N/A
GO:0005663	DNA replication factor C complex	#N/A	#N/A	#N/A	#N/A	#N/A	#N/A	4	3.4913	0.580495
GO:0005662	DNA replication factor A complex	#N/A	#N/A	#N/A	5	2.6903	0.594618	#N/A	#N/A	#N/A
GO:0097433	dense body	3	5.84425	0.591425	#N/A	#N/A	#N/A	#N/A	#N/A	#N/A
GO:0036464	cytoplasmic ribonucleoprotein granule	9	3.09401	0.0780781	12	2.65865	0.0279644	12	3.08056	0.00789948
GO:0005737	cytoplasm	315	1.11775	0.0698282	493	1.12741	0.0014262	418	1.10759	0.0271731
GO:0030127	COPII vesicle coat	#N/A	#N/A	#N/A	4	3.76642	0.493395	#N/A	#N/A	#N/A
GO:0030126	COPI vesicle coat	#N/A	#N/A	#N/A	6	2.82481	0.364745	#N/A	#N/A	#N/A
GO:0030136	clathrin-coated vesicle	#N/A	#N/A	#N/A	14	1.95296	0.192034	#N/A	#N/A	#N/A
GO:0005905	clathrin-coated pit	#N/A	#N/A	#N/A	11	1.80133	0.49091	#N/A	#N/A	#N/A
GO:0030132	clathrin coat of coated pit	#N/A	#N/A	#N/A	#N/A	#N/A	#N/A	4	3.4913	0.580495
GO:0030131	clathrin adaptor complex	#N/A	#N/A	#N/A	6	2.82481	0.364745	5	2.72758	0.583144
GO:0005913	cell-cell adherens junction	49	1.59982	0.0167053	78	1.64123	4.67438e-05	73	1.77979	5.69952e-06
GO:0071944	cell periphery	7	2.15314	0.643665	#N/A	#N/A	#N/A	#N/A	#N/A	#N/A
GO:0044297	cell body	12	2.92213	0.0277966	12	1.88321	0.351731	12	2.18207	0.156122
GO:0005623	cell	9	2.39083	0.30086	11	1.88321	0.423765	11	2.18207	0.198211
GO:0071013	catalytic step 2 spliceosome	16	1.7643	0.331826	28	1.9898	0.00428408	24	1.97621	0.017955
GO:0005903	brush border	#N/A	#N/A	#N/A	11	1.80133	0.49091	10	1.89745	0.481739
GO:0005885	Arp2/3 protein complex	4	4.6754	0.400674	5	3.76642	0.248841	5	4.36413	0.157501
GO:0042641	actomyosin	#N/A	#N/A	#N/A	7	3.76642	0.0443888	#N/A	#N/A	#N/A
GO:0005884	actin filament	#N/A	#N/A	#N/A	13	1.74869	0.430927	#N/A	#N/A	#N/A
GO:0015629	actin cytoskeleton	#N/A	#N/A	#N/A	30	1.32932	0.541609	26	1.33491	0.619682

## Sheet: David results Retirees
Supplementary table S5: David analysis of the Retirees-source proteins
		Control			IFN-Y			IFN-B
Term		Count	Fold Enrichment	Benjamini	Count	Fold Enrichment	Benjamini	Count	Fold Enrichment	Benjamini
GO:0005634	nucleus	140	4.40842e-06	1.44033	117	1.45522	3.13039e-05	131	1.39362	0.000175134
GO:0005654	nucleoplasm	107	0.000270765	1.4745	84	1.39942	0.0162891	103	1.46769	0.000346342
GO:0005913	cell-cell adherens junction	27	0.00215244	2.49224	20	2.23186	0.0607731	27	2.57708	0.000642825
GO:0030529	intracellular ribonucleoprotein complex	17	0.00191503	3.42542	11	2.67959	0.2086	10	2.08355	0.533712
GO:0016020	membrane	73	0.0121284	1.48724	62	1.52707	0.0153803	77	1.62214	0.000289911
GO:0005737	cytoplasm	127	0.0134457	1.27406	108	1.30984	0.0173949	125	1.29668	0.0051225
GO:0005730	nucleolus	40	0.0191435	1.76241	28	1.49148	0.419068	45	2.05021	0.000471155
GO:0005876	spindle microtubule	7	0.0278837	6.08729	9	9.4619	0.000234418	7	6.29451	0.0244228
GO:0005819	spindle	12	0.0338796	3.25035	9	2.94715	0.261033	11	3.08092	0.0849181
GO:0019013	viral nucleocapsid	6	0.147221	5.21767	4	4.20529	0.589204	4	3.59686	0.691767
GO:0045121	membrane raft	9	0.144986	3.30453	6	2.66335	0.603667	7	2.65768	0.527586
GO:0005829	cytosol	95	0.152106	1.25371	#N/A	#N/A	#N/A	85	1.15993	0.597449
GO:0031616	spindle pole centrosome	4	0.160893	9.4415	3	8.56077	0.529438	3	7.32219	0.578797
GO:0030496	midbody	11	0.162816	2.67278	11	3.23127	0.0720835	11	2.76377	0.139445
GO:0005871	kinesin complex	6	0.187588	4.50617	#N/A	#N/A	#N/A	#N/A	#N/A	#N/A
GO:0000775	chromosome, centromeric region	7	0.248328	3.5048	#N/A	#N/A	#N/A	#N/A	#N/A	#N/A
GO:0071013	catalytic step 2 spliceosome	9	0.241322	2.80573	9	3.392	0.147417	10	3.2236	0.0970611
GO:0032133	chromosome passenger complex	3	0.332669	12.392	3	14.9813	0.318321	3	12.8138	0.360187
GO:0005643	nuclear pore	7	0.446946	2.89146	#N/A	#N/A	#N/A	6	2.56277	0.640941
GO:0000780	condensed nuclear chromosome, centromeric region	3	0.443646	9.91358	3	11.9851	0.408464	3	10.2511	0.489332
GO:0005911	cell-cell junction	8	0.516683	2.4478	7	2.58937	0.557689	10	3.16391	0.100469
GO:0015030	Cajal body	5	0.588341	3.44222	5	4.16148	0.426092	#N/A	#N/A	#N/A
GO:0000790	nuclear chromatin	10	0.621742	1.99068	9	2.16598	0.559651	10	2.05845	0.540884
GO:0005694	chromosome	7	0.673123	2.36038	#N/A	#N/A	#N/A	#N/A	#N/A	#N/A
GO:0005813	centrosome	16	0.738938	1.54598	16	1.86902	0.427886	16	1.59861	0.622335
GO:0005834	heterotrimeric G-protein complex	#N/A	#N/A	#N/A	3	14.9813	0.318321	3	12.8138	0.360187
GO:0016327	apicolateral plasma membrane	#N/A	#N/A	#N/A	3	11.9851	0.408464	#N/A	#N/A	#N/A
GO:0051233	spindle midzone	#N/A	#N/A	#N/A	4	6.14619	0.408461	#N/A	#N/A	#N/A
GO:0000922	spindle pole	#N/A	#N/A	#N/A	8	2.70849	0.410389	#N/A	#N/A	#N/A
GO:0097225	sperm midpiece	#N/A	#N/A	#N/A	3	8.56077	0.529438	#N/A	#N/A	#N/A
GO:0005657	replication fork	#N/A	#N/A	#N/A	3	7.49067	0.568002	3	6.40691	0.628474
GO:0000784	nuclear chromosome, telomeric region	#N/A	#N/A	#N/A	7	2.49689	0.559668	#N/A	#N/A	#N/A
GO:0043231	intracellular membrane-bounded organelle	#N/A	#N/A	#N/A	15	1.62841	0.596878	#N/A	#N/A	#N/A
GO:0000781	chromosome, telomeric region	#N/A	#N/A	#N/A	4	3.99502	0.592361	#N/A	#N/A	#N/A
GO:0030057	desmosome	#N/A	#N/A	#N/A	3	5.99254	0.631455	5	8.54255	0.0711049
GO:0000932	cytoplasmic mRNA processing body	#N/A	#N/A	#N/A	5	2.85359	0.654727	#N/A	#N/A	#N/A
GO:0005952	cAMP-dependent protein kinase complex	#N/A	#N/A	#N/A	2	19.9751	0.65505	#N/A	#N/A	#N/A
GO:0000785	chromatin	#N/A	#N/A	#N/A	#N/A	#N/A	#N/A	8	3.10638	0.274516
GO:0042788	polysomal ribosome	#N/A	#N/A	#N/A	#N/A	#N/A	#N/A	3	12.8138	0.360187
GO:0005886	plasma membrane	#N/A	#N/A	#N/A	#N/A	#N/A	#N/A	53	1.28807	0.506728
GO:0048471	perinuclear region of cytoplasm	#N/A	#N/A	#N/A	#N/A	#N/A	#N/A	21	1.59461	0.51017
GO:0016342	catenin complex	#N/A	#N/A	#N/A	#N/A	#N/A	#N/A	3	8.54255	0.556792
GO:0014704	intercalated disc	#N/A	#N/A	#N/A	#N/A	#N/A	#N/A	4	4.88146	0.543332
GO:0001772	immunological synapse	#N/A	#N/A	#N/A	#N/A	#N/A	#N/A	3	6.40691	0.628474
GO:0010494	cytoplasmic stress granule	#N/A	#N/A	#N/A	#N/A	#N/A	#N/A	4	3.59686	0.691767
